# Supplementary material for: Patient-specific Boolean models of signalling networks guide personalised treatments
Source: eLife. 2022 Feb 15;11:e72626. doi: 10.7554/eLife.72626 (PMC9018074; doi:10.7554/eLife.72626)
Supplement: Figure 4—source code 1. — Processed datasets needed are Figure 4—source data 1 and Figure 4—source data 2 are located in the corresponding folder of the repository: here. [file elife-72626-fig4-code1.zip]

Archive with 1 entries (1 files):
- TCGA_plot.Rmd
