# Supplementary material for: Patient-specific Boolean models of signalling networks guide personalised treatments
Source: eLife. 2022 Feb 15;11:e72626. doi: 10.7554/eLife.72626 (PMC9018074; doi:10.7554/eLife.72626)
Supplement: Figure 4—source code 1. — Processed datasets needed are Figure 4—source data 1 and Figure 4—source data 2 are located in the corresponding folder of the repository: here. [file elife-72626-fig4-code1.zip › TCGA_plot.Rmd]

---
title: "TCGA_plot"
author: "Jonas BÉAL"
date: "01/07/2021"
output: html_document
---

Note: All the scripts can be downloaded from https://github.com/ArnauMontagud/PROFILE_v2

First import the required packages.

```{r setup, include=FALSE}

#Packages
if (!require("pacman")) install.packages("pacman")
list.of.packages <- c("ggplot2", "tidyverse", "magrittr", "factoextra", "patchwork")
pacman::p_load(list.of.packages, character.only = TRUE)


```

Please note that the data imported below have already been pre-processed according to the methods described in the paper.

```{r plot_preparation, eval=TRUE, include=FALSE}

coloursG3 <- c("Low" = "yellowgreen", "Interm" = "orange3", "High" = "black")
r <- 7.16
load("data_plot_TCGA.RData")
load("res.pca.RData")


p_prolif <- ggplot(data_plot_TCGA, aes(x=Proliferation, fill=GG3)) +
  geom_density(show.legend = FALSE) +
  facet_grid(GG3~.) +
  theme_bw()+ 
  scale_fill_manual(values=coloursG3)

p_apoptosis <- ggplot(data_plot_TCGA, aes(x=Apoptosis, fill=GG3)) +
  geom_density() +
  facet_grid(GG3~.) +
  scale_fill_manual(values=coloursG3,
                    guide = guide_legend(direction = "vertical")) +
  theme_bw() +
  labs(fill="Gleason\ngroups")

data_plot_3 <- filter(data_plot_TCGA, !is.na(GG3)) %>%
    group_by(GG3) %>%
    summarise(Dim.1=mean(Dim.1, na.rm=T),Dim.2=mean(Dim.2, na.rm=T))
    
p_bary3 <- fviz_pca_var(res.pca,scale. = r/5, repel = T,
                        select.var = list(name=c("Proliferation", "Apoptosis",
                                                 "DNA_Repair", "Migration",
                                                 "Invasion"))) +
    geom_point(data = data_plot_3, aes(x=Dim.1, y=Dim.2, color=GG3),
               size=3, show.legend = FALSE
               ) +
    scale_color_manual(values=coloursG3, name="GG\nBarycent.") +
      theme_bw() +
  labs(title="")
```

```{r plot, eval=FALSE, include=FALSE}
t <- (p_bary3 / (p_prolif | p_apoptosis) | guide_area()) +
  plot_layout(guides = 'collect', widths = c(6,1)) +
  plot_annotation(tag_level=c('A', 'B', 'C')) &
  theme(plot.tag = element_text(size = 18))

png(
  filename = "Fig4_TCGA.png",
  units = "in",
  width = 8,
  height = 6.5,
  res = 300
)
t
dev.off()
```
