# Supplementary material for: Patient-specific Boolean models of signalling networks guide personalised treatments
Source: eLife. 2022 Feb 15;11:e72626. doi: 10.7554/eLife.72626 (PMC9018074; doi:10.7554/eLife.72626)
Supplement: Figure 4—source data 2. [file elife-72626-fig4-data2.txt]

Archive with 1 entries (1 files):
- elife-72626-fig4-data2.txt.out
