# Supplementary material for: Patient-specific Boolean models of signalling networks guide personalised treatments
Source: eLife. 2022 Feb 15;11:e72626. doi: 10.7554/eLife.72626 (PMC9018074; doi:10.7554/eLife.72626)
Supplement: Figure 6—source code 1. — Processed datasets needed are Figure 6—source data 1 and Figure 6—source data 2 are located in the corresponding folder of the repository: here. [file elife-72626-fig6-code1.zip › CL_plot.Rmd]

---
title: "CL_plot"
author: "Jonas BÉAL"
date: "01/07/2021"
output: html_document
---
Note: All the scripts and data can be downloaded from https://github.com/ArnauMontagud/PROFILE_v2

First import the required packages.

```{r setup, include=FALSE}

#Packages
if (!require("pacman")) install.packages("pacman")
list.of.packages <- c("ggplot2", "tidyverse", "magrittr", "factoextra", "gghalves", "ggpubr","ggrepel","patchwork")
pacman::p_load(list.of.packages, character.only = TRUE)

```


```{r Data preparation, echo=FALSE, message=FALSE, warning=FALSE}
load("data_plot_CL.Rdata")
load("correspondance.Rdata")

listed_nodes <- c("HSPs", "AKT", "TERT", "ERK", "EGFR", "MEK1_2", "PI3K", "AR", "Caspase8", "cFLAR", "GLUT1", "HIF-1", "MYC_MAX", "p14ARF", "ROS", "SPOP")
my_cell_lines <- c("BPH-1", "PC-3", "RWPE2-W99", "22RV1", "VCaP", "NCI-H660", "DU-145", "LNCaP-Clone-FGC", "PWR-1E", "RWPE-1")


plot_data <- filter(data_plot_CL, Patient_ID %in% my_cell_lines) %>%
  left_join(select(correspondance, Drug_Name, Drug_Target)) %>%
  group_by(Patient_ID, Drug_Target, TCGA_DESC) %>%
  summarise(Z_SCORE=mean(Z_SCORE), N=n()) %>%
  mutate(DR=case_when(
    Drug_Target %in% listed_nodes ~ Drug_Target,
    TRUE ~ "Other targets"
  )) %>%
  ungroup %>%
  mutate(Patient_ID=if_else(Patient_ID=="LNCaP-Clone-FGC", "LNCap", Patient_ID),
         DR=factor(DR, levels=c("AKT", "AR", "EGFR", "ERK", "HSPs", "MEK1_2", "PI3K", "TERT", "Other targets")))
```

```{r plot, echo=FALSE}
plot_data$Patient_ID2 = factor(plot_data$Patient_ID,
                               levels=c("LNCap","22RV1","BPH-1","DU-145","PC-3","PWR-1E","VCaP"),
                               labels=c("LNCap","22RV1","BPH-1","DU-145","PC-3","PWR-1E","VCaP"))

plot_CL1 <- ggplot(plot_data, aes(y=Z_SCORE)) +
  geom_half_boxplot(outlier.shape = NA) +
  geom_jitter(aes(x=0.3, color=DR, size=DR, alpha=DR),
              height = 0, width = 0.2) +
  scale_color_manual(values=c("HSPs"="#800000FF", "AKT"="#767676FF", "ERK"="#FFA319FF", "TERT"="#8A9045FF",
                              "AR"="#155F83FF", "EGFR"="#C16622FF", "MEK1_2"="#8F3931FF", "PI3K"="#350E20FF",
                              "Other targets"="grey70")) +
  scale_size_manual(values=c("HSPs"=3, "AKT"=3, "ERK"=3, "TERT"=3,
                             "AR"=3, "EGFR"=3, "MEK1_2"=3, "PI3K"=3,
                             "Other targets"=1)) +
  scale_alpha_manual(values=c("HSPs"=1, "AKT"=1, "ERK"=1, "TERT"=1, 
                              "AR"=1, "EGFR"=1, "MEK1_2"=1, "PI3K"=1,
                              "Other targets"=0.5)) +
  labs(y="Z-score",
       color="Target nodes:",
       size="Target nodes:",
       alpha="Target nodes:"
       ) +
  theme_pubclean() +
  theme(legend.position = "top",
        legend.title = element_text(face="bold"),
        axis.text.x = element_blank(),
        axis.title.x = element_blank(),
        axis.ticks.x = element_blank(),
        # strip.background = element_blank(),
        legend.key=element_blank()) +
  facet_grid(~Patient_ID2)

plot_CL1

```
```{r modify plot, echo=FALSE}
library(gtable)
library(grid)
plot_CL_table<-ggplot_gtable(ggplot_build(plot_CL1))
plot_CL_table$widths[5] = 3*plot_CL_table$widths[5]
grid.draw(plot_CL_table)

png(
  filename = "Fig6_CL.png",
  units = "in",
  width = 7,
  height = 3.5,
  res = 300
)
grid.draw(plot_CL_table)
dev.off()

```

```{r SuppMat figure, echo=FALSE}

plot_data2 <- data_plot_CL %>%
  left_join(select(correspondance, Drug_Name, Drug_Target)) %>%
  filter(Drug_Target %in% listed_nodes) %>%
  group_by(Patient_ID, Drug_Target, TCGA_DESC) %>%
  summarise(Z_SCORE=mean(Z_SCORE), N=n()) %>%
  mutate(DR=case_when(
    (Patient_ID == "LNCaP-Clone-FGC") ~ "LNCaP",
    Patient_ID %in% my_cell_lines[-8] ~ "Other PC",
    TRUE ~ "Remaining CL"
  )) %>%
  ungroup 

plot_drugs <-
  ggplot(plot_data2, aes(y=Z_SCORE)) +
  geom_half_boxplot(outlier.shape = NA) +
    facet_grid(~Drug_Target) +
  geom_jitter(data=filter(plot_data2, DR== "Remaining CL"), aes(x=0.3, color=DR, size=DR, alpha=DR), 
              height = 0, width = 0.2)  +
  geom_jitter(data=filter(plot_data2, DR== "Other PC"), aes(x=0.3, color=DR, size=DR, alpha=DR), 
              height = 0, width = 0.2)  +
  geom_jitter(data=filter(plot_data2, DR== "LNCaP"), aes(x=0.3, color=DR, size=DR, alpha=DR), 
              height = 0, width = 0.2)  +
  scale_color_manual(values=c("LNCaP"="#800000FF", "Other PC"="#155F83FF", "Remaining CL"="grey70")) +
  scale_size_manual(values=c("LNCaP"=3, "Other PC"=3, "Remaining CL"=1)) +
  scale_alpha_manual(values=c("LNCaP"=1, "Other PC"=1, "Remaining CL"=0.25)) +
  labs(y="Z-score",
       color="Cell lines:",
       size="Cell lines:",
       alpha="Cell lines:"
       ) +
  theme_pubclean() +
  theme(legend.position = "top",
        legend.title = element_text(face="bold"),
        axis.text.x = element_blank(),
        axis.title.x = element_blank(),
        axis.ticks.x = element_blank(),
        legend.key=element_blank()) +
  facet_grid(~Drug_Target)

plot_drugs

```
