# Supplementary material for: Patient-specific Boolean models of signalling networks guide personalised treatments
Source: eLife. 2022 Feb 15;11:e72626. doi: 10.7554/eLife.72626 (PMC9018074; doi:10.7554/eLife.72626)
Supplement: Figure 7—source data 2. [file elife-72626-fig7-data2.txt]

	0	5	4	3	2	1
17-DMAG	0	2.5	10	40	160	640
AS1842856	0	10	30	90	270	810
PD184352 (CI-1040)	0	3	12	48	192	768
Trametinib	0	1	4	16	64	256
Selumetinib	0	3	12	48	192	768
BIBR 1532	0	20	80	320	1280	5120
NMS-E973	0	2	8	32	128	512
PI-103	0	1	5	25	125	625
Pictilisib	0	1	5	25	125	625
