# Supplementary material for: Patient-specific Boolean models of signalling networks guide personalised treatments
Source: eLife. 2022 Feb 15;11:e72626. doi: 10.7554/eLife.72626 (PMC9018074; doi:10.7554/eLife.72626)
Supplement: Figure 8—source data 1. [file elife-72626-fig8-data1.txt]

Time-Interval(Hour)	Time-Interval	Y (A1)	Y (B1)	Y (C1)	Y (D1)	Y (E1)	Y (F1)	Y (G1)	Y (H1)	Y (A2,B2)	SD (A2,B2)	Y (C2,D2)	SD (C2,D2)	Y (E2,F2,G2)	SD (E2,F2,G2)	Y (H2)	Y (A3,A4)	SD (A3,A4)	Y (B3,B4)	SD (B3,B4)	Y (C3,C4)	SD (C3,C4)	Y (D3,D4)	SD (D3,D4)	Y (E3,E4)	SD (E3,E4)	Y (F3,F4)	SD (F3,F4)	Y (G3,G4)	SD (G3,G4)	Y (H3,H4)	SD (H3,H4)	Y (A5,A6)	SD (A5,A6)	Y (B5,B6)	SD (B5,B6)	Y (C5)	Y (D5,D6)	SD (D5,D6)	Y (E5,E6)	SD (E5,E6)	Y (F5,F6)	SD (F5,F6)	Y (G5,G6)	SD (G5,G6)	Y (H5,H6)	SD (H5,H6)
NA	NA	AS1842856	PD184352 (CI-1040)	Trametinib	Selumetinib	BIBR 1532	NMS-E973	PI-103	Pictilisib	17DMAG	17DMAG	17DMAG	17DMAG	Control	Control	17DMAG	AS1842856	AS1842856	PD184352 (CI-1040)	PD184352 (CI-1040)	Trametinib	Trametinib	Selumetinib	Selumetinib	BIBR 1532	BIBR 1532	NMS-E973	NMS-E973	PI-103	PI-103	Pictilisib	Pictilisib	AS1842856	AS1842856	PD184352 (CI-1040)	PD184352 (CI-1040)	Trametinib	Selumetinib	Selumetinib	BIBR 1532	BIBR 1532	NMS-E973	NMS-E973	PI-103	PI-103	Pictilisib	Pictilisib
NA	NA	3.3	3.3	3.3	3.3	3.3	3.3	3.3	3.3	30	30	10	10	NA	NA	3.3	30	30	30	30	30	30	30	30	30	30	30	30	30	30	30	30	10	10	10	10	10	10	10	10	10	10	10	10	10	10	10
0	0:00:00	0	0	0	0	0	0	0	0	0	0	0	0	0	0	0	0	0	0	0	0	0	0	0	0	0	0	0	0	0	0	0	0	0	0	0	0	0	0	0	0	0	0	0	0	0	0
0.003333333	0:00:12	0.0028	-0.0007	-0.0005	-0.0022	0.0029	0.001	-0.0015	-0.0033	0.0013	0.0006	0.0001	0.002	0.0016	0.0008	-0.0006	-0.0014	0.0014	0.0014	0.0008	-0.0028	0.0002	-0.0002	0.0018	0.0019	0.0023	0.0018	0.001	0.0002	0.0027	-0.001	0.001	0.0005	0.0018	-0.0009	0.0034	-0.001	-0.0008	0.0006	-0.0009	0.0017	0.001	0.0001	-0.0006	0.001	-0.0003	0.0021
0.023333333	0:01:24	-0.0036	-0.0024	-0.0042	-0.0047	0.0034	-0.0045	-0.0025	-0.0073	-0.0032	0.0025	-0.0027	0.0021	-0.0023	0.001	-0.0046	-0.0079	0.0029	-0.0047	0.0036	-0.0038	0.0019	-0.005	0.0014	-0.0043	0.0024	-0.0057	0.0013	-0.004	0.0019	-0.0058	0.0002	-0.0038	0.0005	-0.0053	0.0003	-0.0038	-0.0024	0.0007	-0.0052	0.0005	-0.0032	0.0007	-0.0039	0.0014	-0.0034	0.0034
0.04	0:02:24	-0.0058	-0.0018	-0.0053	-0.0013	-0.0059	-0.0066	-0.0064	-0.0094	-0.0071	0.0031	-0.0062	0.0009	-0.0048	0.0004	-0.0089	-0.0113	0.0041	-0.0081	0.0027	-0.0064	0.0008	-0.0069	0.0031	-0.0036	0.005	-0.0066	0.0008	-0.0072	0.0013	-0.0086	0.0007	-0.0097	0.0004	-0.0077	0.0015	-0.0058	-0.005	0.0016	-0.0074	0.0035	-0.007	0.0001	-0.0082	0.0002	-0.0064	0.004
0.056666667	0:03:24	-0.0093	-0.0033	-0.0054	-0.0068	-0.0067	-0.0065	-0.0089	-0.0133	-0.0117	0.0054	-0.0107	0.0052	-0.007	0.0021	-0.0114	-0.0163	0.0036	-0.0097	0.0051	-0.0116	0.0019	-0.0109	0.0031	-0.0101	0.0018	-0.01	0.0017	-0.0102	0.0006	-0.0122	0.002	-0.0123	0.0003	-0.0114	0.0003	-0.0099	-0.0094	0.0045	-0.0116	0.0003	-0.01	0.0019	-0.0121	0.0011	-0.0094	0.0048
0.073333333	0:04:24	-0.0123	-0.005	-0.0081	-0.0065	-0.0104	-0.0123	-0.0114	-0.0164	-0.0144	0.0039	-0.0129	0.0048	-0.0091	0.001	-0.0138	-0.0203	0.0038	-0.015	0.0064	-0.0122	0.0019	-0.0132	0.004	-0.0109	0.0019	-0.0122	0.0012	-0.0138	0.0009	-0.0154	0.0034	-0.017	0.0005	-0.013	0.0005	-0.0115	-0.0091	0.0026	-0.0142	0.0003	-0.0114	0.0016	-0.0138	0.0004	-0.0146	0
0.09	0:05:24	-0.0134	-0.0072	-0.0102	-0.0086	-0.0114	-0.0145	-0.0119	-0.0201	-0.018	0.0057	-0.0145	0.0041	-0.0116	0.0013	-0.0152	-0.0244	0.0043	-0.0163	0.0078	-0.0163	0.0027	-0.0138	0.0021	-0.0161	0.0021	-0.0142	0.0004	-0.016	0.0013	-0.0194	0.0047	-0.0208	0.0003	-0.0158	0.0008	-0.0153	-0.0144	0.0005	-0.0172	0.0044	-0.0137	0.0029	-0.017	0.0043	-0.0159	0.0034
0.106666667	0:06:24	-0.0178	-0.01	-0.0095	-0.0114	-0.0109	-0.0124	-0.0157	-0.022	-0.0199	0.0077	-0.0165	0.0031	-0.0138	0.0008	-0.017	-0.0264	0.0054	-0.0199	0.009	-0.0185	0.0014	-0.0187	0.0027	-0.0205	0.0027	-0.0165	0.0002	-0.018	0.0024	-0.0224	0.0059	-0.0241	0.0007	-0.0184	0.0016	-0.0143	-0.019	0.0007	-0.0185	0.0021	-0.0154	0.0027	-0.0195	0.0032	-0.0169	0.0042
0.123333333	0:07:24	-0.0196	-0.0114	-0.0105	-0.009	-0.0127	-0.0146	-0.0179	-0.0249	-0.024	0.0071	-0.0196	0.0062	-0.0155	0.0024	-0.0201	-0.0306	0.0047	-0.0215	0.0082	-0.0201	0.0058	-0.021	0.0064	-0.0235	0.0066	-0.0203	0.0004	-0.0202	0.0006	-0.0244	0.0074	-0.0271	0.0033	-0.0209	0.0026	-0.0177	-0.0185	0.0012	-0.0212	0.0016	-0.0181	0.004	-0.0221	0.0031	-0.0206	0.0014
0.14	0:08:24	-0.0209	-0.015	-0.0132	-0.0104	-0.0161	-0.017	-0.0214	-0.0285	-0.0244	0.0073	-0.0197	0.0045	-0.0177	0.0008	-0.0228	-0.031	0.0045	-0.025	0.01	-0.0234	0.005	-0.0221	0.0057	-0.0212	0.0008	-0.0233	0.0025	-0.0241	0.0038	-0.0263	0.0088	-0.0294	0.003	-0.0242	0.0036	-0.0195	-0.0215	0.002	-0.0215	0.0032	-0.0236	0.0018	-0.0253	0.004	-0.0248	0.0017
0.156666667	0:09:24	-0.0228	-0.0136	-0.0145	-0.0145	-0.0185	-0.0229	-0.023	-0.027	-0.0275	0.0078	-0.0221	0.0034	-0.0193	0.001	-0.0233	-0.0352	0.0033	-0.0255	0.0082	-0.0235	0.005	-0.0222	0.004	-0.0269	0.0014	-0.0239	0.0004	-0.0242	0.0016	-0.0265	0.0083	-0.0319	0.0015	-0.0261	0.0037	-0.0215	-0.0208	0.0005	-0.028	0.0028	-0.0244	0.0036	-0.0256	0.003	-0.0236	0.0047
0.173333333	0:10:24	-0.0242	-0.0156	-0.0172	-0.0205	-0.0153	-0.0208	-0.023	-0.0298	-0.0288	0.0066	-0.0242	0.0012	-0.0208	0.0011	-0.0242	-0.0351	0.0038	-0.0277	0.0118	-0.0263	0.0056	-0.0236	0.0073	-0.0263	0.0063	-0.0277	0.0005	-0.0274	0.003	-0.0289	0.0072	-0.0331	0.003	-0.0269	0.0038	-0.0242	-0.0249	0.0015	-0.0284	0.0029	-0.0255	0.0065	-0.0285	0.0049	-0.0212	0.0078
1.3725	1:22:21	0.0026	0.0336	0.048	0.063	0.0704	0.0945	0.0892	0.0289	0.0307	0.1024	0.1307	0.0079	0.1659	0.0041	0.0943	0.0008	0.0258	0.1136	0.004	0.1549	0.0041	0.1665	0.0001	0.159	0.0176	0.1624	0.0039	0.1483	0.0173	0.1969	0.1424	0.001	0.0124	0.1408	0.0158	0.1517	0.1632	0.0007	0.1583	0.005	0.1497	0.0067	0.1445	0.0054	0.1411	0.0505
1.539166667	1:32:21	0.0023	0.0339	0.046	0.0638	0.073	0.0969	0.0944	0.034	0.0326	0.1089	0.1351	0.0031	0.1749	0.0028	0.1001	-0.0032	0.0274	0.1211	0.0043	0.1664	0.0047	0.1763	0.0045	0.1665	0.0163	0.1707	0.0069	0.1581	0.0188	0.1882	0.123	0.0036	0.0109	0.1508	0.015	0.1595	0.1709	0.0032	0.1687	0.0042	0.1594	0.0049	0.1519	0.0042	0.1481	0.0493
1.705833333	1:42:21	0.0015	0.033	0.0457	0.0644	0.0724	0.0984	0.0937	0.0356	0.0295	0.1079	0.1408	0.0013	0.182	0.0058	0.105	-0.0056	0.0261	0.1288	0.0082	0.1731	0.0066	0.1817	0.0027	0.1779	0.0166	0.1787	0.0034	0.1653	0.0225	0.1942	0.1268	0.005	0.0107	0.1523	0.0114	0.1678	0.1795	0.0031	0.1773	0.0056	0.1671	0.0065	0.1567	0.003	0.1513	0.0412
1.8725	1:52:21	0.0016	0.0313	0.0459	0.0638	0.0741	0.0994	0.094	0.0358	0.0287	0.1129	0.1414	0.0031	0.1869	0.0071	0.1071	-0.0097	0.0247	0.1332	0.0113	0.1788	0.0092	0.1876	0.0036	0.1858	0.0218	0.1854	0.0058	0.172	0.0208	0.2049	0.1361	0.0049	0.0103	0.1549	0.0094	0.1715	0.1869	0.0039	0.1831	0.0075	0.1714	0.0065	0.1576	0.004	0.16	0.0435
2.039166667	2:02:21	0.0034	0.0307	0.0459	0.0668	0.071	0.0991	0.0957	0.0351	0.0248	0.1165	0.1438	0.0031	0.1912	0.0077	0.1059	-0.0118	0.0227	0.1367	0.0132	0.1847	0.0068	0.1927	0.0039	0.1895	0.0196	0.1892	0.0032	0.1767	0.0233	0.167	0.0773	0.0044	0.0134	0.1561	0.0049	0.1782	0.191	0.0072	0.1877	0.0089	0.1766	0.0043	0.161	0.0049	0.1526	0.0292
2.205833333	2:12:21	0.0022	0.0308	0.0472	0.0685	0.0726	0.1026	0.0969	0.0342	0.0241	0.1178	0.1485	0.0041	0.1945	0.0057	0.1079	-0.0136	0.0221	0.1372	0.0068	0.1902	0.0075	0.197	0.0039	0.1903	0.0181	0.1884	0.0073	0.1802	0.0218	0.13	0.0207	0.0059	0.0149	0.1589	0.0042	0.1842	0.1948	0.0094	0.1928	0.0088	0.1813	0.007	0.1629	0.0055	0.1564	0.0283
2.3725	2:22:21	0.0027	0.0303	0.0462	0.0678	0.0713	0.1034	0.0979	0.0302	0.0235	0.1207	0.1458	0.0012	0.1975	0.0061	0.1096	-0.0155	0.0244	0.1404	0.005	0.1954	0.0064	0.1995	0.0048	0.1952	0.0175	0.191	0.0078	0.1816	0.0222	0.1268	0.013	0.0066	0.015	0.1609	0.0008	0.1817	0.1991	0.0098	0.1956	0.0136	0.1829	0.0033	0.1676	0.0043	0.1537	0.0181
2.539166667	2:32:21	0.0022	0.0296	0.0485	0.0695	0.0743	0.1036	0.0964	0.0298	0.0221	0.1213	0.1473	0.0053	0.1985	0.0052	0.1126	-0.0191	0.0259	0.1418	0.0048	0.1992	0.0102	0.2058	0.0047	0.1959	0.0157	0.1936	0.0084	0.1845	0.0245	0.1211	0.0024	0.0061	0.0191	0.1649	0.0032	0.185	0.203	0.0098	0.1991	0.0138	0.1847	0.0036	0.1698	0.0034	0.1569	0.0204
2.705833333	2:42:21	0.002	0.0313	0.0479	0.0679	0.0721	0.1061	0.0985	0.0278	0.0204	0.1238	0.1524	0.0054	0.2024	0.0065	0.1146	-0.018	0.0263	0.1415	0.0041	0.2043	0.0099	0.2063	0.0087	0.1977	0.0116	0.1988	0.0091	0.1845	0.0208	0.12	0.0001	0.0026	0.0198	0.1662	0.0017	0.1882	0.2065	0.0093	0.2023	0.0143	0.1887	0.0036	0.1707	0.0027	0.1614	0.0241
2.8725	2:52:21	0.002	0.0313	0.0473	0.0712	0.0724	0.1057	0.0981	0.0256	0.0207	0.1245	0.1507	0.0082	0.204	0.006	0.1161	-0.0193	0.0276	0.1444	0.0068	0.2044	0.0148	0.2089	0.0049	0.2012	0.0136	0.1959	0.0146	0.1847	0.0171	0.1169	0.0082	0.0024	0.0218	0.1699	0.0004	0.192	0.2086	0.0127	0.2045	0.0147	0.1899	0.0056	0.1727	0.0023	0.1665	0.0268
3.039166667	3:02:21	0.002	0.0313	0.0458	0.0708	0.0716	0.1087	0.0995	0.0265	0.0192	0.1257	0.1481	0.0051	0.206	0.0085	0.1169	-0.0212	0.0299	0.1462	0.0049	0.2061	0.0127	0.2109	0.0031	0.2018	0.0101	0.1973	0.0155	0.1868	0.0202	0.1131	0.0137	-0.0055	0.0225	0.1688	0.0056	0.1919	0.2103	0.0144	0.2079	0.0144	0.1922	0.0053	0.175	0.001	0.158	0.0148
3.205833333	3:12:21	0.003	0.031	0.0491	0.0717	0.0719	0.1083	0.1016	0.0279	0.0185	0.1271	0.1434	0.0003	0.2073	0.0084	0.1179	-0.0214	0.0283	0.1454	0.0058	0.2092	0.0141	0.2097	0.0026	0.2037	0.0129	0.1998	0.0166	0.1879	0.0192	0.1123	0.0183	-0.0087	0.0309	0.1694	0.0078	0.1971	0.2116	0.013	0.2107	0.0163	0.1947	0.0046	0.1769	0.0032	0.1639	0.0223
3.3725	3:22:21	0.002	0.0296	0.0477	0.0715	0.0703	0.1083	0.1013	0.0295	0.0188	0.1283	0.1405	0.0038	0.2085	0.0089	0.1129	-0.0243	0.0261	0.146	0.0087	0.2103	0.011	0.212	0.0017	0.2033	0.0132	0.2003	0.0171	0.1899	0.0187	0.1109	0.0192	-0.0103	0.0347	0.1711	0.006	0.1967	0.2125	0.0167	0.2128	0.0174	0.1959	0.0022	0.1787	0.0034	0.1623	0.0199
3.539166667	3:32:21	0.0023	0.0292	0.0488	0.0713	0.0707	0.1113	0.1013	0.0307	0.0167	0.132	0.1404	0.0038	0.209	0.0111	0.114	-0.0252	0.0236	0.1457	0.0068	0.2101	0.0172	0.2134	0.0007	0.2059	0.0123	0.2031	0.0168	0.1907	0.018	0.1127	0.0181	-0.0113	0.0328	0.1706	0.0069	0.1976	0.2147	0.0162	0.2132	0.0168	0.1965	0.0028	0.1802	0.0019	0.1699	0.0283
3.705833333	3:42:21	0.0018	0.0309	0.0485	0.0693	0.0735	0.1109	0.1034	0.0312	0.0159	0.1296	0.1391	0.0043	0.2102	0.0121	0.1154	-0.026	0.0229	0.1465	0.0083	0.2094	0.0184	0.2138	0.0045	0.2069	0.0105	0.2029	0.0176	0.1927	0.0195	0.1092	0.0211	-0.0103	0.0338	0.1727	0.0066	0.1976	0.2157	0.0148	0.2153	0.0172	0.1982	0.004	0.1799	0.0033	0.1741	0.0318
3.8725	3:52:21	0.0044	0.03	0.0499	0.0716	0.0723	0.1115	0.1064	0.034	0.0138	0.1276	0.1388	0.0014	0.2092	0.012	0.1155	-0.0262	0.0236	0.1454	0.0092	0.2102	0.0179	0.2127	0.0057	0.2075	0.0125	0.2037	0.0165	0.193	0.0185	0.1079	0.0243	-0.0156	0.0343	0.1719	0.0085	0.1972	0.2155	0.0183	0.2157	0.0167	0.1986	0.0023	0.1806	0.0021	0.1735	0.0292
4.039166667	4:02:21	0.0042	0.0298	0.0503	0.0731	0.0693	0.1104	0.1038	0.0338	0.0137	0.1283	0.1366	0.0033	0.2099	0.0108	0.1162	-0.0256	0.0224	0.1448	0.01	0.212	0.0173	0.2143	0.0023	0.2079	0.0107	0.2035	0.0152	0.1939	0.0181	0.1079	0.0264	-0.0204	0.0267	0.174	0.0079	0.1964	0.2156	0.0185	0.2168	0.0192	0.1975	0.0043	0.1813	0.0031	0.167	0.0197
4.205833333	4:12:21	0.0044	0.0321	0.0493	0.0727	0.0691	0.111	0.104	0.0328	0.0116	0.1267	0.1367	0.0059	0.2093	0.0087	0.1167	-0.0271	0.0199	0.1424	0.0088	0.2108	0.0152	0.21	0.0059	0.2083	0.0123	0.2055	0.0167	0.1912	0.0129	0.1088	0.0247	-0.0202	0.0265	0.1733	0.0085	0.1975	0.2171	0.0174	0.2151	0.0212	0.1978	0.0038	0.1806	0.0012	0.172	0.0243
4.3725	4:22:21	0.0054	0.0302	0.0513	0.0726	0.0673	0.1097	0.1045	0.0333	0.0103	0.1274	0.1362	0.0048	0.2078	0.0103	0.1155	-0.0282	0.0161	0.1408	0.0067	0.2119	0.0179	0.209	0.0047	0.2092	0.0114	0.2032	0.02	0.1923	0.0112	0.1081	0.0262	-0.0247	0.0272	0.1736	0.009	0.1963	0.2153	0.019	0.2137	0.0181	0.1966	0.0046	0.1809	0.0014	0.1732	0.0243
4.539166667	4:32:21	0.0051	0.0305	0.051	0.0694	0.0707	0.1101	0.1034	0.0344	0.01	0.1259	0.133	0.0059	0.2065	0.0087	0.1139	-0.0308	0.0158	0.1387	0.0007	0.21	0.016	0.2099	0.0053	0.2093	0.0111	0.2052	0.0166	0.1897	0.0107	0.1098	0.0256	-0.0281	0.0231	0.1736	0.0084	0.1959	0.2155	0.0182	0.2143	0.0203	0.1972	0.0015	0.1816	0.0014	0.1735	0.0235
4.705833333	4:42:21	0.005	0.031	0.0513	0.0726	0.0699	0.1094	0.1032	0.0343	0.0087	0.1257	0.132	0.0042	0.2051	0.0105	0.1146	-0.03	0.0155	0.1347	0.0021	0.2108	0.0144	0.2102	0.0016	0.2084	0.0116	0.2055	0.0174	0.1908	0.0112	0.1095	0.0266	-0.0279	0.0252	0.174	0.0081	0.1972	0.2152	0.0153	0.2148	0.0168	0.197	0.0041	0.1808	0.0003	0.1666	0.0167
4.872222222	4:52:20	0.0042	0.0322	0.0515	0.0729	0.0712	0.1121	0.104	0.0356	0.0091	0.1261	0.1306	0.0074	0.205	0.0065	0.1152	-0.0294	0.0166	0.1326	0.0051	0.2074	0.0134	0.2093	0.0027	0.2074	0.008	0.2035	0.0175	0.191	0.0108	0.1075	0.0296	-0.0281	0.0251	0.1736	0.006	0.197	0.2145	0.0194	0.2142	0.0177	0.1962	0.0028	0.1774	0.0033	0.1689	0.0206
5.038888889	5:02:20	0.0015	0.0323	0.0498	0.0718	0.0705	0.1113	0.1057	0.0346	0.0076	0.1253	0.1296	0.0107	0.2048	0.0105	0.1163	-0.03	0.0153	0.1286	0.0077	0.2086	0.016	0.211	0.0032	0.2055	0.0095	0.2027	0.0184	0.1913	0.0136	0.108	0.0305	-0.0283	0.0252	0.1724	0.0056	0.1977	0.2155	0.0197	0.213	0.0211	0.1969	0.0043	0.1795	0.0024	0.17	0.0199
5.205555556	5:12:20	0.0036	0.0327	0.0542	0.0698	0.0675	0.1094	0.1053	0.0358	0.0083	0.1261	0.1283	0.0114	0.204	0.0097	0.1158	-0.0299	0.0151	0.1274	0.0056	0.2073	0.016	0.2094	0.0014	0.205	0.0093	0.2046	0.0187	0.1906	0.0111	0.1093	0.0316	-0.0291	0.024	0.1735	0.0045	0.1962	0.2165	0.0195	0.215	0.0219	0.196	0.0044	0.1786	0.0066	0.1677	0.016
5.372222222	5:22:20	0.0051	0.0332	0.0522	0.0694	0.0717	0.1095	0.1047	0.0375	0.0095	0.1256	0.1268	0.0106	0.2027	0.0086	0.1147	-0.0314	0.0178	0.1255	0.0044	0.2074	0.0149	0.2096	0.0037	0.2059	0.0113	0.2031	0.0209	0.1896	0.0085	0.1097	0.0317	-0.0296	0.0229	0.1729	0.007	0.1983	0.2162	0.0194	0.2143	0.0184	0.195	0.0052	0.1779	0.0073	0.1634	0.0113
5.538888889	5:32:20	0.0041	0.0321	0.0535	0.0724	0.0713	0.1105	0.1058	0.038	0.0091	0.1256	0.1268	0.012	0.2042	0.008	0.1147	-0.0317	0.0177	0.1238	0.003	0.2067	0.0157	0.2071	0.0025	0.2066	0.0095	0.2018	0.0178	0.1899	0.0127	0.1106	0.0314	-0.0319	0.0255	0.1729	0.0057	0.1974	0.2165	0.0182	0.2141	0.0196	0.1954	0.0069	0.178	0.006	0.1625	0.0104
5.705555556	5:42:20	0.0013	0.0304	0.0548	0.0718	0.0717	0.1099	0.1059	0.0379	0.0093	0.1273	0.1262	0.0096	0.2041	0.009	0.1148	-0.0308	0.0175	0.1234	0.0036	0.208	0.0162	0.2081	0.0022	0.2071	0.0085	0.2017	0.0197	0.1901	0.0105	0.112	0.0331	-0.0315	0.0257	0.1693	0.0043	0.1977	0.219	0.0168	0.2143	0.0197	0.1956	0.0071	0.178	0.0041	0.1655	0.0131
5.872222222	5:52:20	0.0014	0.0321	0.0548	0.0741	0.0727	0.1117	0.1052	0.0387	0.0093	0.127	0.1254	0.0124	0.2036	0.008	0.116	-0.03	0.018	0.1235	0.0042	0.2095	0.0188	0.209	0.0039	0.2099	0.0089	0.2025	0.02	0.1902	0.0103	0.112	0.0305	-0.0305	0.0258	0.1702	0.0006	0.198	0.216	0.02	0.2143	0.0175	0.1959	0.0059	0.1753	0.0031	0.1633	0.0096
6.038888889	6:02:20	-0.0015	0.0326	0.0565	0.0729	0.0706	0.1098	0.1066	0.0394	0.0089	0.1259	0.1251	0.0132	0.2034	0.0054	0.1174	-0.032	0.0148	0.1232	0.0022	0.2103	0.0189	0.209	0.0023	0.2102	0.0079	0.2018	0.0193	0.1893	0.0105	0.1102	0.0332	-0.0303	0.0261	0.1684	0.001	0.1988	0.2167	0.019	0.2145	0.0207	0.1962	0.0062	0.1772	0.0009	0.1716	0.019
6.205555556	6:12:20	-0.0015	0.0315	0.0584	0.0732	0.0682	0.111	0.108	0.0411	0.0077	0.128	0.1265	0.0142	0.2029	0.006	0.1147	-0.0334	0.0123	0.1221	0.001	0.2103	0.0161	0.2118	0.0051	0.2102	0.0087	0.2018	0.0213	0.1914	0.0093	0.1107	0.0337	-0.0298	0.0276	0.171	0.0003	0.2001	0.2172	0.023	0.2156	0.0191	0.1982	0.0059	0.1764	0.0019	0.1671	0.0127
6.372222222	6:22:20	-0.003	0.0332	0.0565	0.0735	0.0742	0.1111	0.106	0.0416	0.0081	0.1278	0.1279	0.0115	0.203	0.006	0.1169	-0.0321	0.0109	0.1188	0.0064	0.2103	0.0222	0.2081	0.0007	0.2125	0.0088	0.2036	0.0199	0.1921	0.0097	0.1105	0.0382	-0.0293	0.0284	0.1686	0.0012	0.1991	0.2197	0.0248	0.2166	0.0199	0.1969	0.007	0.177	0.0023	0.1669	0.0108
6.538888889	6:32:20	-0.0011	0.0345	0.0572	0.0749	0.0713	0.1122	0.1073	0.0427	0.0084	0.1288	0.1274	0.0129	0.2007	0.0049	0.1182	-0.0318	0.0114	0.1185	0.0074	0.211	0.0196	0.2086	0.0006	0.2119	0.0074	0.2036	0.0206	0.1931	0.011	0.1097	0.0404	-0.0306	0.0314	0.1712	0.0034	0.2023	0.2226	0.0228	0.2153	0.0218	0.1977	0.0045	0.1805	0.0024	0.1668	0.0089
6.705555556	6:42:20	0.0002	0.0329	0.0609	0.076	0.0748	0.1131	0.1098	0.0449	0.0094	0.1296	0.1279	0.0134	0.2018	0.0047	0.1182	-0.0315	0.011	0.1163	0.0054	0.2117	0.0184	0.2086	0.0031	0.2146	0.0093	0.2054	0.0233	0.1935	0.0076	0.1108	0.0401	-0.0316	0.0267	0.1729	0.0033	0.2007	0.2239	0.0237	0.217	0.0206	0.1991	0.0063	0.1814	0.002	0.1683	0.0074
6.872222222	6:52:20	0.0007	0.0338	0.0591	0.0755	0.0758	0.1132	0.1103	0.0459	0.01	0.1301	0.13	0.0101	0.2035	0.0031	0.1185	-0.0308	0.0106	0.1189	0.0048	0.2113	0.0215	0.2102	0.0017	0.215	0.0129	0.205	0.0205	0.1944	0.0094	0.1113	0.0399	-0.0334	0.0287	0.1753	0.0035	0.2024	0.2239	0.0234	0.2194	0.0224	0.2005	0.0064	0.1814	0.0036	0.1731	0.0133
7.038888889	7:02:20	0.0001	0.0348	0.0618	0.0756	0.0762	0.1167	0.1108	0.048	0.01	0.13	0.1325	0.011	0.2025	0.0038	0.1188	-0.0297	0.0112	0.1199	0.0047	0.2127	0.0221	0.2114	0.0035	0.2176	0.0085	0.2082	0.0189	0.1952	0.0057	0.1137	0.0407	-0.0319	0.0295	0.1771	0.0054	0.205	0.226	0.0248	0.2205	0.0229	0.2006	0.0061	0.1828	0.0055	0.172	0.0069
7.205555556	7:12:20	0.0027	0.0362	0.0597	0.0785	0.0787	0.1157	0.1137	0.0494	0.0114	0.1329	0.1315	0.0119	0.2037	0.0034	0.1197	-0.0288	0.0113	0.1219	0.0036	0.2145	0.0227	0.2128	0.0013	0.2203	0.0106	0.2108	0.0199	0.1982	0.0097	0.1135	0.0412	-0.0318	0.0272	0.1785	0.0051	0.2075	0.2273	0.0239	0.2202	0.019	0.202	0.0083	0.1823	0.006	0.1729	0.0088
7.372222222	7:22:20	0.0026	0.0365	0.0632	0.0798	0.0784	0.1175	0.1158	0.0504	0.0113	0.1337	0.135	0.0092	0.2056	0.0024	0.1221	-0.0309	0.0087	0.1241	0.0055	0.2159	0.0215	0.2134	0.0012	0.2214	0.0081	0.2126	0.0188	0.2003	0.0104	0.1155	0.0396	-0.0301	0.0277	0.1822	0.0046	0.2084	0.2313	0.0241	0.2225	0.021	0.2046	0.0087	0.1842	0.0056	0.1746	0.0091
7.538888889	7:32:20	0.0043	0.0394	0.065	0.0818	0.0783	0.1201	0.1172	0.0539	0.0104	0.1349	0.136	0.0111	0.2083	0.003	0.1205	-0.0296	0.0087	0.1242	0.0072	0.217	0.021	0.2169	0.0029	0.2232	0.0117	0.2148	0.0201	0.2017	0.0088	0.1166	0.0403	-0.029	0.0286	0.1813	0.0042	0.2091	0.2344	0.0239	0.2251	0.0227	0.2054	0.0103	0.1858	0.0043	0.1712	0.0038
7.705555556	7:42:20	0.0047	0.0387	0.0657	0.0855	0.081	0.1231	0.1201	0.0547	0.0112	0.1358	0.1377	0.0111	0.2097	0.0021	0.1235	-0.0284	0.0093	0.1247	0.007	0.2206	0.0209	0.2167	0.0019	0.2273	0.0089	0.218	0.0199	0.2039	0.0109	0.1188	0.0406	-0.0273	0.0278	0.1845	0.0041	0.2156	0.2342	0.0245	0.2269	0.0211	0.2064	0.0083	0.188	0.003	0.1739	0.0064
7.872222222	7:52:20	0.0062	0.0396	0.0653	0.0841	0.0813	0.1249	0.1194	0.0573	0.0121	0.1373	0.1396	0.0122	0.2099	0.0037	0.1248	-0.0293	0.0107	0.126	0.0074	0.2229	0.0215	0.2197	0.0039	0.2311	0.0114	0.22	0.0192	0.2076	0.0065	0.12	0.041	-0.0258	0.0273	0.1833	0.0009	0.2164	0.2384	0.0261	0.2296	0.0212	0.2075	0.0069	0.188	0.0013	0.1743	0.0053
8.038888889	8:02:20	0.0077	0.0401	0.0681	0.0825	0.086	0.1255	0.1223	0.0583	0.0148	0.1389	0.1424	0.0115	0.212	0.0015	0.1257	-0.0281	0.0105	0.1289	0.0071	0.2273	0.0235	0.2203	0.0021	0.2331	0.0102	0.2226	0.0201	0.2102	0.0102	0.1212	0.0409	-0.0245	0.0287	0.1855	0.0003	0.2159	0.2385	0.0243	0.2329	0.0219	0.2081	0.006	0.1929	0.0002	0.1751	0.0052
8.205555556	8:12:20	0.0097	0.0429	0.0679	0.0856	0.0802	0.1278	0.1232	0.0613	0.0172	0.1402	0.1438	0.012	0.2138	0.0025	0.1268	-0.027	0.0101	0.1309	0.0087	0.2275	0.0246	0.2224	0.0003	0.2344	0.01	0.2225	0.0206	0.2137	0.0102	0.1224	0.0411	-0.0231	0.0294	0.186	0.0028	0.221	0.2438	0.0203	0.2358	0.0234	0.2095	0.0045	0.1946	0.0018	0.1778	0.0029
8.372222222	8:22:20	0.0107	0.0447	0.0706	0.0855	0.084	0.13	0.1272	0.0639	0.0155	0.1446	0.1449	0.0116	0.2155	0.0021	0.1294	-0.0252	0.0113	0.1334	0.009	0.2292	0.025	0.2252	0.0045	0.2355	0.0136	0.2267	0.0233	0.2161	0.0096	0.1244	0.0409	-0.0207	0.0276	0.1886	0.0016	0.2197	0.2456	0.0231	0.24	0.0237	0.2135	0.0055	0.1978	0.0002	0.1785	0.0015
8.538888889	8:32:20	0.0111	0.0453	0.0727	0.0864	0.0837	0.131	0.1313	0.0652	0.017	0.1464	0.147	0.0108	0.219	0.0025	0.1315	-0.0233	0.0118	0.136	0.0104	0.2324	0.024	0.2292	0.0043	0.2399	0.0104	0.2294	0.0254	0.2197	0.0109	0.1278	0.0395	-0.0195	0.0267	0.1896	0.0021	0.2221	0.2486	0.025	0.2411	0.0245	0.2157	0.0054	0.2004	0.0005	0.1806	0.0019
8.705555556	8:42:20	0.0119	0.049	0.0759	0.0922	0.091	0.1368	0.1329	0.0672	0.0198	0.1471	0.15	0.01	0.2229	0.0023	0.1342	-0.0214	0.0122	0.1379	0.0102	0.237	0.026	0.2329	0.0003	0.2433	0.0116	0.2311	0.0243	0.2233	0.0105	0.1272	0.0389	-0.0166	0.0276	0.1918	0.0016	0.2275	0.2513	0.0256	0.244	0.0241	0.218	0.0047	0.2031	0.0018	0.1821	0.0039
8.872222222	8:52:20	0.0149	0.0498	0.0768	0.0949	0.0919	0.1379	0.1346	0.0712	0.0232	0.1495	0.1535	0.0097	0.2245	0.0036	0.137	-0.0196	0.0117	0.1411	0.011	0.2367	0.0293	0.2349	0.0002	0.247	0.011	0.2366	0.0234	0.2251	0.0093	0.1295	0.04	-0.0165	0.0338	0.1958	0.0032	0.229	0.2567	0.0295	0.2465	0.0256	0.2211	0.0066	0.2071	0.0005	0.1849	0.0054
9.038888889	9:02:20	0.0172	0.0509	0.0814	0.0954	0.0933	0.1421	0.1398	0.0734	0.0252	0.1507	0.1586	0.0088	0.2273	0.0042	0.1403	-0.0171	0.0126	0.1453	0.0126	0.2403	0.0273	0.2368	0.0051	0.2501	0.0096	0.2389	0.0195	0.2285	0.0103	0.1311	0.0367	-0.0147	0.033	0.1988	0.0012	0.2357	0.2594	0.0277	0.249	0.0235	0.2247	0.0037	0.2101	0.0004	0.1877	0.0089
9.205555556	9:12:20	0.0191	0.0543	0.0837	0.0985	0.0937	0.1464	0.143	0.0761	0.0267	0.1511	0.1586	0.0105	0.2323	0.0052	0.1403	-0.0154	0.0116	0.1478	0.0133	0.2454	0.0291	0.2411	0.005	0.2533	0.0099	0.2431	0.0213	0.2333	0.0101	0.1331	0.0371	-0.0119	0.0333	0.2031	0.0002	0.2375	0.2651	0.0297	0.2516	0.0267	0.2262	0.0031	0.214	0.0007	0.1894	0.0056
9.372222222	9:22:20	0.0211	0.0568	0.0865	0.1001	0.0977	0.15	0.1472	0.0791	0.0281	0.1505	0.1609	0.0116	0.2342	0.0035	0.1431	-0.015	0.0155	0.1515	0.0106	0.2492	0.029	0.2436	0.0079	0.2599	0.0101	0.2475	0.022	0.2392	0.0111	0.1345	0.0337	-0.0097	0.0338	0.2061	0.0024	0.2372	0.2684	0.0294	0.2565	0.027	0.2304	0.0049	0.2178	0.0003	0.1912	0.0048
9.538888889	9:32:20	0.0252	0.0576	0.0893	0.1025	0.0986	0.1521	0.1489	0.0827	0.0304	0.1503	0.1647	0.0087	0.2373	0.0038	0.1461	-0.0131	0.0125	0.1552	0.0111	0.2532	0.0268	0.246	0.0086	0.2605	0.0106	0.2515	0.0187	0.2429	0.0113	0.1355	0.0339	-0.0057	0.0344	0.2112	0.002	0.2409	0.2735	0.0285	0.2589	0.026	0.2332	0.0045	0.2218	0.0019	0.1948	0.0057
9.705555556	9:42:20	0.0262	0.0609	0.089	0.1054	0.101	0.1553	0.1505	0.0863	0.0341	0.1525	0.171	0.0118	0.2431	0.0041	0.1484	-0.0114	0.0138	0.1598	0.011	0.2568	0.0323	0.2505	0.0112	0.2683	0.0074	0.2567	0.0186	0.2473	0.0124	0.1372	0.0366	-0.0025	0.0343	0.2147	0.0022	0.2485	0.2771	0.0313	0.2653	0.0239	0.2347	0.0009	0.2249	0.0026	0.1984	0.0057
9.872222222	9:52:20	0.0279	0.061	0.0927	0.1097	0.1006	0.1603	0.1534	0.0891	0.0365	0.1537	0.1734	0.0131	0.2465	0.0034	0.1522	-0.0084	0.0127	0.1635	0.0122	0.2597	0.0357	0.2551	0.0076	0.2688	0.0088	0.2601	0.0187	0.2508	0.0119	0.1401	0.0359	-0.0005	0.0345	0.2197	0.0036	0.249	0.2836	0.0356	0.2682	0.0217	0.2407	0.0009	0.2273	0.0018	0.2001	0.0036
10.03888889	10:02:20	0.031	0.0649	0.0968	0.1136	0.1052	0.1635	0.1587	0.0916	0.0397	0.1573	0.177	0.0126	0.2484	0.0044	0.1543	-0.0065	0.0135	0.1662	0.0089	0.2625	0.0346	0.2603	0.0108	0.2758	0.012	0.2661	0.018	0.2534	0.0111	0.1432	0.0356	0.0029	0.036	0.2243	0.0013	0.2525	0.2864	0.032	0.2721	0.0218	0.2431	0.0014	0.2326	0.0005	0.2035	0.0048
10.20555556	10:12:20	0.0329	0.0673	0.0965	0.1146	0.1107	0.1656	0.1612	0.0955	0.0424	0.1583	0.1822	0.0175	0.252	0.0056	0.156	-0.0072	0.0098	0.1704	0.01	0.269	0.0358	0.2659	0.0093	0.282	0.0096	0.2692	0.0202	0.2587	0.0112	0.1433	0.0408	0.0062	0.0343	0.2299	0.002	0.259	0.2893	0.0353	0.2787	0.0219	0.249	0.0052	0.2377	0.0009	0.2087	0.0038
10.37222222	10:22:20	0.0345	0.0683	0.099	0.1159	0.1111	0.1711	0.1655	0.0984	0.0446	0.1591	0.1859	0.0127	0.2559	0.0052	0.1592	-0.0053	0.0102	0.1731	0.0092	0.273	0.0349	0.2692	0.0133	0.2829	0.0071	0.2728	0.0204	0.2634	0.0087	0.1467	0.0406	0.0118	0.0361	0.232	0.001	0.2629	0.2967	0.0353	0.2828	0.0193	0.253	0.004	0.2435	0.0019	0.2118	0.0041
10.53888889	10:32:20	0.0363	0.0709	0.1034	0.1192	0.1165	0.1743	0.1695	0.1016	0.0489	0.1617	0.1904	0.015	0.2572	0.0033	0.1621	-0.0012	0.0112	0.1765	0.0088	0.2796	0.0326	0.2736	0.0109	0.2879	0.0058	0.2772	0.0189	0.271	0.0114	0.1497	0.0423	0.0117	0.0384	0.2354	0.0063	0.2674	0.2985	0.0371	0.2851	0.0208	0.2567	0.0045	0.2456	0.0005	0.2146	0.0035
10.70555556	10:42:20	0.0386	0.0751	0.1048	0.1217	0.1198	0.1797	0.172	0.1061	0.0518	0.1629	0.1947	0.0166	0.2615	0.002	0.167	0.0007	0.011	0.1808	0.0081	0.2823	0.0343	0.2773	0.0122	0.2933	0.0085	0.2833	0.0184	0.2746	0.0092	0.1532	0.041	0.0153	0.037	0.241	0.0029	0.2685	0.3068	0.0354	0.2919	0.0204	0.2615	0.0056	0.2517	0.0004	0.2181	0.0033
10.87222222	10:52:20	0.0412	0.0767	0.1092	0.1281	0.1218	0.1815	0.1761	0.1078	0.0544	0.1656	0.1976	0.0172	0.2645	0.0035	0.1714	0.003	0.0114	0.1847	0.0103	0.2859	0.0345	0.2826	0.0134	0.2971	0.0077	0.2879	0.0173	0.2795	0.0081	0.1566	0.0419	0.0201	0.0386	0.2452	0.0045	0.2746	0.3126	0.0384	0.2972	0.0204	0.2664	0.0041	0.2564	0.0011	0.2226	0.0033
11.03888889	11:02:20	0.044	0.0796	0.1112	0.1289	0.1268	0.1893	0.1783	0.1108	0.056	0.1652	0.2036	0.0144	0.2681	0.0047	0.1736	0.0047	0.0142	0.1893	0.0097	0.2924	0.0341	0.2873	0.0137	0.3054	0.0083	0.2937	0.0176	0.2837	0.0084	0.16	0.0422	0.0231	0.0392	0.2498	0.0045	0.279	0.3168	0.0391	0.3014	0.0192	0.272	0.0045	0.2613	0.0002	0.2263	0.006
11.20555556	11:12:20	0.0464	0.0833	0.1145	0.1336	0.1303	0.1885	0.1832	0.1114	0.0589	0.1687	0.2062	0.0172	0.2726	0.0051	0.1774	0.0062	0.0145	0.1941	0.0089	0.2966	0.033	0.2939	0.0155	0.3088	0.0084	0.2977	0.0151	0.2905	0.0085	0.1634	0.0432	0.0255	0.0389	0.2552	0.006	0.2837	0.3241	0.0356	0.3071	0.0191	0.2772	0.0049	0.2657	0.0023	0.2316	0.007
11.37222222	11:22:20	0.0499	0.0862	0.1189	0.136	0.1333	0.1964	0.1853	0.1146	0.0627	0.1686	0.2107	0.0182	0.2772	0.0051	0.1802	0.0095	0.0147	0.1995	0.0104	0.3012	0.0321	0.2969	0.0144	0.3156	0.0076	0.3025	0.0144	0.2961	0.0083	0.1666	0.043	0.0299	0.0385	0.2594	0.0074	0.2928	0.3295	0.0382	0.3116	0.0178	0.2798	0.0045	0.2707	0.0032	0.2375	0.0068
11.53888889	11:32:20	0.0525	0.0885	0.1224	0.14	0.138	0.1982	0.19	0.1187	0.0663	0.1712	0.2152	0.0189	0.283	0.0054	0.1844	0.0127	0.016	0.2045	0.0098	0.3073	0.0309	0.3005	0.019	0.3218	0.0104	0.3062	0.0151	0.3012	0.0088	0.1699	0.0421	0.0327	0.04	0.2653	0.007	0.2968	0.3373	0.0373	0.317	0.0224	0.2858	0.005	0.2754	0.0027	0.2401	0.0071
11.70555556	11:42:20	0.0509	0.0901	0.1239	0.1431	0.1405	0.2022	0.1954	0.1218	0.069	0.1716	0.2198	0.0226	0.2858	0.0064	0.1872	0.015	0.0169	0.2098	0.0113	0.3116	0.0318	0.3055	0.0165	0.3266	0.0099	0.3126	0.0155	0.3089	0.009	0.1727	0.044	0.0369	0.04	0.2699	0.0065	0.3016	0.3435	0.0366	0.3218	0.0214	0.2914	0.0054	0.2816	0.0055	0.2419	0.0064
11.87222222	11:52:20	0.0536	0.0951	0.1254	0.1473	0.1419	0.2103	0.1972	0.1256	0.073	0.1747	0.2253	0.0226	0.2908	0.0075	0.1907	0.0174	0.0161	0.215	0.0146	0.3172	0.0312	0.3103	0.0196	0.3314	0.0097	0.3171	0.0154	0.3137	0.0063	0.176	0.0445	0.0398	0.0402	0.2766	0.0049	0.3085	0.348	0.0337	0.3271	0.021	0.2955	0.0039	0.2878	0.009	0.2473	0.0054
12.03888889	12:02:20	0.0583	0.0975	0.1298	0.1496	0.145	0.2148	0.2034	0.1284	0.0766	0.1745	0.2319	0.0215	0.2949	0.0084	0.1952	0.0213	0.0164	0.2191	0.012	0.3205	0.0277	0.3171	0.0172	0.338	0.0088	0.3244	0.0133	0.3193	0.0058	0.1794	0.0463	0.0454	0.0391	0.281	0.0073	0.3113	0.3562	0.0371	0.3325	0.0208	0.2975	0.0071	0.2939	0.0062	0.25	0.0058
12.20555556	12:12:20	0.0623	0.1006	0.1331	0.1511	0.147	0.2217	0.2065	0.134	0.081	0.1789	0.2359	0.0203	0.3006	0.0081	0.1985	0.024	0.0177	0.2227	0.0092	0.3256	0.0282	0.3213	0.0189	0.3428	0.0114	0.3291	0.012	0.3254	0.0059	0.1828	0.0463	0.0481	0.0397	0.2855	0.0056	0.3191	0.3594	0.0358	0.3381	0.0225	0.3029	0.0066	0.2993	0.0096	0.2545	0.0047
12.37222222	12:22:20	0.0658	0.1055	0.1371	0.1567	0.1515	0.2229	0.2115	0.1374	0.086	0.1802	0.2421	0.0205	0.3062	0.0094	0.2032	0.0265	0.0165	0.2298	0.0089	0.3295	0.0267	0.3281	0.0202	0.3506	0.0112	0.3344	0.0123	0.3317	0.0061	0.1866	0.0471	0.0508	0.0391	0.2908	0.006	0.321	0.367	0.0331	0.3445	0.0215	0.3065	0.0091	0.3057	0.0076	0.2584	0.0054
12.53888889	12:32:20	0.0687	0.1078	0.1401	0.1637	0.1531	0.2269	0.2156	0.1424	0.0907	0.1836	0.2464	0.0234	0.3101	0.009	0.2085	0.029	0.0166	0.2344	0.0088	0.3347	0.0327	0.3348	0.0205	0.3574	0.0129	0.3406	0.0134	0.3386	0.0076	0.1901	0.0452	0.0524	0.0432	0.2955	0.0067	0.3256	0.3749	0.0302	0.3493	0.0257	0.3145	0.009	0.3099	0.007	0.2618	0.0037
12.70555556	12:42:20	0.0716	0.1101	0.1428	0.1655	0.1563	0.2312	0.2196	0.1466	0.0935	0.185	0.2525	0.0244	0.3156	0.0089	0.2117	0.0322	0.0169	0.2418	0.0086	0.341	0.0319	0.3415	0.0232	0.362	0.0117	0.3465	0.0108	0.3442	0.0075	0.1934	0.0468	0.056	0.0411	0.3021	0.0079	0.3334	0.3754	0.0342	0.3575	0.0256	0.3199	0.0089	0.3164	0.0083	0.2652	0.0033
12.87222222	12:52:20	0.0741	0.1142	0.1467	0.1687	0.1581	0.2336	0.2238	0.1512	0.0973	0.1861	0.2567	0.0225	0.3207	0.0083	0.2177	0.0344	0.0176	0.2457	0.0084	0.3477	0.0326	0.3465	0.0218	0.3707	0.0128	0.35	0.009	0.3498	0.0094	0.1971	0.0462	0.06	0.0442	0.3071	0.008	0.3385	0.3822	0.0326	0.3626	0.0217	0.3253	0.0105	0.3197	0.0111	0.2687	0.0012
13.03888889	13:02:20	0.0779	0.1156	0.1503	0.1758	0.1632	0.2424	0.2308	0.1568	0.1	0.1871	0.2653	0.0223	0.326	0.0062	0.2212	0.0347	0.015	0.2503	0.006	0.3527	0.0312	0.3548	0.0249	0.3753	0.0095	0.3551	0.0105	0.355	0.0087	0.2021	0.0471	0.0603	0.0404	0.3116	0.0033	0.3448	0.389	0.0354	0.3675	0.0238	0.3308	0.009	0.3254	0.0126	0.274	0.0007
13.20555556	13:12:20	0.0812	0.117	0.1547	0.1774	0.1693	0.2464	0.2352	0.1605	0.1052	0.1911	0.2698	0.0225	0.3299	0.007	0.2242	0.0391	0.0145	0.255	0.0073	0.3597	0.0327	0.3574	0.0217	0.3823	0.0146	0.3622	0.0131	0.3623	0.0079	0.206	0.0479	0.0651	0.0428	0.3172	0.0033	0.3509	0.3981	0.0343	0.3751	0.0227	0.3399	0.0094	0.332	0.0132	0.2773	0.0005
13.37222222	13:22:20	0.0836	0.122	0.1584	0.1811	0.17	0.2502	0.2424	0.1651	0.1093	0.1916	0.2765	0.021	0.3364	0.0066	0.2299	0.0422	0.014	0.262	0.0073	0.3644	0.0319	0.3648	0.0229	0.3889	0.016	0.3665	0.0151	0.3686	0.0083	0.2102	0.0456	0.07	0.0415	0.3231	0.0061	0.3578	0.4047	0.0356	0.379	0.023	0.3437	0.0074	0.3376	0.0116	0.2799	0.0042
13.53888889	13:32:20	0.0879	0.1253	0.1636	0.1844	0.1763	0.2562	0.2473	0.1678	0.1123	0.1944	0.2847	0.0227	0.3425	0.0061	0.2335	0.045	0.0147	0.2671	0.0056	0.3674	0.0315	0.3707	0.0221	0.394	0.0146	0.3745	0.0141	0.3761	0.0075	0.2125	0.0467	0.0734	0.0425	0.3273	0.0057	0.3611	0.4102	0.037	0.3859	0.0232	0.3497	0.0071	0.3428	0.0145	0.284	0.0074
13.70555556	13:42:20	0.091	0.1278	0.1642	0.1854	0.1808	0.2618	0.2528	0.1713	0.1157	0.1962	0.2885	0.0217	0.3476	0.0066	0.2362	0.0487	0.016	0.2704	0.0067	0.3748	0.0329	0.3767	0.0272	0.399	0.0175	0.3786	0.0148	0.3804	0.0091	0.217	0.0474	0.0767	0.0424	0.3344	0.0039	0.3682	0.4133	0.0364	0.3918	0.0253	0.3568	0.0103	0.3499	0.0163	0.2872	0.0061
13.87222222	13:52:20	0.0932	0.1325	0.1712	0.1925	0.1816	0.2669	0.2593	0.1772	0.1207	0.1996	0.2945	0.0223	0.3538	0.007	0.2415	0.0514	0.0153	0.2745	0.003	0.3815	0.035	0.3822	0.0241	0.4042	0.0224	0.3847	0.0171	0.3853	0.009	0.2209	0.0487	0.0804	0.0427	0.3407	0.0049	0.3723	0.4233	0.0368	0.3997	0.0275	0.3623	0.0073	0.3567	0.0142	0.2912	0.0072
14.03888889	14:02:20	0.096	0.1356	0.1752	0.1965	0.1864	0.2716	0.2659	0.183	0.1262	0.2027	0.3012	0.0224	0.3576	0.0058	0.2455	0.0546	0.0163	0.2806	0.0017	0.3879	0.0367	0.3912	0.0244	0.4115	0.0202	0.3892	0.0208	0.3918	0.0082	0.2255	0.0491	0.0832	0.0424	0.3463	0.0076	0.3747	0.4296	0.0374	0.4039	0.027	0.3682	0.0063	0.3623	0.0136	0.2957	0.0064
14.20555556	14:12:20	0.1007	0.1407	0.1788	0.2029	0.1913	0.2808	0.2689	0.1879	0.1308	0.2061	0.307	0.026	0.3667	0.0061	0.2494	0.0579	0.0182	0.2864	0.0019	0.3935	0.0366	0.3998	0.0231	0.4175	0.0214	0.3977	0.0196	0.3984	0.0077	0.2298	0.0503	0.0888	0.04	0.3526	0.004	0.3861	0.4363	0.0393	0.4129	0.029	0.3747	0.0083	0.3709	0.0146	0.2998	0.007
14.37222222	14:22:20	0.1009	0.1428	0.1838	0.205	0.1976	0.2866	0.2746	0.1917	0.1338	0.2081	0.3138	0.0272	0.371	0.0092	0.2546	0.0604	0.0189	0.2916	0.0008	0.3967	0.0351	0.4032	0.0259	0.4248	0.0252	0.406	0.0197	0.4051	0.009	0.2347	0.0495	0.0926	0.0424	0.3608	0.0037	0.3891	0.4433	0.0353	0.4195	0.0247	0.38	0.0064	0.377	0.0162	0.3034	0.0074
14.53888889	14:32:20	0.1047	0.1481	0.1876	0.2068	0.2011	0.2912	0.2804	0.1975	0.1382	0.2098	0.3184	0.0274	0.3763	0.0077	0.2588	0.064	0.0204	0.2967	0.0016	0.4038	0.0349	0.4133	0.0246	0.4312	0.0263	0.4125	0.0185	0.409	0.0108	0.2379	0.0504	0.0951	0.0403	0.367	0.0034	0.3981	0.4483	0.0414	0.4241	0.027	0.3872	0.0068	0.3831	0.0182	0.308	0.0091
14.70555556	14:42:20	0.1051	0.151	0.1898	0.2172	0.2075	0.297	0.2867	0.2034	0.1434	0.2131	0.3244	0.0263	0.3787	0.0115	0.2639	0.0689	0.0216	0.3014	0.0007	0.4091	0.0366	0.4171	0.0298	0.4379	0.0246	0.4204	0.0189	0.4189	0.0098	0.241	0.0517	0.0981	0.0399	0.3739	0.0055	0.4048	0.4555	0.0408	0.4345	0.0279	0.393	0.0058	0.3902	0.0183	0.3125	0.0075
14.87222222	14:52:20	0.1097	0.1553	0.1949	0.2212	0.212	0.3014	0.2907	0.2081	0.1484	0.2156	0.3314	0.0284	0.3854	0.0121	0.2682	0.0708	0.0233	0.3049	0.0008	0.4141	0.0391	0.4269	0.0311	0.4454	0.0254	0.4285	0.0188	0.4266	0.0123	0.2456	0.0501	0.1031	0.0415	0.3797	0.0068	0.4093	0.4623	0.0439	0.4392	0.0276	0.3997	0.007	0.3943	0.0175	0.3174	0.0093
15.03888889	15:02:20	0.1122	0.1581	0.2014	0.2259	0.2131	0.3093	0.2985	0.2108	0.1523	0.2168	0.3399	0.0266	0.3904	0.012	0.2727	0.0748	0.023	0.311	0.0012	0.4231	0.0417	0.4354	0.03	0.4526	0.0247	0.4343	0.0159	0.4348	0.0137	0.249	0.051	0.1062	0.0416	0.3855	0.0051	0.4174	0.4719	0.0448	0.4454	0.0306	0.4062	0.0075	0.4024	0.0161	0.3222	0.0104
15.20555556	15:12:20	0.1154	0.1622	0.2056	0.2303	0.2193	0.3133	0.3002	0.2165	0.1561	0.2194	0.3444	0.0304	0.3962	0.0137	0.2779	0.0781	0.0253	0.3171	0.0005	0.4284	0.0423	0.4379	0.0318	0.4569	0.0261	0.4425	0.0162	0.441	0.0137	0.2519	0.0501	0.1106	0.0433	0.3926	0.0069	0.4235	0.4786	0.0417	0.4517	0.0308	0.4135	0.0067	0.4111	0.0184	0.3265	0.0107
15.37222222	15:22:20	0.1179	0.1641	0.2127	0.2384	0.2222	0.322	0.3088	0.223	0.1612	0.2214	0.3521	0.0275	0.4048	0.0127	0.2827	0.0816	0.0248	0.3242	0.0015	0.4344	0.0401	0.4458	0.0332	0.4653	0.0277	0.4484	0.0199	0.4489	0.0154	0.2565	0.0516	0.1136	0.0433	0.4001	0.0072	0.4286	0.4868	0.0468	0.4612	0.0268	0.4203	0.0081	0.4181	0.0174	0.3312	0.0104
15.53888889	15:32:20	0.1204	0.1689	0.2169	0.2463	0.2303	0.3305	0.3172	0.2288	0.1655	0.2238	0.3606	0.0272	0.4101	0.0135	0.2862	0.085	0.0257	0.331	0.0002	0.4394	0.0465	0.4503	0.0312	0.4672	0.0255	0.4556	0.0233	0.4566	0.0182	0.2591	0.051	0.1175	0.0427	0.4102	0.0059	0.4363	0.4941	0.0467	0.4672	0.0269	0.428	0.0049	0.425	0.021	0.336	0.0093
15.70555556	15:42:20	0.123	0.1731	0.2253	0.2462	0.236	0.3351	0.3229	0.2326	0.1698	0.2267	0.3664	0.0292	0.4174	0.0129	0.2915	0.0888	0.029	0.3386	0.0029	0.445	0.043	0.4583	0.0318	0.478	0.027	0.4647	0.0218	0.4622	0.0154	0.2633	0.0488	0.1212	0.0423	0.4146	0.0059	0.4456	0.5021	0.0443	0.4764	0.0279	0.4342	0.0037	0.4307	0.0229	0.338	0.007
15.87222222	15:52:20	0.1258	0.1777	0.2288	0.258	0.2393	0.3412	0.329	0.2376	0.1742	0.2278	0.3744	0.0271	0.4237	0.0149	0.2947	0.0928	0.0291	0.345	0	0.4523	0.0456	0.4623	0.0261	0.4845	0.029	0.4727	0.0223	0.4698	0.0173	0.2673	0.0504	0.1261	0.0446	0.4206	0.0095	0.4499	0.511	0.038	0.481	0.0285	0.4417	0.0018	0.4366	0.0254	0.3411	0.0054
16.03888889	16:02:20	0.1275	0.1819	0.2329	0.2594	0.2414	0.3511	0.3385	0.2451	0.1792	0.2303	0.3815	0.0317	0.4312	0.016	0.2996	0.097	0.0322	0.352	0.003	0.46	0.0447	0.4701	0.0274	0.4913	0.0264	0.4786	0.0207	0.4807	0.0182	0.2721	0.0495	0.1297	0.0451	0.4282	0.0071	0.4558	0.5185	0.0449	0.4937	0.0299	0.4478	0.0044	0.4431	0.0279	0.3466	0.0047
16.20555556	16:12:20	0.1302	0.1828	0.2396	0.2649	0.248	0.3552	0.3452	0.2512	0.1829	0.2323	0.3882	0.0311	0.4395	0.017	0.3031	0.1005	0.0317	0.3608	0.0047	0.4666	0.0505	0.4742	0.0282	0.4981	0.0272	0.4873	0.0224	0.4871	0.0187	0.2754	0.0497	0.1341	0.0472	0.436	0.0067	0.4602	0.5267	0.0461	0.5007	0.0283	0.457	0.0003	0.4488	0.028	0.3513	0.0058
16.37222222	16:22:20	0.1301	0.1882	0.2423	0.2729	0.2503	0.3603	0.3493	0.2554	0.1876	0.2349	0.394	0.033	0.4452	0.0184	0.3105	0.1042	0.0346	0.367	0.0066	0.4753	0.0514	0.483	0.0291	0.5065	0.0282	0.4952	0.0197	0.4945	0.021	0.28	0.0498	0.1377	0.0473	0.4416	0.0066	0.4703	0.5371	0.0435	0.5073	0.0287	0.4615	0.0008	0.4583	0.0299	0.3571	0.0069
16.53888889	16:32:20	0.1338	0.1922	0.2484	0.2774	0.257	0.3703	0.3572	0.263	0.1921	0.2388	0.4001	0.0294	0.4516	0.0208	0.312	0.108	0.0354	0.3721	0.0044	0.4803	0.055	0.4902	0.0315	0.5145	0.0261	0.5039	0.0219	0.5001	0.0243	0.2844	0.048	0.1427	0.0468	0.4486	0.0045	0.4717	0.5441	0.0445	0.5152	0.0286	0.4707	0.0038	0.4643	0.0321	0.3623	0.0082
16.70555556	16:42:20	0.1347	0.1958	0.2532	0.2774	0.2629	0.3714	0.3653	0.2666	0.1945	0.2381	0.4057	0.0284	0.4609	0.0182	0.3162	0.1116	0.0368	0.3785	0.005	0.4873	0.0525	0.4996	0.0357	0.5222	0.0289	0.5121	0.0193	0.5124	0.0263	0.2883	0.0496	0.1484	0.0467	0.458	0.0054	0.4796	0.5516	0.0464	0.5267	0.0253	0.4801	0.0013	0.4727	0.0321	0.3675	0.0086
16.87222222	16:52:20	0.1373	0.1995	0.2572	0.2873	0.2687	0.3805	0.3721	0.2716	0.2006	0.2407	0.413	0.0321	0.4653	0.0201	0.3206	0.1159	0.0379	0.3852	0.0065	0.4968	0.0559	0.5088	0.0367	0.5306	0.0316	0.5179	0.0189	0.5189	0.0231	0.2917	0.0493	0.1518	0.048	0.4642	0.006	0.4885	0.5587	0.0509	0.5339	0.0242	0.4856	0.0003	0.4802	0.0319	0.3746	0.0105
17.03888889	17:02:20	0.1404	0.204	0.263	0.2958	0.274	0.3876	0.3761	0.2753	0.2044	0.2434	0.4176	0.0331	0.4727	0.0226	0.3223	0.1197	0.0398	0.394	0.0042	0.5026	0.0539	0.5171	0.0363	0.5351	0.0281	0.5242	0.0212	0.5267	0.0275	0.2956	0.0483	0.1561	0.0496	0.4714	0.0066	0.4937	0.5686	0.0532	0.541	0.0252	0.494	0.0012	0.487	0.0299	0.3794	0.0125
17.20555556	17:12:20	0.1451	0.2061	0.2682	0.2998	0.2731	0.3976	0.3829	0.2832	0.2108	0.2465	0.429	0.0269	0.4813	0.0203	0.3292	0.1241	0.0412	0.4019	0.0063	0.5097	0.0573	0.5254	0.0368	0.5426	0.0277	0.5309	0.0214	0.5337	0.0274	0.3019	0.0497	0.1618	0.05	0.4766	0.0015	0.5016	0.5772	0.0536	0.5498	0.0223	0.5031	0.0011	0.4927	0.033	0.3838	0.0121
17.37222222	17:22:20	0.1489	0.2108	0.274	0.307	0.2818	0.4021	0.3894	0.2821	0.2132	0.2488	0.4356	0.0312	0.4864	0.0212	0.3349	0.1281	0.042	0.4098	0.0063	0.5197	0.0618	0.5357	0.0384	0.5521	0.0286	0.5416	0.0222	0.5427	0.0279	0.3065	0.0501	0.1662	0.0512	0.4811	0.004	0.5098	0.5844	0.0573	0.5581	0.0199	0.5105	0.0005	0.5021	0.0318	0.389	0.0137
17.53888889	17:32:20	0.1524	0.2148	0.2776	0.309	0.2851	0.4092	0.3952	0.2874	0.2186	0.2497	0.4429	0.0286	0.4921	0.0225	0.3382	0.1327	0.0403	0.4154	0.0064	0.5265	0.0592	0.5428	0.0388	0.5584	0.0303	0.5473	0.0221	0.5496	0.0268	0.3114	0.0496	0.17	0.0507	0.489	0.0064	0.5191	0.5949	0.0594	0.5678	0.0206	0.5177	0.001	0.51	0.0319	0.3941	0.0154
17.70555556	17:42:20	0.1552	0.2165	0.2853	0.3138	0.2909	0.4152	0.4002	0.2939	0.2229	0.2531	0.4492	0.0288	0.4991	0.0187	0.3421	0.1366	0.0432	0.4231	0.0061	0.5337	0.0616	0.5464	0.0371	0.5642	0.029	0.5505	0.0249	0.5586	0.0235	0.3127	0.0468	0.1751	0.05	0.4939	0.0033	0.5241	0.6026	0.0599	0.5758	0.0202	0.523	0.0025	0.5186	0.0316	0.3989	0.0173
17.87222222	17:52:20	0.1595	0.2194	0.2894	0.3198	0.295	0.426	0.405	0.2979	0.227	0.2551	0.4569	0.0293	0.5056	0.0192	0.3473	0.1414	0.0429	0.4294	0.0059	0.5411	0.0606	0.5539	0.0368	0.5734	0.027	0.5576	0.0275	0.5649	0.0256	0.3172	0.0477	0.1799	0.0522	0.4997	0.0064	0.5289	0.6124	0.0615	0.5888	0.0236	0.53	0.0017	0.5268	0.0299	0.4036	0.0171
18.03888889	18:02:20	0.1625	0.2264	0.2929	0.3231	0.2994	0.4317	0.4083	0.3033	0.2323	0.2593	0.4636	0.0286	0.5138	0.0186	0.3504	0.1444	0.0444	0.4343	0.0048	0.549	0.0606	0.5614	0.0401	0.5817	0.0263	0.566	0.0252	0.5739	0.0253	0.3217	0.0515	0.184	0.0515	0.5072	0.005	0.5361	0.621	0.0628	0.5954	0.0207	0.5366	0.0007	0.5337	0.0325	0.4098	0.0169
18.20555556	18:12:20	0.1662	0.231	0.2974	0.3306	0.3076	0.4327	0.4171	0.3094	0.2368	0.2617	0.4694	0.0282	0.5208	0.0156	0.3562	0.1483	0.0455	0.4429	0.0063	0.5544	0.0656	0.5731	0.0392	0.5905	0.0249	0.5757	0.0261	0.5829	0.0208	0.3277	0.0508	0.1873	0.0512	0.5161	0.0033	0.5453	0.631	0.0642	0.6042	0.0193	0.5445	0.0002	0.5433	0.0383	0.4162	0.0178
18.37222222	18:22:20	0.1689	0.2336	0.3026	0.3321	0.3116	0.4408	0.423	0.3138	0.2438	0.2699	0.4771	0.0281	0.5297	0.0177	0.3574	0.1525	0.0476	0.4492	0.0096	0.5623	0.0619	0.5781	0.04	0.5985	0.0342	0.5803	0.025	0.5918	0.0187	0.3306	0.0463	0.1899	0.0495	0.523	0.0086	0.5494	0.6365	0.068	0.6132	0.0201	0.5481	0.0014	0.5498	0.0345	0.4222	0.0186
18.53888889	18:32:20	0.1719	0.238	0.3052	0.3409	0.3172	0.4493	0.4318	0.3197	0.248	0.2696	0.4869	0.0261	0.5344	0.0165	0.3664	0.1563	0.0463	0.458	0.0122	0.5715	0.0622	0.5914	0.0388	0.6002	0.0303	0.5854	0.0204	0.5997	0.0173	0.3355	0.0485	0.1939	0.0529	0.5306	0.0084	0.555	0.6448	0.0723	0.6215	0.0169	0.5588	0.005	0.559	0.0364	0.4271	0.0179
18.70555556	18:42:20	0.1763	0.238	0.3124	0.3437	0.3237	0.4549	0.4421	0.3244	0.2517	0.2718	0.4937	0.0304	0.5412	0.0182	0.3705	0.1577	0.0468	0.4652	0.0115	0.5822	0.062	0.6003	0.0381	0.612	0.0319	0.5977	0.0181	0.6078	0.0172	0.3416	0.0492	0.1985	0.0531	0.5359	0.0051	0.5618	0.6538	0.0729	0.6326	0.0191	0.5682	0.0065	0.569	0.0361	0.4329	0.0177
18.87222222	18:52:20	0.1779	0.2419	0.3207	0.3475	0.3265	0.4606	0.4455	0.3291	0.2572	0.275	0.5005	0.027	0.5508	0.0193	0.3751	0.1624	0.048	0.474	0.0155	0.5906	0.064	0.6067	0.0421	0.6197	0.0309	0.6067	0.0236	0.6165	0.0205	0.3455	0.0486	0.2054	0.0544	0.5449	0.006	0.5697	0.6629	0.0712	0.6396	0.0209	0.5795	0.0103	0.5785	0.0334	0.4393	0.0184
19.03888889	19:02:20	0.184	0.2453	0.3265	0.3503	0.3312	0.4696	0.4519	0.3339	0.2611	0.2791	0.5057	0.0323	0.5585	0.0217	0.3823	0.1653	0.0488	0.482	0.0162	0.5979	0.0648	0.614	0.0423	0.6325	0.0328	0.6149	0.0218	0.6231	0.0188	0.3479	0.0531	0.21	0.0534	0.5518	0.01	0.5792	0.6717	0.0728	0.6473	0.0218	0.5903	0.0086	0.5864	0.035	0.4474	0.0209
19.20555556	19:12:20	0.1874	0.2494	0.3314	0.3605	0.3345	0.4769	0.4602	0.3386	0.2663	0.2833	0.5195	0.0326	0.5663	0.0206	0.3862	0.1681	0.0486	0.4891	0.0188	0.6089	0.0641	0.6213	0.043	0.6406	0.0323	0.6259	0.023	0.63	0.0167	0.3528	0.0518	0.2156	0.0544	0.5591	0.0013	0.5854	0.6827	0.0769	0.6539	0.0221	0.5973	0.0114	0.597	0.0337	0.4532	0.0211
19.37222222	19:22:20	0.1913	0.2545	0.3408	0.3637	0.3402	0.4812	0.4679	0.3432	0.269	0.2825	0.5275	0.029	0.5726	0.0227	0.3917	0.1713	0.0514	0.4974	0.0175	0.6178	0.0631	0.6377	0.0449	0.6525	0.0344	0.6348	0.0226	0.6405	0.0171	0.3581	0.0493	0.2206	0.0542	0.5668	0.0021	0.5946	0.691	0.0768	0.6647	0.0226	0.6049	0.0127	0.6077	0.0319	0.4596	0.0209
19.53888889	19:32:20	0.1955	0.2567	0.3477	0.3661	0.3482	0.4908	0.4761	0.3469	0.272	0.2824	0.5322	0.0321	0.582	0.0242	0.3992	0.1762	0.0509	0.5018	0.0173	0.6283	0.0653	0.6432	0.0462	0.6643	0.0281	0.6458	0.0246	0.6477	0.0133	0.3634	0.0515	0.2204	0.0499	0.5762	0.0003	0.6059	0.704	0.0781	0.672	0.022	0.6172	0.0171	0.6188	0.0346	0.4651	0.0218
19.70555556	19:42:20	0.1973	0.2643	0.3469	0.3771	0.3514	0.4999	0.4839	0.3516	0.2734	0.2847	0.5416	0.0304	0.5883	0.0228	0.4012	0.1809	0.0534	0.5103	0.018	0.6347	0.0672	0.6519	0.051	0.6687	0.0299	0.6568	0.028	0.6614	0.0119	0.3696	0.0524	0.2255	0.0525	0.5871	0.0025	0.6096	0.7143	0.0752	0.6873	0.0196	0.6252	0.016	0.6282	0.0357	0.471	0.0196
19.87222222	19:52:20	0.2031	0.2683	0.3551	0.3834	0.3549	0.5008	0.489	0.3575	0.2783	0.2884	0.552	0.0303	0.5989	0.0253	0.4094	0.1827	0.0575	0.5172	0.0225	0.6456	0.0692	0.6608	0.0526	0.6772	0.0313	0.6687	0.0269	0.6711	0.0169	0.3755	0.0542	0.2318	0.0524	0.5958	0.0026	0.622	0.7213	0.0745	0.6928	0.0198	0.6382	0.0153	0.6364	0.0362	0.4771	0.0174
20.03888889	20:02:20	0.2059	0.2774	0.3635	0.3887	0.3615	0.5051	0.4998	0.3618	0.2813	0.2896	0.5583	0.0333	0.6026	0.0282	0.4151	0.1878	0.0579	0.5272	0.0201	0.6559	0.071	0.673	0.0469	0.6875	0.036	0.6772	0.0311	0.6812	0.0205	0.3792	0.0537	0.2387	0.0543	0.6028	0.0016	0.6311	0.7322	0.0784	0.7061	0.0254	0.6474	0.0205	0.6517	0.0392	0.4824	0.0165
20.20555556	20:12:20	0.2106	0.2837	0.3634	0.3954	0.371	0.5152	0.5067	0.3682	0.2859	0.2909	0.5685	0.0295	0.6126	0.0275	0.4203	0.192	0.0597	0.5348	0.018	0.669	0.0727	0.6831	0.051	0.6977	0.0313	0.6908	0.0323	0.6892	0.0191	0.3844	0.0533	0.2421	0.0555	0.6139	0.0069	0.6395	0.7446	0.0821	0.7129	0.0234	0.6604	0.0174	0.66	0.0379	0.4914	0.0144
20.37222222	20:22:20	0.2173	0.2905	0.3721	0.4014	0.3756	0.5203	0.5159	0.3723	0.2924	0.2952	0.5798	0.0256	0.6232	0.0286	0.427	0.1971	0.0622	0.5411	0.0148	0.6798	0.0779	0.6946	0.0471	0.7069	0.0336	0.6992	0.0286	0.6965	0.0211	0.3911	0.051	0.2474	0.0586	0.6252	0.0043	0.6535	0.7544	0.0785	0.7262	0.021	0.6695	0.0185	0.6707	0.0414	0.4996	0.0199
20.53888889	20:32:20	0.2206	0.2943	0.3752	0.4042	0.3839	0.5398	0.5203	0.3802	0.2944	0.2988	0.5851	0.0327	0.6334	0.0309	0.4358	0.2022	0.0658	0.549	0.0158	0.6872	0.0787	0.7032	0.0459	0.715	0.0302	0.7118	0.0333	0.7063	0.0184	0.398	0.0523	0.2536	0.0596	0.6357	0.0035	0.6634	0.7618	0.0794	0.7338	0.0184	0.6798	0.0173	0.6799	0.0373	0.5086	0.0184
20.70555556	20:42:20	0.2272	0.3	0.3812	0.4109	0.3874	0.5458	0.5288	0.3859	0.302	0.3007	0.5983	0.0341	0.6384	0.0352	0.4431	0.2056	0.0629	0.5566	0.0159	0.6961	0.0796	0.7153	0.0572	0.733	0.0281	0.726	0.0381	0.7193	0.0209	0.4053	0.0544	0.2604	0.0581	0.6439	0.0071	0.6741	0.7725	0.0769	0.7463	0.0224	0.6935	0.0194	0.6897	0.0367	0.5169	0.0219
20.87222222	20:52:20	0.2304	0.3042	0.3882	0.4171	0.3962	0.5544	0.5369	0.3935	0.3078	0.3049	0.6041	0.0347	0.647	0.0359	0.4501	0.2097	0.0656	0.5648	0.0159	0.707	0.0758	0.7256	0.0529	0.7407	0.0315	0.7354	0.0377	0.7279	0.0255	0.4118	0.052	0.2644	0.058	0.653	0.0025	0.6815	0.7828	0.0775	0.7558	0.0178	0.7047	0.0162	0.6983	0.0402	0.5237	0.0175
21.03888889	21:02:20	0.2354	0.3073	0.3965	0.4179	0.3999	0.565	0.5478	0.3996	0.313	0.3092	0.6143	0.0372	0.6603	0.0329	0.4583	0.2152	0.0661	0.5729	0.0178	0.7129	0.0732	0.7351	0.0491	0.7536	0.0345	0.7493	0.0395	0.7393	0.0266	0.4174	0.0537	0.2708	0.0605	0.6634	0.0035	0.6958	0.7924	0.0783	0.7594	0.0185	0.7112	0.0226	0.7083	0.0412	0.5271	0.0147
21.20555556	21:12:20	0.2402	0.3147	0.3997	0.4267	0.4143	0.5686	0.5581	0.4042	0.3171	0.3124	0.6238	0.039	0.666	0.0338	0.4615	0.2187	0.0645	0.5813	0.0148	0.7282	0.0771	0.7519	0.0556	0.7668	0.0321	0.7577	0.0422	0.7506	0.0279	0.4244	0.0537	0.2749	0.0603	0.6731	0.0042	0.7082	0.8059	0.0819	0.7799	0.0199	0.7232	0.0242	0.7198	0.039	0.5358	0.0161
21.37222222	21:22:20	0.2416	0.3179	0.4036	0.4325	0.4138	0.5779	0.5641	0.4085	0.3231	0.3174	0.6314	0.0408	0.6756	0.0364	0.4688	0.2231	0.0671	0.5903	0.0112	0.7401	0.0722	0.7596	0.0526	0.7776	0.0349	0.7707	0.0362	0.7615	0.0268	0.4304	0.0543	0.2808	0.0603	0.6822	0.0056	0.7172	0.818	0.0806	0.7875	0.0202	0.7366	0.0275	0.7281	0.0392	0.541	0.0136
21.53888889	21:32:20	0.2476	0.322	0.4086	0.4436	0.4203	0.5876	0.5727	0.4165	0.3296	0.3206	0.6426	0.0389	0.6856	0.038	0.4744	0.2285	0.0713	0.602	0.0112	0.7528	0.0718	0.775	0.0545	0.7939	0.0376	0.7817	0.042	0.7755	0.0239	0.436	0.0539	0.2859	0.0607	0.6918	0.0037	0.7345	0.8307	0.077	0.8013	0.0222	0.7463	0.0216	0.7417	0.0443	0.5483	0.0158
21.70555556	21:42:20	0.2537	0.327	0.415	0.4508	0.4272	0.5996	0.5786	0.4228	0.3361	0.3189	0.6512	0.0421	0.6954	0.04	0.4801	0.2339	0.0714	0.6136	0.0128	0.7629	0.0758	0.7911	0.0543	0.803	0.0347	0.7894	0.043	0.7887	0.0286	0.4423	0.0553	0.2931	0.0616	0.7049	0.0084	0.75	0.8386	0.077	0.8103	0.0193	0.7589	0.0217	0.7514	0.043	0.5567	0.0137
21.87222222	21:52:20	0.2597	0.3327	0.4193	0.4551	0.4316	0.6073	0.5844	0.4297	0.3414	0.3255	0.6648	0.0356	0.7049	0.0374	0.4895	0.2381	0.073	0.6187	0.0108	0.7745	0.0747	0.797	0.0544	0.8197	0.0311	0.8005	0.0443	0.8002	0.0324	0.4491	0.0571	0.2977	0.0628	0.7129	0.0099	0.7633	0.8538	0.0825	0.8228	0.0192	0.7663	0.0228	0.765	0.0399	0.5663	0.0172
22.03888889	22:02:20	0.2645	0.3421	0.4309	0.4583	0.4363	0.6067	0.5991	0.4322	0.3502	0.3269	0.6742	0.0358	0.7133	0.0367	0.4984	0.2462	0.0703	0.6313	0.0124	0.7781	0.0806	0.8137	0.0593	0.8342	0.0358	0.8124	0.0394	0.8124	0.0366	0.4562	0.0597	0.3026	0.0642	0.7223	0.0031	0.7795	0.8662	0.0723	0.8371	0.0157	0.7791	0.0157	0.7763	0.0397	0.5728	0.0147
22.20555556	22:12:20	0.2737	0.3494	0.4328	0.4731	0.4471	0.6236	0.6074	0.4403	0.3533	0.3333	0.69	0.0468	0.7244	0.0392	0.5074	0.2503	0.0754	0.6396	0.0059	0.792	0.0852	0.8267	0.0565	0.8447	0.0395	0.8273	0.051	0.826	0.0405	0.462	0.0562	0.3082	0.0644	0.7337	0.0103	0.7842	0.881	0.0723	0.8475	0.0152	0.7939	0.015	0.7833	0.0459	0.5783	0.0152
22.37222222	22:22:20	0.2795	0.3517	0.4358	0.4782	0.4551	0.6372	0.6152	0.4492	0.3605	0.3367	0.7007	0.0423	0.7342	0.0403	0.5127	0.2553	0.0772	0.65	0.0096	0.8077	0.0854	0.8363	0.0632	0.8608	0.0418	0.8417	0.041	0.8419	0.0353	0.4687	0.0584	0.3154	0.0607	0.7473	0.0127	0.7925	0.8833	0.0802	0.867	0.0152	0.8029	0.0189	0.7965	0.0453	0.5852	0.0148
22.53888889	22:32:20	0.2831	0.3572	0.439	0.4894	0.4601	0.6401	0.6269	0.4526	0.3669	0.3411	0.7129	0.0352	0.7435	0.0413	0.5192	0.2612	0.0772	0.6616	0.0085	0.8155	0.0874	0.8558	0.0602	0.8783	0.0433	0.8512	0.0419	0.8524	0.0408	0.4766	0.0573	0.32	0.0633	0.7544	0.0129	0.8152	0.8982	0.0816	0.8726	0.0187	0.8212	0.0256	0.8116	0.0443	0.5936	0.0127
22.70555556	22:42:20	0.2898	0.3584	0.4545	0.4949	0.4685	0.6518	0.6272	0.461	0.3737	0.3462	0.7163	0.0425	0.7588	0.0424	0.5219	0.2654	0.0796	0.6728	0.0104	0.827	0.0864	0.8667	0.0572	0.8892	0.0467	0.8681	0.049	0.8661	0.0363	0.4844	0.0597	0.3262	0.0621	0.7703	0.0203	0.8295	0.9135	0.0781	0.8908	0.0149	0.8311	0.0225	0.8203	0.0484	0.5996	0.0099
22.8725	22:52:21	0.2949	0.3656	0.4627	0.512	0.4752	0.6679	0.6432	0.468	0.3791	0.3446	0.732	0.0367	0.7702	0.0404	0.5337	0.2715	0.0823	0.6799	0.0165	0.8415	0.0858	0.8834	0.062	0.9055	0.0491	0.88	0.0504	0.8768	0.0453	0.4934	0.0562	0.331	0.0623	0.782	0.0201	0.8446	0.9264	0.0759	0.9065	0.0185	0.8444	0.0251	0.8279	0.0465	0.6066	0.0095
23.03916667	23:02:21	0.3	0.3713	0.4645	0.5167	0.4869	0.6642	0.6541	0.4774	0.3876	0.3513	0.7379	0.0383	0.7833	0.0446	0.5419	0.2793	0.0838	0.693	0.0161	0.8524	0.0861	0.8906	0.0642	0.9222	0.0471	0.8949	0.0484	0.8918	0.04	0.5001	0.0576	0.3362	0.0633	0.7912	0.02	0.8567	0.9373	0.0815	0.9116	0.0146	0.855	0.0202	0.8472	0.0465	0.614	0.0121
23.20583333	23:12:21	0.3033	0.3782	0.4759	0.5274	0.4887	0.6835	0.6586	0.4789	0.3915	0.3518	0.7553	0.0343	0.7948	0.0418	0.5462	0.2849	0.0814	0.7058	0.0195	0.8593	0.0872	0.9049	0.0591	0.9336	0.0524	0.9085	0.0478	0.9087	0.0446	0.5072	0.0593	0.344	0.0641	0.8004	0.0167	0.8678	0.9544	0.0755	0.9249	0.015	0.8641	0.0232	0.859	0.0388	0.6204	0.012
23.3725	23:22:21	0.3124	0.381	0.4758	0.5317	0.5034	0.6955	0.6768	0.4923	0.3997	0.3554	0.7654	0.0309	0.8053	0.0431	0.5517	0.2886	0.083	0.7194	0.0161	0.8779	0.0864	0.9205	0.0547	0.9523	0.0479	0.9178	0.0509	0.924	0.0456	0.5144	0.0603	0.3505	0.0669	0.8161	0.0145	0.8785	0.9682	0.0822	0.9378	0.0152	0.8772	0.0203	0.8716	0.0416	0.6278	0.0094
23.53916667	23:32:21	0.3152	0.3873	0.4813	0.5318	0.5101	0.7008	0.6863	0.4965	0.4092	0.3593	0.7737	0.0303	0.8165	0.0432	0.5576	0.296	0.0859	0.7307	0.0195	0.8925	0.0866	0.9307	0.0606	0.9638	0.05	0.9396	0.0509	0.9374	0.0414	0.5205	0.0591	0.3574	0.066	0.8278	0.0126	0.9025	0.9861	0.0879	0.9525	0.0206	0.8942	0.0201	0.889	0.0383	0.633	0.0067
23.70583333	23:42:21	0.3194	0.3904	0.4952	0.5419	0.5139	0.7158	0.6943	0.5056	0.4117	0.3576	0.7886	0.0301	0.8299	0.0382	0.5666	0.3028	0.0876	0.7387	0.0201	0.9043	0.0859	0.9473	0.0773	0.9758	0.0468	0.9528	0.0529	0.9475	0.0472	0.5294	0.061	0.3637	0.0665	0.8445	0.0152	0.9124	1.0033	0.0836	0.9712	0.0213	0.9024	0.0186	0.904	0.0387	0.6447	0.0043
23.8725	23:52:21	0.3244	0.4009	0.4963	0.5518	0.5305	0.7222	0.7038	0.5116	0.4248	0.3694	0.8026	0.0253	0.8432	0.0371	0.5722	0.3073	0.0892	0.7511	0.0227	0.9213	0.0945	0.9613	0.0694	0.993	0.0552	0.9647	0.0531	0.96	0.0421	0.5361	0.0572	0.3692	0.0687	0.8545	0.0134	0.92	1.0152	0.0933	0.9828	0.0175	0.9203	0.0204	0.9191	0.0366	0.6538	0.0017
24.03916667	24:02:21	0.3291	0.4069	0.5122	0.5662	0.5354	0.7372	0.7155	0.5177	0.428	0.3694	0.817	0.0277	0.8521	0.0416	0.5798	0.3149	0.0912	0.7655	0.0251	0.9315	0.088	0.9798	0.0686	1.0065	0.0497	0.9782	0.0526	0.9795	0.0483	0.5411	0.0607	0.3765	0.0667	0.8659	0.0152	0.9415	1.03	0.0953	1.0011	0.0187	0.9305	0.0209	0.9336	0.0344	0.6598	0.0043
24.20583333	24:12:21	0.3343	0.4094	0.5163	0.5665	0.5365	0.7401	0.7255	0.5256	0.4402	0.3792	0.825	0.0323	0.8702	0.0391	0.5881	0.3181	0.0957	0.777	0.0277	0.951	0.0935	0.9947	0.073	1.0231	0.0547	0.994	0.0593	0.9913	0.0465	0.5505	0.061	0.3869	0.066	0.8779	0.013	0.9548	1.0529	0.096	1.0163	0.018	0.9491	0.0149	0.9513	0.0401	0.6685	0.0061
24.3725	24:22:21	0.3366	0.4112	0.5202	0.5636	0.5437	0.7505	0.7356	0.5281	0.4461	0.3874	0.8341	0.0304	0.8809	0.0424	0.5953	0.325	0.0896	0.7887	0.03	0.9594	0.099	0.9989	0.0755	1.0385	0.0469	1.0042	0.0506	1.0064	0.0529	0.5542	0.0642	0.3917	0.0701	0.8924	0.0158	0.9708	1.0649	0.0936	1.0265	0.0188	0.9561	0.0203	0.9601	0.0376	0.675	0.0038
24.53916667	24:32:21	0.3449	0.4252	0.5277	0.5782	0.5519	0.7574	0.7404	0.5365	0.4509	0.3832	0.8455	0.0259	0.8857	0.0403	0.6051	0.3327	0.0926	0.8012	0.0333	0.9753	0.1028	1.0129	0.0736	1.0548	0.0536	1.0212	0.0502	1.0223	0.0568	0.5613	0.066	0.399	0.0677	0.9031	0.0152	0.9772	1.0745	0.0926	1.0433	0.0202	0.9714	0.0228	0.9742	0.0437	0.6833	0.0007
24.70583333	24:42:21	0.3492	0.4322	0.5407	0.5855	0.5589	0.7762	0.7531	0.5477	0.4653	0.3949	0.8674	0.0248	0.9064	0.0372	0.6087	0.342	0.0989	0.8142	0.035	0.9925	0.1011	1.0317	0.0782	1.0734	0.0511	1.0401	0.0461	1.0406	0.0524	0.5714	0.0673	0.4066	0.0681	0.9192	0.0103	0.9988	1.0968	0.1037	1.062	0.0216	0.9867	0.0207	0.9935	0.0401	0.6954	0.0012
24.8725	24:52:21	0.3549	0.4296	0.5495	0.5982	0.5676	0.7895	0.7655	0.5544	0.4725	0.3999	0.8824	0.0316	0.9216	0.0367	0.6201	0.3488	0.0934	0.8253	0.0349	1.0039	0.1068	1.0585	0.078	1.083	0.0529	1.0595	0.0587	1.0576	0.0533	0.5787	0.0689	0.4186	0.069	0.9296	0.013	1.0157	1.1164	0.1051	1.08	0.0206	1.0059	0.0219	1.0058	0.0416	0.7063	0.0016
25.03916667	25:02:21	0.3645	0.4398	0.5536	0.6075	0.5792	0.7963	0.7718	0.5643	0.4773	0.4003	0.8941	0.0299	0.9349	0.0359	0.6261	0.357	0.0927	0.831	0.0398	1.0179	0.1009	1.0706	0.0639	1.0952	0.0494	1.0643	0.0553	1.0762	0.0559	0.5882	0.0681	0.4233	0.0677	0.9433	0.0063	1.0204	1.1254	0.1043	1.0935	0.0108	1.0161	0.0196	1.0198	0.0447	0.7105	0.0021
25.20333333	25:12:12	0.3657	0.4488	0.5622	0.6102	0.5861	0.8075	0.7883	0.5723	0.4824	0.401	0.9137	0.0437	0.9477	0.0376	0.6331	0.361	0.0948	0.8433	0.0427	1.0293	0.0979	1.0864	0.0733	1.1112	0.0486	1.082	0.05	1.0911	0.0558	0.5933	0.0697	0.4287	0.0658	0.9552	0.0049	1.0385	1.1394	0.1143	1.1043	0.0141	1.0256	0.0248	1.0323	0.0405	0.7182	0.0037
25.37	25:22:12	0.3736	0.4566	0.5655	0.6182	0.5995	0.821	0.7981	0.5779	0.4902	0.4048	0.9204	0.037	0.9607	0.0338	0.6398	0.3693	0.0954	0.8528	0.0406	1.04	0.1031	1.0997	0.0755	1.1229	0.0521	1.0958	0.0568	1.1045	0.05	0.5986	0.0725	0.436	0.0638	0.9645	0.0068	1.0546	1.1602	0.1089	1.1207	0.0123	1.0413	0.0232	1.0444	0.0402	0.7258	0.0019
25.56166667	25:33:42	0.4283	0.4378	0.5745	0.5877	0.5531	0.8072	0.45	0.3163	0.497	0.3702	0.9017	0.0327	0.9231	0.0436	0.6544	0.4697	0.2292	0.7465	0.0498	0.9569	0.1308	0.7939	0.0683	0.9203	0.0262	0.9097	0.0447	0.5975	0.0102	0.393	0.0329	0.4507	0.0657	0.9267	0.0302	1.0444	1.0792	0.1152	1.0352	0.0238	1.0052	0.0325	0.6306	0.0275	0.4088	0.0483
25.57138889	25:34:17	0.4135	0.4442	0.5821	0.5959	0.5609	0.8224	0.4339	0.2948	0.4911	0.3706	0.9238	0.0293	0.9036	0.0388	0.6648	0.4563	0.2007	0.7437	0.0443	0.985	0.1461	0.8058	0.0765	0.9452	0.0332	0.9434	0.0472	0.5707	0.0084	0.3705	0.0329	0.4701	0.0846	0.9467	0.0297	1.0615	1.1022	0.1233	1.0641	0.027	1.0337	0.0378	0.6181	0.0271	0.3922	0.0435
25.58805556	25:35:17	0.4156	0.4508	0.5858	0.6038	0.5631	0.8423	0.4235	0.271	0.5052	0.3882	0.9655	0.0347	0.9191	0.0407	0.6838	0.4422	0.1869	0.7467	0.0457	1.0107	0.1441	0.8465	0.0804	0.9952	0.0272	0.9942	0.0442	0.5424	0.0016	0.3394	0.0379	0.4708	0.0714	0.9681	0.0278	1.0847	1.126	0.1207	1.0912	0.0261	1.0679	0.0408	0.6059	0.0234	0.3795	0.041
25.60277778	25:36:10	0.4925	0.4735	0.6452	0.6239	0.5718	0.8484	0.4798	0.2583	0.5275	0.4058	1.0088	0.0304	0.9407	0.0397	0.7039	0.4483	0.2313	0.7547	0.0563	1.0123	0.1306	0.8633	0.0894	1.0229	0.0313	1.0323	0.0493	0.5246	0.0035	1.7032	1.9111	0.5148	0.1096	1.0048	0.0655	1.0889	1.1827	0.1998	1.1127	0.0221	1.0971	0.0386	0.5942	0.0184	0.3649	0.0431
25.61944444	25:37:10	0.4736	0.4699	0.6122	0.621	0.5771	0.8621	0.443	0.2482	0.5537	0.4261	1.0443	0.0298	0.9566	0.0359	0.7173	0.4406	0.2176	0.7715	0.0593	1.0107	0.1237	0.8618	0.0842	1.0451	0.0392	1.0563	0.0539	0.5053	0.003	0.8921	0.792	0.5103	0.1029	1.008	0.0569	1.0848	1.1727	0.1789	1.1242	0.0194	1.1182	0.0407	0.5827	0.0144	0.3513	0.0464
25.63611111	25:38:10	0.4756	0.4648	0.6059	0.6183	0.5792	0.8787	0.4298	0.2362	0.5796	0.4386	1.0738	0.0324	0.9747	0.0353	0.7279	0.4316	0.2035	0.7884	0.058	1.0102	0.1228	0.8649	0.086	1.0661	0.0419	1.0761	0.0502	0.492	0.0007	0.3844	0.1011	0.509	0.0943	1.0103	0.0529	1.0805	1.1658	0.1762	1.1384	0.0208	1.1361	0.0388	0.5666	0.0151	0.3388	0.0433
25.65277778	25:39:10	0.4728	0.4686	0.6035	0.6239	0.5915	0.8969	0.4231	0.2251	0.596	0.4496	1.1052	0.0324	0.9851	0.0381	0.7396	0.4308	0.1982	0.7997	0.0598	1.0017	0.1191	0.855	0.0774	1.0748	0.0423	1.0957	0.0554	0.4777	0.0006	0.5102	0.2969	0.5118	0.0921	1.0114	0.049	1.0802	1.1609	0.1777	1.149	0.0197	1.1549	0.0396	0.5573	0.013	0.3294	0.0402
25.66944444	25:40:10	0.4696	0.4618	0.6045	0.6216	0.6015	0.9074	0.4068	0.2161	0.6117	0.4587	1.1218	0.0409	0.9967	0.0393	0.7486	0.4247	0.1925	0.8136	0.064	0.9959	0.1185	0.8497	0.0794	1.0869	0.04	1.1038	0.0525	0.4642	0.0032	0.3648	0.1045	0.511	0.0927	1.0069	0.0424	1.0727	1.1597	0.1665	1.155	0.0196	1.1704	0.0408	0.5473	0.0106	0.3166	0.0446
25.68555556	25:41:08	0.474	0.459	0.6064	0.6224	0.5927	0.9205	0.3985	0.2076	0.6268	0.468	1.1415	0.0382	1.0052	0.0381	0.7616	0.4386	0.2102	0.8251	0.0615	0.9901	0.1137	0.8435	0.0863	1.0919	0.0452	1.1154	0.0608	0.4581	0.0026	0.3072	0.0355	0.5054	0.0831	1.0106	0.0437	1.0726	1.1571	0.1624	1.1556	0.0176	1.1859	0.0395	0.5357	0.0099	0.3054	0.0427
25.70166667	25:42:06	0.4757	0.4577	0.6053	0.6262	0.5996	0.9248	0.3889	0.1993	0.6417	0.4753	1.157	0.0383	1.0108	0.0383	0.7674	0.4533	0.2332	0.837	0.0619	0.9846	0.1194	0.8438	0.0817	1.0916	0.0422	1.1183	0.0542	0.4436	0.0018	0.3256	0.072	0.4991	0.0844	1.0116	0.0445	1.0681	1.1577	0.1606	1.154	0.0124	1.1924	0.0385	0.5285	0.0081	0.2931	0.0418
25.71833333	25:43:06	0.48	0.458	0.5984	0.6193	0.5969	0.9309	0.3776	0.1909	0.6499	0.4803	1.1703	0.0416	1.0168	0.0363	0.7686	0.4959	0.2933	0.8425	0.0603	0.9798	0.1134	0.8368	0.0821	1.0988	0.0466	1.1268	0.0601	0.4347	0.001	0.3194	0.0748	0.4947	0.082	1.0073	0.0395	1.0617	1.1542	0.1659	1.1572	0.0142	1.1972	0.0445	0.5179	0.0085	0.2796	0.0408
25.735	25:44:06	0.4843	0.457	0.5952	0.6195	0.5967	0.9397	0.3699	0.1839	0.6556	0.4836	1.1856	0.041	1.0201	0.0349	0.7737	0.5118	0.315	0.8516	0.0645	0.9775	0.1126	0.8342	0.0773	1.101	0.0431	1.1261	0.0604	0.4243	0.0024	0.3116	0.0749	0.4875	0.0786	1.0047	0.0353	1.0613	1.1453	0.1608	1.1543	0.0159	1.2033	0.0405	0.5103	0.0068	0.269	0.0373
25.75166667	25:45:06	0.4459	0.4509	0.5895	0.6068	0.5959	0.9516	0.3597	0.1786	0.6617	0.4879	1.1884	0.038	1.0202	0.038	0.7727	0.5264	0.3425	0.8602	0.0584	0.9708	0.113	0.834	0.0745	1.1034	0.0428	1.1287	0.0581	0.4129	0.0033	0.2988	0.0647	0.4813	0.0773	0.9997	0.0327	1.0539	1.137	0.1636	1.1505	0.0147	1.2041	0.045	0.5011	0.0047	0.2582	0.0394
25.76833333	25:46:06	0.4587	0.4467	0.5896	0.606	0.5933	0.9523	0.3499	0.174	0.6658	0.4875	1.1992	0.0315	1.0214	0.0365	0.7756	0.5676	0.4036	0.8637	0.0587	0.9655	0.11	0.8293	0.0735	1.1047	0.0428	1.1229	0.0521	0.4017	0.0037	0.3342	0.1243	0.4776	0.0747	1.0004	0.033	1.0517	1.1314	0.1538	1.1466	0.0196	1.1996	0.0448	0.4944	0.0045	0.2505	0.0395
25.785	25:47:06	0.467	0.4432	0.5812	0.6087	0.5926	0.9652	0.3438	0.17	0.6741	0.4963	1.2008	0.0378	1.0214	0.0354	0.7789	0.5331	0.355	0.8652	0.0563	0.9648	0.1105	0.8257	0.0777	1.1005	0.0422	1.1151	0.0509	0.3954	0.0035	0.3018	0.089	0.475	0.075	0.9971	0.0318	1.0497	1.1291	0.1588	1.1432	0.0166	1.1983	0.043	0.4856	0.0032	0.2436	0.0375
25.80166667	25:48:06	0.4909	0.443	0.574	0.6026	0.5936	0.9698	0.3354	0.1677	0.6799	0.4995	1.2022	0.039	1.0224	0.0353	0.7813	0.5164	0.3345	0.8712	0.0594	0.966	0.1106	0.8247	0.0743	1.1034	0.0465	1.1093	0.0506	0.3912	0.0048	0.3893	0.2239	0.4721	0.0728	0.9902	0.0317	1.0507	1.1229	0.1506	1.1398	0.0166	1.2005	0.0413	0.484	0.0033	0.2396	0.0379
25.81833333	25:49:06	0.4904	0.4402	0.5826	0.5979	0.596	0.9768	0.3389	0.1665	0.682	0.496	1.2004	0.0414	1.0238	0.0341	0.7808	0.5037	0.3183	0.8747	0.06	0.9636	0.1063	0.8213	0.0731	1.1032	0.0514	1.1068	0.0609	0.3823	0.0021	0.3513	0.1746	0.4722	0.0754	0.9874	0.028	1.0455	1.1195	0.1528	1.1386	0.0208	1.1966	0.0396	0.479	0.0013	0.2373	0.0372
25.83444444	25:50:04	0.4482	0.4401	0.5768	0.5931	0.5935	0.9774	0.3355	0.1647	0.687	0.5028	1.21	0.0341	1.023	0.0324	0.7833	0.477	0.2851	0.8774	0.0575	0.9635	0.1092	0.8185	0.0638	1.1045	0.0527	1.1014	0.0561	0.3765	0.0047	0.2711	0.0658	0.4722	0.0756	0.984	0.0247	1.0472	1.1124	0.1585	1.1362	0.0266	1.1898	0.0387	0.4721	0.0032	0.2327	0.0395
25.85055556	25:51:02	0.461	0.4354	0.5751	0.5978	0.5968	0.9817	0.3354	0.1633	0.6903	0.5075	1.21	0.0342	1.022	0.0333	0.784	0.455	0.2522	0.8756	0.0602	0.9652	0.096	0.8232	0.0709	1.102	0.0494	1.0951	0.0577	0.3736	0.0027	0.2673	0.0657	0.4711	0.0727	0.9834	0.0286	1.0489	1.1066	0.1575	1.1314	0.0226	1.1893	0.0386	0.4686	0.0037	0.23	0.0374
25.86722222	25:52:02	0.4546	0.4361	0.5826	0.601	0.6041	0.9906	0.3318	0.1616	0.6943	0.5082	1.2151	0.0421	1.0217	0.0351	0.7843	0.4611	0.2634	0.8789	0.0566	0.9681	0.1077	0.8218	0.0673	1.1077	0.0503	1.0892	0.0553	0.3685	0.0024	0.259	0.0631	0.4712	0.0731	0.9835	0.0283	1.0519	1.1049	0.1591	1.1302	0.0227	1.1868	0.04	0.4661	0.0003	0.2281	0.0363
25.88388889	25:53:02	0.4636	0.4368	0.5777	0.6018	0.5997	0.9825	0.3311	0.1619	0.6968	0.5092	1.2175	0.0367	1.0215	0.0306	0.7887	0.4408	0.2399	0.8752	0.059	0.9746	0.106	0.8189	0.0658	1.0998	0.0519	1.0827	0.0579	0.3596	0.0079	0.2648	0.0752	0.4706	0.073	0.9798	0.0246	1.0543	1.1059	0.1552	1.1274	0.0289	1.1834	0.04	0.4638	0.0035	0.2261	0.0362
25.90055556	25:54:02	0.4686	0.4391	0.575	0.5972	0.6047	0.991	0.3308	0.1637	0.7	0.5102	1.213	0.0381	1.0194	0.0291	0.7882	0.4181	0.206	0.8768	0.0621	0.9756	0.1038	0.8243	0.0696	1.1078	0.0495	1.0774	0.0594	0.3603	0.008	0.2738	0.0951	0.4697	0.0721	0.9771	0.0266	1.0553	1.1005	0.1535	1.1222	0.025	1.1793	0.0362	0.4603	0.0008	0.2236	0.0352
25.91722222	25:55:02	0.4717	0.4397	0.5782	0.5995	0.5967	0.9874	0.3341	0.1604	0.705	0.5135	1.2149	0.0385	1.0171	0.0269	0.7835	0.4356	0.2347	0.8775	0.0606	0.9765	0.106	0.8228	0.0711	1.105	0.056	1.0754	0.0615	0.3565	0.0021	0.2586	0.0794	0.4717	0.073	0.9742	0.023	1.0546	1.0961	0.1606	1.1172	0.0291	1.1816	0.0388	0.4572	0.0046	0.2222	0.0378
25.93388889	25:56:02	0.4747	0.4325	0.5819	0.5945	0.5947	0.987	0.3316	0.163	0.7058	0.5119	1.2225	0.042	1.0148	0.0304	0.7864	0.4386	0.2426	0.874	0.0608	0.9789	0.1095	0.8192	0.0744	1.1052	0.0486	1.068	0.0535	0.3524	0.0043	0.244	0.0638	0.4719	0.0751	0.9711	0.0247	1.0553	1.0926	0.1482	1.1115	0.0229	1.1759	0.0384	0.4535	0.0001	0.2217	0.0338
25.95055556	25:57:02	0.4867	0.4336	0.5775	0.5934	0.5996	0.9801	0.3311	0.1602	0.7087	0.516	1.2198	0.035	1.012	0.0307	0.7849	0.4417	0.2496	0.8736	0.0628	0.9864	0.1076	0.8174	0.0736	1.102	0.0541	1.0603	0.0574	0.348	0.0044	0.2412	0.0638	0.47	0.074	0.9679	0.0229	1.0576	1.0861	0.1513	1.1117	0.0212	1.1736	0.0352	0.4504	0.0008	0.2192	0.0355
25.96666667	25:58:00	0.4773	0.4347	0.5722	0.588	0.597	0.9875	0.3297	0.1607	0.7118	0.5151	1.2238	0.0386	1.0063	0.0319	0.7844	0.4474	0.2605	0.8708	0.0681	0.9878	0.1065	0.82	0.0697	1.1049	0.0552	1.0524	0.0544	0.3455	0.0034	0.2438	0.0734	0.4706	0.0754	0.9651	0.0168	1.0643	1.0865	0.15	1.1093	0.0331	1.1705	0.0311	0.4507	0.0037	0.217	0.0338
25.98333333	25:59:00	0.4799	0.4331	0.572	0.5891	0.598	0.9789	0.3305	0.1595	0.7158	0.5194	1.2189	0.038	1.0083	0.0294	0.7863	0.4411	0.2527	0.8683	0.0662	0.988	0.1073	0.8194	0.0757	1.1084	0.0533	1.0483	0.058	0.344	0.001	0.2339	0.0637	0.4694	0.0688	0.9624	0.0173	1.0643	1.0826	0.1511	1.1013	0.0224	1.1715	0.0329	0.4461	0.0028	0.2158	0.036
26	26:00:00	0.4684	0.4276	0.5722	0.5868	0.5907	0.979	0.3291	0.1601	0.7167	0.5192	1.2171	0.0363	0.9996	0.0365	0.7885	0.4319	0.2439	0.8704	0.0657	0.9925	0.1072	0.8172	0.0735	1.1079	0.0491	1.0429	0.0595	0.3412	0.0057	0.2413	0.0766	0.4677	0.0725	0.9595	0.0148	1.0584	1.0758	0.1427	1.0959	0.0223	1.1668	0.0353	0.4434	0.0015	0.2148	0.0335
26.01666667	26:01:00	0.4672	0.429	0.5746	0.587	0.5936	0.9757	0.3319	0.159	0.7195	0.522	1.2185	0.0352	0.9993	0.0332	0.7869	0.4135	0.219	0.8681	0.068	0.9977	0.1098	0.8153	0.0754	1.1017	0.0541	1.0376	0.0565	0.3379	0.0045	0.2372	0.0741	0.4666	0.0726	0.9573	0.0122	1.0583	1.0699	0.1466	1.092	0.0311	1.1642	0.0279	0.4412	0.0031	0.2152	0.0356
26.03333333	26:02:00	0.4655	0.4273	0.5674	0.5812	0.5909	0.9766	0.3298	0.1586	0.7221	0.5237	1.2187	0.0366	0.9984	0.031	0.7838	0.4012	0.202	0.8651	0.0665	0.9983	0.1072	0.811	0.0691	1.1079	0.053	1.0306	0.0465	0.3358	0.0055	0.2528	0.0999	0.466	0.07	0.953	0.0138	1.0554	1.0621	0.1434	1.0891	0.0267	1.1655	0.0374	0.4364	0.0017	0.2125	0.0348
26.05	26:03:00	0.4605	0.4293	0.5693	0.5777	0.5913	0.9703	0.3289	0.1567	0.7244	0.5257	1.2189	0.036	0.9956	0.0343	0.786	0.3887	0.1864	0.8626	0.0696	1.0049	0.1077	0.8143	0.0639	1.1027	0.054	1.0315	0.0578	0.3322	0.0051	0.2324	0.0707	0.4652	0.071	0.9503	0.0149	1.0563	1.0579	0.1475	1.0828	0.0289	1.1609	0.0345	0.435	0.0018	0.2112	0.0344
26.06666667	26:04:00	0.4601	0.4215	0.5603	0.5702	0.5926	0.9687	0.3332	0.1573	0.7293	0.5237	1.2164	0.0447	0.9886	0.0345	0.785	0.3865	0.1886	0.8597	0.0747	1.0079	0.1075	0.8078	0.0708	1.1029	0.0593	1.0244	0.0556	0.3329	0.0021	0.2213	0.0609	0.4653	0.0712	0.9512	0.0125	1.0542	1.0519	0.1442	1.0832	0.033	1.1588	0.036	0.4334	0.0002	0.2088	0.0336
26.08277778	26:04:58	0.4512	0.4258	0.5604	0.5751	0.5882	0.9735	0.3289	0.1588	0.7294	0.5299	1.218	0.0397	0.9862	0.0342	0.7874	0.3796	0.1783	0.8606	0.0698	1.0112	0.1069	0.8065	0.0709	1.0997	0.0585	1.0219	0.0561	0.33	0.0044	0.2037	0.038	0.4642	0.071	0.9454	0.0087	1.0507	1.0453	0.1399	1.0778	0.0292	1.1608	0.0336	0.4328	0.0024	0.209	0.034
26.09944444	26:05:58	0.4536	0.4194	0.56	0.5709	0.5918	0.9688	0.3284	0.1583	0.7348	0.5341	1.2226	0.0374	0.9883	0.0348	0.7876	0.3706	0.1685	0.8554	0.0698	1.0167	0.1132	0.8047	0.0659	1.1009	0.0565	1.0202	0.0632	0.3282	0.0037	0.1925	0.0233	0.4618	0.0727	0.9428	0.0074	1.052	1.0405	0.1383	1.071	0.0288	1.1612	0.0421	0.4279	0.002	0.206	0.0323
26.11611111	26:06:58	0.4522	0.4253	0.5575	0.5669	0.5861	0.9701	0.3258	0.1586	0.7359	0.5328	1.2234	0.0419	0.9835	0.0336	0.7891	0.3642	0.1573	0.8563	0.0681	1.023	0.1195	0.8086	0.0711	1.1037	0.0593	1.0173	0.0554	0.326	0.0036	0.1768	0.0089	0.4625	0.0713	0.9403	0.0094	1.0503	1.0385	0.1421	1.0675	0.025	1.1565	0.0345	0.4287	0.0047	0.2059	0.0341
26.13222222	26:07:56	0.4481	0.4171	0.5575	0.5702	0.5803	0.9674	0.332	0.1574	0.7382	0.5362	1.2245	0.0415	0.9822	0.0342	0.7838	0.3568	0.1488	0.8588	0.0669	1.0288	0.1177	0.8046	0.074	1.0991	0.0661	1.0155	0.0654	0.3262	0.0045	0.1727	0.0035	0.4621	0.0706	0.9381	0.008	1.0464	1.0331	0.1372	1.0713	0.025	1.1559	0.0332	0.4263	0.0067	0.2053	0.0339
26.14888889	26:08:56	0.4515	0.419	0.5492	0.5653	0.5882	0.9735	0.3257	0.1582	0.7412	0.5359	1.2262	0.0343	0.9795	0.0323	0.7882	0.3544	0.1508	0.8579	0.0646	1.0334	0.1227	0.8063	0.066	1.0955	0.0565	1.0123	0.0571	0.3263	0.0027	0.1694	0.0006	0.4614	0.0711	0.9338	0.0097	1.0503	1.0304	0.1463	1.0659	0.0288	1.1554	0.036	0.4247	0.0061	0.2039	0.0359
26.16555556	26:09:56	0.4542	0.4123	0.5515	0.5617	0.5839	0.9753	0.3294	0.1563	0.7455	0.5347	1.2214	0.0378	0.9787	0.0313	0.7883	0.3443	0.1364	0.8564	0.0724	1.0402	0.1203	0.8032	0.0755	1.0976	0.0502	1.0119	0.0618	0.3235	0.0009	0.1672	0.0009	0.4612	0.0733	0.9301	0.0087	1.0398	1.0205	0.1307	1.0609	0.0229	1.1573	0.0317	0.4205	0.0042	0.2025	0.0334
26.18222222	26:10:56	0.4532	0.414	0.5486	0.5602	0.5768	0.9756	0.3288	0.1582	0.7504	0.5438	1.2285	0.0387	0.976	0.0315	0.7886	0.3448	0.135	0.8574	0.0707	1.0408	0.1235	0.7999	0.0732	1.0953	0.0598	1.0064	0.0677	0.3254	0.0004	0.1626	0.0049	0.4602	0.0702	0.9303	0.0069	1.0387	1.0229	0.1347	1.0653	0.0189	1.153	0.0361	0.4185	0.0047	0.2017	0.0323
26.19888889	26:11:56	0.454	0.4073	0.5481	0.5583	0.5843	0.9775	0.3282	0.1583	0.7545	0.5452	1.2301	0.0421	0.976	0.0312	0.7882	0.3374	0.127	0.8558	0.0706	1.0474	0.1226	0.7968	0.0662	1.0947	0.0578	1.0062	0.0647	0.3209	0.0053	0.1598	0.0104	0.4581	0.072	0.9302	0.0087	1.0343	1.0184	0.1443	1.0555	0.0234	1.1554	0.0351	0.4161	0.0008	0.1997	0.0329
26.21555556	26:12:56	0.4529	0.4061	0.5493	0.5583	0.5825	0.972	0.3259	0.1574	0.7571	0.5436	1.2341	0.0374	0.9732	0.0319	0.7884	0.3342	0.1247	0.8562	0.0657	1.0524	0.1271	0.7998	0.0673	1.0912	0.0623	1.0101	0.064	0.3206	0.0006	0.1574	0.0123	0.4577	0.0694	0.9273	0.0024	1.0394	1.0135	0.1371	1.0534	0.0215	1.1571	0.0346	0.419	0.0045	0.2019	0.0329
26.23166667	26:13:54	0.4504	0.4067	0.5411	0.5505	0.5765	0.9751	0.3277	0.1585	0.7603	0.5458	1.2391	0.0307	0.974	0.0307	0.7896	0.3356	0.1235	0.8574	0.0672	1.0541	0.1245	0.798	0.0702	1.0938	0.0648	1.0094	0.0699	0.3207	0.005	0.1544	0.014	0.4582	0.0681	0.9258	0.0085	1.0318	1.0102	0.1328	1.0522	0.0177	1.1523	0.0301	0.4144	0.0062	0.1992	0.0338
26.24833333	26:14:54	0.4527	0.407	0.5382	0.5504	0.5803	0.9723	0.3272	0.1593	0.7645	0.5487	1.2375	0.0398	0.9751	0.0293	0.7893	0.3341	0.1243	0.8579	0.0692	1.0605	0.127	0.8005	0.0664	1.0918	0.0606	1.0085	0.0636	0.3189	0.0005	0.1521	0.016	0.455	0.0728	0.9251	0.0035	1.0343	1.0088	0.1385	1.0529	0.023	1.152	0.0361	0.4182	0.0043	0.1971	0.0329
26.265	26:15:54	0.4506	0.4051	0.5377	0.5443	0.5857	0.9791	0.3239	0.1599	0.7706	0.5503	1.24	0.0338	0.9731	0.0333	0.7904	0.3328	0.1191	0.8604	0.0693	1.0656	0.133	0.7994	0.061	1.0876	0.0572	1.0077	0.0664	0.3194	0.0033	0.1512	0.0142	0.4559	0.0721	0.9245	0.0062	1.0328	1.0082	0.1367	1.0503	0.0234	1.1589	0.0344	0.4158	0.0017	0.1984	0.0328
26.28166667	26:16:54	0.4521	0.3991	0.5396	0.5425	0.5779	0.9769	0.3273	0.1579	0.7751	0.5518	1.2461	0.0345	0.9708	0.0315	0.7932	0.3322	0.121	0.8606	0.0716	1.0654	0.1295	0.7989	0.0588	1.0866	0.0632	1.0122	0.0668	0.3211	0.0053	0.1493	0.0182	0.4541	0.0689	0.9216	0.0045	1.0347	1.0038	0.1335	1.0526	0.0236	1.1572	0.0333	0.4152	0.0036	0.1969	0.033
26.29777778	26:17:52	0.4494	0.4066	0.538	0.5419	0.5818	0.9801	0.3263	0.1603	0.7777	0.5577	1.2516	0.0368	0.974	0.0298	0.796	0.3301	0.1206	0.8603	0.0711	1.071	0.1324	0.7943	0.0584	1.0855	0.0657	1.0109	0.0656	0.3202	0.0022	0.1469	0.0154	0.4548	0.0712	0.9204	0.0068	1.0398	1.0017	0.1318	1.051	0.0205	1.158	0.0368	0.4158	0.0081	0.195	0.0331
26.31444444	26:18:52	0.4491	0.4013	0.5331	0.5439	0.582	0.9817	0.3254	0.1565	0.78	0.5552	1.2559	0.0334	0.9708	0.031	0.7992	0.3293	0.1187	0.866	0.0745	1.0781	0.135	0.7988	0.0581	1.0825	0.067	1.0151	0.0704	0.318	0.0033	0.1472	0.0184	0.4552	0.0692	0.9199	0.0077	1.0349	1.0033	0.1356	1.0485	0.0195	1.1579	0.0349	0.4146	0.005	0.194	0.0336
26.33055556	26:19:50	0.4473	0.4029	0.5347	0.5453	0.5748	0.9902	0.3283	0.1584	0.7859	0.5608	1.2584	0.039	0.9749	0.0292	0.7974	0.3292	0.1194	0.8673	0.0683	1.0758	0.1397	0.7967	0.0655	1.0813	0.0724	1.0157	0.0595	0.3195	0.0002	0.1465	0.0185	0.4538	0.0712	0.9205	0.0039	1.0309	0.999	0.1263	1.0463	0.023	1.1597	0.0363	0.4126	0.002	0.1952	0.0327
26.34722222	26:20:50	0.4481	0.3987	0.5333	0.5426	0.578	0.9883	0.3305	0.1603	0.789	0.5617	1.2617	0.0457	0.9737	0.0312	0.7979	0.3264	0.1211	0.8715	0.0731	1.0864	0.1307	0.7998	0.0598	1.0857	0.0628	1.0157	0.0625	0.3172	0.0007	0.1449	0.0172	0.4525	0.0723	0.9195	0.0074	1.0355	1.0008	0.1358	1.0429	0.0184	1.1581	0.0354	0.4119	0.0051	0.1932	0.0328
26.36388889	26:21:50	0.4431	0.3995	0.5276	0.5388	0.5772	0.9867	0.328	0.1605	0.7962	0.569	1.268	0.0358	0.973	0.0295	0.8002	0.3266	0.1179	0.8734	0.0752	1.0854	0.1341	0.7931	0.0618	1.085	0.0615	1.0153	0.0653	0.3176	0.0021	0.145	0.0198	0.4509	0.0727	0.9192	0.0039	1.0351	0.9993	0.1261	1.0463	0.0228	1.1604	0.0361	0.412	0.0037	0.194	0.0333
26.38055556	26:22:50	0.4438	0.3948	0.5281	0.5341	0.5764	0.991	0.3284	0.1604	0.8006	0.5678	1.2646	0.0408	0.9754	0.0336	0.8015	0.3265	0.1168	0.8748	0.0706	1.0831	0.1342	0.7912	0.0616	1.0775	0.0635	1.0181	0.0643	0.3187	0.0006	0.1427	0.0182	0.4486	0.072	0.9197	0.0055	1.0368	0.9946	0.1299	1.0456	0.0199	1.1649	0.0331	0.412	0.0036	0.194	0.0327
26.39722222	26:23:50	0.4429	0.3926	0.5273	0.5381	0.5773	0.9915	0.3272	0.159	0.8035	0.5681	1.2702	0.0423	0.9743	0.0317	0.8044	0.3247	0.1123	0.8805	0.0725	1.0886	0.1317	0.7912	0.0533	1.0764	0.0678	1.0205	0.0657	0.3171	0.0038	0.1425	0.0183	0.4482	0.0696	0.9197	0.0083	1.0396	0.9911	0.1264	1.0445	0.025	1.1676	0.0344	0.4113	0.0073	0.1926	0.0332
26.41333333	26:24:48	0.4441	0.3908	0.5246	0.5378	0.5789	0.9911	0.3297	0.1613	0.8094	0.5745	1.2801	0.0317	0.971	0.0375	0.8037	0.3227	0.1133	0.8811	0.0736	1.0954	0.132	0.7884	0.0574	1.0757	0.0691	1.0231	0.0618	0.3159	0.0013	0.1412	0.0189	0.448	0.0708	0.9163	0.0087	1.0415	0.9927	0.125	1.0472	0.018	1.1703	0.0372	0.4112	0.0011	0.1917	0.0292
26.43	26:25:48	0.444	0.3952	0.5259	0.5427	0.5715	0.9992	0.335	0.1585	0.8157	0.5754	1.2861	0.0342	0.9731	0.0332	0.8085	0.3242	0.1161	0.884	0.0744	1.0942	0.1277	0.7939	0.0559	1.0723	0.0686	1.0271	0.0641	0.3172	0	0.1389	0.0177	0.4485	0.0663	0.9166	0.0103	1.0387	0.9909	0.1307	1.0446	0.0286	1.1705	0.0354	0.4138	0.0043	0.1914	0.0311
26.44666667	26:26:48	0.4424	0.394	0.5221	0.5398	0.5727	1.0074	0.3322	0.1603	0.8188	0.5794	1.2919	0.0408	0.9734	0.0327	0.8117	0.3234	0.1135	0.8867	0.0779	1.0991	0.1338	0.788	0.0563	1.0759	0.0715	1.0241	0.0613	0.3197	0.0014	0.1396	0.0174	0.4485	0.0679	0.9171	0.0095	1.0391	0.9855	0.1298	1.0474	0.0227	1.1736	0.0373	0.4139	0.0004	0.1887	0.0319
26.46333333	26:27:48	0.4473	0.3931	0.5218	0.5344	0.5787	1.0015	0.3321	0.1624	0.8242	0.5809	1.2951	0.0331	0.9725	0.0305	0.8146	0.3225	0.1116	0.8912	0.0771	1.0992	0.1306	0.7874	0.0541	1.0692	0.07	1.0275	0.0684	0.3175	0.0017	0.1392	0.0187	0.4467	0.0702	0.9181	0.0095	1.0376	0.9862	0.1229	1.0479	0.0223	1.1773	0.0379	0.4127	0.0026	0.1903	0.0323
26.48	26:28:48	0.4436	0.3893	0.521	0.5329	0.574	1.0088	0.3315	0.1616	0.8288	0.5834	1.3011	0.0365	0.9743	0.0315	0.8146	0.3211	0.1135	0.8935	0.0796	1.103	0.1344	0.7891	0.058	1.0664	0.0664	1.0301	0.0618	0.3161	0.0005	0.1394	0.0206	0.4457	0.0699	0.9176	0.0097	1.0412	0.9885	0.1208	1.0461	0.0301	1.178	0.0333	0.411	0.0038	0.1894	0.033
26.49611111	26:29:46	0.4457	0.3911	0.5186	0.535	0.5763	1.0116	0.3304	0.1595	0.8335	0.5874	1.31	0.0409	0.9742	0.0323	0.8167	0.3223	0.1145	0.8965	0.0756	1.1056	0.1278	0.7877	0.0556	1.064	0.0731	1.0305	0.059	0.319	0.0022	0.1386	0.0173	0.4435	0.0678	0.9161	0.0069	1.045	0.9851	0.1282	1.0464	0.0259	1.1855	0.0387	0.4079	0.001	0.1875	0.0319
26.51277778	26:30:46	0.4453	0.3898	0.5199	0.5381	0.576	1.0151	0.3324	0.1587	0.8392	0.59	1.3118	0.036	0.9746	0.0328	0.8232	0.3189	0.1112	0.8981	0.0799	1.1073	0.1291	0.7865	0.0596	1.0659	0.0688	1.0331	0.0627	0.3169	0.0013	0.1383	0.0193	0.4421	0.068	0.9162	0.0111	1.0417	0.9824	0.128	1.046	0.0331	1.188	0.0349	0.4115	0.0038	0.1885	0.0317
26.52888889	26:31:44	0.4442	0.3913	0.5174	0.5383	0.5746	1.0115	0.3304	0.1582	0.8441	0.5891	1.3181	0.0383	0.9751	0.031	0.8219	0.3181	0.1103	0.8999	0.0834	1.108	0.13	0.7887	0.0603	1.0621	0.0694	1.0382	0.0636	0.3176	0.0005	0.1368	0.0191	0.4416	0.0674	0.9161	0.0106	1.0449	0.9799	0.1249	1.0436	0.0306	1.1903	0.0388	0.413	0.001	0.1883	0.0315
26.54555556	26:32:44	0.4425	0.3909	0.5161	0.5314	0.5741	1.0228	0.3343	0.16	0.8538	0.5954	1.3253	0.0405	0.9766	0.0326	0.823	0.3173	0.1092	0.9027	0.0821	1.1099	0.1303	0.788	0.0572	1.0621	0.0699	1.0415	0.0643	0.3176	0.0007	0.1362	0.0193	0.4402	0.0685	0.9152	0.0172	1.0483	0.9834	0.1258	1.0483	0.03	1.1944	0.039	0.4104	0.0009	0.188	0.032
26.56222222	26:33:44	0.4433	0.3869	0.5206	0.5364	0.5795	1.0263	0.3322	0.1602	0.8544	0.5976	1.3351	0.0391	0.9741	0.0351	0.8273	0.3154	0.1103	0.9047	0.0828	1.1034	0.1275	0.7861	0.0562	1.0569	0.0689	1.0453	0.061	0.3174	0.0004	0.1358	0.0206	0.4382	0.067	0.9149	0.0153	1.0465	0.9797	0.1322	1.0502	0.0258	1.1975	0.0386	0.4101	0.005	0.186	0.0319
26.81805556	26:49:05	0.4329	0.388	0.5081	0.5242	0.5854	1.0882	0.3457	0.1649	0.949	0.6424	1.4477	0.0465	0.9927	0.0321	0.8694	0.3031	0.1015	0.9398	0.0864	1.1006	0.1409	0.785	0.059	1.0398	0.0635	1.0994	0.0532	0.3256	0.0001	0.127	0.0234	0.4261	0.0655	0.9182	0.0094	1.0439	0.9813	0.1194	1.0612	0.0232	1.2718	0.036	0.4156	0.0028	0.1823	0.032
27.06805556	27:04:05	0.4267	0.3836	0.5039	0.526	0.5991	1.1506	0.3517	0.1741	1.0458	0.6835	1.573	0.0632	1.0134	0.0256	0.9169	0.2989	0.1002	0.9762	0.0915	1.0707	0.1484	0.7886	0.0603	1.0372	0.0671	1.1771	0.06	0.3358	0.0018	0.1241	0.0229	0.4135	0.0637	0.9294	0.0141	1.0421	0.9849	0.1203	1.0829	0.0229	1.3494	0.0348	0.4238	0.0038	0.1804	0.0327
27.31805556	27:19:05	0.4136	0.3857	0.5018	0.5298	0.6026	1.2096	0.3692	0.1793	1.1442	0.7281	1.6725	0.0784	1.0365	0.0244	0.9591	0.2945	0.0933	0.9982	0.0888	1.0348	0.1366	0.7999	0.065	1.0373	0.0673	1.2496	0.0608	0.3468	0.0015	0.1201	0.0211	0.4042	0.0664	0.9401	0.015	1.0327	0.9902	0.125	1.1057	0.0281	1.421	0.0168	0.4309	0.005	0.1802	0.0314
27.5675	27:34:03	0.4068	0.3927	0.5061	0.5352	0.6167	1.2638	0.3807	0.1889	1.2365	0.7725	1.7759	0.0931	1.0505	0.0281	0.9979	0.2873	0.0921	1.0042	0.0946	1.0012	0.1362	0.8138	0.061	1.0246	0.0446	1.3196	0.0625	0.3556	0.002	0.1158	0.0233	0.3961	0.0621	0.9595	0.0145	1.0375	0.996	0.1189	1.1299	0.0274	1.4912	0.0244	0.4415	0.0088	0.1805	0.0321
27.81694444	27:49:01	0.3987	0.3977	0.5249	0.5412	0.624	1.3144	0.3901	0.1963	1.3228	0.8123	1.8603	0.103	1.0749	0.0267	1.0335	0.2809	0.0893	1.0189	0.0977	0.9774	0.1491	0.8195	0.0603	1.0363	0.0526	1.3789	0.0501	0.3703	0.0036	0.1151	0.0207	0.3853	0.0596	0.9814	0.0184	1.0442	1.0106	0.1211	1.1528	0.036	1.5491	0.021	0.4464	0.0039	0.1817	0.0331
28.06694444	28:04:01	0.3913	0.4017	0.5287	0.5494	0.65	1.342	0.4027	0.2043	1.3983	0.8449	1.959	0.1125	1.0999	0.0243	1.0636	0.2765	0.0867	1.0237	0.1021	0.9564	0.1482	0.8297	0.0598	1.0486	0.0584	1.4259	0.0656	0.3828	0.0001	0.1092	0.0199	0.3764	0.0615	1.007	0.0204	1.0605	1.0249	0.1213	1.1813	0.0383	1.6099	0.0202	0.4579	0.0046	0.1843	0.038
28.31638889	28:18:59	0.3852	0.4122	0.5441	0.5666	0.6635	1.3891	0.414	0.2128	1.4734	0.8781	2.0384	0.1169	1.12	0.021	1.0929	0.2709	0.0838	1.0288	0.1007	0.9412	0.1469	0.8442	0.0694	1.0632	0.0528	1.4756	0.0549	0.3969	0.0044	0.1104	0.023	0.3698	0.0621	1.0302	0.0191	1.0756	1.0405	0.1137	1.2092	0.0428	1.6616	0.0171	0.4664	0.0075	0.1899	0.0369
28.56638889	28:33:59	0.382	0.4201	0.5577	0.5776	0.6754	1.4307	0.424	0.2224	1.538	0.9039	2.106	0.1197	1.147	0.02	1.1158	0.2658	0.0869	1.0327	0.1014	0.9288	0.1532	0.8637	0.0623	1.0744	0.0499	1.5112	0.0545	0.4062	0.0064	0.1061	0.0201	0.3681	0.0617	1.0608	0.0216	1.0945	1.0638	0.1269	1.2388	0.045	1.7083	0.0139	0.4769	0.0062	0.1923	0.0383
28.81638889	28:48:59	0.379	0.4325	0.5711	0.5966	0.6995	1.4535	0.4326	0.2284	1.5957	0.9229	2.1627	0.1254	1.1737	0.0212	1.1339	0.262	0.0853	1.0351	0.0975	0.9183	0.1618	0.8815	0.067	1.0892	0.0576	1.5398	0.0507	0.4135	0.0057	0.1058	0.0223	0.3625	0.0603	1.0964	0.0178	1.1148	1.0945	0.1227	1.2769	0.0408	1.7485	0.0094	0.486	0.0096	0.1969	0.0395
29.06638889	29:03:59	0.3755	0.4491	0.5962	0.6099	0.7137	1.4677	0.4474	0.2362	1.6475	0.9426	2.2227	0.1231	1.205	0.0196	1.1412	0.2565	0.0829	1.0344	0.1016	0.9217	0.1608	0.8976	0.0651	1.1109	0.0602	1.5633	0.0611	0.4229	0.0031	0.1043	0.0215	0.359	0.063	1.1278	0.013	1.1377	1.1306	0.1337	1.308	0.0484	1.7807	0.0048	0.493	0.0072	0.1989	0.0432
29.31583333	29:18:57	0.3733	0.4636	0.6115	0.6287	0.7334	1.477	0.4586	0.2423	1.6927	0.9517	2.2669	0.1205	1.2318	0.0223	1.1533	0.2498	0.0837	1.0366	0.1039	0.9192	0.1584	0.923	0.0784	1.1335	0.0744	1.5812	0.0526	0.4315	0.0033	0.1077	0.0244	0.356	0.06	1.1639	0.0128	1.1697	1.1571	0.1261	1.3452	0.0539	1.796	0.0051	0.498	0.0113	0.2042	0.0415
29.56527778	29:33:55	0.3727	0.4732	0.625	0.6449	0.7541	1.4858	0.4659	0.2508	1.7296	0.9588	2.3046	0.1132	1.2626	0.0154	1.1588	0.2471	0.0854	1.0356	0.1023	0.9246	0.1663	0.939	0.0749	1.1671	0.0576	1.5917	0.0584	0.4349	0.0057	0.1066	0.024	0.3561	0.0631	1.1936	0.0109	1.1905	1.1809	0.1408	1.3799	0.0578	1.8091	0.0035	0.5015	0.0082	0.2048	0.0448
29.81472222	29:48:53	0.3751	0.4912	0.6431	0.6584	0.7721	1.477	0.4763	0.2545	1.7611	0.9665	2.3385	0.1034	1.2896	0.0174	1.1573	0.2438	0.082	1.0317	0.1052	0.9277	0.1724	0.9666	0.0892	1.2075	0.0537	1.5949	0.0569	0.438	0.0026	0.1078	0.0237	0.3578	0.0638	1.2272	0.0089	1.2045	1.2155	0.1352	1.4196	0.0631	1.8115	0.002	0.5027	0.0049	0.2072	0.045
30.06472222	30:03:53	0.3731	0.5134	0.679	0.6866	0.7914	1.4738	0.4835	0.2624	1.7852	0.9708	2.3612	0.1055	1.3189	0.0251	1.1554	0.239	0.0817	1.03	0.0984	0.9329	0.1688	0.9876	0.0954	1.2505	0.0681	1.5888	0.0577	0.4395	0.0064	0.1097	0.0229	0.3564	0.0648	1.2643	0.0128	1.2369	1.2525	0.1506	1.4539	0.0704	1.8071	0.0049	0.5071	0.0037	0.2084	0.0429
30.31472222	30:18:53	0.3741	0.529	0.6943	0.7076	0.8064	1.4698	0.4905	0.2668	1.809	0.9757	2.377	0.1006	1.3498	0.03	1.1499	0.2379	0.0827	1.0256	0.1042	0.9357	0.1743	1.0128	0.0924	1.2982	0.0683	1.5842	0.0641	0.4431	0.0035	0.1103	0.0229	0.3581	0.0637	1.3029	0.014	1.2718	1.2827	0.1432	1.4968	0.0687	1.8073	0.0094	0.5118	0.0001	0.21	0.0442
30.56472222	30:33:53	0.3735	0.543	0.7185	0.7358	0.8296	1.4584	0.499	0.2701	1.8244	0.9761	2.3989	0.0986	1.3838	0.0261	1.1483	0.2361	0.0808	1.0229	0.1028	0.9372	0.1749	1.0419	0.1055	1.3573	0.0699	1.5713	0.0728	0.4401	0.0075	0.11	0.0252	0.3601	0.0667	1.3421	0.014	1.3002	1.3244	0.1453	1.5294	0.0714	1.796	0.0064	0.5141	0.0013	0.2117	0.0447
30.81472222	30:48:53	0.3737	0.5596	0.7408	0.7571	0.8559	1.4542	0.509	0.2749	1.84	0.9782	2.4121	0.0894	1.4127	0.0328	1.1464	0.2332	0.0797	1.0178	0.099	0.9396	0.1778	1.0731	0.1142	1.4315	0.0693	1.5635	0.0696	0.4425	0.0018	0.109	0.0222	0.3594	0.0675	1.3833	0.0188	1.3286	1.3756	0.1398	1.5714	0.0701	1.7938	0.0036	0.517	0.0029	0.2104	0.0446
31.06472222	31:03:53	0.3776	0.584	0.7688	0.7842	0.8635	1.451	0.5166	0.2786	1.8529	0.9829	2.418	0.0902	1.4422	0.0277	1.1399	0.2331	0.0775	1.0128	0.1011	0.9486	0.1839	1.1007	0.1137	1.5	0.0747	1.5518	0.0762	0.4405	0.0014	0.1093	0.0251	0.3652	0.0657	1.4233	0.0238	1.3671	1.4173	0.1483	1.6097	0.072	1.7881	0.0015	0.5224	0.0009	0.2119	0.0446
31.31472222	31:18:53	0.3783	0.6023	0.799	0.8041	0.8796	1.4471	0.5172	0.2859	1.8664	0.9826	2.4361	0.0891	1.4811	0.0276	1.1422	0.233	0.0822	1.0085	0.1058	0.9469	0.1823	1.1349	0.1306	1.5853	0.0801	1.5357	0.0746	0.4407	0.0004	0.1076	0.0253	0.3665	0.0595	1.4645	0.0201	1.4053	1.4674	0.174	1.6457	0.0732	1.7744	0.0122	0.527	0.0005	0.2138	0.046
31.56472222	31:33:53	0.3787	0.6245	0.8287	0.8431	0.9	1.4459	0.5271	0.2896	1.8804	0.9889	2.4379	0.0863	1.5096	0.0273	1.1405	0.2325	0.0808	1.0061	0.0996	0.9536	0.1906	1.1767	0.1371	1.6683	0.094	1.5244	0.0744	0.4401	0.0019	0.1055	0.0251	0.3698	0.0651	1.5115	0.0144	1.4426	1.5136	0.1739	1.6825	0.0727	1.7724	0.0024	0.5248	0.0007	0.2151	0.0465
31.81472222	31:48:53	0.3805	0.6523	0.8682	0.8691	0.9233	1.4532	0.5368	0.2958	1.8813	0.9872	2.4385	0.0859	1.5418	0.0294	1.141	0.2326	0.0808	0.9995	0.1017	0.9573	0.1856	1.2166	0.1461	1.7649	0.0924	1.5152	0.0791	0.4369	0.0023	0.1062	0.0233	0.3693	0.0657	1.5571	0.0171	1.4832	1.569	0.1848	1.7262	0.072	1.7644	0.0024	0.5279	0.0036	0.2165	0.0488
32.06472222	32:03:53	0.3801	0.6733	0.8946	0.8985	0.9429	1.4397	0.5471	0.3004	1.8873	0.9877	2.4478	0.089	1.5788	0.0278	1.1417	0.2337	0.0798	0.9925	0.1003	0.9629	0.1882	1.2581	0.1481	1.8626	0.0956	1.496	0.0728	0.4332	0.0052	0.1052	0.0249	0.3721	0.0673	1.6059	0.0179	1.5058	1.6241	0.1957	1.7643	0.0688	1.7595	0.0063	0.5292	0.0025	0.2184	0.049
32.31472222	32:18:53	0.3813	0.695	0.9293	0.9324	0.9518	1.4525	0.5516	0.3074	1.8948	0.9868	2.4499	0.1011	1.607	0.0304	1.1448	0.235	0.0788	0.9929	0.1031	0.9697	0.1918	1.2977	0.1523	1.9662	0.102	1.483	0.0647	0.4324	0.0035	0.1053	0.0239	0.3745	0.0703	1.6586	0.0135	1.5563	1.6882	0.2015	1.7999	0.0679	1.7576	0.003	0.53	0.0032	0.2191	0.0496
32.56416667	32:33:51	0.3832	0.727	0.9639	0.9656	0.9661	1.4625	0.5601	0.3106	1.8995	0.9846	2.4527	0.1078	1.6441	0.0381	1.1526	0.2344	0.0796	0.9875	0.0997	0.9738	0.1912	1.3427	0.1638	2.0751	0.1042	1.4771	0.0665	0.4325	0.0011	0.1021	0.0258	0.377	0.0718	1.6977	0.0034	1.5897	1.7477	0.2149	1.836	0.0595	1.7547	0.0086	0.5342	0.0007	0.2196	0.0497
32.81416667	32:48:51	0.3813	0.7549	0.9964	0.9975	0.9795	1.466	0.5728	0.314	1.9027	0.9854	2.4593	0.1068	1.6684	0.0321	1.1582	0.2351	0.0796	0.9841	0.1017	0.9859	0.1961	1.392	0.174	2.1719	0.1085	1.4674	0.0676	0.4329	0.0004	0.1011	0.0235	0.3817	0.0724	1.7546	0.0152	1.6345	1.8144	0.2156	1.8764	0.0657	1.7538	0.0017	0.5356	0.0037	0.2224	0.0505
33.06361111	33:03:49	0.3844	0.7809	1.0412	1.0294	1.0004	1.4764	0.5817	0.321	1.904	0.9815	2.4575	0.1039	1.6961	0.0378	1.1626	0.2343	0.08	0.9812	0.1026	0.9966	0.1946	1.4497	0.1838	2.2893	0.1218	1.4612	0.0626	0.4312	0.0054	0.0989	0.0243	0.385	0.071	1.8025	0.0131	1.6883	1.8881	0.224	1.9106	0.0691	1.7601	0.0017	0.54	0.003	0.2246	0.0511
33.31305556	33:18:47	0.3855	0.8127	1.0769	1.0718	1.0275	1.4831	0.5902	0.3267	1.9037	0.9793	2.458	0.1174	1.7319	0.0387	1.1764	0.2343	0.0778	0.9797	0.1035	1.005	0.1987	1.4984	0.1791	2.3877	0.1126	1.4586	0.0583	0.431	0.0025	0.0983	0.0246	0.3872	0.0741	1.8617	0.0129	1.74	1.9656	0.2251	1.9474	0.0707	1.7564	0.0035	0.5425	0.0018	0.2273	0.0537
33.56305556	33:33:47	0.3867	0.8446	1.1283	1.1099	1.0453	1.4903	0.5978	0.329	1.9026	0.9725	2.4585	0.1264	1.7584	0.0353	1.1852	0.2332	0.0771	0.974	0.104	1.021	0.1951	1.553	0.1856	2.5018	0.1171	1.451	0.0584	0.4319	0.0095	0.0981	0.0253	0.391	0.0757	1.9116	0.0023	1.7954	2.0427	0.2241	1.9865	0.0724	1.7537	0.0044	0.5469	0.0002	0.2296	0.0539
33.8125	33:48:45	0.3853	0.8773	1.1628	1.1485	1.0709	1.5016	0.6101	0.3359	1.8998	0.9759	2.4582	0.1252	1.7924	0.0392	1.1941	0.2333	0.0791	0.976	0.1036	1.0325	0.1997	1.6076	0.196	2.6104	0.1074	1.4469	0.0626	0.432	0.0015	0.0957	0.0229	0.3953	0.0747	1.9659	0.0003	1.8437	2.1203	0.2271	2.0293	0.0709	1.7618	0.0078	0.5512	0.0046	0.2303	0.0522
34.06194444	34:03:43	0.39	0.9107	1.2047	1.1894	1.083	1.5078	0.619	0.3423	1.9003	0.973	2.4567	0.1307	1.8202	0.036	1.1978	0.2305	0.0745	0.9734	0.0994	1.0494	0.2003	1.6593	0.1935	2.719	0.1196	1.4439	0.0553	0.432	0.0023	0.0943	0.0253	0.3956	0.0782	2.0259	0.0076	1.8999	2.1844	0.2309	2.0616	0.0708	1.766	0.0001	0.5565	0.0009	0.2325	0.0568
34.31194444	34:18:43	0.387	0.9407	1.2487	1.235	1.0963	1.5102	0.6283	0.3523	1.8941	0.962	2.4495	0.1244	1.8502	0.034	1.2088	0.229	0.0763	0.972	0.1011	1.0703	0.2055	1.7217	0.2106	2.8417	0.1119	1.4355	0.0624	0.4324	0.0044	0.0951	0.0261	0.3963	0.0771	2.0868	0.0211	1.9473	2.2627	0.2262	2.1049	0.0766	1.7756	0.0043	0.5595	0.0022	0.2349	0.0562
34.56194444	34:33:43	0.3853	0.9759	1.2798	1.2732	1.1202	1.5187	0.6365	0.3591	1.895	0.9643	2.4496	0.1323	1.8795	0.0408	1.2194	0.2247	0.0774	0.9693	0.0999	1.0915	0.2174	1.781	0.2265	2.9427	0.1263	1.4349	0.0608	0.4312	0.0065	0.0944	0.0248	0.402	0.0757	2.1415	0.0203	2.005	2.3395	0.2337	2.1511	0.0879	1.7826	0.0071	0.5647	0.0055	0.2359	0.0559
34.81194444	34:48:43	0.3831	1.0036	1.3163	1.318	1.1428	1.527	0.6459	0.367	1.8898	0.9619	2.4399	0.1329	1.909	0.0431	1.232	0.2248	0.0722	0.9699	0.0945	1.1119	0.2222	1.8395	0.2307	3.0428	0.1337	1.4292	0.0585	0.4352	0.0032	0.0932	0.0244	0.4047	0.074	2.1983	0.0243	2.0694	2.4242	0.2418	2.1814	0.0983	1.7897	0.0022	0.5693	0.0042	0.2413	0.0574
35.06194444	35:03:43	0.3833	1.0323	1.3554	1.3494	1.1543	1.5453	0.6543	0.3715	1.8861	0.959	2.4309	0.1284	1.9464	0.0477	1.2405	0.2236	0.0744	0.9662	0.095	1.1334	0.2177	1.904	0.2366	3.1412	0.1233	1.4259	0.0514	0.4341	0.0064	0.0933	0.0246	0.4056	0.071	2.2595	0.0195	2.1186	2.4907	0.2372	2.2234	0.1002	1.7934	0.0056	0.5747	0.0028	0.2428	0.0571
35.31138889	35:18:41	0.3833	1.0704	1.3986	1.3899	1.1769	1.5529	0.667	0.3788	1.8792	0.9522	2.4265	0.1363	1.9733	0.0455	1.2492	0.2257	0.0694	0.9684	0.0951	1.1623	0.2221	1.9688	0.242	3.2428	0.112	1.4274	0.0487	0.4377	0.005	0.0924	0.0258	0.4101	0.0746	2.3159	0.0302	2.1701	2.5597	0.2532	2.2576	0.1051	1.802	0.0037	0.5787	0.0063	0.2447	0.0576
35.56138889	35:33:41	0.3813	1.1029	1.4294	1.4349	1.1943	1.5675	0.6728	0.3867	1.8751	0.9517	2.4179	0.1316	2.0079	0.0423	1.2621	0.2209	0.0714	0.9628	0.0939	1.184	0.2306	2.0319	0.245	3.3571	0.1096	1.4245	0.0553	0.435	0.0066	0.0929	0.023	0.4104	0.0751	2.3747	0.0354	2.2319	2.639	0.2721	2.2886	0.1033	1.81	0.0091	0.5853	0.0115	0.248	0.0569
35.81138889	35:48:41	0.3803	1.1412	1.4646	1.469	1.2176	1.5816	0.681	0.3944	1.8667	0.9469	2.4105	0.1303	2.0418	0.0411	1.2687	0.2217	0.0719	0.9643	0.0899	1.2078	0.2281	2.0932	0.2588	3.4656	0.1209	1.4222	0.0527	0.439	0.0067	0.0934	0.0238	0.4122	0.0764	2.4403	0.0357	2.2888	2.7239	0.2733	2.3278	0.1135	1.8222	0.0012	0.5921	0.0087	0.2515	0.0593
36.06138889	36:03:41	0.3742	1.1793	1.5159	1.508	1.2282	1.587	0.6948	0.4016	1.8607	0.9423	2.3849	0.1417	2.078	0.0389	1.2821	0.2185	0.0711	0.967	0.0926	1.2374	0.2367	2.1522	0.2606	3.562	0.1195	1.4189	0.0495	0.4422	0.004	0.0935	0.0239	0.4137	0.0773	2.4977	0.0407	2.3498	2.7947	0.2727	2.375	0.1295	1.8304	0.0048	0.5971	0.007	0.2562	0.0583
36.31138889	36:18:41	0.3766	1.2132	1.5495	1.5491	1.25	1.5929	0.7011	0.4109	1.8544	0.9387	2.3766	0.1331	2.1108	0.0359	1.2909	0.2197	0.0753	0.9628	0.087	1.2629	0.2504	2.2198	0.2573	3.651	0.1008	1.4181	0.0491	0.4438	0.0024	0.0948	0.0262	0.4168	0.0742	2.5618	0.0535	2.401	2.877	0.2706	2.4108	0.1199	1.8358	0.0017	0.6048	0.0118	0.2584	0.0599
36.56138889	36:33:41	0.3755	1.2516	1.5972	1.5845	1.2686	1.5991	0.7137	0.4168	1.8477	0.933	2.3661	0.1291	2.1459	0.0382	1.2968	0.2174	0.0737	0.9694	0.0886	1.2966	0.2473	2.2843	0.2622	3.737	0.1215	1.4217	0.0487	0.4435	0.0031	0.0964	0.0256	0.4169	0.0735	2.6285	0.0523	2.4459	2.9522	0.2818	2.4507	0.1152	1.8505	0.0017	0.6087	0.017	0.2623	0.0577
36.81083333	36:48:39	0.3721	1.284	1.646	1.6183	1.2973	1.6033	0.7261	0.4224	1.8462	0.9345	2.3486	0.1359	2.1877	0.0403	1.3109	0.2176	0.0725	0.9707	0.0848	1.3211	0.2514	2.3497	0.271	3.8386	0.0947	1.4233	0.0437	0.4492	0.003	0.0975	0.0259	0.4172	0.0774	2.6871	0.0512	2.5082	3.0334	0.2902	2.4856	0.1188	1.8552	0.005	0.6236	0.0212	0.2648	0.0583
37.06083333	37:03:39	0.365	1.3284	1.6766	1.6654	1.3168	1.6113	0.7398	0.4339	1.8364	0.9242	2.3349	0.1297	2.221	0.0293	1.321	0.2176	0.0759	0.973	0.08	1.3524	0.2601	2.4137	0.2735	3.9124	0.1069	1.4182	0.0463	0.4523	0.0107	0.0992	0.0252	0.4167	0.0776	2.753	0.0518	2.5598	3.1121	0.2954	2.5272	0.1198	1.8642	0.0033	0.63	0.0208	0.2698	0.0598
37.31083333	37:18:39	0.3622	1.3578	1.7175	1.7128	1.3324	1.6163	0.7561	0.4461	1.8331	0.9268	2.3134	0.1356	2.2576	0.0238	1.327	0.215	0.0731	0.9698	0.0806	1.3843	0.2637	2.4777	0.2673	4.0097	0.1106	1.4159	0.043	0.4527	0.0086	0.0984	0.0292	0.4174	0.0745	2.8094	0.0638	2.6087	3.1822	0.296	2.5586	0.1155	1.8677	0.0014	0.6407	0.0147	0.2739	0.0583
37.56083333	37:33:39	0.3646	1.3905	1.7632	1.7538	1.3573	1.616	0.767	0.452	1.8285	0.9256	2.3023	0.1316	2.2891	0.0234	1.3374	0.2139	0.0737	0.9727	0.0729	1.4062	0.2676	2.5427	0.2831	4.0765	0.09	1.4204	0.0458	0.4579	0.0048	0.1012	0.0262	0.4156	0.0803	2.8609	0.0562	2.6687	3.2656	0.2929	2.6138	0.1099	1.873	0.0074	0.6532	0.0205	0.2759	0.0561
37.81083333	37:48:39	0.3623	1.4294	1.807	1.8055	1.379	1.6166	0.7794	0.461	1.8233	0.9243	2.2844	0.1267	2.3209	0.0299	1.3419	0.2126	0.0736	0.9767	0.0768	1.4294	0.2729	2.6125	0.2827	4.1618	0.0957	1.4187	0.0355	0.4596	0.0048	0.1011	0.0254	0.4148	0.0809	2.9336	0.051	2.7304	3.3457	0.2943	2.6529	0.1154	1.8778	0.0088	0.6619	0.0243	0.2833	0.0594
38.06083333	38:03:39	0.3585	1.471	1.8385	1.8444	1.4022	1.6212	0.7915	0.4718	1.8158	0.9209	2.2626	0.1253	2.3602	0.029	1.3486	0.2105	0.0742	0.981	0.0767	1.4597	0.2755	2.6793	0.291	4.2485	0.104	1.4164	0.0404	0.4634	0.0094	0.1056	0.029	0.4123	0.0814	2.9912	0.0517	2.7707	3.4353	0.3007	2.7074	0.1224	1.8787	0.0097	0.6702	0.0197	0.2888	0.0604
38.31027778	38:18:37	0.3596	1.4989	1.8843	1.8919	1.4156	1.6183	0.8072	0.4822	1.8068	0.9162	2.2424	0.1271	2.3901	0.0349	1.3523	0.2077	0.07	0.9834	0.0743	1.4829	0.2937	2.7549	0.2963	4.3318	0.0921	1.4118	0.0318	0.4648	0.0049	0.1038	0.0275	0.4112	0.082	3.0537	0.0544	2.8176	3.5106	0.31	2.744	0.1121	1.8865	0.0133	0.6831	0.0172	0.2907	0.0597
38.56027778	38:33:37	0.3549	1.5384	1.9309	1.9258	1.4416	1.6193	0.819	0.4911	1.8017	0.9205	2.2338	0.1209	2.4207	0.027	1.3544	0.2064	0.071	0.9836	0.073	1.5139	0.2861	2.827	0.2974	4.4033	0.0803	1.4095	0.0302	0.4736	0.0106	0.1057	0.0275	0.4097	0.0823	3.1077	0.0717	2.8788	3.6004	0.3215	2.7886	0.1144	1.8814	0.0186	0.6948	0.0203	0.2957	0.0598
38.80972222	38:48:35	0.3552	1.5745	1.9737	1.961	1.4514	1.6144	0.8374	0.5037	1.7971	0.9162	2.2098	0.1173	2.4659	0.0318	1.3594	0.204	0.0705	0.9857	0.0706	1.542	0.2931	2.9052	0.3039	4.4721	0.0853	1.4019	0.0323	0.4745	0.0059	0.108	0.0292	0.4085	0.0826	3.1741	0.0912	2.9322	3.6809	0.3114	2.808	0.1131	1.8805	0.0151	0.7063	0.0169	0.3013	0.0601
39.05972222	39:03:35	0.3564	1.6114	2.02	2.0125	1.4677	1.6139	0.8573	0.5163	1.7907	0.9161	2.1925	0.1088	2.4976	0.0302	1.3615	0.2003	0.0736	0.9927	0.073	1.5713	0.2982	2.9665	0.3192	4.5335	0.069	1.3937	0.0248	0.4756	0.0041	0.1094	0.0271	0.4062	0.0801	3.2296	0.0995	2.985	3.7708	0.3323	2.8503	0.1218	1.8734	0.0177	0.7221	0.0257	0.3072	0.0612
39.30972222	39:18:35	0.3514	1.6473	2.072	2.0573	1.4975	1.6122	0.87	0.5279	1.7875	0.9189	2.1739	0.1116	2.5295	0.0278	1.3664	0.1974	0.0719	0.9967	0.0687	1.5983	0.3081	3.0407	0.3265	4.5897	0.067	1.3957	0.0225	0.4841	0.0115	0.1103	0.0297	0.4036	0.0802	3.2971	0.1053	3.0294	3.857	0.3385	2.893	0.1183	1.8744	0.0109	0.7341	0.023	0.3127	0.061
39.55972222	39:33:35	0.3528	1.6897	2.1148	2.114	1.5191	1.6031	0.8884	0.5383	1.783	0.9277	2.1555	0.1108	2.5565	0.0332	1.3683	0.1935	0.0728	1.0012	0.0695	1.632	0.307	3.1129	0.3204	4.6632	0.0785	1.3891	0.0255	0.4848	0.0039	0.1134	0.0313	0.4006	0.0804	3.3546	0.0959	3.0791	3.9455	0.3143	2.9316	0.1295	1.8713	0.011	0.7463	0.0248	0.3157	0.0608
39.80972222	39:48:35	0.3504	1.7292	2.1705	2.1509	1.5401	1.5994	0.9056	0.5517	1.7714	0.9216	2.135	0.1113	2.5906	0.0303	1.3706	0.188	0.0716	1.0043	0.0634	1.652	0.3157	3.1876	0.3205	4.7119	0.0575	1.3871	0.0197	0.4911	0.0063	0.1146	0.0308	0.3961	0.0796	3.4143	0.0817	3.1307	4.0375	0.3212	2.9573	0.1299	1.8682	0.0127	0.7585	0.0214	0.321	0.0572
40.05916667	40:03:33	0.3512	1.7817	2.2225	2.1983	1.5558	1.5851	0.9206	0.561	1.7655	0.9184	2.1197	0.1001	2.6287	0.035	1.3736	0.1856	0.0706	1.0107	0.0634	1.6748	0.3151	3.2548	0.3193	4.7472	0.0548	1.3862	0.0132	0.4946	0.0062	0.1159	0.0292	0.3939	0.0804	3.4826	0.0892	3.1784	4.1252	0.3236	2.9926	0.1414	1.8589	0.0039	0.7703	0.0226	0.3302	0.0598
40.30916667	40:18:33	0.3491	1.8212	2.2678	2.2478	1.5732	1.5869	0.9378	0.5732	1.7578	0.9163	2.0958	0.1044	2.6638	0.0309	1.376	0.1812	0.0699	1.0134	0.0636	1.71	0.3227	3.3324	0.318	4.8191	0.0746	1.3812	0.0274	0.4986	0.005	0.1193	0.0314	0.3913	0.0794	3.545	0.0808	3.2264	4.2116	0.3081	3.0323	0.1417	1.8522	0.0034	0.7819	0.0242	0.3362	0.0583
40.55916667	40:33:33	0.3488	1.8624	2.3174	2.3002	1.5854	1.5829	0.9586	0.5852	1.7537	0.921	2.0809	0.0999	2.6913	0.0288	1.3747	0.2382	0.0177	1.0181	0.0624	1.7348	0.3201	3.4082	0.3263	4.8634	0.0348	1.3792	0.0259	0.5063	0.007	0.2662	0.024	0.3878	0.0807	3.6078	0.0752	3.2696	4.2997	0.3093	3.0732	0.1457	1.8497	0.0066	0.7985	0.022	0.4227	0.0562
40.80861111	40:48:31	0.4573	1.9078	2.3809	2.3562	1.6097	1.568	0.9	0.7355	1.8033	0.8307	2.069	0.0963	2.7167	0.0238	1.4624	0.3058	0.0845	1.0057	0.0785	1.7654	0.3279	3.4876	0.3284	4.9155	0.0089	1.3814	0.0252	0.5145	0.0064	0.2668	0.0268	0.5512	0.0894	3.6711	0.0753	3.3389	4.4098	0.2954	3.102	0.1334	1.8476	0.007	0.8363	0.0208	0.5162	0.07
41.05861111	41:03:31	0.4566	1.7532	1.8115	1.4274	0.8211	1.0817	0.9141	0.7472	1.6831	0.6781	1.3825	0.3218	2.1101	0.3084	1.4596	0.3028	0.0859	1.0102	0.0799	1.4329	0.3066	2.5623	0.283	3.5811	0.0444	1.0457	0.0506	0.518	0.0079	0.2679	0.0254	0.5489	0.0895	3.428	0.0229	2.7742	3.3705	0.269	2.306	0.1397	1.5167	0.0072	0.8499	0.0239	0.5218	0.0708
41.30805556	41:18:29	0.4559	1.8006	1.8481	1.4688	0.8263	1.0697	0.9291	0.764	1.6729	0.6724	1.3661	0.3093	2.1254	0.3074	1.4626	0.2998	0.0889	1.0145	0.0737	1.4611	0.3177	2.6264	0.2945	3.6062	0.0633	1.0427	0.0432	0.5195	0.0073	0.2731	0.0246	0.5449	0.0884	3.4803	0.0147	2.8375	3.4527	0.2577	2.3437	0.1575	1.5155	0.0016	0.8596	0.0202	0.5285	0.0693
41.55805556	41:33:29	0.4569	2.0588	2.5234	2.5111	1.6548	1.5564	1.0294	0.7779	1.7734	0.8269	2.0088	0.0875	2.7983	0.0218	1.4624	0.2941	0.0864	1.0403	0.0579	1.8439	0.3235	3.7627	0.3358	5.0428	0.0131	1.3754	0.0279	0.5259	0.0099	0.2739	0.0277	0.5407	0.0903	3.8413	0.0551	3.5377	4.693	0.2969	3.2143	0.1791	1.8348	0.0129	0.8468	0.0268	0.5337	0.0697
41.8075	41:48:27	0.348	2.1041	2.5897	2.5654	1.673	1.5541	1.0442	0.6503	1.7007	0.907	1.9908	0.0899	2.8188	0.0249	1.3841	0.1548	0.0706	1.0424	0.0569	1.8799	0.3315	3.8535	0.3548	5.0657	0.0111	1.3757	0.0246	0.5256	0.003	0.1311	0.0331	0.3704	0.0781	3.8991	0.0426	3.6034	4.797	0.2802	3.2341	0.2019	1.8299	0.0046	0.8571	0.028	0.367	0.0594
42.0575	42:03:27	0.3502	2.1612	2.6498	2.6413	1.6915	1.5484	1.0646	0.6662	1.6899	0.9086	1.9739	0.0845	2.8543	0.0355	1.3838	0.1508	0.0705	1.0476	0.0552	1.9023	0.337	3.9484	0.3454	5.101	0.005	1.3742	0.0259	0.5293	0.001	0.1343	0.0332	0.3648	0.081	3.9567	0.0379	3.6713	4.8729	0.2609	3.2737	0.2167	1.8266	0.0066	0.8716	0.0296	0.3727	0.0602
42.30694444	42:18:25	0.3503	2.203	2.7079	2.7121	1.712	1.5449	1.0805	0.6741	1.6729	0.9038	1.9501	0.0809	2.8668	0.0361	1.3913	0.1457	0.0678	1.0545	0.0595	1.9316	0.3381	4.0353	0.3513	5.1276	0.0068	1.3772	0.0261	0.5301	0.0068	0.1371	0.0317	0.3637	0.0826	4.0135	0.0186	3.7473	4.9807	0.2763	3.3174	0.2068	1.8209	0.0134	0.8814	0.0257	0.3788	0.0596
42.55694444	42:33:25	0.3519	2.251	2.7705	2.7671	1.7254	1.5485	1.0919	0.687	1.6584	0.9008	1.9373	0.0815	2.8871	0.0333	1.3906	0.1399	0.0644	1.0593	0.0556	1.9643	0.3405	4.1271	0.3662	5.1831	0.0362	1.3741	0.0316	0.5374	0.0045	0.1391	0.0343	0.3582	0.0803	4.0809	0.0329	3.8232	5.0775	0.287	3.3377	0.2171	1.8146	0.0066	0.8972	0.0309	0.3838	0.0592
42.80694444	42:48:25	0.3541	2.3121	2.833	2.8375	1.7312	1.5494	1.106	0.7011	1.645	0.899	1.9155	0.0706	2.9121	0.0345	1.3914	0.1349	0.0654	1.0678	0.0514	1.991	0.3459	4.2154	0.3643	5.2121	0.0562	1.3769	0.034	0.5408	0.0015	0.1417	0.0334	0.3549	0.0812	4.1336	0.0398	3.8931	5.2029	0.2317	3.3666	0.2015	1.8204	0.0211	0.9094	0.0349	0.3874	0.0608
43.05638889	43:03:23	0.3506	2.3649	2.8991	2.8991	1.7484	1.547	1.1244	0.7089	1.6277	0.8929	1.9062	0.0679	2.9335	0.0314	1.3935	0.1298	0.0639	1.0723	0.055	2.0259	0.3441	4.303	0.3624	5.2243	0.0376	1.3811	0.0296	0.5447	0.0013	0.1431	0.0356	0.3519	0.0793	4.2058	0.0437	3.9628	5.3351	0.1974	3.3945	0.2197	1.8135	0.0104	0.9183	0.036	0.394	0.0606
43.30583333	43:18:21	0.3511	2.4314	2.9631	2.9602	1.7692	1.5409	1.1373	0.7205	1.6145	0.8895	1.8819	0.0728	2.9507	0.0293	1.3943	0.1259	0.0615	1.0798	0.0563	2.0551	0.3448	4.3953	0.3698	5.2431	0.0708	1.3868	0.0361	0.5483	0.0005	0.1474	0.0385	0.3483	0.0788	4.2631	0.0469	4.0191	5.4252	0.217	3.4121	0.2043	1.8206	0.0119	0.928	0.0365	0.4003	0.0616
43.55583333	43:33:21	0.3565	2.4982	3.0248	3.0142	1.7784	1.5421	1.1585	0.7373	1.5964	0.8861	1.8624	0.0628	2.9646	0.0298	1.4006	0.1201	0.0637	1.0885	0.0533	2.0877	0.3463	4.487	0.3699	5.2579	0.1041	1.3886	0.0356	0.5527	0.0015	0.1496	0.0331	0.3457	0.0757	4.3219	0.0355	4.1081	5.5251	0.2292	3.4205	0.1991	1.8215	0.0173	0.9397	0.0385	0.4061	0.062
43.80527778	43:48:19	0.3552	2.5661	3.0773	3.0819	1.7875	1.5449	1.1754	0.7488	1.5731	0.8741	1.8497	0.0632	2.9837	0.0347	1.4054	0.1153	0.0647	1.0909	0.0525	2.1197	0.3466	4.5655	0.3532	5.2792	0.0676	1.3936	0.0283	0.5574	0.0044	0.1517	0.036	0.3409	0.0728	4.3787	0.0362	4.1763	5.6472	0.2324	3.4525	0.1916	1.8216	0.0205	0.9493	0.0377	0.4094	0.0614
44.05527778	44:03:19	0.3548	2.6233	3.1463	3.1465	1.8036	1.5461	1.1809	0.7652	1.5559	0.8697	1.8293	0.0581	2.9948	0.0318	1.4103	0.1118	0.0652	1.1031	0.0499	2.1502	0.358	4.6625	0.3505	5.3017	0.0597	1.3927	0.0371	0.5595	0.0056	0.1551	0.0382	0.3399	0.0752	4.4379	0.0279	4.2423	5.7403	0.2013	3.4603	0.1775	1.8258	0.0193	0.9623	0.0424	0.4168	0.0637
44.30527778	44:18:19	0.3583	2.6763	3.2128	3.2057	1.8105	1.5473	1.2012	0.7767	1.5325	0.8617	1.8083	0.0627	3.0117	0.0391	1.4124	0.1074	0.064	1.109	0.0493	2.1867	0.3748	4.7387	0.3519	5.3151	0.061	1.3976	0.0412	0.5652	0.0053	0.1566	0.0371	0.337	0.0778	4.5006	0.0226	4.3209	5.8517	0.2088	3.4742	0.1899	1.8269	0.0173	0.9696	0.0387	0.4216	0.0656
44.55472222	44:33:17	0.3566	2.743	3.2736	3.2594	1.8234	1.549	1.2199	0.7844	1.5121	0.8521	1.7932	0.0569	3.0263	0.0395	1.4196	0.1024	0.061	1.1135	0.0546	2.215	0.3764	4.8404	0.3667	5.3343	0.0655	1.4057	0.0403	0.5684	0.0027	0.1616	0.0361	0.3364	0.0778	4.555	0.0176	4.3857	5.9445	0.1834	3.4943	0.1902	1.8358	0.0214	0.976	0.0416	0.4258	0.0626
44.80416667	44:48:15	0.36	2.801	3.3202	3.3168	1.836	1.5506	1.2278	0.8027	1.4885	0.8436	1.7821	0.0579	3.0307	0.0254	1.4228	0.1009	0.0624	1.1225	0.0521	2.2517	0.3807	4.9086	0.357	5.3612	0.1105	1.4165	0.0367	0.5713	0.0037	0.1633	0.0374	0.3327	0.0738	4.615	0.0159	4.4605	6.0573	0.1933	3.5037	0.1662	1.8384	0.0205	0.9903	0.0398	0.4302	0.0634
45.05416667	45:03:15	0.3606	2.8642	3.3793	3.4021	1.8525	1.5628	1.2444	0.8105	1.4578	0.826	1.7614	0.0576	3.043	0.0169	1.4252	0.0938	0.06	1.1352	0.049	2.2798	0.3815	4.9973	0.3798	5.3658	0.1212	1.4171	0.0344	0.5769	0.0002	0.1662	0.035	0.3305	0.0752	4.6789	0.0194	4.5161	6.1351	0.1825	3.5212	0.1776	1.8459	0.0082	1.0029	0.0484	0.4374	0.0641
45.30416667	45:18:15	0.3642	2.9064	3.438	3.4484	1.8708	1.5621	1.2627	0.8209	1.4324	0.8229	1.7476	0.0525	3.0557	0.0259	1.4247	0.0911	0.0548	1.1373	0.0534	2.3148	0.3759	5.0793	0.3806	5.3792	0.1185	1.4275	0.0358	0.5789	0.0029	0.1685	0.0377	0.3301	0.0761	4.7433	0.0346	4.583	6.2362	0.194	3.5415	0.1618	1.8557	0.007	1.013	0.0501	0.4414	0.065
45.55361111	45:33:13	0.3669	2.9639	3.4969	3.5132	1.8807	1.565	1.2777	0.8331	1.4081	0.813	1.7332	0.0548	3.0717	0.0389	1.4306	0.0867	0.0554	1.1501	0.0537	2.3425	0.3835	5.1608	0.3619	5.373	0.112	1.4424	0.0403	0.5837	0.0003	0.1726	0.0388	0.3308	0.0758	4.7996	0.0405	4.6489	6.3293	0.1826	3.5571	0.1884	1.8628	0.0113	1.0225	0.0459	0.4462	0.0651
45.80361111	45:48:13	0.3686	3.0265	3.5561	3.5788	1.8932	1.5723	1.2925	0.8453	1.3766	0.798	1.7254	0.0488	3.0908	0.0325	1.438	0.0827	0.054	1.1546	0.0517	2.3763	0.3937	5.2351	0.3921	5.3704	0.1273	1.4483	0.0373	0.5875	0.0043	0.1751	0.0367	0.328	0.0736	4.8656	0.021	4.725	6.4156	0.1846	3.5912	0.1785	1.867	0.0115	1.0323	0.0494	0.451	0.0636
46.05361111	46:03:13	0.3742	3.0745	3.6143	3.6407	1.8987	1.5792	1.3077	0.8608	1.3464	0.7854	1.7012	0.0448	3.0917	0.0204	1.4456	0.0769	0.0536	1.1622	0.053	2.4134	0.3941	5.3256	0.3808	5.3872	0.1125	1.4588	0.0323	0.5892	0.0074	0.1782	0.0394	0.3266	0.0738	4.9158	0.0314	4.7822	6.4971	0.1804	3.6202	0.1604	1.8765	0.0099	1.042	0.0477	0.5405	0.0514
46.30361111	46:18:13	0.3828	3.1251	3.6736	3.7056	1.9039	1.5881	1.3329	0.8709	1.316	0.7696	1.6923	0.0413	3.0911	0.0151	1.4494	0.0739	0.0539	1.1688	0.0531	2.4446	0.4017	5.4065	0.3785	5.3758	0.1039	1.4726	0.0316	0.5919	0.0026	0.1803	0.0389	0.3262	0.074	4.9873	0.0193	4.8472	6.5765	0.1779	3.6274	0.1532	1.8876	0.0206	1.0483	0.0572	0.4623	0.0702
46.55361111	46:33:13	0.3783	3.1754	3.7294	3.7681	1.9075	1.601	1.3485	0.8841	1.2893	0.7607	1.6786	0.0408	3.104	0.0111	1.4539	0.071	0.0534	1.1744	0.0541	2.4707	0.3914	5.4881	0.3909	5.3831	0.084	1.4818	0.0342	0.5984	0.0023	0.1844	0.0404	0.3265	0.0753	5.0392	0.0205	4.9198	6.6556	0.1581	3.6344	0.1534	1.9035	0.0154	1.0581	0.0483	0.4649	0.0681
46.80361111	46:48:13	0.3825	3.2296	3.78	3.8252	1.9281	1.6115	1.3684	0.8988	1.2545	0.74	1.664	0.0435	3.1202	0.0226	1.4632	0.0662	0.0516	1.1811	0.0523	2.5042	0.3885	5.5788	0.3973	5.3872	0.0728	1.4991	0.03	0.5964	0.0014	0.1868	0.0395	0.3257	0.0741	5.0964	0.0206	4.9801	6.7272	0.1591	3.6443	0.1518	1.9163	0.0169	1.0644	0.0525	0.4711	0.0694
47.05361111	47:03:13	0.3895	3.259	3.8305	3.8757	1.9377	1.6231	1.3849	0.9125	1.2228	0.7278	1.6472	0.0375	3.1332	0.0302	1.4638	0.0623	0.0511	1.1854	0.0512	2.5386	0.396	5.6559	0.3712	5.3952	0.0784	1.5126	0.0281	0.6008	0.0057	0.1893	0.0398	0.3267	0.0717	5.157	0.0094	5.0377	6.8179	0.1534	3.6828	0.1336	1.9272	0.0111	1.0744	0.0566	0.4755	0.0711
47.30361111	47:18:13	0.3874	3.299	3.8857	3.9325	1.9584	1.6299	1.4035	0.9239	1.1877	0.7124	1.6369	0.0346	3.1515	0.0335	1.4679	0.0608	0.0521	1.1908	0.0555	2.5674	0.3977	5.727	0.3897	5.3882	0.1053	1.5219	0.026	0.6056	0.005	0.1919	0.0406	0.3264	0.0745	5.2056	0.0033	5.1011	6.8918	0.1517	3.6891	0.1356	1.9454	0.0173	1.0832	0.0513	0.4776	0.0721
47.55305556	47:33:11	0.3886	3.3347	3.9394	3.9738	1.9626	1.6397	1.4196	0.9326	1.1543	0.6969	1.621	0.0462	3.1523	0.0041	1.4758	0.0559	0.0493	1.1953	0.0547	2.603	0.3963	5.8091	0.3878	5.3802	0.1259	1.5404	0.0217	0.6059	0.0081	0.1946	0.0416	0.3268	0.0757	5.2725	0.0026	5.1577	6.952	0.1521	3.6769	0.1425	1.9539	0.0167	1.0965	0.0554	0.4818	0.0712
47.80305556	47:48:11	0.396	3.3647	3.9816	4.0313	1.9788	1.6547	1.4382	0.9462	1.1227	0.6838	1.613	0.0402	3.1606	0.0168	1.4868	0.0514	0.0498	1.202	0.0554	2.6359	0.3959	5.8803	0.3714	5.3988	0.1445	1.5458	0.0309	0.6097	0.0073	0.1956	0.0399	0.3278	0.0768	5.3238	0.0122	5.2045	7.0031	0.1203	3.6923	0.1516	1.9724	0.0224	1.1025	0.0519	0.4875	0.073
48.0525	48:03:09	0.3982	3.4116	4.0299	4.063	1.9844	1.668	1.4626	0.9572	1.0935	0.6689	1.5983	0.038	3.174	0.0064	1.4946	0.0491	0.048	1.21	0.0521	2.6612	0.3989	5.9516	0.3727	5.399	0.1138	1.5656	0.0288	0.6122	0.0071	0.2002	0.0409	0.3305	0.0758	5.3781	0.0107	5.2632	7.0913	0.1199	3.7138	0.1451	1.9896	0.0122	1.1137	0.0525	0.4911	0.0717
48.3025	48:18:09	0.4025	3.447	4.0726	4.1188	2.0101	1.6713	1.4844	0.9718	1.0561	0.6529	1.5881	0.0281	3.1851	0.0117	1.4964	0.0455	0.0498	1.2133	0.0541	2.6937	0.3953	6.011	0.3746	5.3852	0.1026	1.5782	0.0284	0.614	0.0096	0.1993	0.0406	0.3302	0.0727	5.4352	0.0191	5.3034	7.136	0.1034	3.7109	0.1642	2.0066	0.0167	1.1213	0.0507	0.4989	0.0713
48.5525	48:33:09	0.4048	3.4713	4.1224	4.1496	2.0092	1.6872	1.502	0.9831	1.0241	0.6378	1.5809	0.0294	3.196	0.025	1.4999	0.0444	0.0495	1.2208	0.0564	2.7278	0.397	6.1128	0.3995	5.3617	0.0809	1.5921	0.0257	0.6171	0.0083	0.2031	0.0416	0.3324	0.0744	5.4911	0.0197	5.3674	7.2037	0.094	3.7321	0.177	2.0235	0.0203	1.1314	0.0565	0.5018	0.074
48.8025	48:48:09	0.4117	3.5072	4.1569	4.179	2.035	1.7054	1.515	0.9929	0.9894	0.6218	1.5611	0.0339	3.2006	0.028	1.5067	0.0414	0.0444	1.2226	0.0542	2.7626	0.407	6.1553	0.3644	5.336	0.0836	1.6081	0.0241	0.6214	0.0065	0.2051	0.0431	0.3342	0.0743	5.5368	0.0256	5.4199	7.2569	0.0953	3.7433	0.1341	2.0431	0.0178	1.1428	0.0588	0.5053	0.074
49.0525	49:03:09	0.4177	3.5459	4.2081	4.2388	2.0437	1.7156	1.5317	1.0074	0.9545	0.6031	1.554	0.0282	3.1983	0.0223	1.5116	0.0405	0.045	1.2271	0.0571	2.7915	0.4081	6.2274	0.3775	5.3362	0.0807	1.6278	0.0233	0.625	0.0031	0.2083	0.0423	0.3406	0.0726	5.5983	0.0164	5.469	7.3198	0.0738	3.7398	0.1219	2.0647	0.0162	1.1521	0.0552	0.5099	0.0748
49.3025	49:18:09	0.424	3.5749	4.2332	4.2636	2.0541	1.735	1.5434	1.0176	0.9172	0.5829	1.5432	0.0307	3.196	0.0131	1.5163	0.037	0.0455	1.2293	0.0536	2.8248	0.4055	6.2854	0.3856	5.3329	0.1084	1.638	0.025	0.627	0.0043	0.2077	0.0413	0.342	0.0736	5.6606	0.0153	5.5213	7.3599	0.0745	3.7504	0.1368	2.0843	0.0174	1.1631	0.0571	0.5129	0.0759
49.5525	49:33:09	0.4261	3.5993	4.2896	4.2944	2.0582	1.7379	1.5681	1.0286	0.8855	0.5707	1.5328	0.0238	3.2135	0.0257	1.5227	0.0354	0.0453	1.2345	0.0611	2.8462	0.4157	6.3349	0.3613	5.333	0.1064	1.6606	0.0233	0.6315	0.0063	0.2111	0.0432	0.3455	0.073	5.6931	0.0124	5.5732	7.4164	0.0704	3.7656	0.135	2.1023	0.0189	1.1723	0.062	0.5186	0.0793
49.8025	49:48:09	0.4296	3.6118	4.317	4.3218	2.0867	1.7624	1.5785	1.0445	0.8508	0.5531	1.5166	0.0297	3.2233	0.0247	1.5316	0.0331	0.0432	1.2417	0.0553	2.8879	0.4209	6.3924	0.3517	5.3242	0.1276	1.6734	0.025	0.6356	0.0063	0.2122	0.0417	0.346	0.07	5.7364	0.0202	5.6219	7.457	0.0968	3.785	0.1268	2.1217	0.0222	1.1809	0.069	0.5215	0.0777
50.0525	50:03:09	0.4383	3.6439	4.3541	4.3565	2.0947	1.7747	1.5958	1.0529	0.8223	0.5425	1.5058	0.0239	3.2391	0.0323	1.5383	0.0313	0.0439	1.2449	0.0579	2.9112	0.4225	6.432	0.3331	5.2898	0.1129	1.6939	0.0218	0.6325	0.0082	0.2123	0.0431	0.3485	0.0676	5.7961	0.032	5.6833	7.4992	0.0745	3.7755	0.1454	2.1468	0.0193	1.1913	0.0653	0.5261	0.0777
50.3025	50:18:09	0.4387	3.6504	4.3805	4.3804	2.1017	1.79	1.6116	1.0672	0.7864	0.5262	1.5007	0.022	3.2548	0.0392	1.5442	0.0314	0.0435	1.2464	0.0554	2.9329	0.4241	6.493	0.3562	5.286	0.1541	1.7056	0.0265	0.6352	0.0104	0.2138	0.0432	0.3544	0.0689	5.8282	0.0334	5.7079	7.5218	0.0543	3.7858	0.1322	2.1623	0.0244	1.2027	0.0662	0.531	0.0771
50.55194444	50:33:07	0.4436	3.6758	4.4254	4.4083	2.1128	1.8012	1.6319	1.0799	0.7573	0.5149	1.4909	0.0221	3.2426	0.0243	1.5468	0.0291	0.0467	1.2531	0.0562	2.9632	0.4325	6.5335	0.3567	5.2708	0.1665	1.7223	0.0296	0.6394	0.0085	0.2172	0.0412	0.3592	0.0663	5.8654	0.0283	5.7475	7.5731	0.0699	3.7957	0.0925	2.1795	0.0263	1.2119	0.0716	0.5339	0.0782
50.80166667	50:48:06	0.4461	3.694	4.4519	4.4461	2.1208	1.8172	1.6458	1.0904	0.7195	0.4949	1.4878	0.0179	3.2469	0.0067	1.5577	0.027	0.0435	1.2552	0.0564	2.9914	0.4305	6.5909	0.3554	5.2641	0.1209	1.7489	0.0221	0.6416	0.0128	0.2175	0.0397	0.3635	0.0682	5.9272	0.0433	5.7872	7.6107	0.0568	3.7826	0.0833	2.2052	0.026	1.2181	0.068	0.5372	0.077
51.05111111	51:03:04	0.452	3.7156	4.4995	4.4621	2.1225	1.8449	1.6533	1.1049	0.6908	0.4853	1.4689	0.0207	3.2656	0.0126	1.565	0.0263	0.045	1.2586	0.0575	3.0225	0.4305	6.6411	0.3603	5.2461	0.0944	1.7594	0.023	0.6437	0.0076	0.2195	0.0449	0.3693	0.0697	5.9628	0.0399	5.8109	7.6379	0.0533	3.7929	0.0882	2.2256	0.0249	1.2266	0.0653	0.5426	0.0796
51.30111111	51:18:04	0.4545	3.7192	4.5241	4.4944	2.1475	1.8569	1.6761	1.1106	0.6615	0.4731	1.4608	0.021	3.2765	0.0168	1.5734	0.0255	0.0431	1.2658	0.0586	3.0425	0.4351	6.6801	0.3552	5.2115	0.0963	1.7848	0.0227	0.6414	0.0112	0.2204	0.0438	0.3752	0.0721	6.0053	0.0389	5.857	7.6751	0.0433	3.8115	0.1043	2.2491	0.0271	1.2369	0.0681	0.5434	0.0828
51.55055556	51:33:02	0.46	3.7403	4.5463	4.5239	2.1516	1.871	1.69	1.1202	0.6333	0.4603	1.453	0.0169	3.2823	0.0118	1.5818	0.023	0.0411	1.271	0.0567	3.0756	0.4421	6.7238	0.3479	5.2074	0.0955	1.7969	0.0204	0.6489	0.0085	0.222	0.0433	0.3788	0.072	6.0544	0.0476	5.9082	7.6958	0.0496	3.8227	0.0897	2.2625	0.028	1.246	0.0684	0.5499	0.0838
51.80055556	51:48:02	0.4645	3.7443	4.5767	4.5373	2.153	1.8821	1.7116	1.127	0.6019	0.4455	1.4467	0.0122	3.2916	0.0382	1.584	0.0235	0.0436	1.2696	0.0647	3.0938	0.4374	6.7685	0.3558	5.2109	0.1127	1.8174	0.0291	0.6497	0.01	0.2233	0.0437	0.381	0.0693	6.0738	0.0471	5.9478	7.7133	0.0494	3.8287	0.0849	2.2904	0.0338	1.2567	0.0792	0.5542	0.0817
52.05055556	52:03:02	0.4675	3.7676	4.6081	4.5425	2.1689	1.8939	1.7241	1.1389	0.5707	0.4286	1.4378	0.0146	3.2948	0.0214	1.5945	0.0224	0.0422	1.2722	0.0611	3.1175	0.4382	6.8036	0.3588	5.1947	0.1078	1.8313	0.0304	0.6486	0.008	0.224	0.0451	0.3906	0.0683	6.1228	0.0519	5.9826	7.7301	0.0286	3.8306	0.1162	2.3129	0.0263	1.2646	0.0743	0.5569	0.0844
52.3	52:18:00	0.4727	3.7792	4.6285	4.5691	2.1767	1.9125	1.742	1.1476	0.5457	0.4154	1.4238	0.0193	3.2961	0.01	1.6044	0.0233	0.0406	1.2736	0.0645	3.148	0.4385	6.8364	0.3554	5.1764	0.1559	1.8457	0.0309	0.6513	0.0079	0.2248	0.0453	0.3957	0.0677	6.1546	0.0493	6.0091	7.7448	0.0317	3.8298	0.0936	2.3355	0.022	1.2729	0.0785	0.5591	0.0843
52.54944444	52:32:58	0.4768	3.7968	4.6612	4.5815	2.182	1.9325	1.76	1.1586	0.5187	0.4052	1.4137	0.0203	3.3034	0.0217	1.6065	0.0221	0.0406	1.2814	0.0649	3.1727	0.4492	6.8751	0.3528	5.1592	0.1708	1.8601	0.0296	0.6553	0.0091	0.2266	0.0435	0.4014	0.0714	6.1931	0.0544	6.0485	7.7543	0.0353	3.8323	0.085	2.3571	0.0249	1.2812	0.0803	0.5625	0.0851
52.79944444	52:47:58	0.4837	3.806	4.6767	4.5952	2.1868	1.9493	1.781	1.1714	0.4939	0.396	1.4075	0.0123	3.3105	0.017	1.6138	0.0225	0.0397	1.2818	0.0636	3.1908	0.4438	6.9167	0.3466	5.1216	0.159	1.8772	0.0282	0.657	0.0103	0.2275	0.0447	0.4061	0.0674	6.2241	0.0562	6.0878	7.7874	0.0354	3.8404	0.076	2.3742	0.0272	1.2898	0.0781	0.568	0.0897
53.04888889	53:02:56	0.4878	3.8199	4.7121	4.6024	2.1931	1.9663	1.7933	1.1831	0.4685	0.3812	1.3972	0.0169	3.3199	0.0063	1.6157	0.0226	0.0384	1.2894	0.0672	3.2155	0.4439	6.9458	0.3358	5.1008	0.1457	1.899	0.0267	0.6521	0.0068	0.2277	0.044	0.4137	0.0696	6.2593	0.0615	6.1154	7.7946	0.0267	3.82	0.0939	2.3997	0.027	1.299	0.0799	0.5698	0.0891
53.29833333	53:17:54	0.4925	3.8287	4.7244	4.6223	2.1987	1.9761	1.8045	1.1909	0.4414	0.3689	1.3906	0.0098	3.3237	0.0156	1.6234	0.0246	0.0399	1.2918	0.0648	3.2389	0.4383	6.9777	0.3329	5.0893	0.1101	1.9135	0.0336	0.6587	0.0107	0.2292	0.0426	0.4207	0.0683	6.2815	0.0667	6.1541	7.809	0.0279	3.8233	0.1022	2.4182	0.0318	1.3082	0.0769	0.5735	0.0865
53.54833333	53:32:54	0.4951	3.8365	4.7558	4.6388	2.2105	1.995	1.8125	1.2011	0.4168	0.3591	1.3779	0.0182	3.3284	0.0195	1.6298	0.0223	0.038	1.2942	0.0659	3.2642	0.4371	6.9915	0.3252	5.0559	0.1023	1.9253	0.034	0.6609	0.0099	0.2316	0.045	0.4286	0.0652	6.3088	0.0656	6.209	7.8551	0.0362	3.8364	0.0941	2.4371	0.0283	1.3144	0.0793	0.5744	0.0887
53.79833333	53:47:54	0.5023	3.8518	4.7726	4.6643	2.2234	2.0028	1.8359	1.212	0.3943	0.348	1.3683	0.016	3.3263	0.0139	1.6354	0.0231	0.0382	1.2977	0.0667	3.2885	0.4394	7.042	0.3111	5.0472	0.0959	1.939	0.0329	0.6626	0.0103	0.2326	0.0417	0.4339	0.0682	6.3409	0.0649	6.2424	7.8507	0.0259	3.8237	0.1018	2.4573	0.0244	1.3228	0.0763	0.5792	0.0898
54.04833333	54:02:54	0.5031	3.8716	4.7975	4.6792	2.2138	2.0278	1.847	1.2234	0.3707	0.3368	1.3603	0.0175	3.3274	0.0079	1.6439	0.0231	0.0406	1.2981	0.0656	3.31	0.4423	7.0495	0.3323	5.0261	0.1158	1.9546	0.0349	0.6642	0.0149	0.2323	0.0448	0.4383	0.0677	6.3626	0.085	6.2755	7.8743	0.0171	3.8241	0.0876	2.4806	0.0256	1.3317	0.0804	0.5811	0.0895
54.29833333	54:17:54	0.5084	3.876	4.8048	4.6877	2.2288	2.0297	1.8577	1.2287	0.347	0.327	1.3533	0.0182	3.3388	0.0157	1.6446	0.0243	0.0376	1.2998	0.07	3.3316	0.4468	7.089	0.3195	5.0338	0.1102	1.9709	0.0302	0.6629	0.0142	0.2352	0.0445	0.446	0.0689	6.3791	0.0826	6.3058	7.8739	0.0303	3.8603	0.055	2.5022	0.0241	1.3409	0.0849	0.5836	0.092
54.54777778	54:32:52	0.5143	3.8823	4.8334	4.6882	2.2314	2.0532	1.8734	1.242	0.3258	0.3177	1.3418	0.0146	3.3435	0.0089	1.6525	0.0259	0.037	1.3011	0.0722	3.3492	0.4396	7.1066	0.3003	5.012	0.1268	1.9809	0.0296	0.664	0.0104	0.2333	0.0455	0.4532	0.0697	6.4155	0.0896	6.333	7.8963	0.0022	3.8384	0.0466	2.517	0.0265	1.3524	0.0773	0.5873	0.0932
54.79722222	54:47:50	0.5155	3.8813	4.8706	4.7088	2.2342	2.0527	1.892	1.2487	0.3058	0.3061	1.338	0.0089	3.3398	0.0137	1.6578	0.0254	0.0369	1.3037	0.0742	3.3699	0.4428	7.1363	0.3147	4.9896	0.1421	1.9951	0.0276	0.6661	0.0115	0.2357	0.0439	0.4576	0.0681	6.4429	0.0916	6.3597	7.9115	0.005	3.8286	0.0427	2.5363	0.0206	1.3581	0.0756	0.5897	0.0952
55.04722222	55:02:50	0.5188	3.8915	4.8808	4.7015	2.2577	2.0768	1.9053	1.2601	0.2852	0.2972	1.3284	0.0166	3.354	0.0178	1.6629	0.0264	0.0392	1.3031	0.0718	3.3984	0.4476	7.1539	0.3097	4.9633	0.1637	2.0041	0.0317	0.6697	0.0083	0.2361	0.0459	0.4627	0.0697	6.4715	0.0951	6.3772	7.9168	0.0037	3.836	0.0561	2.5513	0.0289	1.3638	0.0748	0.5932	0.0937
55.29722222	55:17:50	0.5285	3.8863	4.897	4.7329	2.2556	2.0937	1.9271	1.2705	0.266	0.29	1.3154	0.0177	3.3488	0.0131	1.6649	0.0286	0.0394	1.3009	0.0699	3.423	0.4496	7.1805	0.305	4.9296	0.1511	2.0181	0.0352	0.67	0.0096	0.2371	0.0432	0.4725	0.0688	6.4792	0.0976	6.4261	7.9156	0.006	3.8236	0.0556	2.5681	0.0288	1.3768	0.0761	0.595	0.0957
55.54666667	55:32:48	0.5295	3.8872	4.9025	4.7828	2.2594	2.0988	1.9394	1.2801	0.2463	0.2784	1.3129	0.0112	3.3452	0.0182	1.674	0.0295	0.0382	1.2991	0.0705	3.4461	0.4536	7.2161	0.2876	4.9228	0.1561	2.0309	0.0315	0.6688	0.0098	0.2392	0.0451	0.4772	0.0723	6.5117	0.086	6.4504	7.9429	0.0114	3.8291	0.0782	2.5866	0.0284	1.3827	0.0754	0.5969	0.0959
55.79611111	55:47:46	0.5344	3.9019	4.9199	4.7574	2.268	2.1077	1.9477	1.2894	0.2259	0.2685	1.3023	0.0196	3.3463	0.0176	1.6754	0.0305	0.0392	1.3022	0.07	3.4552	0.4358	7.2244	0.3128	4.899	0.1449	2.0386	0.0392	0.6673	0.0132	0.2399	0.047	0.4851	0.0695	6.5346	0.0886	6.485	7.9329	0.0219	3.8172	0.0952	2.6078	0.0297	1.3899	0.073	0.6005	0.0944
56.04611111	56:02:46	0.5406	3.9059	4.9226	4.7724	2.2692	2.1218	1.96	1.3021	0.2094	0.2619	1.2931	0.0141	3.3508	0.0161	1.6813	0.0331	0.04	1.3043	0.0749	3.4808	0.4469	7.2406	0.2994	4.8739	0.1171	2.0546	0.043	0.6696	0.014	0.2402	0.0447	0.4931	0.0704	6.5612	0.0876	6.5089	7.9464	0.0137	3.8014	0.1187	2.6194	0.0321	1.3985	0.073	0.6027	0.0971
56.29555556	56:17:44	0.5438	3.9097	4.9444	4.7826	2.2829	2.1373	1.9727	1.3095	0.193	0.2526	1.28	0.0175	3.3474	0.0149	1.6893	0.035	0.0412	1.304	0.076	3.499	0.4512	7.2709	0.3019	4.8401	0.0964	2.0619	0.0385	0.6706	0.0158	0.2378	0.0485	0.4968	0.0711	6.5801	0.0941	6.5491	7.9702	0.0157	3.7955	0.1483	2.6319	0.0278	1.4056	0.0737	0.6058	0.0946
56.54555556	56:32:44	0.5502	3.9279	4.9501	4.793	2.2893	2.1498	1.9926	1.3226	0.1738	0.2428	1.2808	0.0212	3.3529	0.01	1.693	0.0375	0.0415	1.3068	0.0752	3.5168	0.4581	7.2823	0.2944	4.8222	0.1073	2.0684	0.0414	0.6727	0.0051	0.2432	0.0453	0.5014	0.071	6.6015	0.0906	6.582	7.9689	0.0029	3.7839	0.1517	2.6543	0.0302	1.4093	0.0718	0.6095	0.0987
56.79555556	56:47:44	0.5537	3.9367	4.9932	4.7907	2.281	2.1512	2.007	1.3272	0.1586	0.2379	1.2723	0.022	3.3504	0.0142	1.6937	0.0386	0.0425	1.3017	0.0734	3.5399	0.4573	7.3066	0.2988	4.8094	0.1045	2.0813	0.0396	0.6717	0.0095	0.2438	0.0445	0.5085	0.0696	6.6202	0.0919	6.5896	7.9745	0.0208	3.7804	0.164	2.6754	0.0233	1.4201	0.0679	0.6122	0.0995
57.045	57:02:42	0.5584	3.9307	5.0043	4.8119	2.3012	2.1633	2.0131	1.34	0.1439	0.2338	1.259	0.0233	3.3596	0.0152	1.7002	0.0416	0.0399	1.3031	0.0762	3.5558	0.4647	7.3474	0.3226	4.8007	0.0917	2.097	0.0415	0.6772	0.009	0.2433	0.0444	0.5136	0.0776	6.6462	0.0947	6.6277	7.9796	0.0078	3.783	0.1715	2.683	0.0382	1.4266	0.0702	0.6155	0.0979
57.295	57:17:42	0.5647	3.9366	5.0247	4.8174	2.2988	2.1717	2.0237	1.3468	0.1291	0.2252	1.2512	0.0273	3.3665	0.0242	1.703	0.0444	0.0429	1.302	0.0806	3.58	0.4725	7.3498	0.3004	4.7757	0.1053	2.1024	0.0399	0.6749	0.0078	0.2448	0.045	0.524	0.076	6.6576	0.1033	6.6412	7.9971	0.0009	3.7873	0.1685	2.6969	0.0346	1.433	0.0678	0.6188	0.0993
57.54444444	57:32:40	0.5715	3.9367	5.0316	4.8214	2.3012	2.1791	2.0423	1.3508	0.1142	0.2177	1.243	0.0209	3.3661	0.0238	1.7086	0.0476	0.0432	1.2997	0.0751	3.5893	0.4624	7.3563	0.3057	4.7526	0.1119	2.1041	0.0458	0.6761	0.0062	0.247	0.0449	0.5268	0.0731	6.6687	0.1099	6.6645	7.9873	0.0226	3.7695	0.1741	2.7065	0.0396	1.4403	0.0669	0.621	0.1003
57.79444444	57:47:40	0.578	3.9376	5.0449	4.8031	2.3098	2.1887	2.0527	1.3583	0.097	0.2081	1.2368	0.0275	3.3685	0.016	1.7117	0.0508	0.0431	1.3002	0.0737	3.6224	0.4588	7.3733	0.2923	4.7388	0.123	2.1233	0.0492	0.6807	0.006	0.248	0.0459	0.5351	0.0743	6.6849	0.1137	6.6958	7.9967	0.0162	3.7674	0.1765	2.7267	0.0308	1.4451	0.0653	0.6237	0.1022
58.04388889	58:02:38	0.5818	3.9508	5.0376	4.8241	2.32	2.1976	2.0684	1.3699	0.0859	0.2041	1.2242	0.0223	3.371	0.0262	1.7153	0.0534	0.0436	1.3015	0.0769	3.6357	0.4655	7.3856	0.3058	4.707	0.1384	2.1237	0.0505	0.6819	0.0065	0.2472	0.0456	0.5402	0.072	6.716	0.1348	6.7235	7.996	0.0017	3.7608	0.1901	2.7349	0.0316	1.4546	0.0628	0.6268	0.1014
58.29333333	58:17:36	0.5844	3.9468	5.0641	4.8108	2.3196	2.1979	2.0769	1.3793	0.0734	0.2003	1.2169	0.0235	3.3754	0.0043	1.719	0.0565	0.0437	1.2951	0.075	3.6479	0.4754	7.4163	0.2938	4.6925	0.1451	2.1352	0.0375	0.681	0.0063	0.2479	0.0468	0.5461	0.0683	6.7368	0.1259	6.7443	7.9993	0.0143	3.7628	0.1898	2.7517	0.0304	1.4604	0.0614	0.6305	0.1007
58.54277778	58:32:34	0.587	3.9596	5.0785	4.8365	2.3413	2.2044	2.0816	1.3902	0.0613	0.1955	1.2069	0.0216	3.372	0.0166	1.721	0.0591	0.0449	1.293	0.0681	3.6659	0.4794	7.4188	0.29	4.6621	0.1225	2.1412	0.0453	0.6828	0.0087	0.2498	0.0449	0.5501	0.0719	6.7585	0.1286	6.7757	8.0038	0.0057	3.7758	0.1957	2.7561	0.0347	1.4715	0.0668	0.6333	0.1002
58.79277778	58:47:34	0.5926	3.9573	5.0762	4.849	2.3499	2.219	2.0884	1.3946	0.0486	0.19	1.1999	0.0198	3.3771	0.0205	1.7227	0.0618	0.0472	1.2911	0.0687	3.676	0.4875	7.4353	0.3022	4.6432	0.1193	2.1453	0.0555	0.6832	0.0052	0.2507	0.0458	0.5566	0.0699	6.7742	0.1272	6.7861	7.984	0.0359	3.7782	0.2011	2.7674	0.0272	1.4763	0.0624	0.6368	0.1008
59.04222222	59:02:32	0.5978	3.9415	5.1009	4.8647	2.3554	2.2267	2.0981	1.4096	0.0349	0.1851	1.1868	0.015	3.369	0.0161	1.7244	0.0646	0.0457	1.2899	0.0682	3.6921	0.4794	7.4455	0.2913	4.6475	0.1004	2.1528	0.0543	0.6845	0.008	0.2528	0.0446	0.5634	0.0661	6.7817	0.1429	6.7985	7.8823	0.1939	3.7859	0.1945	2.7817	0.0251	1.4832	0.0629	0.6412	0.1021
59.29166667	59:17:30	0.6007	3.951	5.1099	4.8925	2.3545	2.2281	2.1129	1.4203	0.0242	0.1807	1.1776	0.0172	3.3707	0.0158	1.7236	0.0671	0.0479	1.2913	0.0651	3.7129	0.4798	7.4531	0.2899	4.6047	0.0971	2.1621	0.0581	0.6873	0.0081	0.2534	0.0469	0.5689	0.0652	6.7922	0.132	6.8336	7.8158	0.3144	3.7891	0.2011	2.7978	0.0256	1.4873	0.0605	0.6422	0.1057
59.54111111	59:32:28	0.6042	3.9533	5.1108	4.8824	2.3558	2.23	2.1265	1.4291	0.0161	0.1766	1.173	0.0219	3.376	0.0146	1.7264	0.0702	0.0494	1.2886	0.0653	3.7385	0.4824	7.4854	0.2883	4.5965	0.1032	2.165	0.0519	0.6886	0.0079	0.2538	0.0461	0.5732	0.0672	6.7959	0.1277	6.8794	7.7989	0.3216	3.7788	0.2126	2.8038	0.0265	1.4957	0.0551	0.6455	0.102
59.79111111	59:47:28	0.6092	3.9637	5.109	4.8524	2.359	2.2259	2.1433	1.4345	0.0037	0.1709	1.1639	0.0141	3.3779	0.0072	1.7246	0.0717	0.0478	1.284	0.0645	3.7437	0.4897	7.4768	0.2791	4.5824	0.0975	2.1701	0.0575	0.69	0.0082	0.2558	0.0446	0.5793	0.0691	6.8151	0.1388	6.8799	7.8375	0.2401	3.7882	0.2098	2.8181	0.0453	1.5057	0.0574	0.6475	0.1028
60.04055556	60:02:26	0.6125	3.9639	5.1377	4.8766	2.3621	2.2448	2.1517	1.4401	-0.0053	0.167	1.1542	0.019	3.3797	0.0116	1.7239	0.0748	0.053	1.2826	0.0674	3.7636	0.4736	7.4842	0.3007	4.5706	0.0941	2.177	0.0627	0.6868	0.0073	0.2554	0.0463	0.5854	0.065	6.8203	0.1514	6.9105	7.9589	0.0903	3.7815	0.2172	2.8266	0.0334	1.5119	0.0566	0.6533	0.1043
60.29055556	60:17:26	0.6143	3.9725	5.1197	4.8799	2.3787	2.2584	2.1588	1.4537	-0.0158	0.1635	1.1408	0.0225	3.381	0.0164	1.7284	0.0786	0.0507	1.2771	0.0619	3.779	0.4899	7.4905	0.294	4.5493	0.1007	2.1797	0.0599	0.693	0.0065	0.258	0.0453	0.5878	0.0637	6.8402	0.1442	6.9395	8.0576	0.022	3.7823	0.2116	2.8349	0.0436	1.5177	0.058	0.6539	0.1037
60.54	60:32:24	0.6219	3.9702	5.1526	4.8818	2.3844	2.2654	2.1675	1.4619	-0.0245	0.1586	1.1334	0.0237	3.3791	0.013	1.7246	0.0843	0.0538	1.2739	0.0614	3.796	0.4771	7.4968	0.2779	4.5312	0.0878	2.1837	0.0565	0.6939	0.0059	0.2579	0.0485	0.5926	0.0711	6.8508	0.1458	6.9576	8.0757	0.0223	3.7926	0.2188	2.8482	0.0432	1.525	0.0575	0.6566	0.1049
60.79	60:47:24	0.6247	3.9861	5.1595	4.8891	2.3851	2.2702	2.1828	1.4761	-0.0324	0.1561	1.1278	0.0186	3.3848	0.0209	1.7245	0.0841	0.0538	1.2731	0.0627	3.8141	0.4873	7.5227	0.2952	4.516	0.0626	2.1854	0.0655	0.6939	0.0121	0.2601	0.045	0.5986	0.0688	6.8678	0.1494	6.9774	8.0443	0.0084	3.7872	0.1971	2.8496	0.0469	1.5318	0.0586	0.6611	0.1069
61.04	61:02:24	0.6267	3.9707	5.1705	4.8925	2.3945	2.2743	2.1928	1.4841	-0.0391	0.156	1.1158	0.0186	3.3856	0.0265	1.7233	0.0868	0.0547	1.2714	0.0646	3.8207	0.4948	7.5018	0.2395	4.4847	0.0833	2.1911	0.0621	0.6953	0.0043	0.2606	0.0475	0.6094	0.0683	6.8816	0.1727	6.977	8.0134	0.0842	3.7916	0.2119	2.8619	0.0556	1.5426	0.0623	0.6646	0.1077
61.29	61:17:24	0.6266	3.9884	5.1709	4.9026	2.3948	2.2792	2.2058	1.4942	-0.0504	0.1515	1.1089	0.0261	3.3888	0.0237	1.7232	0.0907	0.0534	1.2712	0.061	3.8321	0.4939	7.5183	0.2785	4.4622	0.084	2.1943	0.0656	0.6956	0.0019	0.2629	0.0476	0.6151	0.0739	6.8863	0.1625	7.0138	7.996	0.1355	3.8027	0.2226	2.8789	0.0492	1.5493	0.0656	0.6685	0.1071
61.53944444	61:32:22	0.6328	3.9705	5.1745	4.8967	2.393	2.2914	2.2063	1.5018	-0.0586	0.1456	1.0937	0.0202	3.3961	0.0254	1.7217	0.0938	0.055	1.2673	0.0692	3.8591	0.4949	7.5367	0.282	4.4375	0.0899	2.2023	0.0629	0.6986	0.0088	0.2635	0.0476	0.6233	0.0725	6.8992	0.162	7.0038	8.0138	0.1057	3.8017	0.2307	2.8831	0.0546	1.5524	0.0631	0.672	0.1071
61.78944444	61:47:22	0.6338	3.9606	5.1706	4.9058	2.4061	2.2821	2.2139	1.5152	-0.0654	0.1417	1.0816	0.019	3.3963	0.0258	1.7219	0.0959	0.0553	1.2631	0.0681	3.87	0.4895	7.5235	0.282	4.4166	0.0898	2.2057	0.0708	0.6988	0.0041	0.2661	0.0464	0.6254	0.072	6.8977	0.1732	7.0268	8.0336	0.0635	3.8013	0.2459	2.8873	0.0631	1.5579	0.0591	0.6747	0.1065
62.03944444	62:02:22	0.635	3.9649	5.1853	4.9003	2.4122	2.2875	2.2253	1.5202	-0.0719	0.1403	1.0745	0.0159	3.3944	0.0272	1.7209	0.0988	0.056	1.2584	0.065	3.8854	0.497	7.53	0.2926	4.3949	0.0896	2.2071	0.076	0.6996	0.0066	0.2655	0.0467	0.6325	0.0723	6.9173	0.1729	7.0515	8.0209	0.0834	3.8075	0.2306	2.8933	0.0603	1.5684	0.0606	0.6769	0.1094
62.28888889	62:17:20	0.6396	3.9658	5.1905	4.9066	2.4118	2.297	2.2479	1.5265	-0.0788	0.1356	1.0664	0.0135	3.4014	0.0321	1.7128	0.1012	0.0557	1.2539	0.0649	3.8992	0.492	7.5403	0.2905	4.3825	0.1019	2.2157	0.0755	0.701	0.0049	0.2661	0.0481	0.6365	0.0732	6.9307	0.1731	7.0797	8.0253	0.0767	3.8051	0.2324	2.8998	0.053	1.5731	0.0588	0.6775	0.1074
62.53888889	62:32:20	0.6428	3.9616	5.1841	4.9097	2.4313	2.2987	2.262	1.5426	-0.0846	0.1358	1.0549	0.0216	3.4095	0.0249	1.7109	0.1044	0.058	1.2519	0.0628	3.9058	0.5037	7.549	0.2984	4.3741	0.1037	2.2174	0.0741	0.6995	0.0046	0.2675	0.0442	0.6416	0.0704	6.9255	0.1924	7.0828	8.0282	0.0796	3.8057	0.2371	2.9025	0.0531	1.5779	0.0574	0.682	0.1084
62.78833333	62:47:18	0.6473	3.9641	5.1885	4.9249	2.4244	2.2957	2.2729	1.552	-0.091	0.1361	1.0425	0.0202	3.4076	0.0329	1.7123	0.1074	0.058	1.2471	0.0651	3.919	0.513	7.55	0.2785	4.3616	0.1036	2.216	0.0749	0.7017	0.0067	0.2668	0.0464	0.6466	0.0665	6.9346	0.1707	7.1006	8.0315	0.0944	3.8148	0.2386	2.9099	0.0591	1.5887	0.0574	0.6861	0.1071
63.03833333	63:02:18	0.6513	3.9541	5.1912	4.9299	2.4257	2.3014	2.2733	1.5628	-0.0973	0.1309	1.033	0.0225	3.4179	0.0355	1.7077	0.1109	0.0606	1.2402	0.0651	3.9293	0.5048	7.5373	0.2786	4.3434	0.0963	2.224	0.0779	0.7061	0.0051	0.2692	0.0456	0.6497	0.0665	6.9624	0.181	7.1146	8.0217	0.0686	3.8151	0.2337	2.9117	0.0581	1.593	0.0573	0.6879	0.1071
63.28777778	63:17:16	0.6506	3.9579	5.183	4.9283	2.4249	2.3096	2.2729	1.5636	-0.1044	0.1288	1.0225	0.0221	3.4257	0.0313	1.7056	0.1143	0.0586	1.238	0.0625	3.9426	0.5154	7.5454	0.2692	4.3289	0.0887	2.2238	0.0864	0.7093	0.0053	0.2705	0.0455	0.6551	0.065	6.9546	0.197	7.1289	8.0316	0.0679	3.8135	0.24	2.9193	0.0515	1.5986	0.0606	0.6893	0.1057
63.53722222	63:32:14	0.6545	3.9369	5.1924	4.934	2.4469	2.3152	2.2864	1.5697	-0.1085	0.1294	1.0156	0.019	3.4286	0.0324	1.7046	0.1176	0.063	1.2331	0.0626	3.9583	0.5276	7.5497	0.2839	4.3194	0.0794	2.2283	0.088	0.7104	0.004	0.271	0.0456	0.661	0.0695	6.9622	0.2034	7.1369	8.024	0.0503	3.8234	0.2531	2.9258	0.0581	1.6043	0.0581	0.6921	0.1068
63.78722222	63:47:14	0.6579	3.9268	5.2114	4.9294	2.4444	2.3135	2.3066	1.58	-0.1126	0.1254	0.9982	0.0192	3.429	0.0347	1.7	0.1196	0.0602	1.2279	0.0636	3.9611	0.5175	7.56	0.2825	4.3	0.0793	2.2292	0.0806	0.7121	0.0103	0.2701	0.0455	0.667	0.0718	6.9637	0.1879	7.1465	8.032	0.0575	3.8235	0.2398	2.9308	0.0561	1.6111	0.0597	0.6951	0.1072
64.03722222	64:02:14	0.663	3.9217	5.1979	4.9361	2.4543	2.3134	2.3192	1.5894	-0.1219	0.1212	0.9875	0.0178	3.4336	0.0423	1.7004	0.1259	0.0615	1.2226	0.0671	3.9758	0.5292	7.5536	0.2813	4.2779	0.0931	2.2291	0.0842	0.713	0.0042	0.2714	0.0464	0.6714	0.0699	6.975	0.1885	7.1724	8.0365	0.0772	3.8209	0.2434	2.9323	0.0514	1.614	0.06	0.6982	0.1076
64.28666667	64:17:12	0.6695	3.9224	5.189	4.9194	2.4654	2.3185	2.3192	1.5987	-0.1245	0.1199	0.9812	0.0206	3.4368	0.0406	1.6974	0.1266	0.066	1.2203	0.0597	3.9928	0.5329	7.5422	0.2856	4.2759	0.0913	2.2233	0.0806	0.7138	0.002	0.2725	0.0468	0.6791	0.0728	6.9841	0.1859	7.1775	8.0259	0.0663	3.8193	0.229	2.9399	0.0624	1.6239	0.0555	0.6996	0.1095
64.53666667	64:32:12	0.6733	3.9199	5.1951	4.9305	2.4756	2.3148	2.3253	1.6127	-0.1294	0.1222	0.9695	0.0218	3.4493	0.0416	1.6957	0.131	0.064	1.2134	0.0618	4.0089	0.5444	7.545	0.2875	4.2533	0.1022	2.2244	0.0809	0.7177	0.0008	0.2741	0.0476	0.6823	0.069	6.9868	0.1839	7.2213	8.0356	0.0432	3.8229	0.251	2.9344	0.0587	1.6301	0.0598	0.7028	0.1074
64.78666667	64:47:12	0.6743	3.9108	5.1847	4.9201	2.4846	2.315	2.3275	1.6189	-0.1332	0.1174	0.9627	0.0269	3.4474	0.0432	1.6915	0.1337	0.0662	1.2053	0.0635	4.0213	0.5406	7.5454	0.2999	4.24	0.1051	2.2302	0.0876	0.719	0.0039	0.2744	0.0496	0.6845	0.0692	6.985	0.187	7.2204	8.0318	0.047	3.8289	0.2463	2.931	0.0608	1.639	0.0629	0.7059	0.1086
65.03611111	65:02:10	0.6782	3.9076	5.1963	4.9085	2.4998	2.3218	2.333	1.6256	-0.1342	0.121	0.9486	0.0186	3.456	0.0413	1.6882	0.1369	0.0663	1.2029	0.0623	4.0376	0.5487	7.5584	0.3063	4.2236	0.0816	2.2271	0.0822	0.7194	0.0045	0.2757	0.0459	0.689	0.0759	6.9947	0.1971	7.2217	8.0307	0.0452	3.8354	0.2583	2.9384	0.0583	1.6428	0.0565	0.7069	0.1101
65.28555556	65:17:08	0.6857	3.9041	5.1923	4.891	2.5001	2.3137	2.3503	1.6334	-0.1423	0.1147	0.934	0.0237	3.4589	0.0458	1.6842	0.1399	0.0679	1.2003	0.0616	4.043	0.5475	7.5516	0.2773	4.2112	0.0952	2.2301	0.0841	0.7219	0.0049	0.2764	0.0476	0.6923	0.0763	7.0089	0.1888	7.2452	8.0413	0.0125	3.8346	0.2533	2.9394	0.0688	1.6495	0.0568	0.7089	0.1106
65.53555556	65:32:08	0.6859	3.8957	5.1933	4.9091	2.5094	2.3111	2.3562	1.6459	-0.1432	0.114	0.9241	0.028	3.47	0.0456	1.6768	0.1417	0.0703	1.1928	0.0603	4.0564	0.5515	7.5535	0.2889	4.1948	0.0761	2.2216	0.0896	0.7237	0.003	0.276	0.0479	0.6955	0.0753	7.0187	0.1866	7.2654	8.0448	0.0003	3.8314	0.2559	2.9344	0.0585	1.6578	0.0575	0.7103	0.1099
65.78555556	65:47:08	0.6864	3.8992	5.1781	4.8997	2.5145	2.3116	2.3654	1.656	-0.1494	0.1129	0.9165	0.0254	3.4724	0.0454	1.6721	0.1448	0.0695	1.1871	0.0574	4.0744	0.5408	7.5471	0.2884	4.1833	0.0725	2.2235	0.0855	0.7252	0.0009	0.2785	0.045	0.6991	0.0711	7.0243	0.198	7.2653	8.0177	0.0098	3.8333	0.2629	2.9475	0.063	1.6665	0.0542	0.7123	0.1113
66.03555556	66:02:08	0.6863	3.8832	5.1757	4.8835	2.5164	2.317	2.3623	1.662	-0.1541	0.1123	0.9015	0.0286	3.4837	0.0468	1.6696	0.1468	0.07	1.1792	0.064	4.0746	0.5461	7.5442	0.273	4.1727	0.0714	2.2206	0.0905	0.7267	0.0002	0.279	0.0451	0.7048	0.0728	7.021	0.1719	7.2692	8.0261	0.0047	3.8287	0.2563	2.9458	0.0736	1.6695	0.0515	0.7168	0.1111
66.28555556	66:17:08	0.6906	3.8844	5.1725	4.8843	2.5283	2.3172	2.3662	1.6737	-0.1563	0.1109	0.8899	0.0284	3.4816	0.0481	1.6676	0.152	0.0687	1.1749	0.0592	4.0719	0.5429	7.5264	0.2703	4.1522	0.0727	2.2226	0.0917	0.7293	0.0006	0.2783	0.0474	0.7071	0.0718	7.0242	0.2084	7.281	8.0316	0.0162	3.8334	0.2681	2.9439	0.0671	1.6792	0.0529	0.7164	0.1116
66.535	66:32:06	0.6934	3.8697	5.1701	4.8762	2.5396	2.3185	2.369	1.6822	-0.1589	0.1111	0.8821	0.0303	3.485	0.048	1.6625	0.1541	0.071	1.1683	0.0586	4.094	0.5347	7.5338	0.2663	4.1514	0.0663	2.2186	0.0953	0.7298	0.0012	0.2819	0.0444	0.7096	0.0729	7.0409	0.2005	7.294	8.0208	0.0005	3.8364	0.273	2.9487	0.0662	1.6845	0.0562	0.7186	0.1114
66.78444444	66:47:04	0.6971	3.8506	5.1683	4.8731	2.546	2.3198	2.3752	1.6931	-0.1632	0.109	0.8709	0.0338	3.4901	0.0516	1.6554	0.1563	0.0686	1.1624	0.0585	4.0998	0.5457	7.5333	0.2767	4.1378	0.0611	2.2135	0.0929	0.731	0.0046	0.2821	0.0457	0.7135	0.0688	7.0427	0.1901	7.308	8.0083	0.0113	3.834	0.2725	2.9487	0.0767	1.6911	0.057	0.7224	0.1122
67.03388889	67:02:02	0.6938	3.8609	5.1623	4.861	2.5379	2.3255	2.3934	1.7038	-0.167	0.1064	0.8591	0.028	3.4906	0.0516	1.6521	0.1586	0.0684	1.1554	0.0534	4.1048	0.5556	7.5112	0.2886	4.126	0.0658	2.2114	0.0971	0.7363	0.006	0.2824	0.0473	0.7162	0.0682	7.0402	0.1926	7.3087	8.0072	0.013	3.8327	0.2766	2.9459	0.0763	1.6953	0.0602	0.7234	0.1096
67.28333333	67:17:00	0.6995	3.8483	5.1582	4.8447	2.5544	2.3276	2.3971	1.7146	-0.1677	0.1111	0.8446	0.0327	3.4945	0.0496	1.6418	0.1614	0.0689	1.1473	0.056	4.1187	0.553	7.4999	0.2639	4.118	0.0708	2.2092	0.0962	0.7364	0.0008	0.2847	0.0488	0.7157	0.0717	7.0355	0.2067	7.3238	7.9994	0.0042	3.8234	0.283	2.9533	0.0689	1.7067	0.0632	0.7255	0.1132
67.53333333	67:32:00	0.704	3.853	5.1532	4.8176	2.5472	2.3317	2.3928	1.7226	-0.171	0.1053	0.8356	0.0279	3.5002	0.0439	1.6432	0.1635	0.0671	1.141	0.0576	4.1332	0.5494	7.5097	0.2876	4.1032	0.0766	2.2055	0.1015	0.7386	0.0021	0.2859	0.0482	0.7212	0.0703	7.0379	0.208	7.3081	8.0048	0.0108	3.8305	0.2779	2.9554	0.0761	1.71	0.049	0.7295	0.112
67.78277778	67:46:58	0.7071	3.8508	5.1246	4.8269	2.5539	2.3308	2.4044	1.7293	-0.1747	0.1048	0.8237	0.0339	3.5095	0.0378	1.6344	0.1676	0.0663	1.1373	0.059	4.1386	0.5691	7.4972	0.2743	4.0897	0.0812	2.2085	0.0969	0.7406	0.0017	0.2864	0.0484	0.7234	0.0712	7.0356	0.1811	7.3261	7.9758	0.004	3.8204	0.2728	2.9549	0.0788	1.7155	0.0591	0.7314	0.1119
68.03222222	68:01:56	0.7102	3.8449	5.1393	4.83	2.5565	2.3286	2.4097	1.7416	-0.1772	0.1067	0.8143	0.0297	3.5178	0.0348	1.6277	0.1692	0.0703	1.1292	0.0574	4.1484	0.5715	7.4868	0.291	4.0886	0.0741	2.2064	0.1021	0.7411	0.0007	0.2868	0.047	0.7254	0.0685	7.0327	0.1873	7.3427	7.9623	0.0061	3.8182	0.2822	2.9509	0.0861	1.7216	0.0571	0.7341	0.1148
68.28166667	68:16:54	0.7084	3.8311	5.1278	4.8395	2.5729	2.3323	2.4217	1.7521	-0.18	0.1026	0.8023	0.0282	3.525	0.0387	1.6176	0.1763	0.0685	1.1233	0.0581	4.1538	0.5707	7.4835	0.2713	4.0758	0.0728	2.2021	0.1088	0.7452	0.0031	0.2863	0.0473	0.7335	0.0663	7.0476	0.1875	7.3561	7.947	0.0042	3.8225	0.2751	2.9588	0.0945	1.7327	0.0544	0.7369	0.1159
68.53166667	68:31:54	0.7082	3.8176	5.1144	4.8299	2.5664	2.3344	2.4275	1.7595	-0.1824	0.105	0.7876	0.0311	3.5333	0.035	1.611	0.1784	0.0678	1.1189	0.0569	4.166	0.5843	7.4822	0.2786	4.0595	0.0706	2.1978	0.1122	0.7458	0.0048	0.2882	0.0502	0.7337	0.0684	7.0413	0.2068	7.3515	7.9405	0.0102	3.83	0.2815	2.9485	0.0892	1.7371	0.0472	0.74	0.1146
68.78166667	68:46:54	0.7112	3.8218	5.1243	4.8174	2.5715	2.3357	2.4598	1.7711	-0.1857	0.1019	0.7745	0.0358	3.5318	0.0391	1.602	0.1798	0.0671	1.1097	0.059	4.1647	0.5876	7.4786	0.2624	4.0609	0.0744	2.1985	0.1057	0.7499	0.0029	0.2895	0.0485	0.7361	0.0686	7.0366	0.1965	7.3552	7.9274	0.001	3.8225	0.2772	2.956	0.0909	1.7487	0.0479	0.7448	0.1148
69.03166667	69:01:54	0.7161	3.8052	5.1085	4.8161	2.5703	2.326	2.4404	1.7791	-0.1872	0.1028	0.7645	0.0353	3.5422	0.0387	1.5988	0.1818	0.0699	1.0999	0.0575	4.1585	0.584	7.4675	0.2487	4.0596	0.0617	2.1928	0.1151	0.752	0.0005	0.2901	0.047	0.738	0.0713	7.0357	0.2105	7.3721	7.9171	0.0018	3.8194	0.2772	2.9479	0.0933	1.7564	0.0535	0.7441	0.1152
69.28111111	69:16:52	0.7218	3.804	5.1093	4.8113	2.5764	2.324	2.4434	1.7917	-0.1889	0.1021	0.7522	0.0332	3.5466	0.0424	1.595	0.1861	0.0734	1.0948	0.0536	4.1632	0.5927	7.4433	0.2493	4.0549	0.0559	2.1886	0.1092	0.7525	0.0022	0.292	0.0495	0.7424	0.0686	7.0382	0.2274	7.3736	7.892	0.0104	3.8145	0.2784	2.9403	0.0983	1.7646	0.0544	0.7483	0.1163
69.53111111	69:31:52	0.7212	3.7888	5.1029	4.8147	2.5831	2.3174	2.4536	1.7973	-0.1924	0.1002	0.7394	0.0368	3.548	0.0427	1.5871	0.1869	0.0716	1.0861	0.0593	4.1736	0.5993	7.428	0.2506	4.0478	0.0686	2.1821	0.1129	0.7553	0.0034	0.2919	0.05	0.7464	0.0715	7.0372	0.22	7.3794	7.9064	0.002	3.8188	0.2822	2.9334	0.1056	1.7679	0.0543	0.7508	0.1173
69.78111111	69:46:52	0.7254	3.7849	5.0885	4.7831	2.5871	2.318	2.4657	1.8107	-0.1942	0.099	0.7276	0.0374	3.5483	0.0525	1.585	0.1899	0.0734	1.0816	0.0561	4.1744	0.5856	7.4387	0.2632	4.0407	0.0627	2.1818	0.1094	0.7561	0.0007	0.291	0.0475	0.7471	0.0693	7.0458	0.2087	7.3899	7.8816	0.013	3.8184	0.2782	2.9344	0.1087	1.7743	0.0551	0.7557	0.1193
70.03111111	70:01:52	0.7262	3.7757	5.073	4.8101	2.6051	2.3194	2.4787	1.8169	-0.1973	0.0995	0.7149	0.0393	3.5562	0.0514	1.5765	0.1934	0.0741	1.0772	0.0543	4.184	0.5857	7.4158	0.2661	4.0349	0.0579	2.1793	0.1079	0.7592	0.002	0.2926	0.0479	0.7499	0.068	7.0539	0.2363	7.3803	7.8777	0.0315	3.8112	0.2812	2.9367	0.1073	1.7841	0.0507	0.7582	0.1215
70.28111111	70:16:52	0.7315	3.7752	5.0507	4.8088	2.5942	2.3054	2.4901	1.8303	-0.1987	0.0952	0.7059	0.0365	3.5638	0.0496	1.5723	0.1961	0.0753	1.0654	0.055	4.1931	0.5821	7.4001	0.2567	4.0263	0.0603	2.174	0.1153	0.7612	0.0014	0.2943	0.0473	0.7523	0.0767	7.0519	0.2152	7.4027	7.8677	0.0173	3.8051	0.2774	2.9278	0.1044	1.7933	0.0528	0.7625	0.1215
70.53111111	70:31:52	0.7269	3.7683	5.0607	4.8069	2.5987	2.3079	2.497	1.8367	-0.1991	0.1	0.6964	0.039	3.5684	0.0449	1.563	0.1971	0.0743	1.0606	0.0548	4.1921	0.5814	7.3898	0.2649	4.0285	0.0528	2.1607	0.1136	0.7622	0.0014	0.2946	0.0472	0.7535	0.076	7.053	0.2032	7.3825	7.859	0.0394	3.7951	0.2628	2.9223	0.1124	1.8044	0.0539	0.7668	0.1212
70.78055556	70:46:50	0.7343	3.7486	5.0375	4.8	2.6069	2.296	2.4915	1.8476	-0.2013	0.0977	0.681	0.033	3.5679	0.0504	1.5589	0.1984	0.0756	1.0504	0.051	4.1952	0.5799	7.379	0.2685	4.0185	0.0613	2.163	0.116	0.7645	0.0001	0.2961	0.0466	0.7576	0.0792	7.0583	0.2085	7.403	7.8286	0.035	3.788	0.2659	2.9217	0.1146	1.812	0.057	0.7695	0.1248
71.03	71:01:48	0.7304	3.7334	5.0308	4.7823	2.6193	2.2912	2.5057	1.8536	-0.2055	0.0949	0.6732	0.0381	3.5792	0.0565	1.5491	0.2037	0.0774	1.0427	0.0563	4.1985	0.6004	7.3576	0.2622	4.0122	0.0591	2.1497	0.1085	0.7662	0.0007	0.297	0.046	0.757	0.0802	7.054	0.2203	7.4065	7.8207	0.0429	3.7901	0.2612	2.9183	0.1099	1.8207	0.0542	0.7714	0.124
71.28	71:16:48	0.7306	3.7322	5.0244	4.7791	2.6278	2.2876	2.5096	1.862	-0.2034	0.0968	0.6586	0.0306	3.5814	0.0579	1.5416	0.2033	0.0756	1.0364	0.0568	4.2025	0.6017	7.3306	0.2768	4.0155	0.0551	2.1511	0.1128	0.7695	0.0003	0.2973	0.0468	0.7617	0.0806	7.0473	0.2219	7.3996	7.7985	0.0254	3.7881	0.2649	2.9163	0.1132	1.8309	0.0492	0.7766	0.1253
71.52944444	71:31:46	0.7304	3.7245	5.0142	4.7823	2.626	2.282	2.5193	1.8696	-0.2057	0.0946	0.6446	0.0401	3.5912	0.0536	1.5353	0.2078	0.0764	1.0269	0.0501	4.2176	0.6048	7.3207	0.2841	4.0047	0.0591	2.142	0.105	0.7759	0.0038	0.298	0.0449	0.7617	0.0817	7.0317	0.1965	7.4061	7.7929	0.0354	3.7792	0.2741	2.909	0.1116	1.8431	0.0465	0.7792	0.1252
71.77944444	71:46:46	0.7356	3.7139	5.0132	4.7753	2.6286	2.2834	2.5328	1.8812	-0.2069	0.0954	0.6385	0.0432	3.592	0.0523	1.5293	0.2091	0.0762	1.0189	0.0519	4.2115	0.6102	7.3156	0.2646	4.0016	0.0648	2.1347	0.106	0.7769	0.0038	0.2988	0.0449	0.7623	0.0802	7.0489	0.215	7.4088	7.7954	0.0413	3.7869	0.2661	2.9045	0.1206	1.8442	0.05	0.7827	0.1243
72.02888889	72:01:44	0.7365	3.7036	5.0007	4.7826	2.622	2.274	2.5409	1.8916	-0.2094	0.0968	0.6276	0.0404	3.6034	0.0458	1.5213	0.2118	0.0801	1.0106	0.0482	4.2124	0.6035	7.2918	0.2662	4.0027	0.0681	2.127	0.1062	0.7794	0.006	0.3012	0.0455	0.7654	0.0805	7.0445	0.2075	7.4132	7.8059	0.0302	3.7735	0.2574	2.8942	0.1109	1.8495	0.0487	0.787	0.126
72.27833333	72:16:42	0.7298	3.6971	4.9939	4.757	2.6359	2.2757	2.5587	1.9026	-0.2097	0.0958	0.6143	0.0396	3.6133	0.0532	1.5171	0.2149	0.077	1.0044	0.0526	4.2167	0.6191	7.2682	0.252	3.9973	0.0626	2.117	0.1113	0.7844	0.0011	0.3024	0.0435	0.7718	0.0798	7.0509	0.2169	7.4174	7.788	0.0429	3.7752	0.261	2.8829	0.1152	1.8606	0.0451	0.7873	0.1258
72.52833333	72:31:42	0.7306	3.6919	4.9814	4.7363	2.6404	2.2601	2.5422	1.9104	-0.2122	0.0942	0.6019	0.0389	3.6208	0.0534	1.5101	0.215	0.078	0.9965	0.0546	4.2229	0.6219	7.2601	0.2554	3.999	0.062	2.1047	0.1152	0.7861	0.0006	0.3042	0.0439	0.772	0.0778	7.036	0.2198	7.4289	7.77	0.0582	3.7737	0.253	2.8886	0.1245	1.8667	0.0465	0.7917	0.1295
72.77777778	72:46:40	0.7326	3.6873	4.9679	4.7412	2.639	2.2592	2.5513	1.9141	-0.2139	0.091	0.5895	0.0337	3.6238	0.0464	1.5075	0.2182	0.078	0.9842	0.0498	4.2355	0.6196	7.252	0.2919	3.9936	0.0627	2.1028	0.1083	0.7877	0.0024	0.3045	0.0446	0.7749	0.0725	7.0372	0.2165	7.4307	7.7525	0.0485	3.7613	0.2494	2.8794	0.1311	1.8749	0.0486	0.7951	0.1283
73.02777778	73:01:40	0.7323	3.6731	4.9495	4.7514	2.6399	2.2618	2.564	1.9291	-0.214	0.0955	0.5795	0.0407	3.629	0.0476	1.4933	0.22	0.0759	0.9767	0.0465	4.2367	0.6249	7.23	0.2955	3.9933	0.0662	2.0944	0.1191	0.7926	0.0023	0.305	0.045	0.775	0.0738	7.0415	0.2102	7.4426	7.745	0.0485	3.7662	0.2384	2.875	0.1285	1.8849	0.0459	0.7987	0.1289
73.27777778	73:16:40	0.739	3.6667	4.9461	4.7359	2.6584	2.2541	2.5712	1.9424	-0.2178	0.0912	0.5726	0.0349	3.6403	0.043	1.4868	0.2212	0.075	0.9685	0.046	4.2293	0.6185	7.2128	0.292	4.0058	0.0444	2.0868	0.1235	0.7943	0.0031	0.3076	0.046	0.7749	0.074	7.0374	0.2205	7.4296	7.7444	0.0621	3.7581	0.2402	2.8664	0.133	1.8972	0.0483	0.8017	0.1314
73.52777778	73:31:40	0.7317	3.6552	4.9315	4.7285	2.6616	2.2502	2.5763	1.9523	-0.2174	0.0946	0.5587	0.0378	3.6439	0.0476	1.4774	0.2262	0.0776	0.9603	0.0483	4.2329	0.6333	7.1845	0.2902	4.0002	0.0397	2.07	0.1148	0.7953	0.0075	0.3093	0.0455	0.7812	0.072	7.0269	0.2167	7.4138	7.7251	0.053	3.7575	0.2574	2.8578	0.1311	1.9056	0.0484	0.8047	0.1335
73.7775	73:46:39	0.7364	3.6467	4.9074	4.707	2.6705	2.2449	2.5876	1.9527	-0.2166	0.0925	0.5492	0.0363	3.653	0.0493	1.4711	0.2284	0.0799	0.9558	0.0452	4.2462	0.6305	7.1698	0.2847	3.9984	0.046	2.0713	0.1075	0.8025	0.0009	0.3093	0.0448	0.7805	0.0712	7.027	0.222	7.4208	7.7059	0.0786	3.7517	0.2472	2.8634	0.1332	1.9136	0.0454	0.8085	0.1341
74.0275	74:01:39	0.7392	3.6409	4.8978	4.7135	2.6832	2.2396	2.5967	1.9657	-0.2186	0.0924	0.5321	0.0417	3.66	0.0576	1.4665	0.2298	0.0771	0.9399	0.0453	4.2473	0.6284	7.1634	0.294	4.0016	0.0455	2.0522	0.1088	0.8034	0.0062	0.3095	0.0492	0.781	0.0714	7.0175	0.2335	7.4152	7.6902	0.0962	3.7544	0.242	2.8572	0.1459	1.9238	0.0455	0.8131	0.1338
74.27694444	74:16:37	0.7426	3.6335	4.8861	4.7241	2.6719	2.2351	2.5978	1.9737	-0.2204	0.0926	0.5246	0.0374	3.6622	0.0556	1.4594	0.2323	0.0802	0.9356	0.045	4.2532	0.6148	7.1558	0.3213	3.9914	0.0372	2.0459	0.1046	0.8058	0.0059	0.3118	0.0449	0.7843	0.0731	7.0112	0.2156	7.4199	7.6641	0.0989	3.744	0.2525	2.8491	0.1394	1.9319	0.0437	0.816	0.1335
74.52694444	74:31:37	0.7407	3.6313	4.8667	4.6895	2.6789	2.235	2.5985	1.977	-0.2184	0.0935	0.5123	0.0399	3.6686	0.057	1.4493	0.2341	0.0783	0.9279	0.0424	4.2593	0.6139	7.1197	0.3043	3.9944	0.0281	2.0379	0.1168	0.8124	0.0037	0.313	0.046	0.7867	0.0747	7.003	0.2227	7.388	7.6424	0.1028	3.738	0.2515	2.8477	0.1352	1.944	0.051	0.8197	0.1348
74.77694444	74:46:37	0.7495	3.6236	4.8676	4.6919	2.6845	2.2244	2.6043	1.9896	-0.222	0.093	0.5049	0.0398	3.6758	0.0531	1.4426	0.2377	0.0818	0.916	0.0424	4.2533	0.6036	7.094	0.2996	3.9964	0.0292	2.0306	0.1138	0.8145	0.0042	0.3137	0.0476	0.7887	0.0759	6.9925	0.2309	7.3856	7.628	0.0947	3.738	0.2409	2.8398	0.1393	1.9525	0.0503	0.8214	0.1365
75.02638889	75:01:35	0.7516	3.605	4.8345	4.6852	2.6899	2.2244	2.6112	1.999	-0.2215	0.0935	0.4944	0.0418	3.6743	0.0552	1.435	0.2403	0.0813	0.9073	0.0444	4.255	0.611	7.0789	0.3034	3.9851	0.0434	2.0148	0.1135	0.8176	0.0038	0.3174	0.0472	0.7924	0.0726	6.9907	0.2477	7.4008	7.6164	0.1139	3.7329	0.2425	2.8363	0.1429	1.9595	0.0533	0.825	0.138
75.27583333	75:16:33	0.7487	3.6063	4.8178	4.6875	2.6877	2.2188	2.6256	2.0077	-0.2238	0.0897	0.4827	0.0487	3.6841	0.0531	1.4259	0.2449	0.0799	0.8959	0.0396	4.2493	0.6102	7.0596	0.3134	3.9888	0.0416	2.0163	0.1184	0.8241	0.0097	0.3179	0.0472	0.7954	0.073	6.9952	0.2263	7.3902	7.6053	0.0912	3.7368	0.2428	2.8188	0.1402	1.968	0.0534	0.8284	0.138
75.52527778	75:31:31	0.7503	3.5827	4.7919	4.6501	2.6958	2.2123	2.6313	2.0086	-0.2235	0.0906	0.477	0.0426	3.6899	0.0537	1.417	0.246	0.0813	0.8863	0.036	4.2526	0.6025	7.0409	0.318	3.9869	0.0186	2.0051	0.1169	0.8187	0.0054	0.3199	0.0462	0.7922	0.0712	6.9737	0.2425	7.3937	7.6082	0.0974	3.7347	0.2362	2.8141	0.1407	1.9762	0.0534	0.832	0.1399
75.77472222	75:46:29	0.7486	3.5692	4.7849	4.6588	2.6984	2.2126	2.6464	2.0215	-0.2234	0.0934	0.4622	0.0445	3.6931	0.0544	1.4122	0.2483	0.0835	0.878	0.0315	4.2616	0.6182	7.032	0.3215	3.987	0.0277	1.9934	0.1247	0.8254	0.0045	0.3194	0.047	0.7937	0.0756	6.969	0.2509	7.4007	7.5672	0.0953	3.7352	0.2219	2.8048	0.1464	1.9862	0.0576	0.8329	0.1393
76.02416667	76:01:27	0.7462	3.5569	4.7664	4.6548	2.6941	2.2011	2.6501	2.0277	-0.225	0.0917	0.4531	0.0451	3.7021	0.0519	1.4027	0.2536	0.0861	0.8733	0.0334	4.2519	0.6202	6.9911	0.3132	3.9773	0.0354	1.9845	0.1209	0.8277	0.0042	0.3209	0.0462	0.7982	0.0724	6.958	0.242	7.3874	7.5638	0.0966	3.7417	0.2336	2.7953	0.1476	1.9978	0.0539	0.8391	0.1405
76.27416667	76:16:27	0.7473	3.5331	4.7509	4.6456	2.6966	2.1952	2.6479	2.0367	-0.2263	0.0921	0.4442	0.0467	3.7035	0.0561	1.3947	0.2555	0.0844	0.861	0.0326	4.2511	0.6243	6.9888	0.2924	3.9735	0.0299	1.9767	0.1183	0.8355	0.0046	0.3214	0.0474	0.7988	0.0746	6.9563	0.2275	7.3777	7.5534	0.1062	3.7276	0.229	2.7907	0.1475	2.0066	0.0488	0.8403	0.1388
76.52416667	76:31:27	0.7444	3.5114	4.7386	4.6307	2.6985	2.192	2.6466	2.0466	-0.2264	0.0905	0.4353	0.0456	3.706	0.0612	1.3851	0.2576	0.0839	0.8529	0.0306	4.2585	0.6126	6.9694	0.2936	3.976	0.0414	1.9643	0.1192	0.8394	0.0079	0.3239	0.0464	0.8004	0.074	6.9523	0.2296	7.3845	7.5468	0.0778	3.7249	0.219	2.7836	0.1507	2.0148	0.0556	0.8489	0.146
76.77444444	76:46:28	0.7436	3.5148	4.7069	4.645	2.7116	2.1966	2.6599	2.0586	-0.2282	0.0899	0.4214	0.0466	3.7095	0.0638	1.3827	0.259	0.0837	0.8434	0.0297	4.2608	0.6187	6.9663	0.3054	3.9777	0.0231	1.9597	0.1219	0.8411	0.0056	0.3258	0.046	0.8013	0.0727	6.9371	0.2425	7.3898	7.529	0.0812	3.7285	0.2193	2.7831	0.1619	2.0239	0.063	0.8464	0.1423
77.02444444	77:01:28	0.7694	3.5022	4.6962	4.6426	2.7075	2.1824	2.666	2.0669	-0.228	0.091	0.4179	0.0426	3.7165	0.0674	1.3752	0.2632	0.0845	0.8329	0.0335	4.2484	0.6233	6.9375	0.3225	3.9716	0.0285	1.9484	0.1288	0.8459	0.008	0.3284	0.0469	0.8025	0.0716	6.9428	0.2518	7.4065	7.5054	0.1094	3.7254	0.2161	2.7696	0.1614	2.0336	0.0557	0.8487	0.1388
77.27444444	77:16:28	0.7514	3.4892	4.656	4.597	2.7276	2.1825	2.687	2.0753	-0.2299	0.0911	0.4087	0.0521	3.7209	0.0631	1.3656	0.2617	0.0832	0.8256	0.0281	4.2499	0.6245	6.9057	0.3132	3.9723	0.0167	1.9449	0.129	0.8467	0.0066	0.3276	0.0477	0.8009	0.0771	6.8922	0.2498	7.3444	7.4727	0.1077	3.7197	0.2071	2.7589	0.1635	2.0448	0.0604	0.8505	0.1406
77.52472222	77:31:29	0.7475	3.4541	4.6133	4.594	2.7482	2.1747	2.6983	2.0985	-0.2265	0.0904	0.3945	0.0442	3.7495	0.0673	1.3601	0.2665	0.0846	0.8151	0.0309	4.2195	0.6138	6.8205	0.3074	3.9884	0.0135	1.9339	0.1223	0.8526	0.0089	0.3266	0.0462	0.8007	0.0725	6.8593	0.2323	7.3035	7.4111	0.0959	3.711	0.223	2.7492	0.1528	2.0601	0.0587	0.8554	0.1424
77.77472222	77:46:29	0.754	3.4789	4.6444	4.595	2.7328	2.172	2.6887	2.1126	-0.2293	0.0884	0.39	0.0441	3.7584	0.0713	1.3542	0.2714	0.0855	0.8067	0.0307	4.2386	0.6149	6.8686	0.3073	3.9879	0.021	1.9275	0.1322	0.8592	0.0106	0.3294	0.0474	0.8108	0.0688	6.9106	0.2628	7.3532	7.4989	0.1166	3.7202	0.2088	2.7429	0.1642	2.0826	0.0634	0.8586	0.1443
78.02472222	78:01:29	0.7538	3.4865	4.6316	4.5889	2.7424	2.1701	2.6954	2.1233	-0.2305	0.0887	0.3799	0.045	3.7592	0.0762	1.3469	0.2755	0.0872	0.7974	0.0275	4.2138	0.6129	6.8425	0.2948	3.9553	0.0092	1.9199	0.1332	0.8606	0.0098	0.3294	0.0485	0.8184	0.0681	6.8866	0.2718	7.3197	7.4695	0.1323	3.7225	0.2052	2.7341	0.17	2.0925	0.0585	0.8667	0.1437
78.275	78:16:30	0.7543	3.4915	4.6271	4.6069	2.7624	2.1627	2.6869	2.1385	-0.2312	0.0872	0.3728	0.0456	3.7633	0.0773	1.3421	0.2745	0.0863	0.7883	0.0249	4.2134	0.6249	6.7774	0.2965	3.9362	0.0288	1.9089	0.1252	0.867	0.0067	0.3317	0.0461	0.8196	0.0673	6.8665	0.2582	7.306	7.4347	0.1188	3.7205	0.2083	2.7265	0.1622	2.108	0.0646	0.8672	0.1424
78.525	78:31:30	0.758	3.4867	4.6274	4.6178	2.7653	2.1575	2.6927	2.1375	-0.2324	0.0878	0.3662	0.0413	3.7757	0.0776	1.3292	0.2718	0.0884	0.7755	0.0269	4.2188	0.6119	6.7391	0.2809	3.9316	0.0264	1.9029	0.122	0.8715	0.0086	0.3331	0.046	0.822	0.0708	6.8695	0.2512	7.3058	7.423	0.1238	3.7251	0.209	2.7195	0.1703	2.1246	0.0639	0.8709	0.1481
78.77527778	78:46:31	0.7615	3.4807	4.59	4.6343	2.766	2.1487	2.7077	2.1481	-0.2304	0.0911	0.3606	0.0442	3.7821	0.0704	1.3214	0.2743	0.0921	0.7691	0.0305	4.2232	0.604	6.7428	0.2653	3.9311	0.0153	1.8944	0.1364	0.876	0.0089	0.3342	0.0468	0.8221	0.0676	6.8687	0.2633	7.3018	7.4154	0.1201	3.7176	0.2039	2.7097	0.1794	2.1324	0.0626	0.8749	0.1451
79.02527778	79:01:31	0.7584	3.4733	4.5785	4.6198	2.783	2.1421	2.7348	2.1614	-0.232	0.0883	0.3502	0.0474	3.7854	0.072	1.3115	0.2744	0.0902	0.7629	0.0246	4.2111	0.6113	6.7311	0.2667	3.9322	0.0128	1.883	0.1262	0.8759	0.0033	0.3361	0.0473	0.8252	0.064	6.8607	0.253	7.3046	7.3988	0.1254	3.7167	0.2093	2.7048	0.1788	2.1451	0.0563	0.8806	0.1516
79.27527778	79:16:31	0.7597	3.4636	4.5699	4.597	2.7797	2.1361	2.7403	2.163	-0.233	0.0908	0.3413	0.0512	3.7849	0.0685	1.3043	0.278	0.0934	0.7549	0.0263	4.2191	0.6067	6.6918	0.2639	3.9348	0.0351	1.8655	0.1312	0.8812	0.0049	0.3378	0.0464	0.8268	0.0669	6.8427	0.2606	7.2997	7.3882	0.1271	3.7188	0.2039	2.6929	0.1783	2.1531	0.054	0.8836	0.1498
79.52555556	79:31:32	0.7604	3.4276	4.5366	4.5785	2.7763	2.1209	2.7524	2.1715	-0.2327	0.0904	0.331	0.0455	3.7948	0.0655	1.2974	0.2783	0.0913	0.745	0.0229	4.225	0.6014	6.6716	0.2421	3.9424	0.0292	1.8594	0.1288	0.8851	0.0057	0.3389	0.0471	0.8264	0.064	6.8425	0.2565	7.2831	7.372	0.1296	3.7224	0.2004	2.6835	0.1743	2.1571	0.0586	0.885	0.1504
79.77583333	79:46:33	0.7608	3.4236	4.5061	4.5753	2.7831	2.1149	2.7553	2.1762	-0.2344	0.0853	0.3272	0.0438	3.7974	0.0696	1.2875	0.2803	0.0953	0.7383	0.0218	4.2155	0.6033	6.6285	0.241	3.9429	0.0352	1.8495	0.1316	0.885	0.009	0.3415	0.0462	0.8273	0.0649	6.8354	0.2492	7.2951	7.3574	0.1446	3.7221	0.2079	2.6767	0.1792	2.1726	0.0591	0.8902	0.1499
80.02583333	80:01:33	0.7576	3.3995	4.4831	4.5469	2.7906	2.1166	2.763	2.1864	-0.2338	0.0914	0.3177	0.0453	3.8021	0.074	1.2804	0.2821	0.0953	0.7291	0.0161	4.2223	0.6151	6.6	0.2538	3.9368	0.0221	1.84	0.1352	0.8925	0.0015	0.3421	0.0465	0.8295	0.0634	6.8324	0.2564	7.2883	7.355	0.1329	3.7236	0.2173	2.6592	0.186	2.1805	0.0629	0.8909	0.1477
80.27611111	80:16:34	0.757	3.3906	4.4551	4.5429	2.7964	2.0995	2.7659	2.1884	-0.234	0.087	0.3101	0.0483	3.8092	0.0739	1.2676	0.2824	0.092	0.7234	0.0164	4.2213	0.6099	6.5811	0.2489	3.9417	0.0332	1.8269	0.1336	0.8929	0.0009	0.3436	0.0476	0.8298	0.0637	6.821	0.257	7.2696	7.3456	0.1555	3.7241	0.208	2.6542	0.1842	2.1895	0.0614	0.8935	0.1509
80.52638889	80:31:35	0.7539	3.3746	4.4467	4.5302	2.7902	2.0936	2.7747	2.1933	-0.2341	0.0878	0.2982	0.0475	3.8089	0.0689	1.263	0.2861	0.0989	0.7153	0.0161	4.2367	0.6167	6.5542	0.2777	3.9481	0.0252	1.8151	0.1281	0.8952	0.005	0.3434	0.0459	0.8318	0.0638	6.8032	0.2674	7.2802	7.3333	0.1596	3.7255	0.2094	2.6409	0.1869	2.1947	0.0651	0.8951	0.1537
80.77638889	80:46:35	0.757	3.3532	4.4137	4.5325	2.7954	2.0921	2.7734	2.2033	-0.2371	0.0882	0.2883	0.0417	3.8109	0.0645	1.2547	0.2874	0.101	0.7098	0.0161	4.2475	0.6265	6.539	0.2638	3.9395	0.045	1.8078	0.1376	0.9003	0.0009	0.3477	0.0451	0.8335	0.0627	6.784	0.2644	7.2728	7.3005	0.1492	3.7199	0.2084	2.6343	0.1913	2.2082	0.0624	0.8994	0.155
81.02638889	81:01:35	0.7536	3.3534	4.3952	4.5135	2.7964	2.0828	2.7809	2.2074	-0.2369	0.0854	0.2814	0.0478	3.8114	0.0767	1.2415	0.2901	0.1055	0.7022	0.0145	4.2547	0.621	6.5093	0.257	3.9433	0.0399	1.7962	0.1334	0.9035	0.0007	0.3501	0.0473	0.8344	0.0629	6.7791	0.2587	7.2545	7.2903	0.1455	3.7168	0.1995	2.625	0.1886	2.2131	0.0589	0.9001	0.1524
81.27666667	81:16:36	0.75	3.3305	4.3718	4.502	2.7931	2.0777	2.7861	2.2124	-0.2364	0.0858	0.2746	0.0444	3.8114	0.0728	1.2331	0.292	0.1047	0.6946	0.0103	4.2575	0.6254	6.4854	0.2474	3.9453	0.0474	1.7867	0.1287	0.9076	0.0012	0.3493	0.0468	0.8311	0.061	6.7627	0.2731	7.2481	7.2603	0.1792	3.7145	0.2088	2.6095	0.1942	2.2292	0.0582	0.9049	0.1544
81.52694444	81:31:37	0.7524	3.322	4.3588	4.5035	2.797	2.0672	2.786	2.2185	-0.2362	0.0877	0.2652	0.0459	3.8103	0.0774	1.2249	0.2956	0.1096	0.6859	0.0095	4.2602	0.6287	6.4441	0.245	3.9325	0.0354	1.7739	0.1259	0.9055	0.0074	0.3522	0.0466	0.8332	0.0616	6.754	0.2813	7.2436	7.2552	0.1707	3.7158	0.2134	2.5998	0.1945	2.2417	0.0565	0.9057	0.1522
81.77694444	81:46:37	0.7495	3.2988	4.3388	4.4874	2.7908	2.0654	2.7893	2.2264	-0.2369	0.0853	0.2586	0.0441	3.8106	0.0783	1.2182	0.2957	0.1079	0.6787	0.012	4.2775	0.6174	6.4196	0.2465	3.9346	0.0395	1.7561	0.1322	0.9082	0.0074	0.3547	0.0441	0.8351	0.0629	6.744	0.2698	7.217	7.2274	0.1906	3.7098	0.2044	2.5857	0.1934	2.2517	0.0538	0.9123	0.1522
82.02694444	82:01:37	0.7492	3.2909	4.312	4.4846	2.7893	2.0635	2.7889	2.2313	-0.2382	0.0842	0.2477	0.0437	3.8122	0.0834	1.2114	0.2986	0.1076	0.6731	0.0101	4.2758	0.6227	6.4047	0.2846	3.9258	0.0323	1.744	0.1404	0.913	0.0018	0.3549	0.0463	0.8363	0.0609	6.7515	0.2732	7.2192	7.212	0.183	3.7064	0.214	2.5753	0.195	2.265	0.0576	0.9134	0.1529
82.27694444	82:16:37	0.7508	3.2837	4.2808	4.4685	2.8046	2.0522	2.7606	2.2363	-0.2368	0.0853	0.242	0.0467	3.8094	0.088	1.2023	0.2996	0.1071	0.6687	0.0058	4.2729	0.6231	6.3691	0.2749	3.926	0.0289	1.7322	0.1375	0.9162	0.0045	0.3564	0.046	0.8349	0.0654	6.7323	0.2913	7.1952	7.1977	0.2205	3.7078	0.209	2.5653	0.1982	2.2741	0.0585	0.9181	0.1573
82.52694444	82:31:37	0.7524	3.2676	4.2521	4.4411	2.7861	2.0472	2.7795	2.2453	-0.2375	0.0888	0.2383	0.0443	3.8127	0.0878	1.1893	0.3001	0.1045	0.6642	0.0077	4.2662	0.6223	6.3384	0.2758	3.9296	0.0233	1.7235	0.1372	0.9218	0.0072	0.3629	0.0413	0.8361	0.0644	6.7301	0.2859	7.2143	7.182	0.2049	3.6961	0.1959	2.5567	0.1973	2.2854	0.0522	0.9192	0.1569
82.77722222	82:46:38	0.7524	3.2579	4.228	4.4473	2.8008	2.0473	2.7804	2.2539	-0.24	0.0881	0.2269	0.042	3.8168	0.0754	1.183	0.3017	0.104	0.6525	0.0043	4.2658	0.6255	6.3244	0.3183	3.9296	0.0275	1.7105	0.1411	0.9231	0.003	0.363	0.0431	0.8398	0.0683	6.7181	0.2995	7.1851	7.1709	0.1833	3.7025	0.2085	2.5468	0.1935	2.2967	0.057	0.9237	0.1582
83.02722222	83:01:38	0.751	3.2596	4.2237	4.44	2.7895	2.0397	2.7946	2.255	-0.2387	0.0861	0.221	0.0467	3.8158	0.0872	1.174	0.3044	0.1064	0.6478	0.0049	4.2558	0.6215	6.2905	0.2976	3.9282	0.0194	1.7001	0.1334	0.9272	0.0084	0.366	0.0449	0.8396	0.0734	6.7165	0.2989	7.1945	7.1663	0.1983	3.69	0.2114	2.532	0.1965	2.3063	0.0576	0.928	0.1562
83.2775	83:16:39	0.75	3.2431	4.2042	4.4243	2.7948	2.0317	2.792	2.2714	-0.2393	0.0847	0.2162	0.0459	3.8169	0.0881	1.1653	0.3051	0.1075	0.6449	0.0058	4.2663	0.6137	6.2829	0.3008	3.9214	0.0457	1.6859	0.1375	0.9298	0.0071	0.3666	0.045	0.8408	0.0669	6.7061	0.3017	7.1939	7.1538	0.187	3.6854	0.2177	2.5201	0.1987	2.3137	0.0576	0.9315	0.1607
83.5275	83:31:39	0.7484	3.2397	4.186	4.4148	2.7943	2.0281	2.7967	2.2773	-0.2359	0.0875	0.2107	0.0469	3.8134	0.0868	1.1568	0.307	0.1048	0.6331	0.0008	4.2716	0.6229	6.2665	0.2891	3.9207	0.0307	1.6773	0.1393	0.9341	0.0095	0.3695	0.0451	0.8439	0.0634	6.7087	0.3101	7.1902	7.1168	0.1913	3.6785	0.2048	2.5021	0.2067	2.3267	0.0602	0.9339	0.1565
83.77777778	83:46:40	0.7515	3.2436	4.1613	4.3873	2.7914	2.0163	2.8113	2.2799	-0.2366	0.0853	0.2053	0.0464	3.8121	0.0888	1.148	0.3077	0.1009	0.6279	0.0011	4.2698	0.6263	6.2743	0.3037	3.9167	0.0437	1.6655	0.1425	0.9398	0.0043	0.3717	0.0428	0.8432	0.067	6.6945	0.3376	7.1481	7.1155	0.1874	3.6763	0.2051	2.4922	0.1978	2.3418	0.0587	0.9378	0.1581
84.02805556	84:01:41	0.7522	3.2224	4.1552	4.4098	2.7948	2.0128	2.8228	2.2864	-0.2392	0.0872	0.1986	0.0468	3.8159	0.0906	1.1366	0.308	0.1014	0.6208	0.0013	4.2676	0.6251	6.2715	0.3262	3.9114	0.0215	1.6499	0.1361	0.9415	0.0065	0.3742	0.0417	0.8471	0.0648	6.6874	0.3109	7.1529	7.1188	0.183	3.6678	0.201	2.4768	0.2	2.3518	0.0519	0.9418	0.1637
84.27833333	84:16:42	0.7507	3.2107	4.1369	4.3893	2.7901	2.004	2.8357	2.2877	-0.2396	0.0843	0.1904	0.051	3.815	0.096	1.1301	0.3091	0.1011	0.6133	0.0049	4.2701	0.6126	6.258	0.324	3.9034	0.0337	1.6342	0.1477	0.9444	0.0059	0.3757	0.0422	0.8466	0.0658	6.6707	0.3037	7.1577	7.0953	0.1928	3.6625	0.2039	2.4658	0.1962	2.3658	0.0635	0.9443	0.1656
84.52833333	84:31:42	0.7509	3.1997	4.1335	4.3869	2.7853	2.0014	2.8511	2.2915	-0.2392	0.0856	0.1815	0.0491	3.8184	0.1049	1.1212	0.311	0.0999	0.6097	0.004	4.2767	0.6205	6.2347	0.3267	3.8962	0.0248	1.624	0.1519	0.9474	0.0023	0.3774	0.0428	0.8499	0.0619	6.6572	0.3354	7.1485	7.0878	0.2021	3.65	0.1988	2.4563	0.1992	2.3759	0.0618	0.9482	0.1683
84.77861111	84:46:43	0.749	3.194	4.1071	4.3836	2.7901	1.9991	2.8594	2.301	-0.2402	0.0832	0.1781	0.0472	3.8217	0.102	1.1137	0.3125	0.0988	0.603	0.0074	4.288	0.6292	6.2314	0.3319	3.9028	0.033	1.6075	0.158	0.9532	0.0018	0.3806	0.041	0.851	0.062	6.6593	0.3264	7.1416	7.0654	0.1927	3.6495	0.2106	2.4454	0.2104	2.3841	0.0554	0.9504	0.166
85.02861111	85:01:43	0.7498	3.1928	4.0843	4.3926	2.8006	1.9867	2.869	2.3104	-0.2389	0.085	0.1716	0.0491	3.8267	0.0983	1.1061	0.314	0.1012	0.5955	0.0043	4.2871	0.628	6.2134	0.3228	3.8988	0.0279	1.6004	0.1537	0.957	0.0046	0.3811	0.0416	0.8484	0.0632	6.6356	0.3357	7.1257	7.0643	0.1969	3.643	0.2036	2.4336	0.1984	2.4019	0.0586	0.9555	0.1685
85.27888889	85:16:44	0.746	3.183	4.0607	4.3697	2.7842	1.9738	2.878	2.3165	-0.239	0.0848	0.1661	0.0469	3.8204	0.103	1.0963	0.3128	0.1044	0.5899	0.0104	4.2837	0.6308	6.2008	0.3008	3.8956	0.0237	1.5895	0.1518	0.9603	0.0058	0.3833	0.0434	0.8502	0.0626	6.634	0.3319	7.0958	7.0504	0.1896	3.6386	0.2024	2.419	0.1994	2.4126	0.0591	0.9564	0.1695
85.52888889	85:31:44	0.7438	3.1723	4.0515	4.3597	2.8008	1.9742	2.8892	2.3163	-0.24	0.0852	0.1569	0.0503	3.8205	0.0996	1.0888	0.3136	0.0974	0.5838	0.0131	4.2905	0.6273	6.1817	0.3363	3.8944	0.026	1.5707	0.1536	0.9626	0.0055	0.3847	0.0397	0.8523	0.0589	6.6196	0.3395	7.1027	7.0399	0.2129	3.6353	0.1939	2.4117	0.2038	2.4321	0.06	0.9625	0.1691
85.77916667	85:46:45	0.7433	3.1576	4.0155	4.3571	2.7835	1.9703	2.898	2.3239	-0.2391	0.0807	0.1531	0.0458	3.8198	0.1021	1.0804	0.3129	0.0997	0.5772	0.0164	4.2872	0.6235	6.1767	0.3409	3.8988	0.0276	1.5638	0.1504	0.9658	0.0078	0.3877	0.0406	0.8506	0.0545	6.622	0.3538	7.0937	7.0083	0.2233	3.6361	0.2009	2.3962	0.208	2.4389	0.0553	0.9672	0.1692
86.02916667	86:01:45	0.7466	3.1505	3.9971	4.3647	2.7925	1.9579	2.9019	2.3326	-0.2408	0.0852	0.149	0.0461	3.8329	0.0976	1.0716	0.3144	0.0981	0.5717	0.0155	4.2832	0.6299	6.155	0.3295	3.8845	0.0325	1.5536	0.1555	0.9697	0.0046	0.3909	0.0406	0.8534	0.0556	6.6012	0.3531	7.0919	7.0094	0.2178	3.6394	0.1967	2.3819	0.2052	2.4461	0.0569	0.9696	0.174
86.27916667	86:16:45	0.7496	3.1314	3.9968	4.3434	2.7967	1.9575	2.9034	2.3381	-0.2393	0.0844	0.1394	0.0488	3.833	0.0958	1.0629	0.3154	0.0978	0.5639	0.0159	4.2824	0.6171	6.1444	0.3423	3.8844	0.0292	1.5397	0.1496	0.9737	0.0054	0.391	0.0419	0.8553	0.0544	6.601	0.3719	7.083	6.9969	0.1958	3.6267	0.1964	2.3686	0.2104	2.459	0.0591	0.9738	0.1745
86.52944444	86:31:46	0.7451	3.136	3.9761	4.3402	2.7937	1.9452	2.9187	2.3445	-0.2389	0.0856	0.1314	0.0476	3.8271	0.1074	1.0569	0.315	0.0978	0.5557	0.0182	4.2745	0.6231	6.1407	0.3498	3.8894	0.0275	1.5266	0.1525	0.9776	0.0023	0.3961	0.0405	0.856	0.0557	6.5871	0.3663	7.0756	6.9982	0.2151	3.6184	0.1971	2.3599	0.2074	2.4751	0.0623	0.9745	0.1732
86.77944444	86:46:46	0.7479	3.1153	3.9453	4.337	2.7932	1.9322	2.917	2.3532	-0.2399	0.0836	0.1326	0.0493	3.8317	0.1015	1.046	0.3158	0.1002	0.5499	0.0218	4.2705	0.6233	6.101	0.3367	3.8791	0.0332	1.5165	0.1466	0.9814	0.0024	0.399	0.0398	0.8555	0.0594	6.5848	0.3706	7.0817	6.9809	0.2267	3.6232	0.1958	2.3389	0.2115	2.4792	0.0572	0.9782	0.1724
87.02944444	87:01:46	0.7459	3.1042	3.9379	4.3294	2.797	1.9201	2.9363	2.3604	-0.2417	0.0814	0.1289	0.0446	3.8318	0.1065	1.0387	0.3168	0.0972	0.5445	0.0186	4.2783	0.6232	6.1024	0.3294	3.8853	0.0345	1.5022	0.1492	0.9853	0.0074	0.3992	0.0392	0.8589	0.0616	6.5756	0.3864	7.0594	6.9684	0.2399	3.6175	0.1915	2.3361	0.2183	2.4884	0.0488	0.9825	0.176
87.27972222	87:16:47	0.7461	3.0952	3.9263	4.3386	2.7902	1.9122	2.942	2.3662	-0.2403	0.0837	0.1202	0.0432	3.8321	0.1068	1.029	0.3157	0.0968	0.5419	0.0226	4.2743	0.6358	6.0962	0.3259	3.8818	0.0293	1.4876	0.1518	0.9881	0.0048	0.4029	0.0384	0.8617	0.0607	6.5781	0.3829	7.0478	6.972	0.2333	3.6228	0.196	2.3182	0.223	2.5026	0.0504	0.985	0.1766
87.52972222	87:31:47	0.7476	3.0926	3.9002	4.3174	2.7937	1.901	2.9487	2.3765	-0.2412	0.084	0.1149	0.0433	3.8277	0.1095	1.0216	0.3166	0.1	0.5332	0.0201	4.283	0.6077	6.0948	0.3211	3.8709	0.0339	1.4795	0.1488	0.9906	0.0041	0.4074	0.0402	0.8663	0.0639	6.5748	0.376	7.0462	6.9682	0.2204	3.6063	0.1965	2.3046	0.2291	2.513	0.0556	0.9872	0.1763
87.77972222	87:46:47	0.7467	3.084	3.8845	4.3169	2.7977	1.8918	2.9609	2.377	-0.2411	0.0837	0.1079	0.0415	3.8308	0.1054	1.0128	0.3173	0.0989	0.5311	0.0241	4.2885	0.633	6.1011	0.3301	3.8736	0.0314	1.4652	0.152	0.9965	0.0019	0.4077	0.0424	0.868	0.0637	6.5713	0.3747	7.0695	6.9644	0.2289	3.608	0.2048	2.2934	0.2199	2.5225	0.0607	0.9917	0.1754
88.03	88:01:48	0.7492	3.0792	3.8541	4.3109	2.7999	1.8846	2.9751	2.3862	-0.2407	0.0842	0.1074	0.0429	3.8302	0.1051	1.0043	0.3194	0.1056	0.5226	0.0237	4.2846	0.6361	6.0825	0.3487	3.8728	0.0489	1.4479	0.1482	0.9985	0.0018	0.4111	0.0415	0.8696	0.064	6.5652	0.3835	7.0576	6.93	0.2138	3.6002	0.1995	2.2858	0.223	2.5333	0.0568	0.9951	0.178
88.28	88:16:48	0.7485	3.0768	3.8437	4.3161	2.795	1.8704	2.9847	2.3939	-0.2399	0.084	0.1055	0.0415	3.829	0.1004	0.9974	0.3198	0.1034	0.5201	0.0267	4.2955	0.6366	6.0897	0.3609	3.8804	0.0489	1.4351	0.1505	1.0007	0.0042	0.4115	0.0417	0.8708	0.0622	6.5664	0.3712	7.067	6.9432	0.2101	3.5953	0.1999	2.262	0.2278	2.5459	0.0587	0.9982	0.177
88.53027778	88:31:49	0.7474	3.0662	3.8205	4.2976	2.7982	1.862	2.9937	2.4017	-0.241	0.0821	0.097	0.045	3.825	0.11	0.9867	0.3225	0.1053	0.5137	0.0273	4.3	0.6449	6.0795	0.3566	3.8686	0.0278	1.4242	0.1554	1.0054	0.0018	0.4183	0.0424	0.8703	0.0632	6.5556	0.3698	7.0536	6.9363	0.2125	3.5916	0.1904	2.2486	0.2319	2.5616	0.0578	1.0013	0.179
88.78027778	88:46:49	0.747	3.0563	3.8162	4.2894	2.7987	1.86	2.9931	2.4154	-0.2399	0.0815	0.0963	0.0389	3.8245	0.1012	0.9816	0.3197	0.1039	0.5108	0.0231	4.2936	0.6343	6.0765	0.3749	3.8784	0.0344	1.408	0.15	1.0095	0.0047	0.4189	0.0408	0.8728	0.063	6.5579	0.3485	7.0545	6.9199	0.2281	3.5868	0.2036	2.237	0.2412	2.572	0.0573	1.0043	0.1814
89.03027778	89:01:49	0.7479	3.0393	3.8082	4.2728	2.7914	1.8494	2.9984	2.4149	-0.2423	0.0796	0.0873	0.042	3.8323	0.1056	0.9686	0.3191	0.1025	0.5051	0.0309	4.3119	0.6494	6.0866	0.3944	3.8815	0.0493	1.4006	0.1484	1.0141	0.0057	0.4209	0.0405	0.8753	0.0651	6.5405	0.3597	7.0447	6.918	0.2075	3.5828	0.1937	2.2258	0.2407	2.589	0.0567	1.0069	0.1836
89.28055556	89:16:50	0.745	3.0208	3.7808	4.2674	2.7853	1.8302	3.02	2.4262	-0.2413	0.0807	0.0801	0.0452	3.8319	0.1059	0.9594	0.3209	0.1045	0.503	0.0278	4.3002	0.6541	6.0883	0.3908	3.8784	0.0384	1.3821	0.1485	1.0154	0.0049	0.425	0.0403	0.8758	0.0664	6.5409	0.3356	7.0346	6.9176	0.2108	3.5754	0.1937	2.2063	0.2399	2.5985	0.0552	1.009	0.185
89.53055556	89:31:50	0.7435	3.0112	3.7667	4.2682	2.7946	1.8267	3.014	2.4288	-0.2402	0.0813	0.0789	0.0402	3.8331	0.1063	0.9539	0.3205	0.1011	0.4975	0.0281	4.3149	0.6567	6.0794	0.4172	3.8787	0.045	1.367	0.1492	1.0158	0.0051	0.4253	0.041	0.8759	0.0639	6.5296	0.3309	7.0343	6.9135	0.2317	3.5728	0.1995	2.1987	0.2356	2.6102	0.0583	1.013	0.1819
89.78083333	89:46:51	0.7437	3.0031	3.7516	4.2499	2.7889	1.8257	3.0127	2.4404	-0.2414	0.0815	0.0748	0.0443	3.8332	0.1086	0.9457	0.3209	0.1021	0.4927	0.031	4.307	0.6527	6.0861	0.4175	3.8723	0.0446	1.3547	0.1552	1.0218	0.002	0.4282	0.0419	0.8797	0.0631	6.5137	0.3331	7.0347	6.9075	0.2247	3.574	0.1868	2.1796	0.2394	2.6205	0.0501	1.0158	0.1806
90.03083333	90:01:51	0.7378	2.9846	3.7238	4.2324	2.7919	1.8132	3.0347	2.4419	-0.2411	0.0815	0.0693	0.0413	3.8347	0.1144	0.9357	0.3213	0.105	0.489	0.0321	4.3071	0.6431	6.0996	0.4084	3.8767	0.0476	1.3458	0.154	1.0249	0.0055	0.4315	0.0376	0.882	0.063	6.5229	0.3501	7.0103	6.8849	0.2156	3.5628	0.1979	2.1704	0.2372	2.6317	0.0509	1.0191	0.1835
90.28083333	90:16:51	0.7416	2.9743	3.707	4.2305	2.7889	1.8067	3.04	2.4459	-0.2417	0.0816	0.0652	0.0426	3.8404	0.1074	0.9273	0.3251	0.1027	0.4862	0.0315	4.3172	0.646	6.0974	0.4063	3.8737	0.0422	1.3313	0.1556	1.0274	0.001	0.4343	0.0403	0.8828	0.0648	6.5132	0.3395	7.0075	6.8864	0.2332	3.56	0.2031	2.1546	0.241	2.6397	0.0583	1.0235	0.1851
90.53111111	90:31:52	0.7438	2.9659	3.7	4.2398	2.7936	1.7909	3.0477	2.4561	-0.2396	0.0822	0.0615	0.0392	3.8378	0.1036	0.9184	0.3247	0.103	0.4815	0.0314	4.3244	0.6284	6.0813	0.3733	3.878	0.0389	1.3127	0.1521	1.031	0.0014	0.4374	0.0372	0.883	0.0691	6.5147	0.3611	6.9943	6.8745	0.1786	3.5569	0.2027	2.1438	0.2398	2.6493	0.0536	1.0252	0.185
90.78138889	90:46:53	0.7423	2.958	3.6806	4.2206	2.7916	1.7848	3.0586	2.4587	-0.2397	0.0795	0.0598	0.0439	3.8419	0.1026	0.9085	0.325	0.1016	0.4747	0.0306	4.3318	0.6395	6.0935	0.3982	3.865	0.0437	1.3084	0.1561	1.0309	0.0028	0.4414	0.0382	0.8835	0.0661	6.504	0.3685	7.0097	6.8675	0.1973	3.5571	0.1918	2.1276	0.2391	2.6687	0.054	1.0287	0.1847
91.03138889	91:01:53	0.7431	2.9456	3.6656	4.2246	2.7934	1.7845	3.056	2.4653	-0.2401	0.0826	0.0561	0.0402	3.839	0.1085	0.9002	0.3236	0.1064	0.4697	0.0416	4.3414	0.6229	6.1048	0.4117	3.8654	0.036	1.2946	0.1581	1.0367	0.0053	0.4417	0.0377	0.8842	0.063	6.5056	0.3519	7.0155	6.8658	0.202	3.5442	0.1976	2.119	0.2386	2.6792	0.0598	1.0347	0.1893
91.28138889	91:16:53	0.7443	2.9293	3.6353	4.2042	2.7895	1.7734	3.0666	2.4698	-0.2401	0.0784	0.051	0.0372	3.8411	0.112	0.8941	0.3246	0.1021	0.468	0.0346	4.3478	0.6211	6.084	0.4313	3.8735	0.0371	1.2832	0.1564	1.0425	0.0085	0.4444	0.0401	0.8833	0.0613	6.5076	0.3736	6.998	6.8496	0.1918	3.5406	0.1819	2.1017	0.2378	2.6915	0.0601	1.038	0.189
91.53166667	91:31:54	0.7459	2.926	3.6114	4.1989	2.7843	1.7626	3.0812	2.473	-0.2406	0.0793	0.0499	0.0388	3.8429	0.1171	0.8851	0.327	0.1016	0.4657	0.0376	4.349	0.6265	6.0718	0.4347	3.8714	0.0447	1.2711	0.1506	1.0469	0.0044	0.4513	0.0381	0.8856	0.061	6.5064	0.3802	7.01	6.8586	0.1916	3.5372	0.1995	2.0805	0.2426	2.7044	0.0589	1.0402	0.1885
91.78166667	91:46:54	0.741	2.917	3.6083	4.2005	2.8037	1.7598	3.0893	2.4789	-0.2394	0.0808	0.0445	0.0388	3.8365	0.1048	0.8767	0.3273	0.1034	0.4645	0.0365	4.3636	0.6436	6.066	0.4396	3.8656	0.0353	1.2525	0.1545	1.0469	0.0053	0.4525	0.0368	0.8836	0.0615	6.5052	0.3748	6.9963	6.8628	0.2046	3.5346	0.1862	2.0689	0.2468	2.719	0.0599	1.0454	0.1906
92.03194444	92:01:55	0.741	2.9016	3.5825	4.2095	2.7995	1.7496	3.0984	2.4836	-0.2386	0.0831	0.0403	0.0423	3.8363	0.1192	0.8688	0.3277	0.1025	0.4587	0.0422	4.3708	0.6558	6.0777	0.433	3.8666	0.0503	1.241	0.1467	1.0505	0.0052	0.4558	0.0364	0.8823	0.0606	6.488	0.3846	6.9932	6.8637	0.21	3.5253	0.2012	2.0525	0.2429	2.7295	0.0589	1.0471	0.1946
92.28194444	92:16:55	0.7422	2.8982	3.5627	4.1973	2.7854	1.744	3.1165	2.4907	-0.239	0.0792	0.0392	0.0427	3.8348	0.1171	0.8626	0.3287	0.1018	0.4537	0.0341	4.3651	0.6604	6.0618	0.4612	3.8722	0.038	1.2289	0.1371	1.0545	0.007	0.4594	0.0358	0.884	0.0591	6.4857	0.371	7.0066	6.852	0.1846	3.5275	0.1931	2.0408	0.2471	2.7413	0.0567	1.0474	0.198
92.53222222	92:31:56	0.7425	2.8801	3.5587	4.1683	2.7916	1.7331	3.1145	2.4914	-0.2409	0.0783	0.0275	0.0417	3.8334	0.117	0.8584	0.3286	0.0993	0.4498	0.0329	4.3611	0.6597	6.0716	0.4699	3.8685	0.0475	1.2161	0.1469	1.0542	0.0054	0.4624	0.033	0.8837	0.0607	6.4812	0.3716	7.0021	6.8316	0.1956	3.5199	0.1829	2.0248	0.2406	2.7539	0.0527	1.0557	0.1991
92.78222222	92:46:56	0.7401	2.8718	3.5364	4.168	2.7826	1.7332	3.1291	2.5039	-0.2406	0.0782	0.0312	0.0367	3.8297	0.118	0.8423	0.3278	0.1004	0.446	0.0373	4.3766	0.666	6.0558	0.4583	3.8665	0.04	1.206	0.1408	1.0608	0.0083	0.4652	0.0317	0.8859	0.0585	6.4834	0.3545	7.007	6.8119	0.1944	3.5114	0.1984	2.0096	0.2465	2.7679	0.0585	1.0594	0.2003
93.03222222	93:01:56	0.738	2.8615	3.5111	4.1558	2.7775	1.72	3.138	2.5096	-0.2401	0.0796	0.0231	0.0434	3.8281	0.1164	0.8348	0.3288	0.1016	0.4449	0.0416	4.3703	0.6702	6.057	0.4797	3.8626	0.0441	1.1936	0.1363	1.0642	0.0078	0.4696	0.0316	0.8933	0.061	6.4866	0.3597	7.0036	6.8061	0.1786	3.5065	0.1941	1.9919	0.2472	2.7787	0.0597	1.0627	0.201
93.28222222	93:16:56	0.7368	2.8609	3.502	4.1556	2.7705	1.7209	3.1388	2.5173	-0.2395	0.0819	0.0218	0.0363	3.8372	0.1055	0.831	0.3299	0.0977	0.4423	0.0398	4.3786	0.6761	6.0429	0.4569	3.8703	0.0575	1.183	0.1423	1.0697	0.0052	0.4727	0.0324	0.8895	0.0608	6.4725	0.3601	7.0004	6.7942	0.1806	3.5037	0.1901	1.9811	0.2485	2.7894	0.0676	1.0659	0.1955
93.5325	93:31:57	0.7343	2.8555	3.4875	4.1561	2.7656	1.7097	3.1482	2.5237	-0.2404	0.0799	0.0227	0.0347	3.8312	0.1128	0.823	0.3298	0.1002	0.4372	0.0401	4.3907	0.6903	6.0563	0.4621	3.872	0.0563	1.1695	0.1457	1.0704	0.0028	0.4759	0.0314	0.8902	0.0702	6.4767	0.3616	7.0348	6.7955	0.1807	3.5021	0.1912	1.9584	0.248	2.8066	0.0566	1.0701	0.1969
93.7825	93:46:57	0.7339	2.8567	3.4671	4.1525	2.7819	1.699	3.1507	2.5257	-0.2395	0.0803	0.0146	0.0346	3.8269	0.1148	0.8184	0.3323	0.096	0.4344	0.0419	4.3952	0.6798	6.061	0.4805	3.8745	0.065	1.1602	0.1453	1.0748	0.0052	0.4781	0.0305	0.8933	0.0668	6.4779	0.3694	7.0059	6.7786	0.1703	3.4918	0.1845	1.947	0.2471	2.8221	0.0632	1.0721	0.2018
94.0325	94:01:57	0.7359	2.8525	3.4548	4.1372	2.7849	1.6959	3.1523	2.5311	-0.2381	0.0797	0.0106	0.0295	3.8266	0.1139	0.809	0.3336	0.1012	0.4315	0.0432	4.4001	0.6846	6.0531	0.4921	3.8757	0.0527	1.1521	0.1452	1.0768	0.0031	0.4802	0.0312	0.8907	0.0654	6.4742	0.3726	7.0386	6.7751	0.1771	3.4852	0.1751	1.9333	0.2516	2.8344	0.06	1.0756	0.2035
94.28277778	94:16:58	0.7331	2.8348	3.4235	4.1405	2.778	1.6893	3.1696	2.542	-0.2392	0.0811	0.0079	0.042	3.8271	0.1168	0.8026	0.3335	0.1035	0.4297	0.0467	4.417	0.6799	6.0623	0.4764	3.8747	0.0448	1.1426	0.1405	1.0809	0.0002	0.4827	0.0295	0.8893	0.0671	6.4687	0.3884	7.0436	6.748	0.1788	3.4896	0.1863	1.9214	0.2593	2.8441	0.0582	1.0812	0.202
94.53305556	94:31:59	0.7345	2.8252	3.4072	4.1295	2.7765	1.676	3.1682	2.5434	-0.2389	0.0807	0.0066	0.0336	3.8342	0.107	0.7946	0.335	0.1042	0.426	0.0426	4.4136	0.6922	6.0571	0.4854	3.8798	0.0451	1.1282	0.1392	1.0881	0.0019	0.4859	0.0318	0.8905	0.0641	6.4617	0.3873	7.0398	6.7629	0.1834	3.4886	0.1849	1.904	0.2492	2.8573	0.0549	1.0861	0.2007
94.78333333	94:47:00	0.7332	2.8147	3.3693	4.1114	2.777	1.6726	3.1849	2.5529	-0.239	0.0789	0.0056	0.0401	3.8286	0.1092	0.7871	0.3303	0.1028	0.4196	0.0466	4.4092	0.6763	6.0509	0.4751	3.8798	0.0304	1.1145	0.1357	1.0902	0.0001	0.4906	0.029	0.8904	0.064	6.4551	0.3995	7.0169	6.7326	0.1791	3.4774	0.1911	1.8876	0.2543	2.8701	0.057	1.087	0.2026
95.03333333	95:02:00	0.7339	2.8076	3.3511	4.1028	2.7692	1.6573	3.1861	2.5552	-0.2385	0.082	0.0013	0.0373	3.8283	0.1195	0.7794	0.3303	0.0999	0.416	0.0489	4.4193	0.7124	6.0382	0.4841	3.8784	0.0348	1.1011	0.1356	1.0941	0.0014	0.4933	0.0301	0.8922	0.0668	6.4462	0.4133	7.0105	6.7302	0.2016	3.4725	0.1831	1.8727	0.2463	2.8834	0.0436	1.0895	0.2032
95.28333333	95:17:00	0.7335	2.7978	3.3216	4.1072	2.7762	1.646	3.1903	2.5567	-0.2393	0.0772	0.0007	0.0388	3.8265	0.1186	0.7692	0.3327	0.1021	0.4169	0.0457	4.41	0.6912	6.027	0.4756	3.8801	0.0397	1.0952	0.1331	1.0956	0.0005	0.4976	0.0306	0.8922	0.0615	6.4554	0.4173	6.987	6.7156	0.1969	3.4755	0.1826	1.8579	0.2526	2.8968	0.0416	1.092	0.2008
95.53333333	95:32:00	0.7321	2.7943	3.2985	4.0803	2.7796	1.6372	3.1913	2.5613	-0.238	0.0826	-0.0037	0.0342	3.828	0.1222	0.7686	0.3322	0.099	0.4118	0.0519	4.42	0.6908	6.0137	0.4926	3.8793	0.0414	1.0827	0.1406	1.1012	0.001	0.5008	0.0294	0.894	0.0618	6.4404	0.4106	6.9775	6.7145	0.2032	3.4601	0.1725	1.8358	0.2445	2.9065	0.0515	1.0954	0.2005
95.78361111	95:47:01	0.7315	2.7907	3.279	4.0754	2.7756	1.6377	3.1911	2.5686	-0.2392	0.078	-0.0065	0.0363	3.8228	0.1206	0.7598	0.3331	0.1019	0.4105	0.0569	4.4176	0.695	5.9967	0.4986	3.8785	0.0396	1.0713	0.1343	1.1049	0.0028	0.5038	0.0302	0.8938	0.0613	6.4405	0.4165	6.9919	6.6934	0.224	3.4554	0.1913	1.8205	0.2532	2.9198	0.055	1.0991	0.2083
96.03388889	96:02:02	0.7348	2.7853	3.2403	4.0869	2.7796	1.6284	3.2058	2.5776	-0.2409	0.0814	-0.0119	0.0347	3.8275	0.1238	0.7541	0.3329	0.1005	0.4044	0.056	4.4082	0.6976	5.9805	0.5073	3.8803	0.0427	1.0584	0.138	1.108	0.0026	0.508	0.03	0.8948	0.0622	6.4438	0.4333	6.9971	6.6751	0.2177	3.4573	0.1903	1.8044	0.2482	2.9308	0.052	1.1019	0.2052
96.28388889	96:17:02	0.731	2.7795	3.2258	4.0707	2.7794	1.6099	3.2097	2.5781	-0.238	0.0827	-0.0123	0.0362	3.83	0.1222	0.749	0.3354	0.1092	0.403	0.0585	4.4117	0.7091	5.9708	0.504	3.8843	0.0546	1.05	0.1352	1.1159	0.0009	0.511	0.0287	0.8936	0.0628	6.4388	0.4203	6.9963	6.6813	0.2255	3.446	0.1865	1.7913	0.2432	2.9422	0.0463	1.1033	0.2043
96.53416667	96:32:03	0.7301	2.7636	3.189	4.064	2.7692	1.6112	3.2191	2.5895	-0.2407	0.0734	-0.0154	0.0365	3.8307	0.1224	0.7412	0.3365	0.1122	0.4005	0.058	4.405	0.7102	5.9602	0.5343	3.8766	0.0446	1.0358	0.1345	1.1166	0.0001	0.5163	0.0291	0.8964	0.0634	6.4357	0.4169	6.9963	6.6773	0.241	3.4507	0.1867	1.7769	0.2538	2.9609	0.0473	1.1077	0.2046
96.78416667	96:47:03	0.729	2.7543	3.1766	4.074	2.7688	1.5996	3.2272	2.5969	-0.2375	0.0784	-0.0185	0.037	3.8302	0.1234	0.7324	0.3359	0.109	0.3967	0.055	4.4058	0.7313	5.9513	0.5221	3.8799	0.0319	1.0265	0.1368	1.1202	0.0017	0.5182	0.0247	0.8923	0.0572	6.4315	0.4265	6.9916	6.6611	0.2118	3.4437	0.1786	1.7709	0.2504	2.9732	0.0469	1.1123	0.2042
97.03416667	97:02:03	0.7262	2.7369	3.1584	4.0568	2.7705	1.5863	3.2316	2.6031	-0.2372	0.0786	-0.0187	0.0324	3.8249	0.1266	0.7234	0.335	0.1096	0.396	0.06	4.4186	0.7232	5.9124	0.5079	3.8877	0.0406	1.0195	0.1383	1.1218	0.0007	0.5222	0.0241	0.8932	0.06	6.4229	0.4468	6.9811	6.6564	0.2276	3.4366	0.1779	1.7461	0.2449	2.9907	0.0426	1.1173	0.2079
97.28416667	97:17:03	0.7256	2.7298	3.1292	4.0608	2.7704	1.587	3.2321	2.6044	-0.2354	0.0775	-0.0257	0.0366	3.8307	0.1313	0.7171	0.337	0.1089	0.3929	0.0598	4.4173	0.7336	5.9044	0.5116	3.8757	0.0446	1.0047	0.1366	1.1273	0.0043	0.5262	0.0266	0.8954	0.0611	6.4174	0.4443	6.984	6.647	0.248	3.4378	0.1779	1.7334	0.2486	3.0043	0.0361	1.1235	0.2093
97.53416667	97:32:03	0.7318	2.7248	3.1047	4.0547	2.7732	1.5719	3.2395	2.6104	-0.2375	0.0783	-0.0248	0.0361	3.8268	0.1207	0.7074	0.3376	0.1077	0.3882	0.0606	4.4111	0.7341	5.8832	0.5054	3.8811	0.048	0.9963	0.1317	1.1307	0.0034	0.5295	0.0235	0.8928	0.0562	6.4056	0.4493	6.978	6.6461	0.2481	3.4411	0.1742	1.7167	0.2408	3.0113	0.0311	1.1257	0.2067
97.78416667	97:47:03	0.7261	2.722	3.0781	4.05	2.7791	1.5708	3.2427	2.6197	-0.2371	0.078	-0.0284	0.0337	3.8245	0.1234	0.699	0.3403	0.1086	0.3875	0.0592	4.4161	0.7388	5.8683	0.5042	3.8778	0.0382	0.9797	0.1401	1.1323	0.0026	0.5326	0.0234	0.8898	0.0553	6.4011	0.4574	6.9619	6.6326	0.263	3.435	0.1759	1.7032	0.2508	3.0318	0.0308	1.1313	0.2114
98.03444444	98:02:04	0.7246	2.7166	3.0615	4.054	2.7783	1.5576	3.2535	2.6193	-0.2375	0.0779	-0.028	0.0297	3.8295	0.1164	0.6933	0.3365	0.1066	0.384	0.0617	4.4109	0.7387	5.8431	0.5072	3.8798	0.0385	0.9751	0.1399	1.1332	0.0015	0.537	0.0211	0.8925	0.0534	6.3888	0.4757	6.9465	6.6244	0.2437	3.438	0.168	1.6973	0.2499	3.0399	0.0344	1.1328	0.2119
98.28472222	98:17:05	0.7243	2.7125	3.0388	4.043	2.7672	1.5515	3.2539	2.6285	-0.2362	0.0788	-0.0315	0.0334	3.8266	0.1236	0.683	0.3387	0.1053	0.3813	0.0606	4.4207	0.7443	5.8179	0.498	3.8813	0.03	0.9674	0.1384	1.1407	0.0024	0.5418	0.0232	0.8906	0.0566	6.3787	0.4773	6.9522	6.5996	0.2516	3.4306	0.1797	1.6813	0.2523	3.0503	0.0331	1.1379	0.2103
98.53472222	98:32:05	0.7271	2.7072	3.019	4.0421	2.7611	1.5397	3.2599	2.6365	-0.2391	0.0757	-0.0334	0.0335	3.8287	0.1236	0.6777	0.3402	0.1038	0.3801	0.0624	4.4149	0.7525	5.8059	0.5168	3.8761	0.0425	0.9523	0.1364	1.1414	0.0034	0.5436	0.0184	0.8899	0.0566	6.3693	0.4764	6.9532	6.591	0.2497	3.4277	0.1761	1.6656	0.2543	3.0657	0.0293	1.1434	0.2128
98.78472222	98:47:05	0.723	2.6993	2.9935	4.0438	2.7551	1.5353	3.2566	2.636	-0.2378	0.0776	-0.034	0.0349	3.8269	0.1205	0.6697	0.3407	0.1097	0.3761	0.0621	4.4075	0.7435	5.7646	0.5065	3.8728	0.0409	0.9475	0.1388	1.1488	0.0041	0.5489	0.0191	0.8906	0.0513	6.3554	0.468	6.9304	6.5818	0.284	3.4246	0.1774	1.6452	0.2519	3.0763	0.031	1.1446	0.2095
99.03472222	99:02:05	0.7197	2.6831	2.9727	4.0425	2.7585	1.534	3.2664	2.6501	-0.2379	0.0753	-0.0366	0.0352	3.8245	0.1179	0.6632	0.342	0.1078	0.3722	0.0625	4.4119	0.7465	5.7337	0.5214	3.8872	0.0425	0.9354	0.1399	1.1455	0.011	0.5533	0.0193	0.89	0.05	6.3465	0.4804	6.9198	6.575	0.2718	3.4205	0.1782	1.6366	0.2532	3.0921	0.0319	1.1528	0.2167
99.285	99:17:06	0.7184	2.6811	2.9386	4.0375	2.7701	1.5262	3.253	2.6541	-0.2359	0.0799	-0.0391	0.0304	3.8263	0.1136	0.6539	0.3431	0.1062	0.371	0.0672	4.4027	0.7549	5.7177	0.5229	3.8796	0.0396	0.9266	0.1399	1.1508	0.0055	0.5579	0.0184	0.8854	0.0488	6.3396	0.4707	6.8857	6.5516	0.2721	3.4219	0.1793	1.6248	0.2544	3.1069	0.0287	1.155	0.2164
99.53527778	99:32:07	0.7197	2.6737	2.9121	4.0219	2.749	1.5139	3.2675	2.6642	-0.2367	0.078	-0.0426	0.0373	3.8198	0.1108	0.647	0.3408	0.107	0.3698	0.0598	4.3961	0.7443	5.6739	0.5264	3.8862	0.0365	0.9178	0.1432	1.1541	0.0091	0.5649	0.0175	0.8892	0.0528	6.3327	0.4635	6.8591	6.5498	0.2704	3.4097	0.1842	1.6143	0.2609	3.1161	0.0333	1.1592	0.2159
99.78527778	99:47:07	0.72	2.6647	2.897	4.0194	2.763	1.5125	3.2794	2.6637	-0.237	0.0773	-0.0449	0.0301	3.8275	0.1209	0.6398	0.3431	0.1061	0.3664	0.0652	4.3744	0.7533	5.6502	0.5466	3.8738	0.0361	0.9076	0.1399	1.159	0.0026	0.566	0.016	0.8848	0.0537	6.3209	0.4508	6.857	6.5262	0.2893	3.4092	0.1795	1.6036	0.2551	3.1325	0.0347	1.1653	0.2186
