# Supplementary material for: Patient-specific Boolean models of signalling networks guide personalised treatments
Source: eLife. 2022 Feb 15;11:e72626. doi: 10.7554/eLife.72626 (PMC9018074; doi:10.7554/eLife.72626)
Supplement: Supplementary file 1. [file elife-72626-supp1.zip]

Archive with 8 entries (8 files):
- Montagud2022_interactions_sources.xlsx
- Montagud2022_nodes in pathways.xlsx
- Montagud2022_Prostate_Cancer.bnd
- Montagud2022_Prostate_Cancer.cfg
- Montagud2022_Prostate_Cancer.png
- Montagud2022_Prostate_Cancer.sbml
- Montagud2022_Prostate_Cancer.svg
- Montagud2022_Prostate_Cancer.zginml
