# Supplementary material for: Patient-specific Boolean models of signalling networks guide personalised treatments
Source: eLife. 2022 Feb 15;11:e72626. doi: 10.7554/eLife.72626 (PMC9018074; doi:10.7554/eLife.72626)
Supplement: Supplementary file 1. [file elife-72626-supp1.zip › Montagud2022_Prostate_Cancer.sbml]

<?xml version='1.0' encoding='UTF-8' standalone='no'?>
<sbml xmlns="http://www.sbml.org/sbml/level3/version1/core" layout:required="false" level="3" qual:required="true" version="1" xmlns:layout="http://www.sbml.org/sbml/level3/version1/layout/version1" xmlns:qual="http://www.sbml.org/sbml/level3/version1/qual/version1">
  <model id="model_id" metaid="Montagud2021_PCa" name="Montagud2021 - Prostate cancer model">
    <notes>
      <body xmlns="http://www.w3.org/1999/xhtml">
     <p>Prostate cancer is the second most occurring cancer in men worldwide, and with the advances made with screening for prostate-specific antigen, it has been prone to early diagnosis and over-treatment. To better understand the mechanisms of tumorigenesis and possible treatment responses, we developed a mathematical model of prostate cancer which considers the major signalling pathways known to be deregulated. The model includes pathways such as androgen receptor, MAPK, Wnt, NFkB, PI3K/AKT, MAPK, mTOR, SHH, the cell cycle, the epithelial-mesenchymal transition (EMT), apoptosis and DNA damage pathways. The final model accounts for 133 nodes and 449 edges. We applied a methodology to personalise this Boolean model to molecular data to reflect the heterogeneity and specific response to perturbations of cancer patients, using TCGA and GDSC datasets.</p>
      </body>
    </notes>
    <annotation>
    <rdf:RDF 
    xmlns:rdf="http://www.w3.org/1999/02/22-rdf-syntax-ns#" 
    xmlns:bqbiol="http://biomodels.net/biology-qualifiers/"
    xmlns:dc="http://purl.org/dc/elements/1.1/"
    xmlns:vCard="http://www.w3.org/2001/vcard-rdf/3.0#">
    <rdf:Description rdf:about="#Montagud2021_PCa">
    <bqbiol:hasProperty>
    <rdf:Bag>
    <rdf:li rdf:resource="http://identifiers.org/mamo/MAMO_0000030"/>
    </rdf:Bag>
    </bqbiol:hasProperty>

   <dc:creator rdf:parseType="Resource">
    <rdf:Bag>
     <rdf:li rdf:parseType="Resource">
      <vCard:N rdf:parseType="Resource">
       <vCard:Family>Montagud</vCard:Family>
       <vCard:Given>Arnau</vCard:Given>
      </vCard:N>
      <vCard:ORG>
       <vCard:Orgname>Institut Curie, PSL Research University, INSERM, U900, MINES ParisTech, 75005 Paris, France AND Barcelona Supercomputing Center (BSC), Barcelona, Spain</vCard:Orgname>
      </vCard:ORG>
      <vCard:EMAIL>arnau.montagud@gmail.com</vCard:EMAIL>
     </rdf:li>
    <rdf:li rdf:parseType="Resource">
    <vCard:N rdf:parseType="Resource">
    <vCard:Family>Béal</vCard:Family>
    <vCard:Given>Jonas</vCard:Given>
    </vCard:N>
    <vCard:ORG rdf:parseType="Resource">
    <vCard:Orgname>Institut Curie, PSL Research University, INSERM, U900, MINES ParisTech, 75005 Paris, France</vCard:Orgname>
    </vCard:ORG>
    </rdf:li>
    <rdf:li rdf:parseType="Resource">
    <vCard:N rdf:parseType="Resource">
    <vCard:Family>Traynard</vCard:Family>
    <vCard:Given>Pauline</vCard:Given>
    </vCard:N>
    <vCard:ORG rdf:parseType="Resource">
    <vCard:Orgname>Institut Curie, PSL Research University, INSERM, U900, MINES ParisTech, 75005 Paris, France</vCard:Orgname>
    </vCard:ORG>
    </rdf:li>
    <rdf:li rdf:parseType="Resource">
    <vCard:N rdf:parseType="Resource">
    <vCard:Family>Calzone</vCard:Family>
    <vCard:Given>Laurence</vCard:Given>
    </vCard:N>
    <vCard:EMAIL>laurence.calzone@curie.fr</vCard:EMAIL>
    <vCard:ORG rdf:parseType="Resource">
    <vCard:Orgname>Institut Curie, PSL Research University, INSERM, U900, MINES ParisTech, 75005 Paris, France</vCard:Orgname>
    </vCard:ORG>
    </rdf:li>
    </rdf:Bag>
   </dc:creator>
    </rdf:Description>
    </rdf:RDF>
    </annotation>
    
    <layout:listOfLayouts xmlns:layout="http://www.sbml.org/sbml/level3/version1/layout/version1" xmlns:xsi="http://www.w3.org/2001/XMLSchema-instance">
      <layout:layout layout:id="__layout__">
        <layout:dimensions layout:height="1082" layout:width="1869"/>
        <layout:listOfAdditionalGraphicalObjects>
          <layout:generalGlyph layout:id="_ly_Acidosis" layout:reference="Acidosis">
            <layout:boundingBox>
              <layout:position layout:x="915" layout:y="72"/>
              <layout:dimensions layout:height="30" layout:width="85"/>
            </layout:boundingBox>
          </layout:generalGlyph>
          <layout:generalGlyph layout:id="_ly_AKT" layout:reference="AKT">
            <layout:boundingBox>
              <layout:position layout:x="1226" layout:y="624"/>
              <layout:dimensions layout:height="30" layout:width="80"/>
            </layout:boundingBox>
          </layout:generalGlyph>
          <layout:generalGlyph layout:id="_ly_AMP_ATP" layout:reference="AMP_ATP">
            <layout:boundingBox>
              <layout:position layout:x="660" layout:y="114"/>
              <layout:dimensions layout:height="30" layout:width="80"/>
            </layout:boundingBox>
          </layout:generalGlyph>
          <layout:generalGlyph layout:id="_ly_AMPK" layout:reference="AMPK">
            <layout:boundingBox>
              <layout:position layout:x="687" layout:y="183"/>
              <layout:dimensions layout:height="30" layout:width="80"/>
            </layout:boundingBox>
          </layout:generalGlyph>
          <layout:generalGlyph layout:id="_ly_Androgen" layout:reference="Androgen">
            <layout:boundingBox>
              <layout:position layout:x="1057" layout:y="10"/>
              <layout:dimensions layout:height="30" layout:width="85"/>
            </layout:boundingBox>
          </layout:generalGlyph>
          <layout:generalGlyph layout:id="_ly_Apoptosis" layout:reference="Apoptosis">
            <layout:boundingBox>
              <layout:position layout:x="1606" layout:y="986"/>
              <layout:dimensions layout:height="30" layout:width="85"/>
            </layout:boundingBox>
          </layout:generalGlyph>
          <layout:generalGlyph layout:id="_ly_AR" layout:reference="AR">
            <layout:boundingBox>
              <layout:position layout:x="1078" layout:y="623"/>
              <layout:dimensions layout:height="30" layout:width="80"/>
            </layout:boundingBox>
          </layout:generalGlyph>
          <layout:generalGlyph layout:id="_ly_ATM" layout:reference="ATM">
            <layout:boundingBox>
              <layout:position layout:x="1397" layout:y="256"/>
              <layout:dimensions layout:height="30" layout:width="80"/>
            </layout:boundingBox>
          </layout:generalGlyph>
          <layout:generalGlyph layout:id="_ly_ATR" layout:reference="ATR">
            <layout:boundingBox>
              <layout:position layout:x="1518" layout:y="218"/>
              <layout:dimensions layout:height="30" layout:width="80"/>
            </layout:boundingBox>
          </layout:generalGlyph>
          <layout:generalGlyph layout:id="_ly_AXIN1" layout:reference="AXIN1">
            <layout:boundingBox>
              <layout:position layout:x="1228" layout:y="344"/>
              <layout:dimensions layout:height="30" layout:width="80"/>
            </layout:boundingBox>
          </layout:generalGlyph>
          <layout:generalGlyph layout:id="_ly_BAD" layout:reference="BAD">
            <layout:boundingBox>
              <layout:position layout:x="1515" layout:y="748"/>
              <layout:dimensions layout:height="30" layout:width="80"/>
            </layout:boundingBox>
          </layout:generalGlyph>
          <layout:generalGlyph layout:id="_ly_Bak" layout:reference="Bak">
            <layout:boundingBox>
              <layout:position layout:x="1625" layout:y="742"/>
              <layout:dimensions layout:height="30" layout:width="80"/>
            </layout:boundingBox>
          </layout:generalGlyph>
          <layout:generalGlyph layout:id="_ly_BAX" layout:reference="BAX">
            <layout:boundingBox>
              <layout:position layout:x="1635" layout:y="651"/>
              <layout:dimensions layout:height="30" layout:width="80"/>
            </layout:boundingBox>
          </layout:generalGlyph>
          <layout:generalGlyph layout:id="_ly_BCL2" layout:reference="BCL2">
            <layout:boundingBox>
              <layout:position layout:x="1542" layout:y="670"/>
              <layout:dimensions layout:height="30" layout:width="80"/>
            </layout:boundingBox>
          </layout:generalGlyph>
          <layout:generalGlyph layout:id="_ly_Bcl_XL" layout:reference="Bcl_XL">
            <layout:boundingBox>
              <layout:position layout:x="1703" layout:y="693"/>
              <layout:dimensions layout:height="30" layout:width="80"/>
            </layout:boundingBox>
          </layout:generalGlyph>
          <layout:generalGlyph layout:id="_ly_beta_catenin" layout:reference="beta_catenin">
            <layout:boundingBox>
              <layout:position layout:x="1039" layout:y="727"/>
              <layout:dimensions layout:height="30" layout:width="80"/>
            </layout:boundingBox>
          </layout:generalGlyph>
          <layout:generalGlyph layout:id="_ly_BIRC5" layout:reference="BIRC5">
            <layout:boundingBox>
              <layout:position layout:x="1622" layout:y="785"/>
              <layout:dimensions layout:height="30" layout:width="80"/>
            </layout:boundingBox>
          </layout:generalGlyph>
          <layout:generalGlyph layout:id="_ly_BRCA1" layout:reference="BRCA1">
            <layout:boundingBox>
              <layout:position layout:x="1473" layout:y="382"/>
              <layout:dimensions layout:height="30" layout:width="80"/>
            </layout:boundingBox>
          </layout:generalGlyph>
          <layout:generalGlyph layout:id="_ly_BRCA2" layout:reference="BRCA2">
            <layout:boundingBox>
              <layout:position layout:x="1635" layout:y="329"/>
              <layout:dimensions layout:height="30" layout:width="80"/>
            </layout:boundingBox>
          </layout:generalGlyph>
          <layout:generalGlyph layout:id="_ly_Carcinogen" layout:reference="Carcinogen">
            <layout:boundingBox>
              <layout:position layout:x="1512" layout:y="2"/>
              <layout:dimensions layout:height="30" layout:width="85"/>
            </layout:boundingBox>
          </layout:generalGlyph>
          <layout:generalGlyph layout:id="_ly_Caspase8" layout:reference="Caspase8">
            <layout:boundingBox>
              <layout:position layout:x="1564" layout:y="857"/>
              <layout:dimensions layout:height="30" layout:width="80"/>
            </layout:boundingBox>
          </layout:generalGlyph>
          <layout:generalGlyph layout:id="_ly_Caspase9" layout:reference="Caspase9">
            <layout:boundingBox>
              <layout:position layout:x="1656" layout:y="855"/>
              <layout:dimensions layout:height="30" layout:width="80"/>
            </layout:boundingBox>
          </layout:generalGlyph>
          <layout:generalGlyph layout:id="_ly_CDH2" layout:reference="CDH2">
            <layout:boundingBox>
              <layout:position layout:x="1094" layout:y="887"/>
              <layout:dimensions layout:height="30" layout:width="80"/>
            </layout:boundingBox>
          </layout:generalGlyph>
          <layout:generalGlyph layout:id="_ly_cFLAR" layout:reference="cFLAR">
            <layout:boundingBox>
              <layout:position layout:x="1486" layout:y="530"/>
              <layout:dimensions layout:height="30" layout:width="80"/>
            </layout:boundingBox>
          </layout:generalGlyph>
          <layout:generalGlyph layout:id="_ly_CHK1_2" layout:reference="CHK1_2">
            <layout:boundingBox>
              <layout:position layout:x="1366" layout:y="339"/>
              <layout:dimensions layout:height="30" layout:width="80"/>
            </layout:boundingBox>
          </layout:generalGlyph>
          <layout:generalGlyph layout:id="_ly_COX4I2" layout:reference="COX4I2">
            <layout:boundingBox>
              <layout:position layout:x="886" layout:y="484"/>
              <layout:dimensions layout:height="30" layout:width="80"/>
            </layout:boundingBox>
          </layout:generalGlyph>
          <layout:generalGlyph layout:id="_ly_CyclinB" layout:reference="CyclinB">
            <layout:boundingBox>
              <layout:position layout:x="150" layout:y="872"/>
              <layout:dimensions layout:height="30" layout:width="80"/>
            </layout:boundingBox>
          </layout:generalGlyph>
          <layout:generalGlyph layout:id="_ly_CyclinD" layout:reference="CyclinD">
            <layout:boundingBox>
              <layout:position layout:x="276" layout:y="864"/>
              <layout:dimensions layout:height="30" layout:width="80"/>
            </layout:boundingBox>
          </layout:generalGlyph>
          <layout:generalGlyph layout:id="_ly_CytoC" layout:reference="CytoC">
            <layout:boundingBox>
              <layout:position layout:x="1719" layout:y="750"/>
              <layout:dimensions layout:height="30" layout:width="80"/>
            </layout:boundingBox>
          </layout:generalGlyph>
          <layout:generalGlyph layout:id="_ly_APAF1" layout:reference="APAF1">
            <layout:boundingBox>
              <layout:position layout:x="1522" layout:y="798"/>
              <layout:dimensions layout:height="30" layout:width="80"/>
            </layout:boundingBox>
          </layout:generalGlyph>
          <layout:generalGlyph layout:id="_ly_DAXX" layout:reference="DAXX">
            <layout:boundingBox>
              <layout:position layout:x="1518" layout:y="318"/>
              <layout:dimensions layout:height="30" layout:width="80"/>
            </layout:boundingBox>
          </layout:generalGlyph>
          <layout:generalGlyph layout:id="_ly_DNA_Damage" layout:reference="DNA_Damage">
            <layout:boundingBox>
              <layout:position layout:x="1494" layout:y="136"/>
              <layout:dimensions layout:height="30" layout:width="80"/>
            </layout:boundingBox>
          </layout:generalGlyph>
          <layout:generalGlyph layout:id="_ly_DNA_Repair" layout:reference="DNA_Repair">
            <layout:boundingBox>
              <layout:position layout:x="1784" layout:y="405"/>
              <layout:dimensions layout:height="30" layout:width="85"/>
            </layout:boundingBox>
          </layout:generalGlyph>
          <layout:generalGlyph layout:id="_ly_Dsh" layout:reference="Dsh">
            <layout:boundingBox>
              <layout:position layout:x="1117" layout:y="373"/>
              <layout:dimensions layout:height="30" layout:width="80"/>
            </layout:boundingBox>
          </layout:generalGlyph>
          <layout:generalGlyph layout:id="_ly_E2F1" layout:reference="E2F1">
            <layout:boundingBox>
              <layout:position layout:x="226" layout:y="710"/>
              <layout:dimensions layout:height="30" layout:width="80"/>
            </layout:boundingBox>
          </layout:generalGlyph>
          <layout:generalGlyph layout:id="_ly_E_cadherin" layout:reference="E_cadherin">
            <layout:boundingBox>
              <layout:position layout:x="762" layout:y="672"/>
              <layout:dimensions layout:height="30" layout:width="80"/>
            </layout:boundingBox>
          </layout:generalGlyph>
          <layout:generalGlyph layout:id="_ly_eEF2" layout:reference="eEF2">
            <layout:boundingBox>
              <layout:position layout:x="568" layout:y="324"/>
              <layout:dimensions layout:height="30" layout:width="80"/>
            </layout:boundingBox>
          </layout:generalGlyph>
          <layout:generalGlyph layout:id="_ly_eEF2K" layout:reference="eEF2K">
            <layout:boundingBox>
              <layout:position layout:x="574" layout:y="268"/>
              <layout:dimensions layout:height="30" layout:width="80"/>
            </layout:boundingBox>
          </layout:generalGlyph>
          <layout:generalGlyph layout:id="_ly_EMT" layout:reference="EMT">
            <layout:boundingBox>
              <layout:position layout:x="955" layout:y="880"/>
              <layout:dimensions layout:height="30" layout:width="80"/>
            </layout:boundingBox>
          </layout:generalGlyph>
          <layout:generalGlyph layout:id="_ly_EP300" layout:reference="EP300">
            <layout:boundingBox>
              <layout:position layout:x="1481" layout:y="470"/>
              <layout:dimensions layout:height="30" layout:width="80"/>
            </layout:boundingBox>
          </layout:generalGlyph>
          <layout:generalGlyph layout:id="_ly_ERG" layout:reference="ERG">
            <layout:boundingBox>
              <layout:position layout:x="995" layout:y="439"/>
              <layout:dimensions layout:height="30" layout:width="80"/>
            </layout:boundingBox>
          </layout:generalGlyph>
          <layout:generalGlyph layout:id="_ly_ERK" layout:reference="ERK">
            <layout:boundingBox>
              <layout:position layout:x="69" layout:y="481"/>
              <layout:dimensions layout:height="30" layout:width="80"/>
            </layout:boundingBox>
          </layout:generalGlyph>
          <layout:generalGlyph layout:id="_ly_ETS1" layout:reference="ETS1">
            <layout:boundingBox>
              <layout:position layout:x="463" layout:y="621"/>
              <layout:dimensions layout:height="30" layout:width="80"/>
            </layout:boundingBox>
          </layout:generalGlyph>
          <layout:generalGlyph layout:id="_ly_ETV1" layout:reference="ETV1">
            <layout:boundingBox>
              <layout:position layout:x="489" layout:y="706"/>
              <layout:dimensions layout:height="30" layout:width="80"/>
            </layout:boundingBox>
          </layout:generalGlyph>
          <layout:generalGlyph layout:id="_ly_EZH2" layout:reference="EZH2">
            <layout:boundingBox>
              <layout:position layout:x="921" layout:y="715"/>
              <layout:dimensions layout:height="30" layout:width="80"/>
            </layout:boundingBox>
          </layout:generalGlyph>
          <layout:generalGlyph layout:id="_ly_FADD" layout:reference="FADD">
            <layout:boundingBox>
              <layout:position layout:x="1605" layout:y="565"/>
              <layout:dimensions layout:height="30" layout:width="80"/>
            </layout:boundingBox>
          </layout:generalGlyph>
          <layout:generalGlyph layout:id="_ly_FOS" layout:reference="FOS">
            <layout:boundingBox>
              <layout:position layout:x="295" layout:y="515"/>
              <layout:dimensions layout:height="30" layout:width="80"/>
            </layout:boundingBox>
          </layout:generalGlyph>
          <layout:generalGlyph layout:id="_ly_JUN" layout:reference="JUN">
            <layout:boundingBox>
              <layout:position layout:x="385" layout:y="516"/>
              <layout:dimensions layout:height="30" layout:width="80"/>
            </layout:boundingBox>
          </layout:generalGlyph>
          <layout:generalGlyph layout:id="_ly_FOXA1" layout:reference="FOXA1">
            <layout:boundingBox>
              <layout:position layout:x="838" layout:y="740"/>
              <layout:dimensions layout:height="30" layout:width="80"/>
            </layout:boundingBox>
          </layout:generalGlyph>
          <layout:generalGlyph layout:id="_ly_FOXO" layout:reference="FOXO">
            <layout:boundingBox>
              <layout:position layout:x="1247" layout:y="776"/>
              <layout:dimensions layout:height="30" layout:width="80"/>
            </layout:boundingBox>
          </layout:generalGlyph>
          <layout:generalGlyph layout:id="_ly_EGF" layout:reference="EGF">
            <layout:boundingBox>
              <layout:position layout:x="103" layout:y="31"/>
              <layout:dimensions layout:height="30" layout:width="85"/>
            </layout:boundingBox>
          </layout:generalGlyph>
          <layout:generalGlyph layout:id="_ly_EGFR" layout:reference="EGFR">
            <layout:boundingBox>
              <layout:position layout:x="107" layout:y="142"/>
              <layout:dimensions layout:height="30" layout:width="80"/>
            </layout:boundingBox>
          </layout:generalGlyph>
          <layout:generalGlyph layout:id="_ly_FGF" layout:reference="FGF">
            <layout:boundingBox>
              <layout:position layout:x="278" layout:y="26"/>
              <layout:dimensions layout:height="30" layout:width="85"/>
            </layout:boundingBox>
          </layout:generalGlyph>
          <layout:generalGlyph layout:id="_ly_FGFR3" layout:reference="FGFR3">
            <layout:boundingBox>
              <layout:position layout:x="281" layout:y="131"/>
              <layout:dimensions layout:height="30" layout:width="80"/>
            </layout:boundingBox>
          </layout:generalGlyph>
          <layout:generalGlyph layout:id="_ly_FRS2" layout:reference="FRS2">
            <layout:boundingBox>
              <layout:position layout:x="285" layout:y="244"/>
              <layout:dimensions layout:height="30" layout:width="80"/>
            </layout:boundingBox>
          </layout:generalGlyph>
          <layout:generalGlyph layout:id="_ly_GADD45" layout:reference="GADD45">
            <layout:boundingBox>
              <layout:position layout:x="953" layout:y="397"/>
              <layout:dimensions layout:height="30" layout:width="80"/>
            </layout:boundingBox>
          </layout:generalGlyph>
          <layout:generalGlyph layout:id="_ly_GLI" layout:reference="GLI">
            <layout:boundingBox>
              <layout:position layout:x="1191" layout:y="165"/>
              <layout:dimensions layout:height="30" layout:width="80"/>
            </layout:boundingBox>
          </layout:generalGlyph>
          <layout:generalGlyph layout:id="_ly_GLUT1" layout:reference="GLUT1">
            <layout:boundingBox>
              <layout:position layout:x="856" layout:y="808"/>
              <layout:dimensions layout:height="30" layout:width="80"/>
            </layout:boundingBox>
          </layout:generalGlyph>
          <layout:generalGlyph layout:id="_ly_GSH" layout:reference="GSH">
            <layout:boundingBox>
              <layout:position layout:x="719" layout:y="460"/>
              <layout:dimensions layout:height="30" layout:width="80"/>
            </layout:boundingBox>
          </layout:generalGlyph>
          <layout:generalGlyph layout:id="_ly_GSK3" layout:reference="GSK3">
            <layout:boundingBox>
              <layout:position layout:x="1124" layout:y="283"/>
              <layout:dimensions layout:height="30" layout:width="80"/>
            </layout:boundingBox>
          </layout:generalGlyph>
          <layout:generalGlyph layout:id="_ly_HIF1" layout:reference="HIF1">
            <layout:boundingBox>
              <layout:position layout:x="777" layout:y="617"/>
              <layout:dimensions layout:height="30" layout:width="80"/>
            </layout:boundingBox>
          </layout:generalGlyph>
          <layout:generalGlyph layout:id="_ly_HSPs" layout:reference="HSPs">
            <layout:boundingBox>
              <layout:position layout:x="1096" layout:y="155"/>
              <layout:dimensions layout:height="30" layout:width="80"/>
            </layout:boundingBox>
          </layout:generalGlyph>
          <layout:generalGlyph layout:id="_ly_Hypoxia" layout:reference="Hypoxia">
            <layout:boundingBox>
              <layout:position layout:x="830" layout:y="15"/>
              <layout:dimensions layout:height="30" layout:width="85"/>
            </layout:boundingBox>
          </layout:generalGlyph>
          <layout:generalGlyph layout:id="_ly_IDH1" layout:reference="IDH1">
            <layout:boundingBox>
              <layout:position layout:x="743" layout:y="740"/>
              <layout:dimensions layout:height="30" layout:width="80"/>
            </layout:boundingBox>
          </layout:generalGlyph>
          <layout:generalGlyph layout:id="_ly_Invasion" layout:reference="Invasion">
            <layout:boundingBox>
              <layout:position layout:x="1079" layout:y="981"/>
              <layout:dimensions layout:height="30" layout:width="85"/>
            </layout:boundingBox>
          </layout:generalGlyph>
          <layout:generalGlyph layout:id="_ly_IKK" layout:reference="IKK">
            <layout:boundingBox>
              <layout:position layout:x="824" layout:y="434"/>
              <layout:dimensions layout:height="30" layout:width="80"/>
            </layout:boundingBox>
          </layout:generalGlyph>
          <layout:generalGlyph layout:id="_ly_JNK" layout:reference="JNK">
            <layout:boundingBox>
              <layout:position layout:x="476" layout:y="501"/>
              <layout:dimensions layout:height="30" layout:width="80"/>
            </layout:boundingBox>
          </layout:generalGlyph>
          <layout:generalGlyph layout:id="_ly_Lactic_acid" layout:reference="Lactic_acid">
            <layout:boundingBox>
              <layout:position layout:x="752" layout:y="870"/>
              <layout:dimensions layout:height="30" layout:width="80"/>
            </layout:boundingBox>
          </layout:generalGlyph>
          <layout:generalGlyph layout:id="_ly_LDHA" layout:reference="LDHA">
            <layout:boundingBox>
              <layout:position layout:x="742" layout:y="809"/>
              <layout:dimensions layout:height="30" layout:width="80"/>
            </layout:boundingBox>
          </layout:generalGlyph>
          <layout:generalGlyph layout:id="_ly_MAP3K1_3" layout:reference="MAP3K1_3">
            <layout:boundingBox>
              <layout:position layout:x="234" layout:y="408"/>
              <layout:dimensions layout:height="30" layout:width="80"/>
            </layout:boundingBox>
          </layout:generalGlyph>
          <layout:generalGlyph layout:id="_ly_MDM2" layout:reference="MDM2">
            <layout:boundingBox>
              <layout:position layout:x="1355" layout:y="465"/>
              <layout:dimensions layout:height="30" layout:width="80"/>
            </layout:boundingBox>
          </layout:generalGlyph>
          <layout:generalGlyph layout:id="_ly_MED12" layout:reference="MED12">
            <layout:boundingBox>
              <layout:position layout:x="966" layout:y="180"/>
              <layout:dimensions layout:height="30" layout:width="80"/>
            </layout:boundingBox>
          </layout:generalGlyph>
          <layout:generalGlyph layout:id="_ly_MEK1_2" layout:reference="MEK1_2">
            <layout:boundingBox>
              <layout:position layout:x="210" layout:y="542"/>
              <layout:dimensions layout:height="30" layout:width="80"/>
            </layout:boundingBox>
          </layout:generalGlyph>
          <layout:generalGlyph layout:id="_ly_Metastasis" layout:reference="Metastasis">
            <layout:boundingBox>
              <layout:position layout:x="990" layout:y="1052"/>
              <layout:dimensions layout:height="30" layout:width="85"/>
            </layout:boundingBox>
          </layout:generalGlyph>
          <layout:generalGlyph layout:id="_ly_Migration" layout:reference="Migration">
            <layout:boundingBox>
              <layout:position layout:x="876" layout:y="986"/>
              <layout:dimensions layout:height="30" layout:width="85"/>
            </layout:boundingBox>
          </layout:generalGlyph>
          <layout:generalGlyph layout:id="_ly_ZBTB17" layout:reference="ZBTB17">
            <layout:boundingBox>
              <layout:position layout:x="540" layout:y="790"/>
              <layout:dimensions layout:height="30" layout:width="80"/>
            </layout:boundingBox>
          </layout:generalGlyph>
          <layout:generalGlyph layout:id="_ly_mTORC2" layout:reference="mTORC2">
            <layout:boundingBox>
              <layout:position layout:x="761" layout:y="364"/>
              <layout:dimensions layout:height="30" layout:width="80"/>
            </layout:boundingBox>
          </layout:generalGlyph>
          <layout:generalGlyph layout:id="_ly_MXI1" layout:reference="MXI1">
            <layout:boundingBox>
              <layout:position layout:x="617" layout:y="654"/>
              <layout:dimensions layout:height="30" layout:width="80"/>
            </layout:boundingBox>
          </layout:generalGlyph>
          <layout:generalGlyph layout:id="_ly_MYC" layout:reference="MYC">
            <layout:boundingBox>
              <layout:position layout:x="602" layout:y="489"/>
              <layout:dimensions layout:height="30" layout:width="80"/>
            </layout:boundingBox>
          </layout:generalGlyph>
          <layout:generalGlyph layout:id="_ly_MYC_MAX" layout:reference="MYC_MAX">
            <layout:boundingBox>
              <layout:position layout:x="560" layout:y="584"/>
              <layout:dimensions layout:height="30" layout:width="80"/>
            </layout:boundingBox>
          </layout:generalGlyph>
          <layout:generalGlyph layout:id="_ly_NCOA3" layout:reference="NCOA3">
            <layout:boundingBox>
              <layout:position layout:x="1300" layout:y="420"/>
              <layout:dimensions layout:height="30" layout:width="80"/>
            </layout:boundingBox>
          </layout:generalGlyph>
          <layout:generalGlyph layout:id="_ly_NCOR1" layout:reference="NCOR1">
            <layout:boundingBox>
              <layout:position layout:x="1166" layout:y="569"/>
              <layout:dimensions layout:height="30" layout:width="80"/>
            </layout:boundingBox>
          </layout:generalGlyph>
          <layout:generalGlyph layout:id="_ly_NCOR2" layout:reference="NCOR2">
            <layout:boundingBox>
              <layout:position layout:x="1177" layout:y="704"/>
              <layout:dimensions layout:height="30" layout:width="80"/>
            </layout:boundingBox>
          </layout:generalGlyph>
          <layout:generalGlyph layout:id="_ly_NF1" layout:reference="NF1">
            <layout:boundingBox>
              <layout:position layout:x="316" layout:y="362"/>
              <layout:dimensions layout:height="30" layout:width="80"/>
            </layout:boundingBox>
          </layout:generalGlyph>
          <layout:generalGlyph layout:id="_ly_NF_kB" layout:reference="NF_kB">
            <layout:boundingBox>
              <layout:position layout:x="629" layout:y="359"/>
              <layout:dimensions layout:height="30" layout:width="80"/>
            </layout:boundingBox>
          </layout:generalGlyph>
          <layout:generalGlyph layout:id="_ly_Nutrients" layout:reference="Nutrients">
            <layout:boundingBox>
              <layout:position layout:x="703" layout:y="27"/>
              <layout:dimensions layout:height="30" layout:width="85"/>
            </layout:boundingBox>
          </layout:generalGlyph>
          <layout:generalGlyph layout:id="_ly_p14ARF" layout:reference="p14ARF">
            <layout:boundingBox>
              <layout:position layout:x="1268" layout:y="547"/>
              <layout:dimensions layout:height="30" layout:width="80"/>
            </layout:boundingBox>
          </layout:generalGlyph>
          <layout:generalGlyph layout:id="_ly_p15" layout:reference="p15">
            <layout:boundingBox>
              <layout:position layout:x="428" layout:y="835"/>
              <layout:dimensions layout:height="30" layout:width="80"/>
            </layout:boundingBox>
          </layout:generalGlyph>
          <layout:generalGlyph layout:id="_ly_p21" layout:reference="p21">
            <layout:boundingBox>
              <layout:position layout:x="320" layout:y="754"/>
              <layout:dimensions layout:height="30" layout:width="80"/>
            </layout:boundingBox>
          </layout:generalGlyph>
          <layout:generalGlyph layout:id="_ly_p38" layout:reference="p38">
            <layout:boundingBox>
              <layout:position layout:x="823" layout:y="546"/>
              <layout:dimensions layout:height="30" layout:width="80"/>
            </layout:boundingBox>
          </layout:generalGlyph>
          <layout:generalGlyph layout:id="_ly_p53" layout:reference="p53">
            <layout:boundingBox>
              <layout:position layout:x="947" layout:y="620"/>
              <layout:dimensions layout:height="30" layout:width="80"/>
            </layout:boundingBox>
          </layout:generalGlyph>
          <layout:generalGlyph layout:id="_ly_p70S6kab" layout:reference="p70S6kab">
            <layout:boundingBox>
              <layout:position layout:x="787" layout:y="298"/>
              <layout:dimensions layout:height="30" layout:width="80"/>
            </layout:boundingBox>
          </layout:generalGlyph>
          <layout:generalGlyph layout:id="_ly_p90RSK" layout:reference="p90RSK">
            <layout:boundingBox>
              <layout:position layout:x="548" layout:y="415"/>
              <layout:dimensions layout:height="30" layout:width="80"/>
            </layout:boundingBox>
          </layout:generalGlyph>
          <layout:generalGlyph layout:id="_ly_PDK1" layout:reference="PDK1">
            <layout:boundingBox>
              <layout:position layout:x="718" layout:y="505"/>
              <layout:dimensions layout:height="30" layout:width="80"/>
            </layout:boundingBox>
          </layout:generalGlyph>
          <layout:generalGlyph layout:id="_ly_PHDs" layout:reference="PHDs">
            <layout:boundingBox>
              <layout:position layout:x="918" layout:y="226"/>
              <layout:dimensions layout:height="30" layout:width="80"/>
            </layout:boundingBox>
          </layout:generalGlyph>
          <layout:generalGlyph layout:id="_ly_PI3K" layout:reference="PI3K">
            <layout:boundingBox>
              <layout:position layout:x="426" layout:y="222"/>
              <layout:dimensions layout:height="30" layout:width="80"/>
            </layout:boundingBox>
          </layout:generalGlyph>
          <layout:generalGlyph layout:id="_ly_PIP3" layout:reference="PIP3">
            <layout:boundingBox>
              <layout:position layout:x="436" layout:y="332"/>
              <layout:dimensions layout:height="30" layout:width="80"/>
            </layout:boundingBox>
          </layout:generalGlyph>
          <layout:generalGlyph layout:id="_ly_PKC" layout:reference="PKC">
            <layout:boundingBox>
              <layout:position layout:x="301" layout:y="299"/>
              <layout:dimensions layout:height="30" layout:width="80"/>
            </layout:boundingBox>
          </layout:generalGlyph>
          <layout:generalGlyph layout:id="_ly_Proliferation" layout:reference="Proliferation">
            <layout:boundingBox>
              <layout:position layout:x="201" layout:y="949"/>
              <layout:dimensions layout:height="30" layout:width="85"/>
            </layout:boundingBox>
          </layout:generalGlyph>
          <layout:generalGlyph layout:id="_ly_PTCH1" layout:reference="PTCH1">
            <layout:boundingBox>
              <layout:position layout:x="1682" layout:y="491"/>
              <layout:dimensions layout:height="30" layout:width="80"/>
            </layout:boundingBox>
          </layout:generalGlyph>
          <layout:generalGlyph layout:id="_ly_PTEN" layout:reference="PTEN">
            <layout:boundingBox>
              <layout:position layout:x="410" layout:y="390"/>
              <layout:dimensions layout:height="30" layout:width="80"/>
            </layout:boundingBox>
          </layout:generalGlyph>
          <layout:generalGlyph layout:id="_ly_RAF" layout:reference="RAF">
            <layout:boundingBox>
              <layout:position layout:x="24" layout:y="372"/>
              <layout:dimensions layout:height="30" layout:width="80"/>
            </layout:boundingBox>
          </layout:generalGlyph>
          <layout:generalGlyph layout:id="_ly_RAGS" layout:reference="RAGS">
            <layout:boundingBox>
              <layout:position layout:x="771" layout:y="177"/>
              <layout:dimensions layout:height="30" layout:width="80"/>
            </layout:boundingBox>
          </layout:generalGlyph>
          <layout:generalGlyph layout:id="_ly_RAS" layout:reference="RAS">
            <layout:boundingBox>
              <layout:position layout:x="39" layout:y="269"/>
              <layout:dimensions layout:height="30" layout:width="80"/>
            </layout:boundingBox>
          </layout:generalGlyph>
          <layout:generalGlyph layout:id="_ly_RB1" layout:reference="RB1">
            <layout:boundingBox>
              <layout:position layout:x="126" layout:y="769"/>
              <layout:dimensions layout:height="30" layout:width="80"/>
            </layout:boundingBox>
          </layout:generalGlyph>
          <layout:generalGlyph layout:id="_ly_Rheb" layout:reference="Rheb">
            <layout:boundingBox>
              <layout:position layout:x="852" layout:y="207"/>
              <layout:dimensions layout:height="30" layout:width="80"/>
            </layout:boundingBox>
          </layout:generalGlyph>
          <layout:generalGlyph layout:id="_ly_ROS" layout:reference="ROS">
            <layout:boundingBox>
              <layout:position layout:x="1275" layout:y="243"/>
              <layout:dimensions layout:height="30" layout:width="80"/>
            </layout:boundingBox>
          </layout:generalGlyph>
          <layout:generalGlyph layout:id="_ly_RTK" layout:reference="RTK">
            <layout:boundingBox>
              <layout:position layout:x="193" layout:y="280"/>
              <layout:dimensions layout:height="30" layout:width="80"/>
            </layout:boundingBox>
          </layout:generalGlyph>
          <layout:generalGlyph layout:id="_ly_RUNX2" layout:reference="RUNX2">
            <layout:boundingBox>
              <layout:position layout:x="1363" layout:y="714"/>
              <layout:dimensions layout:height="30" layout:width="80"/>
            </layout:boundingBox>
          </layout:generalGlyph>
          <layout:generalGlyph layout:id="_ly_SHH" layout:reference="SHH">
            <layout:boundingBox>
              <layout:position layout:x="1678" layout:y="191"/>
              <layout:dimensions layout:height="30" layout:width="80"/>
            </layout:boundingBox>
          </layout:generalGlyph>
          <layout:generalGlyph layout:id="_ly_Slug" layout:reference="Slug">
            <layout:boundingBox>
              <layout:position layout:x="1160" layout:y="441"/>
              <layout:dimensions layout:height="30" layout:width="80"/>
            </layout:boundingBox>
          </layout:generalGlyph>
          <layout:generalGlyph layout:id="_ly_SMAD" layout:reference="SMAD">
            <layout:boundingBox>
              <layout:position layout:x="515" layout:y="213"/>
              <layout:dimensions layout:height="30" layout:width="80"/>
            </layout:boundingBox>
          </layout:generalGlyph>
          <layout:generalGlyph layout:id="_ly_SMO" layout:reference="SMO">
            <layout:boundingBox>
              <layout:position layout:x="1737" layout:y="266"/>
              <layout:dimensions layout:height="30" layout:width="80"/>
            </layout:boundingBox>
          </layout:generalGlyph>
          <layout:generalGlyph layout:id="_ly_Snail" layout:reference="Snail">
            <layout:boundingBox>
              <layout:position layout:x="989" layout:y="120"/>
              <layout:dimensions layout:height="30" layout:width="80"/>
            </layout:boundingBox>
          </layout:generalGlyph>
          <layout:generalGlyph layout:id="_ly_SPOP" layout:reference="SPOP">
            <layout:boundingBox>
              <layout:position layout:x="1377" layout:y="98"/>
              <layout:dimensions layout:height="30" layout:width="85"/>
            </layout:boundingBox>
          </layout:generalGlyph>
          <layout:generalGlyph layout:id="_ly_TAK1" layout:reference="TAK1">
            <layout:boundingBox>
              <layout:position layout:x="995" layout:y="265"/>
              <layout:dimensions layout:height="30" layout:width="80"/>
            </layout:boundingBox>
          </layout:generalGlyph>
          <layout:generalGlyph layout:id="_ly_TCF" layout:reference="TCF">
            <layout:boundingBox>
              <layout:position layout:x="695" layout:y="405"/>
              <layout:dimensions layout:height="30" layout:width="80"/>
            </layout:boundingBox>
          </layout:generalGlyph>
          <layout:generalGlyph layout:id="_ly_TERT" layout:reference="TERT">
            <layout:boundingBox>
              <layout:position layout:x="446" layout:y="447"/>
              <layout:dimensions layout:height="30" layout:width="80"/>
            </layout:boundingBox>
          </layout:generalGlyph>
          <layout:generalGlyph layout:id="_ly_TGFb" layout:reference="TGFb">
            <layout:boundingBox>
              <layout:position layout:x="479" layout:y="19"/>
              <layout:dimensions layout:height="30" layout:width="85"/>
            </layout:boundingBox>
          </layout:generalGlyph>
          <layout:generalGlyph layout:id="_ly_TGFBR" layout:reference="TGFBR">
            <layout:boundingBox>
              <layout:position layout:x="483" layout:y="141"/>
              <layout:dimensions layout:height="30" layout:width="80"/>
            </layout:boundingBox>
          </layout:generalGlyph>
          <layout:generalGlyph layout:id="_ly_fused_event" layout:reference="fused_event">
            <layout:boundingBox>
              <layout:position layout:x="1177" layout:y="23"/>
              <layout:dimensions layout:height="30" layout:width="85"/>
            </layout:boundingBox>
          </layout:generalGlyph>
          <layout:generalGlyph layout:id="_ly_TNFalpha" layout:reference="TNFalpha">
            <layout:boundingBox>
              <layout:position layout:x="1372" layout:y="22"/>
              <layout:dimensions layout:height="30" layout:width="85"/>
            </layout:boundingBox>
          </layout:generalGlyph>
          <layout:generalGlyph layout:id="_ly_TSC1_2" layout:reference="TSC1_2">
            <layout:boundingBox>
              <layout:position layout:x="683" layout:y="266"/>
              <layout:dimensions layout:height="30" layout:width="80"/>
            </layout:boundingBox>
          </layout:generalGlyph>
          <layout:generalGlyph layout:id="_ly_TWIST1" layout:reference="TWIST1">
            <layout:boundingBox>
              <layout:position layout:x="1097" layout:y="789"/>
              <layout:dimensions layout:height="30" layout:width="80"/>
            </layout:boundingBox>
          </layout:generalGlyph>
          <layout:generalGlyph layout:id="_ly_VEGF" layout:reference="VEGF">
            <layout:boundingBox>
              <layout:position layout:x="633" layout:y="738"/>
              <layout:dimensions layout:height="30" layout:width="80"/>
            </layout:boundingBox>
          </layout:generalGlyph>
          <layout:generalGlyph layout:id="_ly_VHL" layout:reference="VHL">
            <layout:boundingBox>
              <layout:position layout:x="867" layout:y="343"/>
              <layout:dimensions layout:height="30" layout:width="80"/>
            </layout:boundingBox>
          </layout:generalGlyph>
          <layout:generalGlyph layout:id="_ly_WNT" layout:reference="WNT">
            <layout:boundingBox>
              <layout:position layout:x="988" layout:y="330"/>
              <layout:dimensions layout:height="30" layout:width="80"/>
            </layout:boundingBox>
          </layout:generalGlyph>
          <layout:generalGlyph layout:id="_ly_YWHAZ" layout:reference="YWHAZ">
            <layout:boundingBox>
              <layout:position layout:x="1419" layout:y="606"/>
              <layout:dimensions layout:height="30" layout:width="80"/>
            </layout:boundingBox>
          </layout:generalGlyph>
          <layout:generalGlyph layout:id="_ly_AR_ERG" layout:reference="AR_ERG">
            <layout:boundingBox>
              <layout:position layout:x="1039" layout:y="392"/>
              <layout:dimensions layout:height="30" layout:width="80"/>
            </layout:boundingBox>
          </layout:generalGlyph>
          <layout:generalGlyph layout:id="_ly_BMP2" layout:reference="BMP2">
            <layout:boundingBox>
              <layout:position layout:x="1239" layout:y="94"/>
              <layout:dimensions layout:height="30" layout:width="80"/>
            </layout:boundingBox>
          </layout:generalGlyph>
          <layout:generalGlyph layout:id="_ly_Caspase3" layout:reference="Caspase3">
            <layout:boundingBox>
              <layout:position layout:x="1719" layout:y="792"/>
              <layout:dimensions layout:height="30" layout:width="80"/>
            </layout:boundingBox>
          </layout:generalGlyph>
          <layout:generalGlyph layout:id="_ly_NKX3_1" layout:reference="NKX3_1">
            <layout:boundingBox>
              <layout:position layout:x="1081" layout:y="497"/>
              <layout:dimensions layout:height="30" layout:width="80"/>
            </layout:boundingBox>
          </layout:generalGlyph>
          <layout:generalGlyph layout:id="_ly_mTORC1" layout:reference="mTORC1">
            <layout:boundingBox>
              <layout:position layout:x="665" layout:y="586"/>
              <layout:dimensions layout:height="30" layout:width="80"/>
            </layout:boundingBox>
          </layout:generalGlyph>
        </layout:listOfAdditionalGraphicalObjects>
      </layout:layout>
    </layout:listOfLayouts>
    <qual:listOfQualitativeSpecies xmlns:qual="http://www.sbml.org/sbml/level3/version1/qual/version1">
      <qual:qualitativeSpecies qual:compartment="comp1" qual:constant="true" qual:id="Acidosis" qual:maxLevel="1"/>
      <qual:qualitativeSpecies qual:compartment="comp1" qual:constant="false" qual:id="AKT" qual:maxLevel="1"/>
      <qual:qualitativeSpecies qual:compartment="comp1" qual:constant="false" qual:id="AMP_ATP" qual:maxLevel="1"/>
      <qual:qualitativeSpecies qual:compartment="comp1" qual:constant="false" qual:id="AMPK" qual:maxLevel="1"/>
      <qual:qualitativeSpecies qual:compartment="comp1" qual:constant="true" qual:id="Androgen" qual:maxLevel="1"/>
      <qual:qualitativeSpecies qual:compartment="comp1" qual:constant="false" qual:id="Apoptosis" qual:maxLevel="1"/>
      <qual:qualitativeSpecies qual:compartment="comp1" qual:constant="false" qual:id="AR" qual:maxLevel="1">
        <notes>
          <body xmlns="http://www.w3.org/1999/xhtml">
<p>(GLI | EP300 | HSPs | NKX3_1 | EZH2 | NCOA3 | PKC | SMAD | Androgen) &amp; !PTEN &amp; !NCOR1 &amp; !NCOR2 &amp; !MDM2</p>
<p>Androgen &amp; (EZH2 | PKC)  &amp; (GLI | EP300 | HSPs | NKX3_1 | NCOA3 | SMAD) &amp; !PTEN &amp; !NCOR1 &amp; !NCOR2 &amp; !MDM2</p>
</body>
        </notes>
      </qual:qualitativeSpecies>
      <qual:qualitativeSpecies qual:compartment="comp1" qual:constant="false" qual:id="ATM" qual:maxLevel="1"/>
      <qual:qualitativeSpecies qual:compartment="comp1" qual:constant="false" qual:id="ATR" qual:maxLevel="1"/>
      <qual:qualitativeSpecies qual:compartment="comp1" qual:constant="false" qual:id="AXIN1" qual:maxLevel="1"/>
      <qual:qualitativeSpecies qual:compartment="comp1" qual:constant="false" qual:id="BAD" qual:maxLevel="1"/>
      <qual:qualitativeSpecies qual:compartment="comp1" qual:constant="false" qual:id="Bak" qual:maxLevel="1"/>
      <qual:qualitativeSpecies qual:compartment="comp1" qual:constant="false" qual:id="BAX" qual:maxLevel="1"/>
      <qual:qualitativeSpecies qual:compartment="comp1" qual:constant="false" qual:id="BCL2" qual:maxLevel="1"/>
      <qual:qualitativeSpecies qual:compartment="comp1" qual:constant="false" qual:id="Bcl_XL" qual:maxLevel="1"/>
      <qual:qualitativeSpecies qual:compartment="comp1" qual:constant="false" qual:id="beta_catenin" qual:maxLevel="1"/>
      <qual:qualitativeSpecies qual:compartment="comp1" qual:constant="false" qual:id="BIRC5" qual:maxLevel="1"/>
      <qual:qualitativeSpecies qual:compartment="comp1" qual:constant="false" qual:id="BRCA1" qual:maxLevel="1">
        <notes>
          <body xmlns="http://www.w3.org/1999/xhtml">
<p>IN:
CyclinD: 17334399
Caspase3: 12149654</p>
</body>
        </notes>
      </qual:qualitativeSpecies>
      <qual:qualitativeSpecies qual:compartment="comp1" qual:constant="false" qual:id="BRCA2" qual:maxLevel="1"/>
      <qual:qualitativeSpecies qual:compartment="comp1" qual:constant="true" qual:id="Carcinogen" qual:maxLevel="1"/>
      <qual:qualitativeSpecies qual:compartment="comp1" qual:constant="false" qual:id="Caspase8" qual:maxLevel="1"/>
      <qual:qualitativeSpecies qual:compartment="comp1" qual:constant="false" qual:id="Caspase9" qual:maxLevel="1"/>
      <qual:qualitativeSpecies qual:compartment="comp1" qual:constant="false" qual:id="CDH2" qual:maxLevel="1"/>
      <qual:qualitativeSpecies qual:compartment="comp1" qual:constant="false" qual:id="cFLAR" qual:maxLevel="1"/>
      <qual:qualitativeSpecies qual:compartment="comp1" qual:constant="false" qual:id="CHK1_2" qual:maxLevel="1"/>
      <qual:qualitativeSpecies qual:compartment="comp1" qual:constant="false" qual:id="COX4I2" qual:maxLevel="1"/>
      <qual:qualitativeSpecies qual:compartment="comp1" qual:constant="false" qual:id="CyclinB" qual:maxLevel="1"/>
      <qual:qualitativeSpecies qual:compartment="comp1" qual:constant="false" qual:id="CyclinD" qual:maxLevel="1">
        <notes>
          <body xmlns="http://www.w3.org/1999/xhtml">
<p>(GLI | TCF | JUN | FOS | NF_kB | MYC_MAX) &amp; !p21 &amp; !FOXO &amp; !p15 &amp; !GSK3
(GLI | TCF | JUN | FOS | NF_kB | MYC_MAX) &amp; !FOXO &amp; !GSK3</p>
<p>(GLI | TCF | JUN | FOS | NF_kB | MYC_MAX) &amp; !p21 &amp; !FOXO &amp; !p15 &amp; !GSK3</p>
</body>
        </notes>
      </qual:qualitativeSpecies>
      <qual:qualitativeSpecies qual:compartment="comp1" qual:constant="false" qual:id="CytoC" qual:maxLevel="1"/>
      <qual:qualitativeSpecies qual:compartment="comp1" qual:constant="false" qual:id="APAF1" qual:maxLevel="1"/>
      <qual:qualitativeSpecies qual:compartment="comp1" qual:constant="false" qual:id="DAXX" qual:maxLevel="1"/>
      <qual:qualitativeSpecies qual:compartment="comp1" qual:constant="false" qual:id="DNA_Damage" qual:maxLevel="1"/>
      <qual:qualitativeSpecies qual:compartment="comp1" qual:constant="false" qual:id="DNA_Repair" qual:maxLevel="1"/>
      <qual:qualitativeSpecies qual:compartment="comp1" qual:constant="false" qual:id="Dsh" qual:maxLevel="1"/>
      <qual:qualitativeSpecies qual:compartment="comp1" qual:constant="false" qual:id="E2F1" qual:maxLevel="1"/>
      <qual:qualitativeSpecies qual:compartment="comp1" qual:constant="false" qual:id="E_cadherin" qual:maxLevel="1"/>
      <qual:qualitativeSpecies qual:compartment="comp1" qual:constant="false" qual:id="eEF2" qual:maxLevel="1"/>
      <qual:qualitativeSpecies qual:compartment="comp1" qual:constant="false" qual:id="eEF2K" qual:maxLevel="1"/>
      <qual:qualitativeSpecies qual:compartment="comp1" qual:constant="false" qual:id="EMT" qual:maxLevel="1"/>
      <qual:qualitativeSpecies qual:compartment="comp1" qual:constant="false" qual:id="EP300" qual:maxLevel="1"/>
      <qual:qualitativeSpecies qual:compartment="comp1" qual:constant="false" qual:id="ERG" qual:maxLevel="1">
        <notes>
          <body xmlns="http://www.w3.org/1999/xhtml">
<p>(AR &amp; !ERK &amp; !NKX3_1 &amp; TMPRSS2) | (AR &amp; ERK &amp; TMPRSS2)</p>
<p>Si TMRSS2 sols està actiu si està amb fusió am ERG, igual cal alliberar ERK per a tenir Metastasis:
(AR &amp; !ERK &amp; !NKX3_1 &amp; TMPRSS2) | (AR &amp; ERK &amp; TMPRSS2) | ERK</p>
</body>
        </notes>
      </qual:qualitativeSpecies>
      <qual:qualitativeSpecies qual:compartment="comp1" qual:constant="false" qual:id="ERK" qual:maxLevel="1">
        <notes>
          <body xmlns="http://www.w3.org/1999/xhtml">
<p>in:
SMAD: from Cohen</p>
</body>
        </notes>
      </qual:qualitativeSpecies>
      <qual:qualitativeSpecies qual:compartment="comp1" qual:constant="false" qual:id="ETS1" qual:maxLevel="1">
        <notes>
          <body xmlns="http://www.w3.org/1999/xhtml">
<p>Signor:
MAPK3 (ERK1/2) and MAPK7 -> ETS1</p>
</body>
        </notes>
      </qual:qualitativeSpecies>
      <qual:qualitativeSpecies qual:compartment="comp1" qual:constant="false" qual:id="ETV1" qual:maxLevel="1"/>
      <qual:qualitativeSpecies qual:compartment="comp1" qual:constant="false" qual:id="EZH2" qual:maxLevel="1">
        <notes>
          <body xmlns="http://www.w3.org/1999/xhtml">
<p>AKT &amp; E2F1 &amp; (ERG | AR_ERG)</p>
</body>
        </notes>
      </qual:qualitativeSpecies>
      <qual:qualitativeSpecies qual:compartment="comp1" qual:constant="false" qual:id="FADD" qual:maxLevel="1"/>
      <qual:qualitativeSpecies qual:compartment="comp1" qual:constant="false" qual:id="FOS" qual:maxLevel="1"/>
      <qual:qualitativeSpecies qual:compartment="comp1" qual:constant="false" qual:id="JUN" qual:maxLevel="1"/>
      <qual:qualitativeSpecies qual:compartment="comp1" qual:constant="false" qual:id="FOXA1" qual:maxLevel="1">
        <notes>
          <body xmlns="http://www.w3.org/1999/xhtml">
<p>Genecard:
QIAGEN binding sites: FOXO4 -> FOXA1</p>
</body>
        </notes>
      </qual:qualitativeSpecies>
      <qual:qualitativeSpecies qual:compartment="comp1" qual:constant="false" qual:id="FOXO" qual:maxLevel="1">
        <notes>
          <body xmlns="http://www.w3.org/1999/xhtml">
<p>PMID: 19951971</p>
</body>
        </notes>
      </qual:qualitativeSpecies>
      <qual:qualitativeSpecies qual:compartment="comp1" qual:constant="true" qual:id="EGF" qual:maxLevel="1"/>
      <qual:qualitativeSpecies qual:compartment="comp1" qual:constant="false" qual:id="EGFR" qual:maxLevel="1">
        <notes>
          <body xmlns="http://www.w3.org/1999/xhtml">
<p>(Androgen | ERK | EGF) &amp; !FRS2 &amp; !TGFBR &amp; !PKC</p>
<p>(!TGFBR &amp; !FRS2 &amp; !EGFR &amp; !PKC &amp; (ERK | Androgen | EGF)) | (!TGFBR &amp; !FRS2 &amp; (Androgen | EGF))</p>
</body>
        </notes>
      </qual:qualitativeSpecies>
      <qual:qualitativeSpecies qual:compartment="comp1" qual:constant="true" qual:id="FGF" qual:maxLevel="1"/>
      <qual:qualitativeSpecies qual:compartment="comp1" qual:constant="false" qual:id="FGFR3" qual:maxLevel="1"/>
      <qual:qualitativeSpecies qual:compartment="comp1" qual:constant="false" qual:id="FRS2" qual:maxLevel="1"/>
      <qual:qualitativeSpecies qual:compartment="comp1" qual:constant="false" qual:id="GADD45" qual:maxLevel="1"/>
      <qual:qualitativeSpecies qual:compartment="comp1" qual:constant="false" qual:id="GLI" qual:maxLevel="1"/>
      <qual:qualitativeSpecies qual:compartment="comp1" qual:constant="false" qual:id="GLUT1" qual:maxLevel="1"/>
      <qual:qualitativeSpecies qual:compartment="comp1" qual:constant="false" qual:id="GSH" qual:maxLevel="1"/>
      <qual:qualitativeSpecies qual:compartment="comp1" qual:constant="false" qual:id="GSK3" qual:maxLevel="1"/>
      <qual:qualitativeSpecies qual:compartment="comp1" qual:constant="false" qual:id="HIF1" qual:maxLevel="1">
        <notes>
          <body xmlns="http://www.w3.org/1999/xhtml">
<p>!PHDs &amp; !VHL &amp; !p53 &amp; !FOXO &amp; (HSPs | mTOR | Hypoxia | MYC_MAX)</p>
<p>!PHDs &amp; !VHL &amp; !p53 &amp; !FOXO &amp; HSPs &amp; mTOR &amp; Hypoxia &amp; MYC_MAX</p>
</body>
        </notes>
      </qual:qualitativeSpecies>
      <qual:qualitativeSpecies qual:compartment="comp1" qual:constant="false" qual:id="HSPs" qual:maxLevel="1">
        <notes>
          <body xmlns="http://www.w3.org/1999/xhtml">
<p>out:
TGFBT: 18591668
AR: 15861399
APAF1: 10944114</p>
<p>in:
PKC: 2507541
FOXA1: 19486887
BRCA1: 18776923
E2F1: 18840615
AKT: 19593530</p>
</body>
        </notes>
      </qual:qualitativeSpecies>
      <qual:qualitativeSpecies qual:compartment="comp1" qual:constant="true" qual:id="Hypoxia" qual:maxLevel="1"/>
      <qual:qualitativeSpecies qual:compartment="comp1" qual:constant="false" qual:id="IDH1" qual:maxLevel="1">
        <notes>
          <body xmlns="http://www.w3.org/1999/xhtml">
<p>Gene has two gene enhancers sequences: GH02I208264 and GH02I208251
SMAD and FOXA1 are part of the genes that could regulate these sequences</p>
</body>
        </notes>
      </qual:qualitativeSpecies>
      <qual:qualitativeSpecies qual:compartment="comp1" qual:constant="false" qual:id="Invasion" qual:maxLevel="1"/>
      <qual:qualitativeSpecies qual:compartment="comp1" qual:constant="false" qual:id="IKK" qual:maxLevel="1"/>
      <qual:qualitativeSpecies qual:compartment="comp1" qual:constant="false" qual:id="JNK" qual:maxLevel="1"/>
      <qual:qualitativeSpecies qual:compartment="comp1" qual:constant="false" qual:id="Lactic_acid" qual:maxLevel="1"/>
      <qual:qualitativeSpecies qual:compartment="comp1" qual:constant="false" qual:id="LDHA" qual:maxLevel="1"/>
      <qual:qualitativeSpecies qual:compartment="comp1" qual:constant="false" qual:id="MAP3K1_3" qual:maxLevel="1"/>
      <qual:qualitativeSpecies qual:compartment="comp1" qual:constant="false" qual:id="MDM2" qual:maxLevel="1">
        <notes>
          <body xmlns="http://www.w3.org/1999/xhtml">
<p>(AKT | p53 | ((AKT | p53) &amp; DAXX)) &amp; !p14ARF &amp; !ATR &amp; !ATM</p>
<p>((AKT | p53) &amp; DAXX) &amp; !p14ARF &amp; !ATR &amp; !ATM</p>
</body>
        </notes>
      </qual:qualitativeSpecies>
      <qual:qualitativeSpecies qual:compartment="comp1" qual:constant="false" qual:id="MED12" qual:maxLevel="1">
        <notes>
          <body xmlns="http://www.w3.org/1999/xhtml">
<p>PMID: 17000779</p>
</body>
        </notes>
      </qual:qualitativeSpecies>
      <qual:qualitativeSpecies qual:compartment="comp1" qual:constant="false" qual:id="MEK1_2" qual:maxLevel="1"/>
      <qual:qualitativeSpecies qual:compartment="comp1" qual:constant="false" qual:id="Metastasis" qual:maxLevel="1"/>
      <qual:qualitativeSpecies qual:compartment="comp1" qual:constant="false" qual:id="Migration" qual:maxLevel="1"/>
      <qual:qualitativeSpecies qual:compartment="comp1" qual:constant="false" qual:id="ZBTB17" qual:maxLevel="1" qual:name="ZBTB17">
        <notes>
          <body xmlns="http://www.w3.org/1999/xhtml">
<p>ZBTB17, was Miz_1
(!MYC_MAX &amp; AR) | AR</p>
</body>
        </notes>
      </qual:qualitativeSpecies>
      <qual:qualitativeSpecies qual:compartment="comp1" qual:constant="false" qual:id="mTORC2" qual:maxLevel="1"/>
      <qual:qualitativeSpecies qual:compartment="comp1" qual:constant="false" qual:id="MXI1" qual:maxLevel="1"/>
      <qual:qualitativeSpecies qual:compartment="comp1" qual:constant="false" qual:id="MYC" qual:maxLevel="1">
        <notes>
          <body xmlns="http://www.w3.org/1999/xhtml">
<p>(GLI | ERK | TCF | JUN | FOS | AR_ERG | ERG | NF_kB | SHH) &amp; (mTORC1 | E2F1 | p38) &amp; !HIF1</p>
<p>(GLI | ERK | TCF | JUN | FOS | AR_ERG | ERG | NF_kB | SHH | E2F1 | p38) &amp; !HIF1</p>
</body>
        </notes>
      </qual:qualitativeSpecies>
      <qual:qualitativeSpecies qual:compartment="comp1" qual:constant="false" qual:id="MYC_MAX" qual:maxLevel="1">
        <notes>
          <body xmlns="http://www.w3.org/1999/xhtml">
<p>MAX &amp; MYC &amp; !MXI1 &amp; !RBL1 &amp; !TGFBR &amp; !SMAD
MAX &amp; MYC &amp; !MXI1 &amp; !TGFBR &amp; !SMAD</p>
</body>
        </notes>
      </qual:qualitativeSpecies>
      <qual:qualitativeSpecies qual:compartment="comp1" qual:constant="false" qual:id="NCOA3" qual:maxLevel="1"/>
      <qual:qualitativeSpecies qual:compartment="comp1" qual:constant="false" qual:id="NCOR1" qual:maxLevel="1"/>
      <qual:qualitativeSpecies qual:compartment="comp1" qual:constant="false" qual:id="NCOR2" qual:maxLevel="1"/>
      <qual:qualitativeSpecies qual:compartment="comp1" qual:constant="false" qual:id="NF1" qual:maxLevel="1"/>
      <qual:qualitativeSpecies qual:compartment="comp1" qual:constant="false" qual:id="NF_kB" qual:maxLevel="1"/>
      <qual:qualitativeSpecies qual:compartment="comp1" qual:constant="true" qual:id="Nutrients" qual:maxLevel="1"/>
      <qual:qualitativeSpecies qual:compartment="comp1" qual:constant="false" qual:id="p14ARF" qual:maxLevel="1"/>
      <qual:qualitativeSpecies qual:compartment="comp1" qual:constant="false" qual:id="p15" qual:maxLevel="1"/>
      <qual:qualitativeSpecies qual:compartment="comp1" qual:constant="false" qual:id="p21" qual:maxLevel="1">
        <notes>
          <body xmlns="http://www.w3.org/1999/xhtml">
<p>IN:
ERK: Cohen et al</p>
</body>
        </notes>
      </qual:qualitativeSpecies>
      <qual:qualitativeSpecies qual:compartment="comp1" qual:constant="false" qual:id="p38" qual:maxLevel="1"/>
      <qual:qualitativeSpecies qual:compartment="comp1" qual:constant="false" qual:id="p53" qual:maxLevel="1">
        <notes>
          <body xmlns="http://www.w3.org/1999/xhtml">
<p>IN:
Snail: Cohen et al</p>
</body>
        </notes>
      </qual:qualitativeSpecies>
      <qual:qualitativeSpecies qual:compartment="comp1" qual:constant="false" qual:id="p70S6kab" qual:maxLevel="1"/>
      <qual:qualitativeSpecies qual:compartment="comp1" qual:constant="false" qual:id="p90RSK" qual:maxLevel="1"/>
      <qual:qualitativeSpecies qual:compartment="comp1" qual:constant="false" qual:id="PDK1" qual:maxLevel="1"/>
      <qual:qualitativeSpecies qual:compartment="comp1" qual:constant="false" qual:id="PHDs" qual:maxLevel="1"/>
      <qual:qualitativeSpecies qual:compartment="comp1" qual:constant="false" qual:id="PI3K" qual:maxLevel="1"/>
      <qual:qualitativeSpecies qual:compartment="comp1" qual:constant="false" qual:id="PIP3" qual:maxLevel="1">
        <notes>
          <body xmlns="http://www.w3.org/1999/xhtml">
<p>(!p53 &amp; PI3K &amp; !PTEN) | (!p53 &amp; PI3K)  | (PI3K &amp; !PTEN)</p>
</body>
        </notes>
      </qual:qualitativeSpecies>
      <qual:qualitativeSpecies qual:compartment="comp1" qual:constant="false" qual:id="PKC" qual:maxLevel="1"/>
      <qual:qualitativeSpecies qual:compartment="comp1" qual:constant="false" qual:id="Proliferation" qual:maxLevel="1"/>
      <qual:qualitativeSpecies qual:compartment="comp1" qual:constant="false" qual:id="PTCH1" qual:maxLevel="1"/>
      <qual:qualitativeSpecies qual:compartment="comp1" qual:constant="false" qual:id="PTEN" qual:maxLevel="1"/>
      <qual:qualitativeSpecies qual:compartment="comp1" qual:constant="false" qual:id="RAF" qual:maxLevel="1"/>
      <qual:qualitativeSpecies qual:compartment="comp1" qual:constant="false" qual:id="RAGS" qual:maxLevel="1"/>
      <qual:qualitativeSpecies qual:compartment="comp1" qual:constant="false" qual:id="RAS" qual:maxLevel="1"/>
      <qual:qualitativeSpecies qual:compartment="comp1" qual:constant="false" qual:id="RB1" qual:maxLevel="1"/>
      <qual:qualitativeSpecies qual:compartment="comp1" qual:constant="false" qual:id="Rheb" qual:maxLevel="1"/>
      <qual:qualitativeSpecies qual:compartment="comp1" qual:constant="false" qual:id="ROS" qual:maxLevel="1"/>
      <qual:qualitativeSpecies qual:compartment="comp1" qual:constant="false" qual:id="RTK" qual:maxLevel="1"/>
      <qual:qualitativeSpecies qual:compartment="comp1" qual:constant="false" qual:id="RUNX2" qual:maxLevel="1"/>
      <qual:qualitativeSpecies qual:compartment="comp1" qual:constant="false" qual:id="SHH" qual:maxLevel="1">
        <notes>
          <body xmlns="http://www.w3.org/1999/xhtml">
<p>in:
BMP2: 10.1242/dev.036418, 25605783
ATR: 22266795, 18955550</p>
<p>out:
AKT: 17688959</p>
</body>
        </notes>
      </qual:qualitativeSpecies>
      <qual:qualitativeSpecies qual:compartment="comp1" qual:constant="false" qual:id="Slug" qual:maxLevel="1"/>
      <qual:qualitativeSpecies qual:compartment="comp1" qual:constant="false" qual:id="SMAD" qual:maxLevel="1"/>
      <qual:qualitativeSpecies qual:compartment="comp1" qual:constant="false" qual:id="SMO" qual:maxLevel="1"/>
      <qual:qualitativeSpecies qual:compartment="comp1" qual:constant="false" qual:id="Snail" qual:maxLevel="1"/>
      <qual:qualitativeSpecies qual:compartment="comp1" qual:constant="true" qual:id="SPOP" qual:maxLevel="1">
        <notes>
          <body xmlns="http://www.w3.org/1999/xhtml">
<p>SPOP, the adaptor protein of Cullin 3 family E3 ligase, specifically interacted with Cdc20, and promoted the poly-ubiquitination and subsequent degradation of Cdc20 in a degron-dependent manner. Importantly, prostate cancer-derived SPOP mutants failed to interact with Cdc20 to promote its degradation. As a result, SPOP-deficient prostate cancer cells with elevated Cdc20 expression became resistant to a pharmacological Cdc20 inhibitor.</p>
</body>
        </notes>
      </qual:qualitativeSpecies>
      <qual:qualitativeSpecies qual:compartment="comp1" qual:constant="false" qual:id="TAK1" qual:maxLevel="1"/>
      <qual:qualitativeSpecies qual:compartment="comp1" qual:constant="false" qual:id="TCF" qual:maxLevel="1"/>
      <qual:qualitativeSpecies qual:compartment="comp1" qual:constant="false" qual:id="TERT" qual:maxLevel="1"/>
      <qual:qualitativeSpecies qual:compartment="comp1" qual:constant="true" qual:id="TGFb" qual:maxLevel="1"/>
      <qual:qualitativeSpecies qual:compartment="comp1" qual:constant="false" qual:id="TGFBR" qual:maxLevel="1"/>
      <qual:qualitativeSpecies qual:compartment="comp1" qual:constant="true" qual:id="fused_event" qual:maxLevel="1">
        <notes>
          <body xmlns="http://www.w3.org/1999/xhtml">
<p>Proxy for TMRSS2-ERG fusion gene</p>
</body>
        </notes>
      </qual:qualitativeSpecies>
      <qual:qualitativeSpecies qual:compartment="comp1" qual:constant="true" qual:id="TNFalpha" qual:maxLevel="1"/>
      <qual:qualitativeSpecies qual:compartment="comp1" qual:constant="false" qual:id="TSC1_2" qual:maxLevel="1"/>
      <qual:qualitativeSpecies qual:compartment="comp1" qual:constant="false" qual:id="TWIST1" qual:maxLevel="1"/>
      <qual:qualitativeSpecies qual:compartment="comp1" qual:constant="false" qual:id="VEGF" qual:maxLevel="1"/>
      <qual:qualitativeSpecies qual:compartment="comp1" qual:constant="false" qual:id="VHL" qual:maxLevel="1"/>
      <qual:qualitativeSpecies qual:compartment="comp1" qual:constant="false" qual:id="WNT" qual:maxLevel="1"/>
      <qual:qualitativeSpecies qual:compartment="comp1" qual:constant="false" qual:id="YWHAZ" qual:maxLevel="1"/>
      <qual:qualitativeSpecies qual:compartment="comp1" qual:constant="false" qual:id="AR_ERG" qual:maxLevel="1"/>
      <qual:qualitativeSpecies qual:compartment="comp1" qual:constant="false" qual:id="BMP2" qual:maxLevel="1">
        <notes>
          <body xmlns="http://www.w3.org/1999/xhtml">
<p>in:
FGF: 22298955
TGFB: 22298955
GLI: 16880529</p>
</body>
        </notes>
      </qual:qualitativeSpecies>
      <qual:qualitativeSpecies qual:compartment="comp1" qual:constant="false" qual:id="Caspase3" qual:maxLevel="1"/>
      <qual:qualitativeSpecies qual:compartment="comp1" qual:constant="false" qual:id="NKX3_1" qual:maxLevel="1"/>
      <qual:qualitativeSpecies qual:compartment="comp1" qual:constant="false" qual:id="mTORC1" qual:maxLevel="1"/>
    </qual:listOfQualitativeSpecies>
    <qual:listOfTransitions xmlns:qual="http://www.sbml.org/sbml/level3/version1/qual/version1">
      <qual:transition qual:id="tr_AKT_">
        <qual:listOfInputs>
          <qual:input qual:id="tr_AKT_in_61" qual:qualitativeSpecies="HSPs" qual:sign="positive" qual:transitionEffect="none"/>
          <qual:input qual:id="tr_AKT_in_96" qual:qualitativeSpecies="PIP3" qual:sign="positive" qual:transitionEffect="none"/>
          <qual:input qual:id="tr_AKT_in_99" qual:qualitativeSpecies="PTCH1" qual:sign="negative" qual:transitionEffect="none"/>
        </qual:listOfInputs>
        <qual:listOfOutputs>
          <qual:output qual:id="tr_AKT_out" qual:qualitativeSpecies="AKT" qual:transitionEffect="assignmentLevel"/>
        </qual:listOfOutputs>
        <qual:listOfFunctionTerms>
          <qual:defaultTerm qual:resultLevel="0">
          </qual:defaultTerm>
          <qual:functionTerm qual:resultLevel="1">
            <math xmlns="http://www.w3.org/1998/Math/MathML">            
              <apply>
                <or/>
                <apply>
                  <and/>
                  <apply>
                    <eq/>
                    <ci> HSPs </ci>
                    <cn type="integer"> 0 </cn>
                  </apply>
                  <apply>
                    <eq/>
                    <ci> PIP3 </ci>
                    <cn type="integer"> 1 </cn>
                  </apply>
                  <apply>
                    <eq/>
                    <ci> PTCH1 </ci>
                    <cn type="integer"> 0 </cn>
                  </apply>
                </apply>
                <apply>
                  <and/>
                  <apply>
                    <eq/>
                    <ci> HSPs </ci>
                    <cn type="integer"> 1 </cn>
                  </apply>
                  <apply>
                    <eq/>
                    <ci> PTCH1 </ci>
                    <cn type="integer"> 0 </cn>
                  </apply>
                </apply>
              </apply>
            </math>
                    </qual:functionTerm>
        </qual:listOfFunctionTerms>
      </qual:transition>
      <qual:transition qual:id="tr_AMP_ATP_">
        <qual:listOfInputs>
          <qual:input qual:id="tr_AMP_ATP_in_85" qual:qualitativeSpecies="Nutrients" qual:sign="negative" qual:transitionEffect="none"/>
        </qual:listOfInputs>
        <qual:listOfOutputs>
          <qual:output qual:id="tr_AMP_ATP_out" qual:qualitativeSpecies="AMP_ATP" qual:transitionEffect="assignmentLevel"/>
        </qual:listOfOutputs>
        <qual:listOfFunctionTerms>
          <qual:defaultTerm qual:resultLevel="0">
          </qual:defaultTerm>
          <qual:functionTerm qual:resultLevel="1">
            <math xmlns="http://www.w3.org/1998/Math/MathML">            
              <apply>
                <eq/>
                <ci> Nutrients </ci>
                <cn type="integer"> 0 </cn>
              </apply>
            </math>
                    </qual:functionTerm>
        </qual:listOfFunctionTerms>
      </qual:transition>
      <qual:transition qual:id="tr_AMPK_">
        <qual:listOfInputs>
          <qual:input qual:id="tr_AMPK_in_2" qual:qualitativeSpecies="AMP_ATP" qual:sign="positive" qual:transitionEffect="none"/>
          <qual:input qual:id="tr_AMPK_in_7" qual:qualitativeSpecies="ATM" qual:sign="positive" qual:transitionEffect="none"/>
          <qual:input qual:id="tr_AMPK_in_8" qual:qualitativeSpecies="ATR" qual:sign="positive" qual:transitionEffect="none"/>
          <qual:input qual:id="tr_AMPK_in_51" qual:qualitativeSpecies="EGFR" qual:sign="negative" qual:transitionEffect="none"/>
          <qual:input qual:id="tr_AMPK_in_53" qual:qualitativeSpecies="FGFR3" qual:sign="negative" qual:transitionEffect="none"/>
          <qual:input qual:id="tr_AMPK_in_60" qual:qualitativeSpecies="HIF1" qual:sign="positive" qual:transitionEffect="none"/>
        </qual:listOfInputs>
        <qual:listOfOutputs>
          <qual:output qual:id="tr_AMPK_out" qual:qualitativeSpecies="AMPK" qual:transitionEffect="assignmentLevel"/>
        </qual:listOfOutputs>
        <qual:listOfFunctionTerms>
          <qual:defaultTerm qual:resultLevel="0">
          </qual:defaultTerm>
          <qual:functionTerm qual:resultLevel="1">
            <math xmlns="http://www.w3.org/1998/Math/MathML">            
              <apply>
                <or/>
                <apply>
                  <and/>
                  <apply>
                    <eq/>
                    <ci> AMP_ATP </ci>
                    <cn type="integer"> 0 </cn>
                  </apply>
                  <apply>
                    <eq/>
                    <ci> ATM </ci>
                    <cn type="integer"> 0 </cn>
                  </apply>
                  <apply>
                    <eq/>
                    <ci> ATR </ci>
                    <cn type="integer"> 0 </cn>
                  </apply>
                  <apply>
                    <eq/>
                    <ci> EGFR </ci>
                    <cn type="integer"> 0 </cn>
                  </apply>
                  <apply>
                    <eq/>
                    <ci> FGFR3 </ci>
                    <cn type="integer"> 0 </cn>
                  </apply>
                  <apply>
                    <eq/>
                    <ci> HIF1 </ci>
                    <cn type="integer"> 1 </cn>
                  </apply>
                </apply>
                <apply>
                  <and/>
                  <apply>
                    <eq/>
                    <ci> AMP_ATP </ci>
                    <cn type="integer"> 0 </cn>
                  </apply>
                  <apply>
                    <eq/>
                    <ci> ATM </ci>
                    <cn type="integer"> 0 </cn>
                  </apply>
                  <apply>
                    <eq/>
                    <ci> ATR </ci>
                    <cn type="integer"> 1 </cn>
                  </apply>
                  <apply>
                    <eq/>
                    <ci> EGFR </ci>
                    <cn type="integer"> 0 </cn>
                  </apply>
                  <apply>
                    <eq/>
                    <ci> FGFR3 </ci>
                    <cn type="integer"> 0 </cn>
                  </apply>
                </apply>
                <apply>
                  <and/>
                  <apply>
                    <eq/>
                    <ci> AMP_ATP </ci>
                    <cn type="integer"> 0 </cn>
                  </apply>
                  <apply>
                    <eq/>
                    <ci> ATM </ci>
                    <cn type="integer"> 1 </cn>
                  </apply>
                  <apply>
                    <eq/>
                    <ci> EGFR </ci>
                    <cn type="integer"> 0 </cn>
                  </apply>
                  <apply>
                    <eq/>
                    <ci> FGFR3 </ci>
                    <cn type="integer"> 0 </cn>
                  </apply>
                </apply>
                <apply>
                  <and/>
                  <apply>
                    <eq/>
                    <ci> AMP_ATP </ci>
                    <cn type="integer"> 1 </cn>
                  </apply>
                  <apply>
                    <eq/>
                    <ci> EGFR </ci>
                    <cn type="integer"> 0 </cn>
                  </apply>
                  <apply>
                    <eq/>
                    <ci> FGFR3 </ci>
                    <cn type="integer"> 0 </cn>
                  </apply>
                </apply>
              </apply>
            </math>
                    </qual:functionTerm>
        </qual:listOfFunctionTerms>
      </qual:transition>
      <qual:transition qual:id="tr_Apoptosis_">
        <qual:listOfInputs>
          <qual:input qual:id="tr_Apoptosis_in_20" qual:qualitativeSpecies="Caspase8" qual:sign="positive" qual:transitionEffect="none"/>
          <qual:input qual:id="tr_Apoptosis_in_21" qual:qualitativeSpecies="Caspase9" qual:sign="positive" qual:transitionEffect="none"/>
          <qual:input qual:id="tr_Apoptosis_in_130" qual:qualitativeSpecies="Caspase3" qual:sign="positive" qual:transitionEffect="none"/>
        </qual:listOfInputs>
        <qual:listOfOutputs>
          <qual:output qual:id="tr_Apoptosis_out" qual:qualitativeSpecies="Apoptosis" qual:transitionEffect="assignmentLevel"/>
        </qual:listOfOutputs>
        <qual:listOfFunctionTerms>
          <qual:defaultTerm qual:resultLevel="0">
          </qual:defaultTerm>
          <qual:functionTerm qual:resultLevel="1">
            <math xmlns="http://www.w3.org/1998/Math/MathML">            
              <apply>
                <or/>
                <apply>
                  <and/>
                  <apply>
                    <eq/>
                    <ci> Caspase8 </ci>
                    <cn type="integer"> 0 </cn>
                  </apply>
                  <apply>
                    <eq/>
                    <ci> Caspase9 </ci>
                    <cn type="integer"> 0 </cn>
                  </apply>
                  <apply>
                    <eq/>
                    <ci> Caspase3 </ci>
                    <cn type="integer"> 1 </cn>
                  </apply>
                </apply>
                <apply>
                  <and/>
                  <apply>
                    <eq/>
                    <ci> Caspase8 </ci>
                    <cn type="integer"> 0 </cn>
                  </apply>
                  <apply>
                    <eq/>
                    <ci> Caspase9 </ci>
                    <cn type="integer"> 1 </cn>
                  </apply>
                </apply>
                <apply>
                  <eq/>
                  <ci> Caspase8 </ci>
                  <cn type="integer"> 1 </cn>
                </apply>
              </apply>
            </math>
                    </qual:functionTerm>
        </qual:listOfFunctionTerms>
      </qual:transition>
      <qual:transition qual:id="tr_AR_">
        <qual:listOfInputs>
          <qual:input qual:id="tr_AR_in_4" qual:qualitativeSpecies="Androgen" qual:sign="positive" qual:transitionEffect="none"/>
          <qual:input qual:id="tr_AR_in_39" qual:qualitativeSpecies="EP300" qual:sign="positive" qual:transitionEffect="none"/>
          <qual:input qual:id="tr_AR_in_44" qual:qualitativeSpecies="EZH2" qual:sign="positive" qual:transitionEffect="none"/>
          <qual:input qual:id="tr_AR_in_56" qual:qualitativeSpecies="GLI" qual:sign="positive" qual:transitionEffect="none"/>
          <qual:input qual:id="tr_AR_in_61" qual:qualitativeSpecies="HSPs" qual:sign="positive" qual:transitionEffect="none"/>
          <qual:input qual:id="tr_AR_in_70" qual:qualitativeSpecies="MDM2" qual:sign="negative" qual:transitionEffect="none"/>
          <qual:input qual:id="tr_AR_in_80" qual:qualitativeSpecies="NCOA3" qual:sign="positive" qual:transitionEffect="none"/>
          <qual:input qual:id="tr_AR_in_81" qual:qualitativeSpecies="NCOR1" qual:sign="negative" qual:transitionEffect="none"/>
          <qual:input qual:id="tr_AR_in_82" qual:qualitativeSpecies="NCOR2" qual:sign="negative" qual:transitionEffect="none"/>
          <qual:input qual:id="tr_AR_in_97" qual:qualitativeSpecies="PKC" qual:sign="positive" qual:transitionEffect="none"/>
          <qual:input qual:id="tr_AR_in_100" qual:qualitativeSpecies="PTEN" qual:sign="negative" qual:transitionEffect="none"/>
          <qual:input qual:id="tr_AR_in_111" qual:qualitativeSpecies="SMAD" qual:sign="positive" qual:transitionEffect="none"/>
          <qual:input qual:id="tr_AR_in_131" qual:qualitativeSpecies="NKX3_1" qual:sign="positive" qual:transitionEffect="none"/>
        </qual:listOfInputs>
        <qual:listOfOutputs>
          <qual:output qual:id="tr_AR_out" qual:qualitativeSpecies="AR" qual:transitionEffect="assignmentLevel"/>
        </qual:listOfOutputs>
        <qual:listOfFunctionTerms>
          <qual:defaultTerm qual:resultLevel="0">
          </qual:defaultTerm>
          <qual:functionTerm qual:resultLevel="1">
            <math xmlns="http://www.w3.org/1998/Math/MathML">            
              <apply>
                <or/>
                <apply>
                  <and/>
                  <apply>
                    <eq/>
                    <ci> Androgen </ci>
                    <cn type="integer"> 1 </cn>
                  </apply>
                  <apply>
                    <eq/>
                    <ci> EP300 </ci>
                    <cn type="integer"> 0 </cn>
                  </apply>
                  <apply>
                    <eq/>
                    <ci> EZH2 </ci>
                    <cn type="integer"> 0 </cn>
                  </apply>
                  <apply>
                    <eq/>
                    <ci> GLI </ci>
                    <cn type="integer"> 0 </cn>
                  </apply>
                  <apply>
                    <eq/>
                    <ci> HSPs </ci>
                    <cn type="integer"> 0 </cn>
                  </apply>
                  <apply>
                    <eq/>
                    <ci> MDM2 </ci>
                    <cn type="integer"> 0 </cn>
                  </apply>
                  <apply>
                    <eq/>
                    <ci> NCOA3 </ci>
                    <cn type="integer"> 0 </cn>
                  </apply>
                  <apply>
                    <eq/>
                    <ci> NCOR1 </ci>
                    <cn type="integer"> 0 </cn>
                  </apply>
                  <apply>
                    <eq/>
                    <ci> NCOR2 </ci>
                    <cn type="integer"> 0 </cn>
                  </apply>
                  <apply>
                    <eq/>
                    <ci> PKC </ci>
                    <cn type="integer"> 0 </cn>
                  </apply>
                  <apply>
                    <eq/>
                    <ci> PTEN </ci>
                    <cn type="integer"> 0 </cn>
                  </apply>
                  <apply>
                    <eq/>
                    <ci> SMAD </ci>
                    <cn type="integer"> 0 </cn>
                  </apply>
                  <apply>
                    <eq/>
                    <ci> NKX3_1 </ci>
                    <cn type="integer"> 1 </cn>
                  </apply>
                </apply>
                <apply>
                  <and/>
                  <apply>
                    <eq/>
                    <ci> Androgen </ci>
                    <cn type="integer"> 1 </cn>
                  </apply>
                  <apply>
                    <eq/>
                    <ci> EP300 </ci>
                    <cn type="integer"> 0 </cn>
                  </apply>
                  <apply>
                    <eq/>
                    <ci> EZH2 </ci>
                    <cn type="integer"> 0 </cn>
                  </apply>
                  <apply>
                    <eq/>
                    <ci> GLI </ci>
                    <cn type="integer"> 0 </cn>
                  </apply>
                  <apply>
                    <eq/>
                    <ci> HSPs </ci>
                    <cn type="integer"> 0 </cn>
                  </apply>
                  <apply>
                    <eq/>
                    <ci> MDM2 </ci>
                    <cn type="integer"> 0 </cn>
                  </apply>
                  <apply>
                    <eq/>
                    <ci> NCOA3 </ci>
                    <cn type="integer"> 0 </cn>
                  </apply>
                  <apply>
                    <eq/>
                    <ci> NCOR1 </ci>
                    <cn type="integer"> 0 </cn>
                  </apply>
                  <apply>
                    <eq/>
                    <ci> NCOR2 </ci>
                    <cn type="integer"> 0 </cn>
                  </apply>
                  <apply>
                    <eq/>
                    <ci> PKC </ci>
                    <cn type="integer"> 0 </cn>
                  </apply>
                  <apply>
                    <eq/>
                    <ci> PTEN </ci>
                    <cn type="integer"> 0 </cn>
                  </apply>
                  <apply>
                    <eq/>
                    <ci> SMAD </ci>
                    <cn type="integer"> 1 </cn>
                  </apply>
                </apply>
                <apply>
                  <and/>
                  <apply>
                    <eq/>
                    <ci> Androgen </ci>
                    <cn type="integer"> 1 </cn>
                  </apply>
                  <apply>
                    <eq/>
                    <ci> EP300 </ci>
                    <cn type="integer"> 0 </cn>
                  </apply>
                  <apply>
                    <eq/>
                    <ci> EZH2 </ci>
                    <cn type="integer"> 0 </cn>
                  </apply>
                  <apply>
                    <eq/>
                    <ci> GLI </ci>
                    <cn type="integer"> 0 </cn>
                  </apply>
                  <apply>
                    <eq/>
                    <ci> HSPs </ci>
                    <cn type="integer"> 0 </cn>
                  </apply>
                  <apply>
                    <eq/>
                    <ci> MDM2 </ci>
                    <cn type="integer"> 0 </cn>
                  </apply>
                  <apply>
                    <eq/>
                    <ci> NCOA3 </ci>
                    <cn type="integer"> 0 </cn>
                  </apply>
                  <apply>
                    <eq/>
                    <ci> NCOR1 </ci>
                    <cn type="integer"> 0 </cn>
                  </apply>
                  <apply>
                    <eq/>
                    <ci> NCOR2 </ci>
                    <cn type="integer"> 0 </cn>
                  </apply>
                  <apply>
                    <eq/>
                    <ci> PKC </ci>
                    <cn type="integer"> 1 </cn>
                  </apply>
                  <apply>
                    <eq/>
                    <ci> PTEN </ci>
                    <cn type="integer"> 0 </cn>
                  </apply>
                </apply>
                <apply>
                  <and/>
                  <apply>
                    <eq/>
                    <ci> Androgen </ci>
                    <cn type="integer"> 1 </cn>
                  </apply>
                  <apply>
                    <eq/>
                    <ci> EP300 </ci>
                    <cn type="integer"> 0 </cn>
                  </apply>
                  <apply>
                    <eq/>
                    <ci> EZH2 </ci>
                    <cn type="integer"> 0 </cn>
                  </apply>
                  <apply>
                    <eq/>
                    <ci> GLI </ci>
                    <cn type="integer"> 0 </cn>
                  </apply>
                  <apply>
                    <eq/>
                    <ci> HSPs </ci>
                    <cn type="integer"> 0 </cn>
                  </apply>
                  <apply>
                    <eq/>
                    <ci> MDM2 </ci>
                    <cn type="integer"> 0 </cn>
                  </apply>
                  <apply>
                    <eq/>
                    <ci> NCOA3 </ci>
                    <cn type="integer"> 1 </cn>
                  </apply>
                  <apply>
                    <eq/>
                    <ci> NCOR1 </ci>
                    <cn type="integer"> 0 </cn>
                  </apply>
                  <apply>
                    <eq/>
                    <ci> NCOR2 </ci>
                    <cn type="integer"> 0 </cn>
                  </apply>
                  <apply>
                    <eq/>
                    <ci> PTEN </ci>
                    <cn type="integer"> 0 </cn>
                  </apply>
                </apply>
                <apply>
                  <and/>
                  <apply>
                    <eq/>
                    <ci> Androgen </ci>
                    <cn type="integer"> 1 </cn>
                  </apply>
                  <apply>
                    <eq/>
                    <ci> EP300 </ci>
                    <cn type="integer"> 0 </cn>
                  </apply>
                  <apply>
                    <eq/>
                    <ci> EZH2 </ci>
                    <cn type="integer"> 0 </cn>
                  </apply>
                  <apply>
                    <eq/>
                    <ci> GLI </ci>
                    <cn type="integer"> 0 </cn>
                  </apply>
                  <apply>
                    <eq/>
                    <ci> HSPs </ci>
                    <cn type="integer"> 1 </cn>
                  </apply>
                  <apply>
                    <eq/>
                    <ci> MDM2 </ci>
                    <cn type="integer"> 0 </cn>
                  </apply>
                  <apply>
                    <eq/>
                    <ci> NCOR1 </ci>
                    <cn type="integer"> 0 </cn>
                  </apply>
                  <apply>
                    <eq/>
                    <ci> NCOR2 </ci>
                    <cn type="integer"> 0 </cn>
                  </apply>
                  <apply>
                    <eq/>
                    <ci> PTEN </ci>
                    <cn type="integer"> 0 </cn>
                  </apply>
                </apply>
                <apply>
                  <and/>
                  <apply>
                    <eq/>
                    <ci> Androgen </ci>
                    <cn type="integer"> 1 </cn>
                  </apply>
                  <apply>
                    <eq/>
                    <ci> EP300 </ci>
                    <cn type="integer"> 0 </cn>
                  </apply>
                  <apply>
                    <eq/>
                    <ci> EZH2 </ci>
                    <cn type="integer"> 0 </cn>
                  </apply>
                  <apply>
                    <eq/>
                    <ci> GLI </ci>
                    <cn type="integer"> 1 </cn>
                  </apply>
                  <apply>
                    <eq/>
                    <ci> MDM2 </ci>
                    <cn type="integer"> 0 </cn>
                  </apply>
                  <apply>
                    <eq/>
                    <ci> NCOR1 </ci>
                    <cn type="integer"> 0 </cn>
                  </apply>
                  <apply>
                    <eq/>
                    <ci> NCOR2 </ci>
                    <cn type="integer"> 0 </cn>
                  </apply>
                  <apply>
                    <eq/>
                    <ci> PTEN </ci>
                    <cn type="integer"> 0 </cn>
                  </apply>
                </apply>
                <apply>
                  <and/>
                  <apply>
                    <eq/>
                    <ci> Androgen </ci>
                    <cn type="integer"> 1 </cn>
                  </apply>
                  <apply>
                    <eq/>
                    <ci> EP300 </ci>
                    <cn type="integer"> 0 </cn>
                  </apply>
                  <apply>
                    <eq/>
                    <ci> EZH2 </ci>
                    <cn type="integer"> 1 </cn>
                  </apply>
                  <apply>
                    <eq/>
                    <ci> MDM2 </ci>
                    <cn type="integer"> 0 </cn>
                  </apply>
                  <apply>
                    <eq/>
                    <ci> NCOR1 </ci>
                    <cn type="integer"> 0 </cn>
                  </apply>
                  <apply>
                    <eq/>
                    <ci> NCOR2 </ci>
                    <cn type="integer"> 0 </cn>
                  </apply>
                  <apply>
                    <eq/>
                    <ci> PTEN </ci>
                    <cn type="integer"> 0 </cn>
                  </apply>
                </apply>
                <apply>
                  <and/>
                  <apply>
                    <eq/>
                    <ci> Androgen </ci>
                    <cn type="integer"> 1 </cn>
                  </apply>
                  <apply>
                    <eq/>
                    <ci> EP300 </ci>
                    <cn type="integer"> 1 </cn>
                  </apply>
                  <apply>
                    <eq/>
                    <ci> MDM2 </ci>
                    <cn type="integer"> 0 </cn>
                  </apply>
                  <apply>
                    <eq/>
                    <ci> NCOR1 </ci>
                    <cn type="integer"> 0 </cn>
                  </apply>
                  <apply>
                    <eq/>
                    <ci> NCOR2 </ci>
                    <cn type="integer"> 0 </cn>
                  </apply>
                  <apply>
                    <eq/>
                    <ci> PTEN </ci>
                    <cn type="integer"> 0 </cn>
                  </apply>
                </apply>
              </apply>
            </math>
                    </qual:functionTerm>
        </qual:listOfFunctionTerms>
      </qual:transition>
      <qual:transition qual:id="tr_ATM_">
        <qual:listOfInputs>
          <qual:input qual:id="tr_ATM_in_31" qual:qualitativeSpecies="DNA_Damage" qual:sign="positive" qual:transitionEffect="none"/>
        </qual:listOfInputs>
        <qual:listOfOutputs>
          <qual:output qual:id="tr_ATM_out" qual:qualitativeSpecies="ATM" qual:transitionEffect="assignmentLevel"/>
        </qual:listOfOutputs>
        <qual:listOfFunctionTerms>
          <qual:defaultTerm qual:resultLevel="0">
          </qual:defaultTerm>
          <qual:functionTerm qual:resultLevel="1">
            <math xmlns="http://www.w3.org/1998/Math/MathML">            
              <apply>
                <eq/>
                <ci> DNA_Damage </ci>
                <cn type="integer"> 1 </cn>
              </apply>
            </math>
                    </qual:functionTerm>
        </qual:listOfFunctionTerms>
      </qual:transition>
      <qual:transition qual:id="tr_ATR_">
        <qual:listOfInputs>
          <qual:input qual:id="tr_ATR_in_31" qual:qualitativeSpecies="DNA_Damage" qual:sign="positive" qual:transitionEffect="none"/>
          <qual:input qual:id="tr_ATR_in_86" qual:qualitativeSpecies="p14ARF" qual:sign="positive" qual:transitionEffect="none"/>
        </qual:listOfInputs>
        <qual:listOfOutputs>
          <qual:output qual:id="tr_ATR_out" qual:qualitativeSpecies="ATR" qual:transitionEffect="assignmentLevel"/>
        </qual:listOfOutputs>
        <qual:listOfFunctionTerms>
          <qual:defaultTerm qual:resultLevel="0">
          </qual:defaultTerm>
          <qual:functionTerm qual:resultLevel="1">
            <math xmlns="http://www.w3.org/1998/Math/MathML">            
              <apply>
                <or/>
                <apply>
                  <and/>
                  <apply>
                    <eq/>
                    <ci> DNA_Damage </ci>
                    <cn type="integer"> 0 </cn>
                  </apply>
                  <apply>
                    <eq/>
                    <ci> p14ARF </ci>
                    <cn type="integer"> 1 </cn>
                  </apply>
                </apply>
                <apply>
                  <eq/>
                  <ci> DNA_Damage </ci>
                  <cn type="integer"> 1 </cn>
                </apply>
              </apply>
            </math>
                    </qual:functionTerm>
        </qual:listOfFunctionTerms>
      </qual:transition>
      <qual:transition qual:id="tr_AXIN1_">
        <qual:listOfInputs>
          <qual:input qual:id="tr_AXIN1_in_59" qual:qualitativeSpecies="GSK3" qual:sign="positive" qual:transitionEffect="none"/>
        </qual:listOfInputs>
        <qual:listOfOutputs>
          <qual:output qual:id="tr_AXIN1_out" qual:qualitativeSpecies="AXIN1" qual:transitionEffect="assignmentLevel"/>
        </qual:listOfOutputs>
        <qual:listOfFunctionTerms>
          <qual:defaultTerm qual:resultLevel="0">
          </qual:defaultTerm>
          <qual:functionTerm qual:resultLevel="1">
            <math xmlns="http://www.w3.org/1998/Math/MathML">            
              <apply>
                <eq/>
                <ci> GSK3 </ci>
                <cn type="integer"> 1 </cn>
              </apply>
            </math>
                    </qual:functionTerm>
        </qual:listOfFunctionTerms>
      </qual:transition>
      <qual:transition qual:id="tr_BAD_">
        <qual:listOfInputs>
          <qual:input qual:id="tr_BAD_in_1" qual:qualitativeSpecies="AKT" qual:sign="negative" qual:transitionEffect="none"/>
          <qual:input qual:id="tr_BAD_in_60" qual:qualitativeSpecies="HIF1" qual:sign="negative" qual:transitionEffect="none"/>
          <qual:input qual:id="tr_BAD_in_92" qual:qualitativeSpecies="p90RSK" qual:sign="negative" qual:transitionEffect="none"/>
          <qual:input qual:id="tr_BAD_in_101" qual:qualitativeSpecies="RAF" qual:sign="negative" qual:transitionEffect="none"/>
          <qual:input qual:id="tr_BAD_in_127" qual:qualitativeSpecies="YWHAZ" qual:sign="negative" qual:transitionEffect="none"/>
        </qual:listOfInputs>
        <qual:listOfOutputs>
          <qual:output qual:id="tr_BAD_out" qual:qualitativeSpecies="BAD" qual:transitionEffect="assignmentLevel"/>
        </qual:listOfOutputs>
        <qual:listOfFunctionTerms>
          <qual:defaultTerm qual:resultLevel="0">
          </qual:defaultTerm>
          <qual:functionTerm qual:resultLevel="1">
            <math xmlns="http://www.w3.org/1998/Math/MathML">            
              <apply>
                <and/>
                <apply>
                  <eq/>
                  <ci> AKT </ci>
                  <cn type="integer"> 0 </cn>
                </apply>
                <apply>
                  <eq/>
                  <ci> HIF1 </ci>
                  <cn type="integer"> 0 </cn>
                </apply>
                <apply>
                  <eq/>
                  <ci> p90RSK </ci>
                  <cn type="integer"> 0 </cn>
                </apply>
                <apply>
                  <eq/>
                  <ci> RAF </ci>
                  <cn type="integer"> 0 </cn>
                </apply>
                <apply>
                  <eq/>
                  <ci> YWHAZ </ci>
                  <cn type="integer"> 0 </cn>
                </apply>
              </apply>
            </math>
                    </qual:functionTerm>
        </qual:listOfFunctionTerms>
      </qual:transition>
      <qual:transition qual:id="tr_Bak_">
        <qual:listOfInputs>
          <qual:input qual:id="tr_Bak_in_20" qual:qualitativeSpecies="Caspase8" qual:sign="positive" qual:transitionEffect="none"/>
        </qual:listOfInputs>
        <qual:listOfOutputs>
          <qual:output qual:id="tr_Bak_out" qual:qualitativeSpecies="Bak" qual:transitionEffect="assignmentLevel"/>
        </qual:listOfOutputs>
        <qual:listOfFunctionTerms>
          <qual:defaultTerm qual:resultLevel="0">
          </qual:defaultTerm>
          <qual:functionTerm qual:resultLevel="1">
            <math xmlns="http://www.w3.org/1998/Math/MathML">            
              <apply>
                <eq/>
                <ci> Caspase8 </ci>
                <cn type="integer"> 1 </cn>
              </apply>
            </math>
                    </qual:functionTerm>
        </qual:listOfFunctionTerms>
      </qual:transition>
      <qual:transition qual:id="tr_BAX_">
        <qual:listOfInputs>
          <qual:input qual:id="tr_BAX_in_13" qual:qualitativeSpecies="BCL2" qual:sign="negative" qual:transitionEffect="none"/>
          <qual:input qual:id="tr_BAX_in_42" qual:qualitativeSpecies="ETS1" qual:sign="negative" qual:transitionEffect="none"/>
          <qual:input qual:id="tr_BAX_in_60" qual:qualitativeSpecies="HIF1" qual:sign="negative" qual:transitionEffect="none"/>
          <qual:input qual:id="tr_BAX_in_66" qual:qualitativeSpecies="JNK" qual:sign="positive" qual:transitionEffect="none"/>
          <qual:input qual:id="tr_BAX_in_90" qual:qualitativeSpecies="p53" qual:sign="positive" qual:transitionEffect="none"/>
          <qual:input qual:id="tr_BAX_in_127" qual:qualitativeSpecies="YWHAZ" qual:sign="negative" qual:transitionEffect="none"/>
        </qual:listOfInputs>
        <qual:listOfOutputs>
          <qual:output qual:id="tr_BAX_out" qual:qualitativeSpecies="BAX" qual:transitionEffect="assignmentLevel"/>
        </qual:listOfOutputs>
        <qual:listOfFunctionTerms>
          <qual:defaultTerm qual:resultLevel="0">
          </qual:defaultTerm>
          <qual:functionTerm qual:resultLevel="1">
            <math xmlns="http://www.w3.org/1998/Math/MathML">            
              <apply>
                <or/>
                <apply>
                  <and/>
                  <apply>
                    <eq/>
                    <ci> BCL2 </ci>
                    <cn type="integer"> 0 </cn>
                  </apply>
                  <apply>
                    <eq/>
                    <ci> ETS1 </ci>
                    <cn type="integer"> 0 </cn>
                  </apply>
                  <apply>
                    <eq/>
                    <ci> HIF1 </ci>
                    <cn type="integer"> 0 </cn>
                  </apply>
                  <apply>
                    <eq/>
                    <ci> JNK </ci>
                    <cn type="integer"> 0 </cn>
                  </apply>
                  <apply>
                    <eq/>
                    <ci> p53 </ci>
                    <cn type="integer"> 1 </cn>
                  </apply>
                  <apply>
                    <eq/>
                    <ci> YWHAZ </ci>
                    <cn type="integer"> 0 </cn>
                  </apply>
                </apply>
                <apply>
                  <and/>
                  <apply>
                    <eq/>
                    <ci> BCL2 </ci>
                    <cn type="integer"> 0 </cn>
                  </apply>
                  <apply>
                    <eq/>
                    <ci> ETS1 </ci>
                    <cn type="integer"> 0 </cn>
                  </apply>
                  <apply>
                    <eq/>
                    <ci> HIF1 </ci>
                    <cn type="integer"> 0 </cn>
                  </apply>
                  <apply>
                    <eq/>
                    <ci> JNK </ci>
                    <cn type="integer"> 1 </cn>
                  </apply>
                  <apply>
                    <eq/>
                    <ci> YWHAZ </ci>
                    <cn type="integer"> 0 </cn>
                  </apply>
                </apply>
              </apply>
            </math>
                    </qual:functionTerm>
        </qual:listOfFunctionTerms>
      </qual:transition>
      <qual:transition qual:id="tr_BCL2_">
        <qual:listOfInputs>
          <qual:input qual:id="tr_BCL2_in_10" qual:qualitativeSpecies="BAD" qual:sign="negative" qual:transitionEffect="none"/>
          <qual:input qual:id="tr_BCL2_in_12" qual:qualitativeSpecies="BAX" qual:sign="negative" qual:transitionEffect="none"/>
          <qual:input qual:id="tr_BCL2_in_30" qual:qualitativeSpecies="DAXX" qual:sign="negative" qual:transitionEffect="none"/>
          <qual:input qual:id="tr_BCL2_in_61" qual:qualitativeSpecies="HSPs" qual:sign="positive" qual:transitionEffect="none"/>
          <qual:input qual:id="tr_BCL2_in_84" qual:qualitativeSpecies="NF_kB" qual:sign="positive" qual:transitionEffect="none"/>
          <qual:input qual:id="tr_BCL2_in_90" qual:qualitativeSpecies="p53" qual:sign="negative" qual:transitionEffect="none"/>
          <qual:input qual:id="tr_BCL2_in_108" qual:qualitativeSpecies="RUNX2" qual:sign="positive" qual:transitionEffect="none"/>
        </qual:listOfInputs>
        <qual:listOfOutputs>
          <qual:output qual:id="tr_BCL2_out" qual:qualitativeSpecies="BCL2" qual:transitionEffect="assignmentLevel"/>
        </qual:listOfOutputs>
        <qual:listOfFunctionTerms>
          <qual:defaultTerm qual:resultLevel="0">
          </qual:defaultTerm>
          <qual:functionTerm qual:resultLevel="1">
            <math xmlns="http://www.w3.org/1998/Math/MathML">            
              <apply>
                <or/>
                <apply>
                  <and/>
                  <apply>
                    <eq/>
                    <ci> BAD </ci>
                    <cn type="integer"> 0 </cn>
                  </apply>
                  <apply>
                    <eq/>
                    <ci> BAX </ci>
                    <cn type="integer"> 0 </cn>
                  </apply>
                  <apply>
                    <eq/>
                    <ci> DAXX </ci>
                    <cn type="integer"> 0 </cn>
                  </apply>
                  <apply>
                    <eq/>
                    <ci> HSPs </ci>
                    <cn type="integer"> 0 </cn>
                  </apply>
                  <apply>
                    <eq/>
                    <ci> NF_kB </ci>
                    <cn type="integer"> 0 </cn>
                  </apply>
                  <apply>
                    <eq/>
                    <ci> p53 </ci>
                    <cn type="integer"> 0 </cn>
                  </apply>
                  <apply>
                    <eq/>
                    <ci> RUNX2 </ci>
                    <cn type="integer"> 1 </cn>
                  </apply>
                </apply>
                <apply>
                  <and/>
                  <apply>
                    <eq/>
                    <ci> BAD </ci>
                    <cn type="integer"> 0 </cn>
                  </apply>
                  <apply>
                    <eq/>
                    <ci> BAX </ci>
                    <cn type="integer"> 0 </cn>
                  </apply>
                  <apply>
                    <eq/>
                    <ci> DAXX </ci>
                    <cn type="integer"> 0 </cn>
                  </apply>
                  <apply>
                    <eq/>
                    <ci> HSPs </ci>
                    <cn type="integer"> 0 </cn>
                  </apply>
                  <apply>
                    <eq/>
                    <ci> NF_kB </ci>
                    <cn type="integer"> 1 </cn>
                  </apply>
                  <apply>
                    <eq/>
                    <ci> p53 </ci>
                    <cn type="integer"> 0 </cn>
                  </apply>
                </apply>
                <apply>
                  <and/>
                  <apply>
                    <eq/>
                    <ci> BAD </ci>
                    <cn type="integer"> 0 </cn>
                  </apply>
                  <apply>
                    <eq/>
                    <ci> BAX </ci>
                    <cn type="integer"> 0 </cn>
                  </apply>
                  <apply>
                    <eq/>
                    <ci> DAXX </ci>
                    <cn type="integer"> 0 </cn>
                  </apply>
                  <apply>
                    <eq/>
                    <ci> HSPs </ci>
                    <cn type="integer"> 1 </cn>
                  </apply>
                  <apply>
                    <eq/>
                    <ci> p53 </ci>
                    <cn type="integer"> 0 </cn>
                  </apply>
                </apply>
              </apply>
            </math>
                    </qual:functionTerm>
        </qual:listOfFunctionTerms>
      </qual:transition>
      <qual:transition qual:id="tr_Bcl_XL_">
        <qual:listOfInputs>
          <qual:input qual:id="tr_Bcl_XL_in_6" qual:qualitativeSpecies="AR" qual:sign="positive" qual:transitionEffect="none"/>
          <qual:input qual:id="tr_Bcl_XL_in_10" qual:qualitativeSpecies="BAD" qual:sign="negative" qual:transitionEffect="none"/>
          <qual:input qual:id="tr_Bcl_XL_in_90" qual:qualitativeSpecies="p53" qual:sign="negative" qual:transitionEffect="none"/>
        </qual:listOfInputs>
        <qual:listOfOutputs>
          <qual:output qual:id="tr_Bcl_XL_out" qual:qualitativeSpecies="Bcl_XL" qual:transitionEffect="assignmentLevel"/>
        </qual:listOfOutputs>
        <qual:listOfFunctionTerms>
          <qual:defaultTerm qual:resultLevel="0">
          </qual:defaultTerm>
          <qual:functionTerm qual:resultLevel="1">
            <math xmlns="http://www.w3.org/1998/Math/MathML">            
              <apply>
                <and/>
                <apply>
                  <eq/>
                  <ci> AR </ci>
                  <cn type="integer"> 1 </cn>
                </apply>
                <apply>
                  <eq/>
                  <ci> BAD </ci>
                  <cn type="integer"> 0 </cn>
                </apply>
                <apply>
                  <eq/>
                  <ci> p53 </ci>
                  <cn type="integer"> 0 </cn>
                </apply>
              </apply>
            </math>
                    </qual:functionTerm>
        </qual:listOfFunctionTerms>
      </qual:transition>
      <qual:transition qual:id="tr_beta_catenin_">
        <qual:listOfInputs>
          <qual:input qual:id="tr_beta_catenin_in_9" qual:qualitativeSpecies="AXIN1" qual:sign="negative" qual:transitionEffect="none"/>
          <qual:input qual:id="tr_beta_catenin_in_44" qual:qualitativeSpecies="EZH2" qual:sign="positive" qual:transitionEffect="none"/>
          <qual:input qual:id="tr_beta_catenin_in_59" qual:qualitativeSpecies="GSK3" qual:sign="negative" qual:transitionEffect="none"/>
          <qual:input qual:id="tr_beta_catenin_in_90" qual:qualitativeSpecies="p53" qual:sign="negative" qual:transitionEffect="none"/>
          <qual:input qual:id="tr_beta_catenin_in_127" qual:qualitativeSpecies="YWHAZ" qual:sign="positive" qual:transitionEffect="none"/>
        </qual:listOfInputs>
        <qual:listOfOutputs>
          <qual:output qual:id="tr_beta_catenin_out" qual:qualitativeSpecies="beta_catenin" qual:transitionEffect="assignmentLevel"/>
        </qual:listOfOutputs>
        <qual:listOfFunctionTerms>
          <qual:defaultTerm qual:resultLevel="0">
          </qual:defaultTerm>
          <qual:functionTerm qual:resultLevel="1">
            <math xmlns="http://www.w3.org/1998/Math/MathML">            
              <apply>
                <or/>
                <apply>
                  <and/>
                  <apply>
                    <eq/>
                    <ci> AXIN1 </ci>
                    <cn type="integer"> 0 </cn>
                  </apply>
                  <apply>
                    <eq/>
                    <ci> EZH2 </ci>
                    <cn type="integer"> 0 </cn>
                  </apply>
                  <apply>
                    <eq/>
                    <ci> GSK3 </ci>
                    <cn type="integer"> 0 </cn>
                  </apply>
                  <apply>
                    <eq/>
                    <ci> p53 </ci>
                    <cn type="integer"> 0 </cn>
                  </apply>
                  <apply>
                    <eq/>
                    <ci> YWHAZ </ci>
                    <cn type="integer"> 1 </cn>
                  </apply>
                </apply>
                <apply>
                  <and/>
                  <apply>
                    <eq/>
                    <ci> AXIN1 </ci>
                    <cn type="integer"> 0 </cn>
                  </apply>
                  <apply>
                    <eq/>
                    <ci> EZH2 </ci>
                    <cn type="integer"> 1 </cn>
                  </apply>
                  <apply>
                    <eq/>
                    <ci> GSK3 </ci>
                    <cn type="integer"> 0 </cn>
                  </apply>
                  <apply>
                    <eq/>
                    <ci> p53 </ci>
                    <cn type="integer"> 0 </cn>
                  </apply>
                </apply>
              </apply>
            </math>
                    </qual:functionTerm>
        </qual:listOfFunctionTerms>
      </qual:transition>
      <qual:transition qual:id="tr_BIRC5_">
        <qual:listOfInputs>
          <qual:input qual:id="tr_BIRC5_in_61" qual:qualitativeSpecies="HSPs" qual:sign="positive" qual:transitionEffect="none"/>
          <qual:input qual:id="tr_BIRC5_in_90" qual:qualitativeSpecies="p53" qual:sign="negative" qual:transitionEffect="none"/>
        </qual:listOfInputs>
        <qual:listOfOutputs>
          <qual:output qual:id="tr_BIRC5_out" qual:qualitativeSpecies="BIRC5" qual:transitionEffect="assignmentLevel"/>
        </qual:listOfOutputs>
        <qual:listOfFunctionTerms>
          <qual:defaultTerm qual:resultLevel="0">
          </qual:defaultTerm>
          <qual:functionTerm qual:resultLevel="1">
            <math xmlns="http://www.w3.org/1998/Math/MathML">            
              <apply>
                <and/>
                <apply>
                  <eq/>
                  <ci> HSPs </ci>
                  <cn type="integer"> 1 </cn>
                </apply>
                <apply>
                  <eq/>
                  <ci> p53 </ci>
                  <cn type="integer"> 0 </cn>
                </apply>
              </apply>
            </math>
                    </qual:functionTerm>
        </qual:listOfFunctionTerms>
      </qual:transition>
      <qual:transition qual:id="tr_BRCA1_">
        <qual:listOfInputs>
          <qual:input qual:id="tr_BRCA1_in_7" qual:qualitativeSpecies="ATM" qual:sign="positive" qual:transitionEffect="none"/>
          <qual:input qual:id="tr_BRCA1_in_8" qual:qualitativeSpecies="ATR" qual:sign="positive" qual:transitionEffect="none"/>
          <qual:input qual:id="tr_BRCA1_in_27" qual:qualitativeSpecies="CyclinD" qual:sign="negative" qual:transitionEffect="none"/>
          <qual:input qual:id="tr_BRCA1_in_34" qual:qualitativeSpecies="E2F1" qual:sign="positive" qual:transitionEffect="none"/>
          <qual:input qual:id="tr_BRCA1_in_130" qual:qualitativeSpecies="Caspase3" qual:sign="negative" qual:transitionEffect="none"/>
        </qual:listOfInputs>
        <qual:listOfOutputs>
          <qual:output qual:id="tr_BRCA1_out" qual:qualitativeSpecies="BRCA1" qual:transitionEffect="assignmentLevel"/>
        </qual:listOfOutputs>
        <qual:listOfFunctionTerms>
          <qual:defaultTerm qual:resultLevel="0">
          </qual:defaultTerm>
          <qual:functionTerm qual:resultLevel="1">
            <math xmlns="http://www.w3.org/1998/Math/MathML">            
              <apply>
                <or/>
                <apply>
                  <and/>
                  <apply>
                    <eq/>
                    <ci> ATM </ci>
                    <cn type="integer"> 0 </cn>
                  </apply>
                  <apply>
                    <eq/>
                    <ci> ATR </ci>
                    <cn type="integer"> 0 </cn>
                  </apply>
                  <apply>
                    <eq/>
                    <ci> CyclinD </ci>
                    <cn type="integer"> 0 </cn>
                  </apply>
                  <apply>
                    <eq/>
                    <ci> E2F1 </ci>
                    <cn type="integer"> 1 </cn>
                  </apply>
                  <apply>
                    <eq/>
                    <ci> Caspase3 </ci>
                    <cn type="integer"> 0 </cn>
                  </apply>
                </apply>
                <apply>
                  <and/>
                  <apply>
                    <eq/>
                    <ci> ATM </ci>
                    <cn type="integer"> 0 </cn>
                  </apply>
                  <apply>
                    <eq/>
                    <ci> ATR </ci>
                    <cn type="integer"> 1 </cn>
                  </apply>
                  <apply>
                    <eq/>
                    <ci> CyclinD </ci>
                    <cn type="integer"> 0 </cn>
                  </apply>
                  <apply>
                    <eq/>
                    <ci> Caspase3 </ci>
                    <cn type="integer"> 0 </cn>
                  </apply>
                </apply>
                <apply>
                  <and/>
                  <apply>
                    <eq/>
                    <ci> ATM </ci>
                    <cn type="integer"> 1 </cn>
                  </apply>
                  <apply>
                    <eq/>
                    <ci> CyclinD </ci>
                    <cn type="integer"> 0 </cn>
                  </apply>
                  <apply>
                    <eq/>
                    <ci> Caspase3 </ci>
                    <cn type="integer"> 0 </cn>
                  </apply>
                </apply>
              </apply>
            </math>
                    </qual:functionTerm>
        </qual:listOfFunctionTerms>
      </qual:transition>
      <qual:transition qual:id="tr_BRCA2_">
        <qual:listOfInputs>
          <qual:input qual:id="tr_BRCA2_in_7" qual:qualitativeSpecies="ATM" qual:sign="positive" qual:transitionEffect="none"/>
          <qual:input qual:id="tr_BRCA2_in_8" qual:qualitativeSpecies="ATR" qual:sign="positive" qual:transitionEffect="none"/>
          <qual:input qual:id="tr_BRCA2_in_39" qual:qualitativeSpecies="EP300" qual:sign="positive" qual:transitionEffect="none"/>
        </qual:listOfInputs>
        <qual:listOfOutputs>
          <qual:output qual:id="tr_BRCA2_out" qual:qualitativeSpecies="BRCA2" qual:transitionEffect="assignmentLevel"/>
        </qual:listOfOutputs>
        <qual:listOfFunctionTerms>
          <qual:defaultTerm qual:resultLevel="0">
          </qual:defaultTerm>
          <qual:functionTerm qual:resultLevel="1">
            <math xmlns="http://www.w3.org/1998/Math/MathML">            
              <apply>
                <and/>
                <apply>
                  <eq/>
                  <ci> ATM </ci>
                  <cn type="integer"> 1 </cn>
                </apply>
                <apply>
                  <eq/>
                  <ci> ATR </ci>
                  <cn type="integer"> 1 </cn>
                </apply>
                <apply>
                  <eq/>
                  <ci> EP300 </ci>
                  <cn type="integer"> 1 </cn>
                </apply>
              </apply>
            </math>
                    </qual:functionTerm>
        </qual:listOfFunctionTerms>
      </qual:transition>
      <qual:transition qual:id="tr_Caspase8_">
        <qual:listOfInputs>
          <qual:input qual:id="tr_Caspase8_in_23" qual:qualitativeSpecies="cFLAR" qual:sign="negative" qual:transitionEffect="none"/>
          <qual:input qual:id="tr_Caspase8_in_45" qual:qualitativeSpecies="FADD" qual:sign="positive" qual:transitionEffect="none"/>
        </qual:listOfInputs>
        <qual:listOfOutputs>
          <qual:output qual:id="tr_Caspase8_out" qual:qualitativeSpecies="Caspase8" qual:transitionEffect="assignmentLevel"/>
        </qual:listOfOutputs>
        <qual:listOfFunctionTerms>
          <qual:defaultTerm qual:resultLevel="0">
          </qual:defaultTerm>
          <qual:functionTerm qual:resultLevel="1">
            <math xmlns="http://www.w3.org/1998/Math/MathML">            
              <apply>
                <and/>
                <apply>
                  <eq/>
                  <ci> cFLAR </ci>
                  <cn type="integer"> 0 </cn>
                </apply>
                <apply>
                  <eq/>
                  <ci> FADD </ci>
                  <cn type="integer"> 1 </cn>
                </apply>
              </apply>
            </math>
                    </qual:functionTerm>
        </qual:listOfFunctionTerms>
      </qual:transition>
      <qual:transition qual:id="tr_Caspase9_">
        <qual:listOfInputs>
          <qual:input qual:id="tr_Caspase9_in_1" qual:qualitativeSpecies="AKT" qual:sign="negative" qual:transitionEffect="none"/>
          <qual:input qual:id="tr_Caspase9_in_16" qual:qualitativeSpecies="BIRC5" qual:sign="positive" qual:transitionEffect="none"/>
          <qual:input qual:id="tr_Caspase9_in_28" qual:qualitativeSpecies="CytoC" qual:sign="positive" qual:transitionEffect="none"/>
          <qual:input qual:id="tr_Caspase9_in_29" qual:qualitativeSpecies="APAF1" qual:sign="positive" qual:transitionEffect="none"/>
          <qual:input qual:id="tr_Caspase9_in_99" qual:qualitativeSpecies="PTCH1" qual:sign="positive" qual:transitionEffect="none"/>
        </qual:listOfInputs>
        <qual:listOfOutputs>
          <qual:output qual:id="tr_Caspase9_out" qual:qualitativeSpecies="Caspase9" qual:transitionEffect="assignmentLevel"/>
        </qual:listOfOutputs>
        <qual:listOfFunctionTerms>
          <qual:defaultTerm qual:resultLevel="0">
          </qual:defaultTerm>
          <qual:functionTerm qual:resultLevel="1">
            <math xmlns="http://www.w3.org/1998/Math/MathML">            
              <apply>
                <or/>
                <apply>
                  <and/>
                  <apply>
                    <eq/>
                    <ci> AKT </ci>
                    <cn type="integer"> 0 </cn>
                  </apply>
                  <apply>
                    <eq/>
                    <ci> BIRC5 </ci>
                    <cn type="integer"> 0 </cn>
                  </apply>
                  <apply>
                    <eq/>
                    <ci> CytoC </ci>
                    <cn type="integer"> 1 </cn>
                  </apply>
                  <apply>
                    <eq/>
                    <ci> APAF1 </ci>
                    <cn type="integer"> 1 </cn>
                  </apply>
                  <apply>
                    <eq/>
                    <ci> PTCH1 </ci>
                    <cn type="integer"> 1 </cn>
                  </apply>
                </apply>
                <apply>
                  <and/>
                  <apply>
                    <eq/>
                    <ci> AKT </ci>
                    <cn type="integer"> 0 </cn>
                  </apply>
                  <apply>
                    <eq/>
                    <ci> BIRC5 </ci>
                    <cn type="integer"> 1 </cn>
                  </apply>
                  <apply>
                    <eq/>
                    <ci> CytoC </ci>
                    <cn type="integer"> 1 </cn>
                  </apply>
                  <apply>
                    <eq/>
                    <ci> APAF1 </ci>
                    <cn type="integer"> 1 </cn>
                  </apply>
                </apply>
              </apply>
            </math>
                    </qual:functionTerm>
        </qual:listOfFunctionTerms>
      </qual:transition>
      <qual:transition qual:id="tr_CDH2_">
        <qual:listOfInputs>
          <qual:input qual:id="tr_CDH2_in_123" qual:qualitativeSpecies="TWIST1" qual:sign="positive" qual:transitionEffect="none"/>
        </qual:listOfInputs>
        <qual:listOfOutputs>
          <qual:output qual:id="tr_CDH2_out" qual:qualitativeSpecies="CDH2" qual:transitionEffect="assignmentLevel"/>
        </qual:listOfOutputs>
        <qual:listOfFunctionTerms>
          <qual:defaultTerm qual:resultLevel="0">
          </qual:defaultTerm>
          <qual:functionTerm qual:resultLevel="1">
            <math xmlns="http://www.w3.org/1998/Math/MathML">            
              <apply>
                <eq/>
                <ci> TWIST1 </ci>
                <cn type="integer"> 1 </cn>
              </apply>
            </math>
                    </qual:functionTerm>
        </qual:listOfFunctionTerms>
      </qual:transition>
      <qual:transition qual:id="tr_cFLAR_">
        <qual:listOfInputs>
          <qual:input qual:id="tr_cFLAR_in_1" qual:qualitativeSpecies="AKT" qual:sign="positive" qual:transitionEffect="none"/>
          <qual:input qual:id="tr_cFLAR_in_6" qual:qualitativeSpecies="AR" qual:sign="positive" qual:transitionEffect="none"/>
          <qual:input qual:id="tr_cFLAR_in_66" qual:qualitativeSpecies="JNK" qual:sign="negative" qual:transitionEffect="none"/>
        </qual:listOfInputs>
        <qual:listOfOutputs>
          <qual:output qual:id="tr_cFLAR_out" qual:qualitativeSpecies="cFLAR" qual:transitionEffect="assignmentLevel"/>
        </qual:listOfOutputs>
        <qual:listOfFunctionTerms>
          <qual:defaultTerm qual:resultLevel="0">
          </qual:defaultTerm>
          <qual:functionTerm qual:resultLevel="1">
            <math xmlns="http://www.w3.org/1998/Math/MathML">            
              <apply>
                <or/>
                <apply>
                  <and/>
                  <apply>
                    <eq/>
                    <ci> AKT </ci>
                    <cn type="integer"> 0 </cn>
                  </apply>
                  <apply>
                    <eq/>
                    <ci> AR </ci>
                    <cn type="integer"> 1 </cn>
                  </apply>
                  <apply>
                    <eq/>
                    <ci> JNK </ci>
                    <cn type="integer"> 0 </cn>
                  </apply>
                </apply>
                <apply>
                  <and/>
                  <apply>
                    <eq/>
                    <ci> AKT </ci>
                    <cn type="integer"> 1 </cn>
                  </apply>
                  <apply>
                    <eq/>
                    <ci> JNK </ci>
                    <cn type="integer"> 0 </cn>
                  </apply>
                </apply>
              </apply>
            </math>
                    </qual:functionTerm>
        </qual:listOfFunctionTerms>
      </qual:transition>
      <qual:transition qual:id="tr_CHK1_2_">
        <qual:listOfInputs>
          <qual:input qual:id="tr_CHK1_2_in_7" qual:qualitativeSpecies="ATM" qual:sign="positive" qual:transitionEffect="none"/>
          <qual:input qual:id="tr_CHK1_2_in_8" qual:qualitativeSpecies="ATR" qual:sign="positive" qual:transitionEffect="none"/>
          <qual:input qual:id="tr_CHK1_2_in_17" qual:qualitativeSpecies="BRCA1" qual:sign="positive" qual:transitionEffect="none"/>
        </qual:listOfInputs>
        <qual:listOfOutputs>
          <qual:output qual:id="tr_CHK1_2_out" qual:qualitativeSpecies="CHK1_2" qual:transitionEffect="assignmentLevel"/>
        </qual:listOfOutputs>
        <qual:listOfFunctionTerms>
          <qual:defaultTerm qual:resultLevel="0">
          </qual:defaultTerm>
          <qual:functionTerm qual:resultLevel="1">
            <math xmlns="http://www.w3.org/1998/Math/MathML">            
              <apply>
                <and/>
                <apply>
                  <eq/>
                  <ci> ATM </ci>
                  <cn type="integer"> 1 </cn>
                </apply>
                <apply>
                  <eq/>
                  <ci> ATR </ci>
                  <cn type="integer"> 1 </cn>
                </apply>
                <apply>
                  <eq/>
                  <ci> BRCA1 </ci>
                  <cn type="integer"> 1 </cn>
                </apply>
              </apply>
            </math>
                    </qual:functionTerm>
        </qual:listOfFunctionTerms>
      </qual:transition>
      <qual:transition qual:id="tr_COX4I2_">
        <qual:listOfInputs>
          <qual:input qual:id="tr_COX4I2_in_60" qual:qualitativeSpecies="HIF1" qual:sign="positive" qual:transitionEffect="none"/>
        </qual:listOfInputs>
        <qual:listOfOutputs>
          <qual:output qual:id="tr_COX4I2_out" qual:qualitativeSpecies="COX4I2" qual:transitionEffect="assignmentLevel"/>
        </qual:listOfOutputs>
        <qual:listOfFunctionTerms>
          <qual:defaultTerm qual:resultLevel="0">
          </qual:defaultTerm>
          <qual:functionTerm qual:resultLevel="1">
            <math xmlns="http://www.w3.org/1998/Math/MathML">            
              <apply>
                <eq/>
                <ci> HIF1 </ci>
                <cn type="integer"> 1 </cn>
              </apply>
            </math>
                    </qual:functionTerm>
        </qual:listOfFunctionTerms>
      </qual:transition>
      <qual:transition qual:id="tr_CyclinB_">
        <qual:listOfInputs>
          <qual:input qual:id="tr_CyclinB_in_34" qual:qualitativeSpecies="E2F1" qual:sign="positive" qual:transitionEffect="none"/>
          <qual:input qual:id="tr_CyclinB_in_88" qual:qualitativeSpecies="p21" qual:sign="negative" qual:transitionEffect="none"/>
        </qual:listOfInputs>
        <qual:listOfOutputs>
          <qual:output qual:id="tr_CyclinB_out" qual:qualitativeSpecies="CyclinB" qual:transitionEffect="assignmentLevel"/>
        </qual:listOfOutputs>
        <qual:listOfFunctionTerms>
          <qual:defaultTerm qual:resultLevel="0">
          </qual:defaultTerm>
          <qual:functionTerm qual:resultLevel="1">
            <math xmlns="http://www.w3.org/1998/Math/MathML">            
              <apply>
                <and/>
                <apply>
                  <eq/>
                  <ci> E2F1 </ci>
                  <cn type="integer"> 1 </cn>
                </apply>
                <apply>
                  <eq/>
                  <ci> p21 </ci>
                  <cn type="integer"> 0 </cn>
                </apply>
              </apply>
            </math>
                    </qual:functionTerm>
        </qual:listOfFunctionTerms>
      </qual:transition>
      <qual:transition qual:id="tr_CyclinD_">
        <qual:listOfInputs>
          <qual:input qual:id="tr_CyclinD_in_49" qual:qualitativeSpecies="FOXO" qual:sign="negative" qual:transitionEffect="none"/>
          <qual:input qual:id="tr_CyclinD_in_56" qual:qualitativeSpecies="GLI" qual:sign="positive" qual:transitionEffect="none"/>
          <qual:input qual:id="tr_CyclinD_in_59" qual:qualitativeSpecies="GSK3" qual:sign="negative" qual:transitionEffect="none"/>
          <qual:input qual:id="tr_CyclinD_in_79" qual:qualitativeSpecies="MYC_MAX" qual:sign="positive" qual:transitionEffect="none"/>
          <qual:input qual:id="tr_CyclinD_in_84" qual:qualitativeSpecies="NF_kB" qual:sign="positive" qual:transitionEffect="none"/>
          <qual:input qual:id="tr_CyclinD_in_87" qual:qualitativeSpecies="p15" qual:sign="negative" qual:transitionEffect="none"/>
          <qual:input qual:id="tr_CyclinD_in_88" qual:qualitativeSpecies="p21" qual:sign="negative" qual:transitionEffect="none"/>
          <qual:input qual:id="tr_CyclinD_in_116" qual:qualitativeSpecies="TCF" qual:sign="positive" qual:transitionEffect="none"/>
        </qual:listOfInputs>
        <qual:listOfOutputs>
          <qual:output qual:id="tr_CyclinD_out" qual:qualitativeSpecies="CyclinD" qual:transitionEffect="assignmentLevel"/>
        </qual:listOfOutputs>
        <qual:listOfFunctionTerms>
          <qual:defaultTerm qual:resultLevel="0">
          </qual:defaultTerm>
          <qual:functionTerm qual:resultLevel="1">
            <math xmlns="http://www.w3.org/1998/Math/MathML">            
              <apply>
                <or/>
                <apply>
                  <and/>
                  <apply>
                    <eq/>
                    <ci> FOXO </ci>
                    <cn type="integer"> 0 </cn>
                  </apply>
                  <apply>
                    <eq/>
                    <ci> GLI </ci>
                    <cn type="integer"> 0 </cn>
                  </apply>
                  <apply>
                    <eq/>
                    <ci> GSK3 </ci>
                    <cn type="integer"> 0 </cn>
                  </apply>
                  <apply>
                    <eq/>
                    <ci> MYC_MAX </ci>
                    <cn type="integer"> 1 </cn>
                  </apply>
                  <apply>
                    <eq/>
                    <ci> NF_kB </ci>
                    <cn type="integer"> 0 </cn>
                  </apply>
                  <apply>
                    <eq/>
                    <ci> p15 </ci>
                    <cn type="integer"> 0 </cn>
                  </apply>
                  <apply>
                    <eq/>
                    <ci> p21 </ci>
                    <cn type="integer"> 0 </cn>
                  </apply>
                  <apply>
                    <eq/>
                    <ci> TCF </ci>
                    <cn type="integer"> 1 </cn>
                  </apply>
                </apply>
                <apply>
                  <and/>
                  <apply>
                    <eq/>
                    <ci> FOXO </ci>
                    <cn type="integer"> 0 </cn>
                  </apply>
                  <apply>
                    <eq/>
                    <ci> GLI </ci>
                    <cn type="integer"> 0 </cn>
                  </apply>
                  <apply>
                    <eq/>
                    <ci> GSK3 </ci>
                    <cn type="integer"> 0 </cn>
                  </apply>
                  <apply>
                    <eq/>
                    <ci> MYC_MAX </ci>
                    <cn type="integer"> 1 </cn>
                  </apply>
                  <apply>
                    <eq/>
                    <ci> NF_kB </ci>
                    <cn type="integer"> 1 </cn>
                  </apply>
                  <apply>
                    <eq/>
                    <ci> p15 </ci>
                    <cn type="integer"> 0 </cn>
                  </apply>
                  <apply>
                    <eq/>
                    <ci> p21 </ci>
                    <cn type="integer"> 0 </cn>
                  </apply>
                </apply>
                <apply>
                  <and/>
                  <apply>
                    <eq/>
                    <ci> FOXO </ci>
                    <cn type="integer"> 0 </cn>
                  </apply>
                  <apply>
                    <eq/>
                    <ci> GLI </ci>
                    <cn type="integer"> 1 </cn>
                  </apply>
                  <apply>
                    <eq/>
                    <ci> GSK3 </ci>
                    <cn type="integer"> 0 </cn>
                  </apply>
                  <apply>
                    <eq/>
                    <ci> MYC_MAX </ci>
                    <cn type="integer"> 1 </cn>
                  </apply>
                  <apply>
                    <eq/>
                    <ci> p15 </ci>
                    <cn type="integer"> 0 </cn>
                  </apply>
                  <apply>
                    <eq/>
                    <ci> p21 </ci>
                    <cn type="integer"> 0 </cn>
                  </apply>
                </apply>
              </apply>
            </math>
                    </qual:functionTerm>
        </qual:listOfFunctionTerms>
      </qual:transition>
      <qual:transition qual:id="tr_CytoC_">
        <qual:listOfInputs>
          <qual:input qual:id="tr_CytoC_in_1" qual:qualitativeSpecies="AKT" qual:sign="negative" qual:transitionEffect="none"/>
          <qual:input qual:id="tr_CytoC_in_11" qual:qualitativeSpecies="Bak" qual:sign="positive" qual:transitionEffect="none"/>
          <qual:input qual:id="tr_CytoC_in_12" qual:qualitativeSpecies="BAX" qual:sign="positive" qual:transitionEffect="none"/>
          <qual:input qual:id="tr_CytoC_in_13" qual:qualitativeSpecies="BCL2" qual:sign="negative" qual:transitionEffect="none"/>
          <qual:input qual:id="tr_CytoC_in_14" qual:qualitativeSpecies="Bcl_XL" qual:sign="negative" qual:transitionEffect="none"/>
          <qual:input qual:id="tr_CytoC_in_20" qual:qualitativeSpecies="Caspase8" qual:sign="positive" qual:transitionEffect="none"/>
          <qual:input qual:id="tr_CytoC_in_90" qual:qualitativeSpecies="p53" qual:sign="positive" qual:transitionEffect="none"/>
        </qual:listOfInputs>
        <qual:listOfOutputs>
          <qual:output qual:id="tr_CytoC_out" qual:qualitativeSpecies="CytoC" qual:transitionEffect="assignmentLevel"/>
        </qual:listOfOutputs>
        <qual:listOfFunctionTerms>
          <qual:defaultTerm qual:resultLevel="0">
          </qual:defaultTerm>
          <qual:functionTerm qual:resultLevel="1">
            <math xmlns="http://www.w3.org/1998/Math/MathML">            
              <apply>
                <or/>
                <apply>
                  <and/>
                  <apply>
                    <eq/>
                    <ci> AKT </ci>
                    <cn type="integer"> 0 </cn>
                  </apply>
                  <apply>
                    <eq/>
                    <ci> Bak </ci>
                    <cn type="integer"> 0 </cn>
                  </apply>
                  <apply>
                    <eq/>
                    <ci> BAX </ci>
                    <cn type="integer"> 0 </cn>
                  </apply>
                  <apply>
                    <eq/>
                    <ci> BCL2 </ci>
                    <cn type="integer"> 0 </cn>
                  </apply>
                  <apply>
                    <eq/>
                    <ci> Bcl_XL </ci>
                    <cn type="integer"> 0 </cn>
                  </apply>
                  <apply>
                    <eq/>
                    <ci> Caspase8 </ci>
                    <cn type="integer"> 0 </cn>
                  </apply>
                  <apply>
                    <eq/>
                    <ci> p53 </ci>
                    <cn type="integer"> 1 </cn>
                  </apply>
                </apply>
                <apply>
                  <and/>
                  <apply>
                    <eq/>
                    <ci> AKT </ci>
                    <cn type="integer"> 0 </cn>
                  </apply>
                  <apply>
                    <eq/>
                    <ci> Bak </ci>
                    <cn type="integer"> 0 </cn>
                  </apply>
                  <apply>
                    <eq/>
                    <ci> BAX </ci>
                    <cn type="integer"> 0 </cn>
                  </apply>
                  <apply>
                    <eq/>
                    <ci> BCL2 </ci>
                    <cn type="integer"> 0 </cn>
                  </apply>
                  <apply>
                    <eq/>
                    <ci> Bcl_XL </ci>
                    <cn type="integer"> 0 </cn>
                  </apply>
                  <apply>
                    <eq/>
                    <ci> Caspase8 </ci>
                    <cn type="integer"> 1 </cn>
                  </apply>
                </apply>
                <apply>
                  <and/>
                  <apply>
                    <eq/>
                    <ci> AKT </ci>
                    <cn type="integer"> 0 </cn>
                  </apply>
                  <apply>
                    <eq/>
                    <ci> Bak </ci>
                    <cn type="integer"> 0 </cn>
                  </apply>
                  <apply>
                    <eq/>
                    <ci> BAX </ci>
                    <cn type="integer"> 1 </cn>
                  </apply>
                  <apply>
                    <eq/>
                    <ci> BCL2 </ci>
                    <cn type="integer"> 0 </cn>
                  </apply>
                  <apply>
                    <eq/>
                    <ci> Bcl_XL </ci>
                    <cn type="integer"> 0 </cn>
                  </apply>
                </apply>
                <apply>
                  <and/>
                  <apply>
                    <eq/>
                    <ci> AKT </ci>
                    <cn type="integer"> 0 </cn>
                  </apply>
                  <apply>
                    <eq/>
                    <ci> Bak </ci>
                    <cn type="integer"> 1 </cn>
                  </apply>
                  <apply>
                    <eq/>
                    <ci> BCL2 </ci>
                    <cn type="integer"> 0 </cn>
                  </apply>
                  <apply>
                    <eq/>
                    <ci> Bcl_XL </ci>
                    <cn type="integer"> 0 </cn>
                  </apply>
                </apply>
              </apply>
            </math>
                    </qual:functionTerm>
        </qual:listOfFunctionTerms>
      </qual:transition>
      <qual:transition qual:id="tr_APAF1_">
        <qual:listOfInputs>
          <qual:input qual:id="tr_APAF1_in_1" qual:qualitativeSpecies="AKT" qual:sign="negative" qual:transitionEffect="none"/>
          <qual:input qual:id="tr_APAF1_in_11" qual:qualitativeSpecies="Bak" qual:sign="positive" qual:transitionEffect="none"/>
          <qual:input qual:id="tr_APAF1_in_12" qual:qualitativeSpecies="BAX" qual:sign="positive" qual:transitionEffect="none"/>
          <qual:input qual:id="tr_APAF1_in_13" qual:qualitativeSpecies="BCL2" qual:sign="negative" qual:transitionEffect="none"/>
          <qual:input qual:id="tr_APAF1_in_14" qual:qualitativeSpecies="Bcl_XL" qual:sign="negative" qual:transitionEffect="none"/>
          <qual:input qual:id="tr_APAF1_in_20" qual:qualitativeSpecies="Caspase8" qual:sign="positive" qual:transitionEffect="none"/>
          <qual:input qual:id="tr_APAF1_in_61" qual:qualitativeSpecies="HSPs" qual:sign="positive" qual:transitionEffect="none"/>
          <qual:input qual:id="tr_APAF1_in_90" qual:qualitativeSpecies="p53" qual:sign="positive" qual:transitionEffect="none"/>
        </qual:listOfInputs>
        <qual:listOfOutputs>
          <qual:output qual:id="tr_APAF1_out" qual:qualitativeSpecies="APAF1" qual:transitionEffect="assignmentLevel"/>
        </qual:listOfOutputs>
        <qual:listOfFunctionTerms>
          <qual:defaultTerm qual:resultLevel="0">
          </qual:defaultTerm>
          <qual:functionTerm qual:resultLevel="1">
            <math xmlns="http://www.w3.org/1998/Math/MathML">            
              <apply>
                <or/>
                <apply>
                  <and/>
                  <apply>
                    <eq/>
                    <ci> AKT </ci>
                    <cn type="integer"> 0 </cn>
                  </apply>
                  <apply>
                    <eq/>
                    <ci> Bak </ci>
                    <cn type="integer"> 0 </cn>
                  </apply>
                  <apply>
                    <eq/>
                    <ci> BAX </ci>
                    <cn type="integer"> 0 </cn>
                  </apply>
                  <apply>
                    <eq/>
                    <ci> BCL2 </ci>
                    <cn type="integer"> 0 </cn>
                  </apply>
                  <apply>
                    <eq/>
                    <ci> Bcl_XL </ci>
                    <cn type="integer"> 0 </cn>
                  </apply>
                  <apply>
                    <eq/>
                    <ci> Caspase8 </ci>
                    <cn type="integer"> 0 </cn>
                  </apply>
                  <apply>
                    <eq/>
                    <ci> HSPs </ci>
                    <cn type="integer"> 0 </cn>
                  </apply>
                  <apply>
                    <eq/>
                    <ci> p53 </ci>
                    <cn type="integer"> 1 </cn>
                  </apply>
                </apply>
                <apply>
                  <and/>
                  <apply>
                    <eq/>
                    <ci> AKT </ci>
                    <cn type="integer"> 0 </cn>
                  </apply>
                  <apply>
                    <eq/>
                    <ci> Bak </ci>
                    <cn type="integer"> 0 </cn>
                  </apply>
                  <apply>
                    <eq/>
                    <ci> BAX </ci>
                    <cn type="integer"> 0 </cn>
                  </apply>
                  <apply>
                    <eq/>
                    <ci> BCL2 </ci>
                    <cn type="integer"> 0 </cn>
                  </apply>
                  <apply>
                    <eq/>
                    <ci> Bcl_XL </ci>
                    <cn type="integer"> 0 </cn>
                  </apply>
                  <apply>
                    <eq/>
                    <ci> Caspase8 </ci>
                    <cn type="integer"> 0 </cn>
                  </apply>
                  <apply>
                    <eq/>
                    <ci> HSPs </ci>
                    <cn type="integer"> 1 </cn>
                  </apply>
                </apply>
                <apply>
                  <and/>
                  <apply>
                    <eq/>
                    <ci> AKT </ci>
                    <cn type="integer"> 0 </cn>
                  </apply>
                  <apply>
                    <eq/>
                    <ci> Bak </ci>
                    <cn type="integer"> 0 </cn>
                  </apply>
                  <apply>
                    <eq/>
                    <ci> BAX </ci>
                    <cn type="integer"> 0 </cn>
                  </apply>
                  <apply>
                    <eq/>
                    <ci> BCL2 </ci>
                    <cn type="integer"> 0 </cn>
                  </apply>
                  <apply>
                    <eq/>
                    <ci> Bcl_XL </ci>
                    <cn type="integer"> 0 </cn>
                  </apply>
                  <apply>
                    <eq/>
                    <ci> Caspase8 </ci>
                    <cn type="integer"> 1 </cn>
                  </apply>
                </apply>
                <apply>
                  <and/>
                  <apply>
                    <eq/>
                    <ci> AKT </ci>
                    <cn type="integer"> 0 </cn>
                  </apply>
                  <apply>
                    <eq/>
                    <ci> Bak </ci>
                    <cn type="integer"> 0 </cn>
                  </apply>
                  <apply>
                    <eq/>
                    <ci> BAX </ci>
                    <cn type="integer"> 1 </cn>
                  </apply>
                  <apply>
                    <eq/>
                    <ci> BCL2 </ci>
                    <cn type="integer"> 0 </cn>
                  </apply>
                  <apply>
                    <eq/>
                    <ci> Bcl_XL </ci>
                    <cn type="integer"> 0 </cn>
                  </apply>
                </apply>
                <apply>
                  <and/>
                  <apply>
                    <eq/>
                    <ci> AKT </ci>
                    <cn type="integer"> 0 </cn>
                  </apply>
                  <apply>
                    <eq/>
                    <ci> Bak </ci>
                    <cn type="integer"> 1 </cn>
                  </apply>
                  <apply>
                    <eq/>
                    <ci> BCL2 </ci>
                    <cn type="integer"> 0 </cn>
                  </apply>
                  <apply>
                    <eq/>
                    <ci> Bcl_XL </ci>
                    <cn type="integer"> 0 </cn>
                  </apply>
                </apply>
              </apply>
            </math>
                    </qual:functionTerm>
        </qual:listOfFunctionTerms>
      </qual:transition>
      <qual:transition qual:id="tr_DAXX_">
        <qual:listOfInputs>
          <qual:input qual:id="tr_DAXX_in_7" qual:qualitativeSpecies="ATM" qual:sign="negative" qual:transitionEffect="none"/>
          <qual:input qual:id="tr_DAXX_in_8" qual:qualitativeSpecies="ATR" qual:sign="negative" qual:transitionEffect="none"/>
          <qual:input qual:id="tr_DAXX_in_114" qual:qualitativeSpecies="SPOP" qual:sign="negative" qual:transitionEffect="none"/>
        </qual:listOfInputs>
        <qual:listOfOutputs>
          <qual:output qual:id="tr_DAXX_out" qual:qualitativeSpecies="DAXX" qual:transitionEffect="assignmentLevel"/>
        </qual:listOfOutputs>
        <qual:listOfFunctionTerms>
          <qual:defaultTerm qual:resultLevel="0">
          </qual:defaultTerm>
          <qual:functionTerm qual:resultLevel="1">
            <math xmlns="http://www.w3.org/1998/Math/MathML">            
              <apply>
                <and/>
                <apply>
                  <eq/>
                  <ci> ATM </ci>
                  <cn type="integer"> 0 </cn>
                </apply>
                <apply>
                  <eq/>
                  <ci> ATR </ci>
                  <cn type="integer"> 0 </cn>
                </apply>
                <apply>
                  <eq/>
                  <ci> SPOP </ci>
                  <cn type="integer"> 0 </cn>
                </apply>
              </apply>
            </math>
                    </qual:functionTerm>
        </qual:listOfFunctionTerms>
      </qual:transition>
      <qual:transition qual:id="tr_DNA_Damage_">
        <qual:listOfInputs>
          <qual:input qual:id="tr_DNA_Damage_in_19" qual:qualitativeSpecies="Carcinogen" qual:sign="positive" qual:transitionEffect="none"/>
          <qual:input qual:id="tr_DNA_Damage_in_114" qual:qualitativeSpecies="SPOP" qual:sign="negative" qual:transitionEffect="none"/>
        </qual:listOfInputs>
        <qual:listOfOutputs>
          <qual:output qual:id="tr_DNA_Damage_out" qual:qualitativeSpecies="DNA_Damage" qual:transitionEffect="assignmentLevel"/>
        </qual:listOfOutputs>
        <qual:listOfFunctionTerms>
          <qual:defaultTerm qual:resultLevel="0">
          </qual:defaultTerm>
          <qual:functionTerm qual:resultLevel="1">
            <math xmlns="http://www.w3.org/1998/Math/MathML">            
              <apply>
                <and/>
                <apply>
                  <eq/>
                  <ci> Carcinogen </ci>
                  <cn type="integer"> 1 </cn>
                </apply>
                <apply>
                  <eq/>
                  <ci> SPOP </ci>
                  <cn type="integer"> 0 </cn>
                </apply>
              </apply>
            </math>
                    </qual:functionTerm>
        </qual:listOfFunctionTerms>
      </qual:transition>
      <qual:transition qual:id="tr_DNA_Repair_">
        <qual:listOfInputs>
          <qual:input qual:id="tr_DNA_Repair_in_7" qual:qualitativeSpecies="ATM" qual:sign="positive" qual:transitionEffect="none"/>
          <qual:input qual:id="tr_DNA_Repair_in_8" qual:qualitativeSpecies="ATR" qual:sign="positive" qual:transitionEffect="none"/>
          <qual:input qual:id="tr_DNA_Repair_in_17" qual:qualitativeSpecies="BRCA1" qual:sign="positive" qual:transitionEffect="none"/>
          <qual:input qual:id="tr_DNA_Repair_in_18" qual:qualitativeSpecies="BRCA2" qual:sign="positive" qual:transitionEffect="none"/>
          <qual:input qual:id="tr_DNA_Repair_in_86" qual:qualitativeSpecies="p14ARF" qual:sign="positive" qual:transitionEffect="none"/>
        </qual:listOfInputs>
        <qual:listOfOutputs>
          <qual:output qual:id="tr_DNA_Repair_out" qual:qualitativeSpecies="DNA_Repair" qual:transitionEffect="assignmentLevel"/>
        </qual:listOfOutputs>
        <qual:listOfFunctionTerms>
          <qual:defaultTerm qual:resultLevel="0">
          </qual:defaultTerm>
          <qual:functionTerm qual:resultLevel="1">
            <math xmlns="http://www.w3.org/1998/Math/MathML">            
              <apply>
                <or/>
                <apply>
                  <and/>
                  <apply>
                    <eq/>
                    <ci> ATM </ci>
                    <cn type="integer"> 1 </cn>
                  </apply>
                  <apply>
                    <eq/>
                    <ci> ATR </ci>
                    <cn type="integer"> 1 </cn>
                  </apply>
                  <apply>
                    <eq/>
                    <ci> BRCA1 </ci>
                    <cn type="integer"> 0 </cn>
                  </apply>
                  <apply>
                    <eq/>
                    <ci> BRCA2 </ci>
                    <cn type="integer"> 0 </cn>
                  </apply>
                  <apply>
                    <eq/>
                    <ci> p14ARF </ci>
                    <cn type="integer"> 1 </cn>
                  </apply>
                </apply>
                <apply>
                  <and/>
                  <apply>
                    <eq/>
                    <ci> ATM </ci>
                    <cn type="integer"> 1 </cn>
                  </apply>
                  <apply>
                    <eq/>
                    <ci> ATR </ci>
                    <cn type="integer"> 1 </cn>
                  </apply>
                  <apply>
                    <eq/>
                    <ci> BRCA1 </ci>
                    <cn type="integer"> 0 </cn>
                  </apply>
                  <apply>
                    <eq/>
                    <ci> BRCA2 </ci>
                    <cn type="integer"> 1 </cn>
                  </apply>
                </apply>
                <apply>
                  <and/>
                  <apply>
                    <eq/>
                    <ci> ATM </ci>
                    <cn type="integer"> 1 </cn>
                  </apply>
                  <apply>
                    <eq/>
                    <ci> ATR </ci>
                    <cn type="integer"> 1 </cn>
                  </apply>
                  <apply>
                    <eq/>
                    <ci> BRCA1 </ci>
                    <cn type="integer"> 1 </cn>
                  </apply>
                </apply>
              </apply>
            </math>
                    </qual:functionTerm>
        </qual:listOfFunctionTerms>
      </qual:transition>
      <qual:transition qual:id="tr_Dsh_">
        <qual:listOfInputs>
          <qual:input qual:id="tr_Dsh_in_126" qual:qualitativeSpecies="WNT" qual:sign="positive" qual:transitionEffect="none"/>
        </qual:listOfInputs>
        <qual:listOfOutputs>
          <qual:output qual:id="tr_Dsh_out" qual:qualitativeSpecies="Dsh" qual:transitionEffect="assignmentLevel"/>
        </qual:listOfOutputs>
        <qual:listOfFunctionTerms>
          <qual:defaultTerm qual:resultLevel="0">
          </qual:defaultTerm>
          <qual:functionTerm qual:resultLevel="1">
            <math xmlns="http://www.w3.org/1998/Math/MathML">            
              <apply>
                <eq/>
                <ci> WNT </ci>
                <cn type="integer"> 1 </cn>
              </apply>
            </math>
                    </qual:functionTerm>
        </qual:listOfFunctionTerms>
      </qual:transition>
      <qual:transition qual:id="tr_E2F1_">
        <qual:listOfInputs>
          <qual:input qual:id="tr_E2F1_in_6" qual:qualitativeSpecies="AR" qual:sign="positive" qual:transitionEffect="none"/>
          <qual:input qual:id="tr_E2F1_in_77" qual:qualitativeSpecies="MXI1" qual:sign="negative" qual:transitionEffect="none"/>
          <qual:input qual:id="tr_E2F1_in_104" qual:qualitativeSpecies="RB1" qual:sign="negative" qual:transitionEffect="none"/>
        </qual:listOfInputs>
        <qual:listOfOutputs>
          <qual:output qual:id="tr_E2F1_out" qual:qualitativeSpecies="E2F1" qual:transitionEffect="assignmentLevel"/>
        </qual:listOfOutputs>
        <qual:listOfFunctionTerms>
          <qual:defaultTerm qual:resultLevel="0">
          </qual:defaultTerm>
          <qual:functionTerm qual:resultLevel="1">
            <math xmlns="http://www.w3.org/1998/Math/MathML">            
              <apply>
                <and/>
                <apply>
                  <eq/>
                  <ci> AR </ci>
                  <cn type="integer"> 1 </cn>
                </apply>
                <apply>
                  <eq/>
                  <ci> MXI1 </ci>
                  <cn type="integer"> 0 </cn>
                </apply>
                <apply>
                  <eq/>
                  <ci> RB1 </ci>
                  <cn type="integer"> 0 </cn>
                </apply>
              </apply>
            </math>
                    </qual:functionTerm>
        </qual:listOfFunctionTerms>
      </qual:transition>
      <qual:transition qual:id="tr_E_cadherin_">
        <qual:listOfInputs>
          <qual:input qual:id="tr_E_cadherin_in_15" qual:qualitativeSpecies="beta_catenin" qual:sign="positive" qual:transitionEffect="none"/>
          <qual:input qual:id="tr_E_cadherin_in_40" qual:qualitativeSpecies="ERG" qual:sign="negative" qual:transitionEffect="none"/>
          <qual:input qual:id="tr_E_cadherin_in_84" qual:qualitativeSpecies="NF_kB" qual:sign="negative" qual:transitionEffect="none"/>
          <qual:input qual:id="tr_E_cadherin_in_110" qual:qualitativeSpecies="Slug" qual:sign="negative" qual:transitionEffect="none"/>
          <qual:input qual:id="tr_E_cadherin_in_113" qual:qualitativeSpecies="Snail" qual:sign="negative" qual:transitionEffect="none"/>
          <qual:input qual:id="tr_E_cadherin_in_128" qual:qualitativeSpecies="AR_ERG" qual:sign="positive" qual:transitionEffect="none"/>
        </qual:listOfInputs>
        <qual:listOfOutputs>
          <qual:output qual:id="tr_E_cadherin_out" qual:qualitativeSpecies="E_cadherin" qual:transitionEffect="assignmentLevel"/>
        </qual:listOfOutputs>
        <qual:listOfFunctionTerms>
          <qual:defaultTerm qual:resultLevel="0">
          </qual:defaultTerm>
          <qual:functionTerm qual:resultLevel="1">
            <math xmlns="http://www.w3.org/1998/Math/MathML">            
              <apply>
                <or/>
                <apply>
                  <and/>
                  <apply>
                    <eq/>
                    <ci> beta_catenin </ci>
                    <cn type="integer"> 0 </cn>
                  </apply>
                  <apply>
                    <eq/>
                    <ci> ERG </ci>
                    <cn type="integer"> 0 </cn>
                  </apply>
                  <apply>
                    <eq/>
                    <ci> NF_kB </ci>
                    <cn type="integer"> 0 </cn>
                  </apply>
                  <apply>
                    <eq/>
                    <ci> Slug </ci>
                    <cn type="integer"> 0 </cn>
                  </apply>
                  <apply>
                    <eq/>
                    <ci> Snail </ci>
                    <cn type="integer"> 0 </cn>
                  </apply>
                  <apply>
                    <eq/>
                    <ci> AR_ERG </ci>
                    <cn type="integer"> 1 </cn>
                  </apply>
                </apply>
                <apply>
                  <and/>
                  <apply>
                    <eq/>
                    <ci> beta_catenin </ci>
                    <cn type="integer"> 1 </cn>
                  </apply>
                  <apply>
                    <eq/>
                    <ci> ERG </ci>
                    <cn type="integer"> 0 </cn>
                  </apply>
                  <apply>
                    <eq/>
                    <ci> NF_kB </ci>
                    <cn type="integer"> 0 </cn>
                  </apply>
                  <apply>
                    <eq/>
                    <ci> Slug </ci>
                    <cn type="integer"> 0 </cn>
                  </apply>
                  <apply>
                    <eq/>
                    <ci> Snail </ci>
                    <cn type="integer"> 0 </cn>
                  </apply>
                </apply>
              </apply>
            </math>
                    </qual:functionTerm>
        </qual:listOfFunctionTerms>
      </qual:transition>
      <qual:transition qual:id="tr_eEF2_">
        <qual:listOfInputs>
          <qual:input qual:id="tr_eEF2_in_37" qual:qualitativeSpecies="eEF2K" qual:sign="negative" qual:transitionEffect="none"/>
        </qual:listOfInputs>
        <qual:listOfOutputs>
          <qual:output qual:id="tr_eEF2_out" qual:qualitativeSpecies="eEF2" qual:transitionEffect="assignmentLevel"/>
        </qual:listOfOutputs>
        <qual:listOfFunctionTerms>
          <qual:defaultTerm qual:resultLevel="0">
          </qual:defaultTerm>
          <qual:functionTerm qual:resultLevel="1">
            <math xmlns="http://www.w3.org/1998/Math/MathML">            
              <apply>
                <eq/>
                <ci> eEF2K </ci>
                <cn type="integer"> 0 </cn>
              </apply>
            </math>
                    </qual:functionTerm>
        </qual:listOfFunctionTerms>
      </qual:transition>
      <qual:transition qual:id="tr_eEF2K_">
        <qual:listOfInputs>
          <qual:input qual:id="tr_eEF2K_in_91" qual:qualitativeSpecies="p70S6kab" qual:sign="positive" qual:transitionEffect="none"/>
          <qual:input qual:id="tr_eEF2K_in_92" qual:qualitativeSpecies="p90RSK" qual:sign="positive" qual:transitionEffect="none"/>
        </qual:listOfInputs>
        <qual:listOfOutputs>
          <qual:output qual:id="tr_eEF2K_out" qual:qualitativeSpecies="eEF2K" qual:transitionEffect="assignmentLevel"/>
        </qual:listOfOutputs>
        <qual:listOfFunctionTerms>
          <qual:defaultTerm qual:resultLevel="0">
          </qual:defaultTerm>
          <qual:functionTerm qual:resultLevel="1">
            <math xmlns="http://www.w3.org/1998/Math/MathML">            
              <apply>
                <or/>
                <apply>
                  <and/>
                  <apply>
                    <eq/>
                    <ci> p70S6kab </ci>
                    <cn type="integer"> 0 </cn>
                  </apply>
                  <apply>
                    <eq/>
                    <ci> p90RSK </ci>
                    <cn type="integer"> 1 </cn>
                  </apply>
                </apply>
                <apply>
                  <eq/>
                  <ci> p70S6kab </ci>
                  <cn type="integer"> 1 </cn>
                </apply>
              </apply>
            </math>
                    </qual:functionTerm>
        </qual:listOfFunctionTerms>
      </qual:transition>
      <qual:transition qual:id="tr_EMT_">
        <qual:listOfInputs>
          <qual:input qual:id="tr_EMT_in_22" qual:qualitativeSpecies="CDH2" qual:sign="positive" qual:transitionEffect="none"/>
          <qual:input qual:id="tr_EMT_in_35" qual:qualitativeSpecies="E_cadherin" qual:sign="negative" qual:transitionEffect="none"/>
          <qual:input qual:id="tr_EMT_in_48" qual:qualitativeSpecies="FOXA1" qual:sign="negative" qual:transitionEffect="none"/>
        </qual:listOfInputs>
        <qual:listOfOutputs>
          <qual:output qual:id="tr_EMT_out" qual:qualitativeSpecies="EMT" qual:transitionEffect="assignmentLevel"/>
        </qual:listOfOutputs>
        <qual:listOfFunctionTerms>
          <qual:defaultTerm qual:resultLevel="0">
          </qual:defaultTerm>
          <qual:functionTerm qual:resultLevel="1">
            <math xmlns="http://www.w3.org/1998/Math/MathML">            
              <apply>
                <and/>
                <apply>
                  <eq/>
                  <ci> CDH2 </ci>
                  <cn type="integer"> 1 </cn>
                </apply>
                <apply>
                  <eq/>
                  <ci> E_cadherin </ci>
                  <cn type="integer"> 0 </cn>
                </apply>
                <apply>
                  <eq/>
                  <ci> FOXA1 </ci>
                  <cn type="integer"> 0 </cn>
                </apply>
              </apply>
            </math>
                    </qual:functionTerm>
        </qual:listOfFunctionTerms>
      </qual:transition>
      <qual:transition qual:id="tr_EP300_">
        <qual:listOfInputs>
          <qual:input qual:id="tr_EP300_in_1" qual:qualitativeSpecies="AKT" qual:sign="positive" qual:transitionEffect="none"/>
        </qual:listOfInputs>
        <qual:listOfOutputs>
          <qual:output qual:id="tr_EP300_out" qual:qualitativeSpecies="EP300" qual:transitionEffect="assignmentLevel"/>
        </qual:listOfOutputs>
        <qual:listOfFunctionTerms>
          <qual:defaultTerm qual:resultLevel="0">
          </qual:defaultTerm>
          <qual:functionTerm qual:resultLevel="1">
            <math xmlns="http://www.w3.org/1998/Math/MathML">            
              <apply>
                <eq/>
                <ci> AKT </ci>
                <cn type="integer"> 1 </cn>
              </apply>
            </math>
                    </qual:functionTerm>
        </qual:listOfFunctionTerms>
      </qual:transition>
      <qual:transition qual:id="tr_ERG_">
        <qual:listOfInputs>
          <qual:input qual:id="tr_ERG_in_41" qual:qualitativeSpecies="ERK" qual:sign="positive" qual:transitionEffect="none"/>
        </qual:listOfInputs>
        <qual:listOfOutputs>
          <qual:output qual:id="tr_ERG_out" qual:qualitativeSpecies="ERG" qual:transitionEffect="assignmentLevel"/>
        </qual:listOfOutputs>
        <qual:listOfFunctionTerms>
          <qual:defaultTerm qual:resultLevel="0">
          </qual:defaultTerm>
          <qual:functionTerm qual:resultLevel="1">
            <math xmlns="http://www.w3.org/1998/Math/MathML">            
              <apply>
                <eq/>
                <ci> ERK </ci>
                <cn type="integer"> 1 </cn>
              </apply>
            </math>
                    </qual:functionTerm>
        </qual:listOfFunctionTerms>
      </qual:transition>
      <qual:transition qual:id="tr_ERK_">
        <qual:listOfInputs>
          <qual:input qual:id="tr_ERK_in_72" qual:qualitativeSpecies="MEK1_2" qual:sign="positive" qual:transitionEffect="none"/>
          <qual:input qual:id="tr_ERK_in_101" qual:qualitativeSpecies="RAF" qual:sign="positive" qual:transitionEffect="none"/>
        </qual:listOfInputs>
        <qual:listOfOutputs>
          <qual:output qual:id="tr_ERK_out" qual:qualitativeSpecies="ERK" qual:transitionEffect="assignmentLevel"/>
        </qual:listOfOutputs>
        <qual:listOfFunctionTerms>
          <qual:defaultTerm qual:resultLevel="0">
          </qual:defaultTerm>
          <qual:functionTerm qual:resultLevel="1">
            <math xmlns="http://www.w3.org/1998/Math/MathML">            
              <apply>
                <or/>
                <apply>
                  <and/>
                  <apply>
                    <eq/>
                    <ci> MEK1_2 </ci>
                    <cn type="integer"> 0 </cn>
                  </apply>
                  <apply>
                    <eq/>
                    <ci> RAF </ci>
                    <cn type="integer"> 1 </cn>
                  </apply>
                </apply>
                <apply>
                  <eq/>
                  <ci> MEK1_2 </ci>
                  <cn type="integer"> 1 </cn>
                </apply>
              </apply>
            </math>
                    </qual:functionTerm>
        </qual:listOfFunctionTerms>
      </qual:transition>
      <qual:transition qual:id="tr_ETS1_">
        <qual:listOfInputs>
          <qual:input qual:id="tr_ETS1_in_41" qual:qualitativeSpecies="ERK" qual:sign="positive" qual:transitionEffect="none"/>
          <qual:input qual:id="tr_ETS1_in_90" qual:qualitativeSpecies="p53" qual:sign="negative" qual:transitionEffect="none"/>
          <qual:input qual:id="tr_ETS1_in_107" qual:qualitativeSpecies="RTK" qual:sign="positive" qual:transitionEffect="none"/>
        </qual:listOfInputs>
        <qual:listOfOutputs>
          <qual:output qual:id="tr_ETS1_out" qual:qualitativeSpecies="ETS1" qual:transitionEffect="assignmentLevel"/>
        </qual:listOfOutputs>
        <qual:listOfFunctionTerms>
          <qual:defaultTerm qual:resultLevel="0">
          </qual:defaultTerm>
          <qual:functionTerm qual:resultLevel="1">
            <math xmlns="http://www.w3.org/1998/Math/MathML">            
              <apply>
                <or/>
                <apply>
                  <and/>
                  <apply>
                    <eq/>
                    <ci> ERK </ci>
                    <cn type="integer"> 0 </cn>
                  </apply>
                  <apply>
                    <eq/>
                    <ci> p53 </ci>
                    <cn type="integer"> 0 </cn>
                  </apply>
                  <apply>
                    <eq/>
                    <ci> RTK </ci>
                    <cn type="integer"> 1 </cn>
                  </apply>
                </apply>
                <apply>
                  <and/>
                  <apply>
                    <eq/>
                    <ci> ERK </ci>
                    <cn type="integer"> 1 </cn>
                  </apply>
                  <apply>
                    <eq/>
                    <ci> p53 </ci>
                    <cn type="integer"> 0 </cn>
                  </apply>
                </apply>
              </apply>
            </math>
                    </qual:functionTerm>
        </qual:listOfFunctionTerms>
      </qual:transition>
      <qual:transition qual:id="tr_ETV1_">
        <qual:listOfInputs>
          <qual:input qual:id="tr_ETV1_in_42" qual:qualitativeSpecies="ETS1" qual:sign="positive" qual:transitionEffect="none"/>
          <qual:input qual:id="tr_ETV1_in_72" qual:qualitativeSpecies="MEK1_2" qual:sign="positive" qual:transitionEffect="none"/>
        </qual:listOfInputs>
        <qual:listOfOutputs>
          <qual:output qual:id="tr_ETV1_out" qual:qualitativeSpecies="ETV1" qual:transitionEffect="assignmentLevel"/>
        </qual:listOfOutputs>
        <qual:listOfFunctionTerms>
          <qual:defaultTerm qual:resultLevel="0">
          </qual:defaultTerm>
          <qual:functionTerm qual:resultLevel="1">
            <math xmlns="http://www.w3.org/1998/Math/MathML">            
              <apply>
                <or/>
                <apply>
                  <and/>
                  <apply>
                    <eq/>
                    <ci> ETS1 </ci>
                    <cn type="integer"> 0 </cn>
                  </apply>
                  <apply>
                    <eq/>
                    <ci> MEK1_2 </ci>
                    <cn type="integer"> 1 </cn>
                  </apply>
                </apply>
                <apply>
                  <eq/>
                  <ci> ETS1 </ci>
                  <cn type="integer"> 1 </cn>
                </apply>
              </apply>
            </math>
                    </qual:functionTerm>
        </qual:listOfFunctionTerms>
      </qual:transition>
      <qual:transition qual:id="tr_EZH2_">
        <qual:listOfInputs>
          <qual:input qual:id="tr_EZH2_in_1" qual:qualitativeSpecies="AKT" qual:sign="positive" qual:transitionEffect="none"/>
          <qual:input qual:id="tr_EZH2_in_34" qual:qualitativeSpecies="E2F1" qual:sign="positive" qual:transitionEffect="none"/>
          <qual:input qual:id="tr_EZH2_in_40" qual:qualitativeSpecies="ERG" qual:sign="positive" qual:transitionEffect="none"/>
          <qual:input qual:id="tr_EZH2_in_128" qual:qualitativeSpecies="AR_ERG" qual:sign="positive" qual:transitionEffect="none"/>
        </qual:listOfInputs>
        <qual:listOfOutputs>
          <qual:output qual:id="tr_EZH2_out" qual:qualitativeSpecies="EZH2" qual:transitionEffect="assignmentLevel"/>
        </qual:listOfOutputs>
        <qual:listOfFunctionTerms>
          <qual:defaultTerm qual:resultLevel="0">
          </qual:defaultTerm>
          <qual:functionTerm qual:resultLevel="1">
            <math xmlns="http://www.w3.org/1998/Math/MathML">            
              <apply>
                <or/>
                <apply>
                  <and/>
                  <apply>
                    <eq/>
                    <ci> AKT </ci>
                    <cn type="integer"> 1 </cn>
                  </apply>
                  <apply>
                    <eq/>
                    <ci> E2F1 </ci>
                    <cn type="integer"> 1 </cn>
                  </apply>
                  <apply>
                    <eq/>
                    <ci> ERG </ci>
                    <cn type="integer"> 0 </cn>
                  </apply>
                  <apply>
                    <eq/>
                    <ci> AR_ERG </ci>
                    <cn type="integer"> 1 </cn>
                  </apply>
                </apply>
                <apply>
                  <and/>
                  <apply>
                    <eq/>
                    <ci> AKT </ci>
                    <cn type="integer"> 1 </cn>
                  </apply>
                  <apply>
                    <eq/>
                    <ci> E2F1 </ci>
                    <cn type="integer"> 1 </cn>
                  </apply>
                  <apply>
                    <eq/>
                    <ci> ERG </ci>
                    <cn type="integer"> 1 </cn>
                  </apply>
                </apply>
              </apply>
            </math>
                    </qual:functionTerm>
        </qual:listOfFunctionTerms>
      </qual:transition>
      <qual:transition qual:id="tr_FADD_">
        <qual:listOfInputs>
          <qual:input qual:id="tr_FADD_in_69" qual:qualitativeSpecies="MAP3K1_3" qual:sign="negative" qual:transitionEffect="none"/>
          <qual:input qual:id="tr_FADD_in_99" qual:qualitativeSpecies="PTCH1" qual:sign="positive" qual:transitionEffect="none"/>
          <qual:input qual:id="tr_FADD_in_109" qual:qualitativeSpecies="SHH" qual:sign="negative" qual:transitionEffect="none"/>
          <qual:input qual:id="tr_FADD_in_121" qual:qualitativeSpecies="TNFalpha" qual:sign="positive" qual:transitionEffect="none"/>
        </qual:listOfInputs>
        <qual:listOfOutputs>
          <qual:output qual:id="tr_FADD_out" qual:qualitativeSpecies="FADD" qual:transitionEffect="assignmentLevel"/>
        </qual:listOfOutputs>
        <qual:listOfFunctionTerms>
          <qual:defaultTerm qual:resultLevel="0">
          </qual:defaultTerm>
          <qual:functionTerm qual:resultLevel="1">
            <math xmlns="http://www.w3.org/1998/Math/MathML">            
              <apply>
                <or/>
                <apply>
                  <and/>
                  <apply>
                    <eq/>
                    <ci> MAP3K1_3 </ci>
                    <cn type="integer"> 0 </cn>
                  </apply>
                  <apply>
                    <eq/>
                    <ci> PTCH1 </ci>
                    <cn type="integer"> 0 </cn>
                  </apply>
                  <apply>
                    <eq/>
                    <ci> SHH </ci>
                    <cn type="integer"> 0 </cn>
                  </apply>
                  <apply>
                    <eq/>
                    <ci> TNFalpha </ci>
                    <cn type="integer"> 1 </cn>
                  </apply>
                </apply>
                <apply>
                  <and/>
                  <apply>
                    <eq/>
                    <ci> MAP3K1_3 </ci>
                    <cn type="integer"> 0 </cn>
                  </apply>
                  <apply>
                    <eq/>
                    <ci> PTCH1 </ci>
                    <cn type="integer"> 1 </cn>
                  </apply>
                  <apply>
                    <eq/>
                    <ci> SHH </ci>
                    <cn type="integer"> 0 </cn>
                  </apply>
                </apply>
              </apply>
            </math>
                    </qual:functionTerm>
        </qual:listOfFunctionTerms>
      </qual:transition>
      <qual:transition qual:id="tr_FOS_">
        <qual:listOfInputs>
          <qual:input qual:id="tr_FOS_in_6" qual:qualitativeSpecies="AR" qual:sign="positive" qual:transitionEffect="none"/>
          <qual:input qual:id="tr_FOS_in_41" qual:qualitativeSpecies="ERK" qual:sign="positive" qual:transitionEffect="none"/>
          <qual:input qual:id="tr_FOS_in_42" qual:qualitativeSpecies="ETS1" qual:sign="positive" qual:transitionEffect="none"/>
        </qual:listOfInputs>
        <qual:listOfOutputs>
          <qual:output qual:id="tr_FOS_out" qual:qualitativeSpecies="FOS" qual:transitionEffect="assignmentLevel"/>
        </qual:listOfOutputs>
        <qual:listOfFunctionTerms>
          <qual:defaultTerm qual:resultLevel="0">
          </qual:defaultTerm>
          <qual:functionTerm qual:resultLevel="1">
            <math xmlns="http://www.w3.org/1998/Math/MathML">            
              <apply>
                <or/>
                <apply>
                  <and/>
                  <apply>
                    <eq/>
                    <ci> AR </ci>
                    <cn type="integer"> 0 </cn>
                  </apply>
                  <apply>
                    <eq/>
                    <ci> ERK </ci>
                    <cn type="integer"> 0 </cn>
                  </apply>
                  <apply>
                    <eq/>
                    <ci> ETS1 </ci>
                    <cn type="integer"> 1 </cn>
                  </apply>
                </apply>
                <apply>
                  <and/>
                  <apply>
                    <eq/>
                    <ci> AR </ci>
                    <cn type="integer"> 0 </cn>
                  </apply>
                  <apply>
                    <eq/>
                    <ci> ERK </ci>
                    <cn type="integer"> 1 </cn>
                  </apply>
                </apply>
                <apply>
                  <eq/>
                  <ci> AR </ci>
                  <cn type="integer"> 1 </cn>
                </apply>
              </apply>
            </math>
                    </qual:functionTerm>
        </qual:listOfFunctionTerms>
      </qual:transition>
      <qual:transition qual:id="tr_JUN_">
        <qual:listOfInputs>
          <qual:input qual:id="tr_JUN_in_6" qual:qualitativeSpecies="AR" qual:sign="positive" qual:transitionEffect="none"/>
          <qual:input qual:id="tr_JUN_in_42" qual:qualitativeSpecies="ETS1" qual:sign="positive" qual:transitionEffect="none"/>
          <qual:input qual:id="tr_JUN_in_66" qual:qualitativeSpecies="JNK" qual:sign="positive" qual:transitionEffect="none"/>
        </qual:listOfInputs>
        <qual:listOfOutputs>
          <qual:output qual:id="tr_JUN_out" qual:qualitativeSpecies="JUN" qual:transitionEffect="assignmentLevel"/>
        </qual:listOfOutputs>
        <qual:listOfFunctionTerms>
          <qual:defaultTerm qual:resultLevel="0">
          </qual:defaultTerm>
          <qual:functionTerm qual:resultLevel="1">
            <math xmlns="http://www.w3.org/1998/Math/MathML">            
              <apply>
                <or/>
                <apply>
                  <and/>
                  <apply>
                    <eq/>
                    <ci> AR </ci>
                    <cn type="integer"> 0 </cn>
                  </apply>
                  <apply>
                    <eq/>
                    <ci> ETS1 </ci>
                    <cn type="integer"> 0 </cn>
                  </apply>
                  <apply>
                    <eq/>
                    <ci> JNK </ci>
                    <cn type="integer"> 1 </cn>
                  </apply>
                </apply>
                <apply>
                  <and/>
                  <apply>
                    <eq/>
                    <ci> AR </ci>
                    <cn type="integer"> 0 </cn>
                  </apply>
                  <apply>
                    <eq/>
                    <ci> ETS1 </ci>
                    <cn type="integer"> 1 </cn>
                  </apply>
                </apply>
                <apply>
                  <eq/>
                  <ci> AR </ci>
                  <cn type="integer"> 1 </cn>
                </apply>
              </apply>
            </math>
                    </qual:functionTerm>
        </qual:listOfFunctionTerms>
      </qual:transition>
      <qual:transition qual:id="tr_FOXA1_">
        <qual:listOfInputs>
          <qual:input qual:id="tr_FOXA1_in_49" qual:qualitativeSpecies="FOXO" qual:sign="positive" qual:transitionEffect="none"/>
        </qual:listOfInputs>
        <qual:listOfOutputs>
          <qual:output qual:id="tr_FOXA1_out" qual:qualitativeSpecies="FOXA1" qual:transitionEffect="assignmentLevel"/>
        </qual:listOfOutputs>
        <qual:listOfFunctionTerms>
          <qual:defaultTerm qual:resultLevel="0">
          </qual:defaultTerm>
          <qual:functionTerm qual:resultLevel="1">
            <math xmlns="http://www.w3.org/1998/Math/MathML">            
              <apply>
                <eq/>
                <ci> FOXO </ci>
                <cn type="integer"> 1 </cn>
              </apply>
            </math>
                    </qual:functionTerm>
        </qual:listOfFunctionTerms>
      </qual:transition>
      <qual:transition qual:id="tr_FOXO_">
        <qual:listOfInputs>
          <qual:input qual:id="tr_FOXO_in_1" qual:qualitativeSpecies="AKT" qual:sign="negative" qual:transitionEffect="none"/>
          <qual:input qual:id="tr_FOXO_in_66" qual:qualitativeSpecies="JNK" qual:sign="positive" qual:transitionEffect="none"/>
        </qual:listOfInputs>
        <qual:listOfOutputs>
          <qual:output qual:id="tr_FOXO_out" qual:qualitativeSpecies="FOXO" qual:transitionEffect="assignmentLevel"/>
        </qual:listOfOutputs>
        <qual:listOfFunctionTerms>
          <qual:defaultTerm qual:resultLevel="0">
          </qual:defaultTerm>
          <qual:functionTerm qual:resultLevel="1">
            <math xmlns="http://www.w3.org/1998/Math/MathML">            
              <apply>
                <and/>
                <apply>
                  <eq/>
                  <ci> AKT </ci>
                  <cn type="integer"> 0 </cn>
                </apply>
                <apply>
                  <eq/>
                  <ci> JNK </ci>
                  <cn type="integer"> 1 </cn>
                </apply>
              </apply>
            </math>
                    </qual:functionTerm>
        </qual:listOfFunctionTerms>
      </qual:transition>
      <qual:transition qual:id="tr_EGFR_">
        <qual:listOfInputs>
          <qual:input qual:id="tr_EGFR_in_4" qual:qualitativeSpecies="Androgen" qual:sign="positive" qual:transitionEffect="none"/>
          <qual:input qual:id="tr_EGFR_in_50" qual:qualitativeSpecies="EGF" qual:sign="positive" qual:transitionEffect="none"/>
          <qual:input qual:id="tr_EGFR_in_54" qual:qualitativeSpecies="FRS2" qual:sign="negative" qual:transitionEffect="none"/>
          <qual:input qual:id="tr_EGFR_in_119" qual:qualitativeSpecies="TGFBR" qual:sign="negative" qual:transitionEffect="none"/>
        </qual:listOfInputs>
        <qual:listOfOutputs>
          <qual:output qual:id="tr_EGFR_out" qual:qualitativeSpecies="EGFR" qual:transitionEffect="assignmentLevel"/>
        </qual:listOfOutputs>
        <qual:listOfFunctionTerms>
          <qual:defaultTerm qual:resultLevel="0">
          </qual:defaultTerm>
          <qual:functionTerm qual:resultLevel="1">
            <math xmlns="http://www.w3.org/1998/Math/MathML">            
              <apply>
                <or/>
                <apply>
                  <and/>
                  <apply>
                    <eq/>
                    <ci> Androgen </ci>
                    <cn type="integer"> 0 </cn>
                  </apply>
                  <apply>
                    <eq/>
                    <ci> EGF </ci>
                    <cn type="integer"> 1 </cn>
                  </apply>
                  <apply>
                    <eq/>
                    <ci> FRS2 </ci>
                    <cn type="integer"> 0 </cn>
                  </apply>
                  <apply>
                    <eq/>
                    <ci> TGFBR </ci>
                    <cn type="integer"> 0 </cn>
                  </apply>
                </apply>
                <apply>
                  <and/>
                  <apply>
                    <eq/>
                    <ci> Androgen </ci>
                    <cn type="integer"> 1 </cn>
                  </apply>
                  <apply>
                    <eq/>
                    <ci> FRS2 </ci>
                    <cn type="integer"> 0 </cn>
                  </apply>
                  <apply>
                    <eq/>
                    <ci> TGFBR </ci>
                    <cn type="integer"> 0 </cn>
                  </apply>
                </apply>
              </apply>
            </math>
                    </qual:functionTerm>
        </qual:listOfFunctionTerms>
      </qual:transition>
      <qual:transition qual:id="tr_FGFR3_">
        <qual:listOfInputs>
          <qual:input qual:id="tr_FGFR3_in_52" qual:qualitativeSpecies="FGF" qual:sign="positive" qual:transitionEffect="none"/>
          <qual:input qual:id="tr_FGFR3_in_54" qual:qualitativeSpecies="FRS2" qual:sign="negative" qual:transitionEffect="none"/>
          <qual:input qual:id="tr_FGFR3_in_97" qual:qualitativeSpecies="PKC" qual:sign="negative" qual:transitionEffect="none"/>
          <qual:input qual:id="tr_FGFR3_in_119" qual:qualitativeSpecies="TGFBR" qual:sign="negative" qual:transitionEffect="none"/>
        </qual:listOfInputs>
        <qual:listOfOutputs>
          <qual:output qual:id="tr_FGFR3_out" qual:qualitativeSpecies="FGFR3" qual:transitionEffect="assignmentLevel"/>
        </qual:listOfOutputs>
        <qual:listOfFunctionTerms>
          <qual:defaultTerm qual:resultLevel="0">
          </qual:defaultTerm>
          <qual:functionTerm qual:resultLevel="1">
            <math xmlns="http://www.w3.org/1998/Math/MathML">            
              <apply>
                <and/>
                <apply>
                  <eq/>
                  <ci> FGF </ci>
                  <cn type="integer"> 1 </cn>
                </apply>
                <apply>
                  <eq/>
                  <ci> FRS2 </ci>
                  <cn type="integer"> 0 </cn>
                </apply>
                <apply>
                  <eq/>
                  <ci> PKC </ci>
                  <cn type="integer"> 0 </cn>
                </apply>
                <apply>
                  <eq/>
                  <ci> TGFBR </ci>
                  <cn type="integer"> 0 </cn>
                </apply>
              </apply>
            </math>
                    </qual:functionTerm>
        </qual:listOfFunctionTerms>
      </qual:transition>
      <qual:transition qual:id="tr_FRS2_">
        <qual:listOfInputs>
          <qual:input qual:id="tr_FRS2_in_41" qual:qualitativeSpecies="ERK" qual:sign="negative" qual:transitionEffect="none"/>
          <qual:input qual:id="tr_FRS2_in_51" qual:qualitativeSpecies="EGFR" qual:sign="positive" qual:transitionEffect="none"/>
          <qual:input qual:id="tr_FRS2_in_53" qual:qualitativeSpecies="FGFR3" qual:sign="positive" qual:transitionEffect="none"/>
          <qual:input qual:id="tr_FRS2_in_54" qual:qualitativeSpecies="FRS2" qual:sign="negative" qual:transitionEffect="none"/>
          <qual:input qual:id="tr_FRS2_in_119" qual:qualitativeSpecies="TGFBR" qual:sign="negative" qual:transitionEffect="none"/>
        </qual:listOfInputs>
        <qual:listOfOutputs>
          <qual:output qual:id="tr_FRS2_out" qual:qualitativeSpecies="FRS2" qual:transitionEffect="assignmentLevel"/>
        </qual:listOfOutputs>
        <qual:listOfFunctionTerms>
          <qual:defaultTerm qual:resultLevel="0">
          </qual:defaultTerm>
          <qual:functionTerm qual:resultLevel="1">
            <math xmlns="http://www.w3.org/1998/Math/MathML">            
              <apply>
                <and/>
                <apply>
                  <eq/>
                  <ci> ERK </ci>
                  <cn type="integer"> 0 </cn>
                </apply>
                <apply>
                  <eq/>
                  <ci> EGFR </ci>
                  <cn type="integer"> 1 </cn>
                </apply>
                <apply>
                  <eq/>
                  <ci> FGFR3 </ci>
                  <cn type="integer"> 1 </cn>
                </apply>
                <apply>
                  <eq/>
                  <ci> FRS2 </ci>
                  <cn type="integer"> 0 </cn>
                </apply>
                <apply>
                  <eq/>
                  <ci> TGFBR </ci>
                  <cn type="integer"> 0 </cn>
                </apply>
              </apply>
            </math>
                    </qual:functionTerm>
        </qual:listOfFunctionTerms>
      </qual:transition>
      <qual:transition qual:id="tr_GADD45_">
        <qual:listOfInputs>
          <qual:input qual:id="tr_GADD45_in_90" qual:qualitativeSpecies="p53" qual:sign="positive" qual:transitionEffect="none"/>
          <qual:input qual:id="tr_GADD45_in_111" qual:qualitativeSpecies="SMAD" qual:sign="positive" qual:transitionEffect="none"/>
        </qual:listOfInputs>
        <qual:listOfOutputs>
          <qual:output qual:id="tr_GADD45_out" qual:qualitativeSpecies="GADD45" qual:transitionEffect="assignmentLevel"/>
        </qual:listOfOutputs>
        <qual:listOfFunctionTerms>
          <qual:defaultTerm qual:resultLevel="0">
          </qual:defaultTerm>
          <qual:functionTerm qual:resultLevel="1">
            <math xmlns="http://www.w3.org/1998/Math/MathML">            
              <apply>
                <or/>
                <apply>
                  <and/>
                  <apply>
                    <eq/>
                    <ci> p53 </ci>
                    <cn type="integer"> 0 </cn>
                  </apply>
                  <apply>
                    <eq/>
                    <ci> SMAD </ci>
                    <cn type="integer"> 1 </cn>
                  </apply>
                </apply>
                <apply>
                  <eq/>
                  <ci> p53 </ci>
                  <cn type="integer"> 1 </cn>
                </apply>
              </apply>
            </math>
                    </qual:functionTerm>
        </qual:listOfFunctionTerms>
      </qual:transition>
      <qual:transition qual:id="tr_GLI_">
        <qual:listOfInputs>
          <qual:input qual:id="tr_GLI_in_112" qual:qualitativeSpecies="SMO" qual:sign="positive" qual:transitionEffect="none"/>
          <qual:input qual:id="tr_GLI_in_114" qual:qualitativeSpecies="SPOP" qual:sign="negative" qual:transitionEffect="none"/>
          <qual:input qual:id="tr_GLI_in_126" qual:qualitativeSpecies="WNT" qual:sign="positive" qual:transitionEffect="none"/>
        </qual:listOfInputs>
        <qual:listOfOutputs>
          <qual:output qual:id="tr_GLI_out" qual:qualitativeSpecies="GLI" qual:transitionEffect="assignmentLevel"/>
        </qual:listOfOutputs>
        <qual:listOfFunctionTerms>
          <qual:defaultTerm qual:resultLevel="0">
          </qual:defaultTerm>
          <qual:functionTerm qual:resultLevel="1">
            <math xmlns="http://www.w3.org/1998/Math/MathML">            
              <apply>
                <or/>
                <apply>
                  <and/>
                  <apply>
                    <eq/>
                    <ci> SMO </ci>
                    <cn type="integer"> 0 </cn>
                  </apply>
                  <apply>
                    <eq/>
                    <ci> SPOP </ci>
                    <cn type="integer"> 0 </cn>
                  </apply>
                  <apply>
                    <eq/>
                    <ci> WNT </ci>
                    <cn type="integer"> 1 </cn>
                  </apply>
                </apply>
                <apply>
                  <and/>
                  <apply>
                    <eq/>
                    <ci> SMO </ci>
                    <cn type="integer"> 1 </cn>
                  </apply>
                  <apply>
                    <eq/>
                    <ci> SPOP </ci>
                    <cn type="integer"> 0 </cn>
                  </apply>
                </apply>
              </apply>
            </math>
                    </qual:functionTerm>
        </qual:listOfFunctionTerms>
      </qual:transition>
      <qual:transition qual:id="tr_GLUT1_">
        <qual:listOfInputs>
          <qual:input qual:id="tr_GLUT1_in_1" qual:qualitativeSpecies="AKT" qual:sign="positive" qual:transitionEffect="none"/>
          <qual:input qual:id="tr_GLUT1_in_60" qual:qualitativeSpecies="HIF1" qual:sign="positive" qual:transitionEffect="none"/>
          <qual:input qual:id="tr_GLUT1_in_79" qual:qualitativeSpecies="MYC_MAX" qual:sign="positive" qual:transitionEffect="none"/>
          <qual:input qual:id="tr_GLUT1_in_85" qual:qualitativeSpecies="Nutrients" qual:sign="positive" qual:transitionEffect="none"/>
        </qual:listOfInputs>
        <qual:listOfOutputs>
          <qual:output qual:id="tr_GLUT1_out" qual:qualitativeSpecies="GLUT1" qual:transitionEffect="assignmentLevel"/>
        </qual:listOfOutputs>
        <qual:listOfFunctionTerms>
          <qual:defaultTerm qual:resultLevel="0">
          </qual:defaultTerm>
          <qual:functionTerm qual:resultLevel="1">
            <math xmlns="http://www.w3.org/1998/Math/MathML">            
              <apply>
                <or/>
                <apply>
                  <and/>
                  <apply>
                    <eq/>
                    <ci> AKT </ci>
                    <cn type="integer"> 0 </cn>
                  </apply>
                  <apply>
                    <eq/>
                    <ci> HIF1 </ci>
                    <cn type="integer"> 0 </cn>
                  </apply>
                  <apply>
                    <eq/>
                    <ci> MYC_MAX </ci>
                    <cn type="integer"> 1 </cn>
                  </apply>
                  <apply>
                    <eq/>
                    <ci> Nutrients </ci>
                    <cn type="integer"> 1 </cn>
                  </apply>
                </apply>
                <apply>
                  <and/>
                  <apply>
                    <eq/>
                    <ci> AKT </ci>
                    <cn type="integer"> 0 </cn>
                  </apply>
                  <apply>
                    <eq/>
                    <ci> HIF1 </ci>
                    <cn type="integer"> 1 </cn>
                  </apply>
                  <apply>
                    <eq/>
                    <ci> Nutrients </ci>
                    <cn type="integer"> 1 </cn>
                  </apply>
                </apply>
                <apply>
                  <and/>
                  <apply>
                    <eq/>
                    <ci> AKT </ci>
                    <cn type="integer"> 1 </cn>
                  </apply>
                  <apply>
                    <eq/>
                    <ci> Nutrients </ci>
                    <cn type="integer"> 1 </cn>
                  </apply>
                </apply>
              </apply>
            </math>
                    </qual:functionTerm>
        </qual:listOfFunctionTerms>
      </qual:transition>
      <qual:transition qual:id="tr_GSH_">
        <qual:listOfInputs>
          <qual:input qual:id="tr_GSH_in_79" qual:qualitativeSpecies="MYC_MAX" qual:sign="positive" qual:transitionEffect="none"/>
          <qual:input qual:id="tr_GSH_in_84" qual:qualitativeSpecies="NF_kB" qual:sign="positive" qual:transitionEffect="none"/>
          <qual:input qual:id="tr_GSH_in_88" qual:qualitativeSpecies="p21" qual:sign="positive" qual:transitionEffect="none"/>
        </qual:listOfInputs>
        <qual:listOfOutputs>
          <qual:output qual:id="tr_GSH_out" qual:qualitativeSpecies="GSH" qual:transitionEffect="assignmentLevel"/>
        </qual:listOfOutputs>
        <qual:listOfFunctionTerms>
          <qual:defaultTerm qual:resultLevel="0">
          </qual:defaultTerm>
          <qual:functionTerm qual:resultLevel="1">
            <math xmlns="http://www.w3.org/1998/Math/MathML">            
              <apply>
                <or/>
                <apply>
                  <and/>
                  <apply>
                    <eq/>
                    <ci> MYC_MAX </ci>
                    <cn type="integer"> 0 </cn>
                  </apply>
                  <apply>
                    <eq/>
                    <ci> NF_kB </ci>
                    <cn type="integer"> 0 </cn>
                  </apply>
                  <apply>
                    <eq/>
                    <ci> p21 </ci>
                    <cn type="integer"> 1 </cn>
                  </apply>
                </apply>
                <apply>
                  <and/>
                  <apply>
                    <eq/>
                    <ci> MYC_MAX </ci>
                    <cn type="integer"> 0 </cn>
                  </apply>
                  <apply>
                    <eq/>
                    <ci> NF_kB </ci>
                    <cn type="integer"> 1 </cn>
                  </apply>
                </apply>
                <apply>
                  <eq/>
                  <ci> MYC_MAX </ci>
                  <cn type="integer"> 1 </cn>
                </apply>
              </apply>
            </math>
                    </qual:functionTerm>
        </qual:listOfFunctionTerms>
      </qual:transition>
      <qual:transition qual:id="tr_GSK3_">
        <qual:listOfInputs>
          <qual:input qual:id="tr_GSK3_in_1" qual:qualitativeSpecies="AKT" qual:sign="negative" qual:transitionEffect="none"/>
          <qual:input qual:id="tr_GSK3_in_33" qual:qualitativeSpecies="Dsh" qual:sign="negative" qual:transitionEffect="none"/>
          <qual:input qual:id="tr_GSK3_in_72" qual:qualitativeSpecies="MEK1_2" qual:sign="positive" qual:transitionEffect="none"/>
          <qual:input qual:id="tr_GSK3_in_76" qual:qualitativeSpecies="mTORC2" qual:sign="negative" qual:transitionEffect="none"/>
          <qual:input qual:id="tr_GSK3_in_92" qual:qualitativeSpecies="p90RSK" qual:sign="negative" qual:transitionEffect="none"/>
        </qual:listOfInputs>
        <qual:listOfOutputs>
          <qual:output qual:id="tr_GSK3_out" qual:qualitativeSpecies="GSK3" qual:transitionEffect="assignmentLevel"/>
        </qual:listOfOutputs>
        <qual:listOfFunctionTerms>
          <qual:defaultTerm qual:resultLevel="0">
          </qual:defaultTerm>
          <qual:functionTerm qual:resultLevel="1">
            <math xmlns="http://www.w3.org/1998/Math/MathML">            
              <apply>
                <and/>
                <apply>
                  <eq/>
                  <ci> AKT </ci>
                  <cn type="integer"> 0 </cn>
                </apply>
                <apply>
                  <eq/>
                  <ci> Dsh </ci>
                  <cn type="integer"> 0 </cn>
                </apply>
                <apply>
                  <eq/>
                  <ci> MEK1_2 </ci>
                  <cn type="integer"> 1 </cn>
                </apply>
                <apply>
                  <eq/>
                  <ci> mTORC2 </ci>
                  <cn type="integer"> 0 </cn>
                </apply>
                <apply>
                  <eq/>
                  <ci> p90RSK </ci>
                  <cn type="integer"> 0 </cn>
                </apply>
              </apply>
            </math>
                    </qual:functionTerm>
        </qual:listOfFunctionTerms>
      </qual:transition>
      <qual:transition qual:id="tr_HIF1_">
        <qual:listOfInputs>
          <qual:input qual:id="tr_HIF1_in_49" qual:qualitativeSpecies="FOXO" qual:sign="negative" qual:transitionEffect="none"/>
          <qual:input qual:id="tr_HIF1_in_61" qual:qualitativeSpecies="HSPs" qual:sign="positive" qual:transitionEffect="none"/>
          <qual:input qual:id="tr_HIF1_in_62" qual:qualitativeSpecies="Hypoxia" qual:sign="positive" qual:transitionEffect="none"/>
          <qual:input qual:id="tr_HIF1_in_76" qual:qualitativeSpecies="mTORC2" qual:sign="positive" qual:transitionEffect="none"/>
          <qual:input qual:id="tr_HIF1_in_79" qual:qualitativeSpecies="MYC_MAX" qual:sign="positive" qual:transitionEffect="none"/>
          <qual:input qual:id="tr_HIF1_in_90" qual:qualitativeSpecies="p53" qual:sign="negative" qual:transitionEffect="none"/>
          <qual:input qual:id="tr_HIF1_in_94" qual:qualitativeSpecies="PHDs" qual:sign="negative" qual:transitionEffect="none"/>
          <qual:input qual:id="tr_HIF1_in_125" qual:qualitativeSpecies="VHL" qual:sign="negative" qual:transitionEffect="none"/>
          <qual:input qual:id="tr_HIF1_in_132" qual:qualitativeSpecies="mTORC1" qual:sign="positive" qual:transitionEffect="none"/>
        </qual:listOfInputs>
        <qual:listOfOutputs>
          <qual:output qual:id="tr_HIF1_out" qual:qualitativeSpecies="HIF1" qual:transitionEffect="assignmentLevel"/>
        </qual:listOfOutputs>
        <qual:listOfFunctionTerms>
          <qual:defaultTerm qual:resultLevel="0">
          </qual:defaultTerm>
          <qual:functionTerm qual:resultLevel="1">
            <math xmlns="http://www.w3.org/1998/Math/MathML">            
              <apply>
                <or/>
                <apply>
                  <and/>
                  <apply>
                    <eq/>
                    <ci> FOXO </ci>
                    <cn type="integer"> 0 </cn>
                  </apply>
                  <apply>
                    <eq/>
                    <ci> HSPs </ci>
                    <cn type="integer"> 0 </cn>
                  </apply>
                  <apply>
                    <eq/>
                    <ci> Hypoxia </ci>
                    <cn type="integer"> 0 </cn>
                  </apply>
                  <apply>
                    <eq/>
                    <ci> mTORC2 </ci>
                    <cn type="integer"> 0 </cn>
                  </apply>
                  <apply>
                    <eq/>
                    <ci> MYC_MAX </ci>
                    <cn type="integer"> 0 </cn>
                  </apply>
                  <apply>
                    <eq/>
                    <ci> p53 </ci>
                    <cn type="integer"> 0 </cn>
                  </apply>
                  <apply>
                    <eq/>
                    <ci> PHDs </ci>
                    <cn type="integer"> 0 </cn>
                  </apply>
                  <apply>
                    <eq/>
                    <ci> VHL </ci>
                    <cn type="integer"> 0 </cn>
                  </apply>
                  <apply>
                    <eq/>
                    <ci> mTORC1 </ci>
                    <cn type="integer"> 1 </cn>
                  </apply>
                </apply>
                <apply>
                  <and/>
                  <apply>
                    <eq/>
                    <ci> FOXO </ci>
                    <cn type="integer"> 0 </cn>
                  </apply>
                  <apply>
                    <eq/>
                    <ci> HSPs </ci>
                    <cn type="integer"> 0 </cn>
                  </apply>
                  <apply>
                    <eq/>
                    <ci> Hypoxia </ci>
                    <cn type="integer"> 0 </cn>
                  </apply>
                  <apply>
                    <eq/>
                    <ci> mTORC2 </ci>
                    <cn type="integer"> 0 </cn>
                  </apply>
                  <apply>
                    <eq/>
                    <ci> MYC_MAX </ci>
                    <cn type="integer"> 1 </cn>
                  </apply>
                  <apply>
                    <eq/>
                    <ci> p53 </ci>
                    <cn type="integer"> 0 </cn>
                  </apply>
                  <apply>
                    <eq/>
                    <ci> PHDs </ci>
                    <cn type="integer"> 0 </cn>
                  </apply>
                  <apply>
                    <eq/>
                    <ci> VHL </ci>
                    <cn type="integer"> 0 </cn>
                  </apply>
                </apply>
                <apply>
                  <and/>
                  <apply>
                    <eq/>
                    <ci> FOXO </ci>
                    <cn type="integer"> 0 </cn>
                  </apply>
                  <apply>
                    <eq/>
                    <ci> HSPs </ci>
                    <cn type="integer"> 0 </cn>
                  </apply>
                  <apply>
                    <eq/>
                    <ci> Hypoxia </ci>
                    <cn type="integer"> 0 </cn>
                  </apply>
                  <apply>
                    <eq/>
                    <ci> mTORC2 </ci>
                    <cn type="integer"> 1 </cn>
                  </apply>
                  <apply>
                    <eq/>
                    <ci> p53 </ci>
                    <cn type="integer"> 0 </cn>
                  </apply>
                  <apply>
                    <eq/>
                    <ci> PHDs </ci>
                    <cn type="integer"> 0 </cn>
                  </apply>
                  <apply>
                    <eq/>
                    <ci> VHL </ci>
                    <cn type="integer"> 0 </cn>
                  </apply>
                </apply>
                <apply>
                  <and/>
                  <apply>
                    <eq/>
                    <ci> FOXO </ci>
                    <cn type="integer"> 0 </cn>
                  </apply>
                  <apply>
                    <eq/>
                    <ci> HSPs </ci>
                    <cn type="integer"> 0 </cn>
                  </apply>
                  <apply>
                    <eq/>
                    <ci> Hypoxia </ci>
                    <cn type="integer"> 1 </cn>
                  </apply>
                  <apply>
                    <eq/>
                    <ci> p53 </ci>
                    <cn type="integer"> 0 </cn>
                  </apply>
                  <apply>
                    <eq/>
                    <ci> PHDs </ci>
                    <cn type="integer"> 0 </cn>
                  </apply>
                  <apply>
                    <eq/>
                    <ci> VHL </ci>
                    <cn type="integer"> 0 </cn>
                  </apply>
                </apply>
                <apply>
                  <and/>
                  <apply>
                    <eq/>
                    <ci> FOXO </ci>
                    <cn type="integer"> 0 </cn>
                  </apply>
                  <apply>
                    <eq/>
                    <ci> HSPs </ci>
                    <cn type="integer"> 1 </cn>
                  </apply>
                  <apply>
                    <eq/>
                    <ci> p53 </ci>
                    <cn type="integer"> 0 </cn>
                  </apply>
                  <apply>
                    <eq/>
                    <ci> PHDs </ci>
                    <cn type="integer"> 0 </cn>
                  </apply>
                  <apply>
                    <eq/>
                    <ci> VHL </ci>
                    <cn type="integer"> 0 </cn>
                  </apply>
                </apply>
              </apply>
            </math>
                    </qual:functionTerm>
        </qual:listOfFunctionTerms>
      </qual:transition>
      <qual:transition qual:id="tr_HSPs_">
        <qual:listOfInputs>
          <qual:input qual:id="tr_HSPs_in_1" qual:qualitativeSpecies="AKT" qual:sign="negative" qual:transitionEffect="none"/>
          <qual:input qual:id="tr_HSPs_in_17" qual:qualitativeSpecies="BRCA1" qual:sign="negative" qual:transitionEffect="none"/>
          <qual:input qual:id="tr_HSPs_in_19" qual:qualitativeSpecies="Carcinogen" qual:sign="positive" qual:transitionEffect="none"/>
          <qual:input qual:id="tr_HSPs_in_34" qual:qualitativeSpecies="E2F1" qual:sign="negative" qual:transitionEffect="none"/>
          <qual:input qual:id="tr_HSPs_in_48" qual:qualitativeSpecies="FOXA1" qual:sign="positive" qual:transitionEffect="none"/>
          <qual:input qual:id="tr_HSPs_in_97" qual:qualitativeSpecies="PKC" qual:sign="positive" qual:transitionEffect="none"/>
        </qual:listOfInputs>
        <qual:listOfOutputs>
          <qual:output qual:id="tr_HSPs_out" qual:qualitativeSpecies="HSPs" qual:transitionEffect="assignmentLevel"/>
        </qual:listOfOutputs>
        <qual:listOfFunctionTerms>
          <qual:defaultTerm qual:resultLevel="0">
          </qual:defaultTerm>
          <qual:functionTerm qual:resultLevel="1">
            <math xmlns="http://www.w3.org/1998/Math/MathML">            
              <apply>
                <or/>
                <apply>
                  <and/>
                  <apply>
                    <eq/>
                    <ci> AKT </ci>
                    <cn type="integer"> 0 </cn>
                  </apply>
                  <apply>
                    <eq/>
                    <ci> BRCA1 </ci>
                    <cn type="integer"> 0 </cn>
                  </apply>
                  <apply>
                    <eq/>
                    <ci> Carcinogen </ci>
                    <cn type="integer"> 0 </cn>
                  </apply>
                  <apply>
                    <eq/>
                    <ci> E2F1 </ci>
                    <cn type="integer"> 0 </cn>
                  </apply>
                  <apply>
                    <eq/>
                    <ci> FOXA1 </ci>
                    <cn type="integer"> 0 </cn>
                  </apply>
                  <apply>
                    <eq/>
                    <ci> PKC </ci>
                    <cn type="integer"> 1 </cn>
                  </apply>
                </apply>
                <apply>
                  <and/>
                  <apply>
                    <eq/>
                    <ci> AKT </ci>
                    <cn type="integer"> 0 </cn>
                  </apply>
                  <apply>
                    <eq/>
                    <ci> BRCA1 </ci>
                    <cn type="integer"> 0 </cn>
                  </apply>
                  <apply>
                    <eq/>
                    <ci> Carcinogen </ci>
                    <cn type="integer"> 0 </cn>
                  </apply>
                  <apply>
                    <eq/>
                    <ci> E2F1 </ci>
                    <cn type="integer"> 0 </cn>
                  </apply>
                  <apply>
                    <eq/>
                    <ci> FOXA1 </ci>
                    <cn type="integer"> 1 </cn>
                  </apply>
                </apply>
                <apply>
                  <and/>
                  <apply>
                    <eq/>
                    <ci> AKT </ci>
                    <cn type="integer"> 0 </cn>
                  </apply>
                  <apply>
                    <eq/>
                    <ci> BRCA1 </ci>
                    <cn type="integer"> 0 </cn>
                  </apply>
                  <apply>
                    <eq/>
                    <ci> Carcinogen </ci>
                    <cn type="integer"> 1 </cn>
                  </apply>
                  <apply>
                    <eq/>
                    <ci> E2F1 </ci>
                    <cn type="integer"> 0 </cn>
                  </apply>
                </apply>
              </apply>
            </math>
                    </qual:functionTerm>
        </qual:listOfFunctionTerms>
      </qual:transition>
      <qual:transition qual:id="tr_IDH1_">
        <qual:listOfInputs>
          <qual:input qual:id="tr_IDH1_in_48" qual:qualitativeSpecies="FOXA1" qual:sign="positive" qual:transitionEffect="none"/>
          <qual:input qual:id="tr_IDH1_in_76" qual:qualitativeSpecies="mTORC2" qual:sign="positive" qual:transitionEffect="none"/>
          <qual:input qual:id="tr_IDH1_in_111" qual:qualitativeSpecies="SMAD" qual:sign="positive" qual:transitionEffect="none"/>
        </qual:listOfInputs>
        <qual:listOfOutputs>
          <qual:output qual:id="tr_IDH1_out" qual:qualitativeSpecies="IDH1" qual:transitionEffect="assignmentLevel"/>
        </qual:listOfOutputs>
        <qual:listOfFunctionTerms>
          <qual:defaultTerm qual:resultLevel="0">
          </qual:defaultTerm>
          <qual:functionTerm qual:resultLevel="1">
            <math xmlns="http://www.w3.org/1998/Math/MathML">            
              <apply>
                <or/>
                <apply>
                  <and/>
                  <apply>
                    <eq/>
                    <ci> FOXA1 </ci>
                    <cn type="integer"> 0 </cn>
                  </apply>
                  <apply>
                    <eq/>
                    <ci> mTORC2 </ci>
                    <cn type="integer"> 0 </cn>
                  </apply>
                  <apply>
                    <eq/>
                    <ci> SMAD </ci>
                    <cn type="integer"> 1 </cn>
                  </apply>
                </apply>
                <apply>
                  <and/>
                  <apply>
                    <eq/>
                    <ci> FOXA1 </ci>
                    <cn type="integer"> 0 </cn>
                  </apply>
                  <apply>
                    <eq/>
                    <ci> mTORC2 </ci>
                    <cn type="integer"> 1 </cn>
                  </apply>
                </apply>
                <apply>
                  <eq/>
                  <ci> FOXA1 </ci>
                  <cn type="integer"> 1 </cn>
                </apply>
              </apply>
            </math>
                    </qual:functionTerm>
        </qual:listOfFunctionTerms>
      </qual:transition>
      <qual:transition qual:id="tr_Invasion_">
        <qual:listOfInputs>
          <qual:input qual:id="tr_Invasion_in_15" qual:qualitativeSpecies="beta_catenin" qual:sign="positive" qual:transitionEffect="none"/>
          <qual:input qual:id="tr_Invasion_in_22" qual:qualitativeSpecies="CDH2" qual:sign="positive" qual:transitionEffect="none"/>
          <qual:input qual:id="tr_Invasion_in_111" qual:qualitativeSpecies="SMAD" qual:sign="positive" qual:transitionEffect="none"/>
        </qual:listOfInputs>
        <qual:listOfOutputs>
          <qual:output qual:id="tr_Invasion_out" qual:qualitativeSpecies="Invasion" qual:transitionEffect="assignmentLevel"/>
        </qual:listOfOutputs>
        <qual:listOfFunctionTerms>
          <qual:defaultTerm qual:resultLevel="0">
          </qual:defaultTerm>
          <qual:functionTerm qual:resultLevel="1">
            <math xmlns="http://www.w3.org/1998/Math/MathML">            
              <apply>
                <or/>
                <apply>
                  <and/>
                  <apply>
                    <eq/>
                    <ci> beta_catenin </ci>
                    <cn type="integer"> 0 </cn>
                  </apply>
                  <apply>
                    <eq/>
                    <ci> CDH2 </ci>
                    <cn type="integer"> 1 </cn>
                  </apply>
                  <apply>
                    <eq/>
                    <ci> SMAD </ci>
                    <cn type="integer"> 1 </cn>
                  </apply>
                </apply>
                <apply>
                  <eq/>
                  <ci> beta_catenin </ci>
                  <cn type="integer"> 1 </cn>
                </apply>
              </apply>
            </math>
                    </qual:functionTerm>
        </qual:listOfFunctionTerms>
      </qual:transition>
      <qual:transition qual:id="tr_IKK_">
        <qual:listOfInputs>
          <qual:input qual:id="tr_IKK_in_1" qual:qualitativeSpecies="AKT" qual:sign="positive" qual:transitionEffect="none"/>
          <qual:input qual:id="tr_IKK_in_42" qual:qualitativeSpecies="ETS1" qual:sign="positive" qual:transitionEffect="none"/>
          <qual:input qual:id="tr_IKK_in_76" qual:qualitativeSpecies="mTORC2" qual:sign="positive" qual:transitionEffect="none"/>
          <qual:input qual:id="tr_IKK_in_90" qual:qualitativeSpecies="p53" qual:sign="negative" qual:transitionEffect="none"/>
          <qual:input qual:id="tr_IKK_in_94" qual:qualitativeSpecies="PHDs" qual:sign="negative" qual:transitionEffect="none"/>
          <qual:input qual:id="tr_IKK_in_97" qual:qualitativeSpecies="PKC" qual:sign="positive" qual:transitionEffect="none"/>
          <qual:input qual:id="tr_IKK_in_115" qual:qualitativeSpecies="TAK1" qual:sign="positive" qual:transitionEffect="none"/>
        </qual:listOfInputs>
        <qual:listOfOutputs>
          <qual:output qual:id="tr_IKK_out" qual:qualitativeSpecies="IKK" qual:transitionEffect="assignmentLevel"/>
        </qual:listOfOutputs>
        <qual:listOfFunctionTerms>
          <qual:defaultTerm qual:resultLevel="0">
          </qual:defaultTerm>
          <qual:functionTerm qual:resultLevel="1">
            <math xmlns="http://www.w3.org/1998/Math/MathML">            
              <apply>
                <or/>
                <apply>
                  <and/>
                  <apply>
                    <eq/>
                    <ci> AKT </ci>
                    <cn type="integer"> 0 </cn>
                  </apply>
                  <apply>
                    <eq/>
                    <ci> ETS1 </ci>
                    <cn type="integer"> 0 </cn>
                  </apply>
                  <apply>
                    <eq/>
                    <ci> mTORC2 </ci>
                    <cn type="integer"> 1 </cn>
                  </apply>
                  <apply>
                    <eq/>
                    <ci> p53 </ci>
                    <cn type="integer"> 0 </cn>
                  </apply>
                  <apply>
                    <eq/>
                    <ci> PHDs </ci>
                    <cn type="integer"> 0 </cn>
                  </apply>
                  <apply>
                    <eq/>
                    <ci> PKC </ci>
                    <cn type="integer"> 0 </cn>
                  </apply>
                  <apply>
                    <eq/>
                    <ci> TAK1 </ci>
                    <cn type="integer"> 1 </cn>
                  </apply>
                </apply>
                <apply>
                  <and/>
                  <apply>
                    <eq/>
                    <ci> AKT </ci>
                    <cn type="integer"> 0 </cn>
                  </apply>
                  <apply>
                    <eq/>
                    <ci> ETS1 </ci>
                    <cn type="integer"> 0 </cn>
                  </apply>
                  <apply>
                    <eq/>
                    <ci> mTORC2 </ci>
                    <cn type="integer"> 1 </cn>
                  </apply>
                  <apply>
                    <eq/>
                    <ci> p53 </ci>
                    <cn type="integer"> 0 </cn>
                  </apply>
                  <apply>
                    <eq/>
                    <ci> PHDs </ci>
                    <cn type="integer"> 0 </cn>
                  </apply>
                  <apply>
                    <eq/>
                    <ci> PKC </ci>
                    <cn type="integer"> 1 </cn>
                  </apply>
                </apply>
                <apply>
                  <and/>
                  <apply>
                    <eq/>
                    <ci> AKT </ci>
                    <cn type="integer"> 0 </cn>
                  </apply>
                  <apply>
                    <eq/>
                    <ci> ETS1 </ci>
                    <cn type="integer"> 1 </cn>
                  </apply>
                  <apply>
                    <eq/>
                    <ci> mTORC2 </ci>
                    <cn type="integer"> 1 </cn>
                  </apply>
                  <apply>
                    <eq/>
                    <ci> p53 </ci>
                    <cn type="integer"> 0 </cn>
                  </apply>
                  <apply>
                    <eq/>
                    <ci> PHDs </ci>
                    <cn type="integer"> 0 </cn>
                  </apply>
                </apply>
                <apply>
                  <and/>
                  <apply>
                    <eq/>
                    <ci> AKT </ci>
                    <cn type="integer"> 1 </cn>
                  </apply>
                  <apply>
                    <eq/>
                    <ci> ETS1 </ci>
                    <cn type="integer"> 0 </cn>
                  </apply>
                  <apply>
                    <eq/>
                    <ci> p53 </ci>
                    <cn type="integer"> 0 </cn>
                  </apply>
                  <apply>
                    <eq/>
                    <ci> PHDs </ci>
                    <cn type="integer"> 0 </cn>
                  </apply>
                  <apply>
                    <eq/>
                    <ci> PKC </ci>
                    <cn type="integer"> 0 </cn>
                  </apply>
                  <apply>
                    <eq/>
                    <ci> TAK1 </ci>
                    <cn type="integer"> 1 </cn>
                  </apply>
                </apply>
                <apply>
                  <and/>
                  <apply>
                    <eq/>
                    <ci> AKT </ci>
                    <cn type="integer"> 1 </cn>
                  </apply>
                  <apply>
                    <eq/>
                    <ci> ETS1 </ci>
                    <cn type="integer"> 0 </cn>
                  </apply>
                  <apply>
                    <eq/>
                    <ci> p53 </ci>
                    <cn type="integer"> 0 </cn>
                  </apply>
                  <apply>
                    <eq/>
                    <ci> PHDs </ci>
                    <cn type="integer"> 0 </cn>
                  </apply>
                  <apply>
                    <eq/>
                    <ci> PKC </ci>
                    <cn type="integer"> 1 </cn>
                  </apply>
                </apply>
                <apply>
                  <and/>
                  <apply>
                    <eq/>
                    <ci> AKT </ci>
                    <cn type="integer"> 1 </cn>
                  </apply>
                  <apply>
                    <eq/>
                    <ci> ETS1 </ci>
                    <cn type="integer"> 1 </cn>
                  </apply>
                  <apply>
                    <eq/>
                    <ci> p53 </ci>
                    <cn type="integer"> 0 </cn>
                  </apply>
                  <apply>
                    <eq/>
                    <ci> PHDs </ci>
                    <cn type="integer"> 0 </cn>
                  </apply>
                </apply>
              </apply>
            </math>
                    </qual:functionTerm>
        </qual:listOfFunctionTerms>
      </qual:transition>
      <qual:transition qual:id="tr_JNK_">
        <qual:listOfInputs>
          <qual:input qual:id="tr_JNK_in_7" qual:qualitativeSpecies="ATM" qual:sign="positive" qual:transitionEffect="none"/>
          <qual:input qual:id="tr_JNK_in_41" qual:qualitativeSpecies="ERK" qual:sign="negative" qual:transitionEffect="none"/>
          <qual:input qual:id="tr_JNK_in_55" qual:qualitativeSpecies="GADD45" qual:sign="positive" qual:transitionEffect="none"/>
          <qual:input qual:id="tr_JNK_in_69" qual:qualitativeSpecies="MAP3K1_3" qual:sign="positive" qual:transitionEffect="none"/>
          <qual:input qual:id="tr_JNK_in_89" qual:qualitativeSpecies="p38" qual:sign="negative" qual:transitionEffect="none"/>
          <qual:input qual:id="tr_JNK_in_115" qual:qualitativeSpecies="TAK1" qual:sign="positive" qual:transitionEffect="none"/>
        </qual:listOfInputs>
        <qual:listOfOutputs>
          <qual:output qual:id="tr_JNK_out" qual:qualitativeSpecies="JNK" qual:transitionEffect="assignmentLevel"/>
        </qual:listOfOutputs>
        <qual:listOfFunctionTerms>
          <qual:defaultTerm qual:resultLevel="0">
          </qual:defaultTerm>
          <qual:functionTerm qual:resultLevel="1">
            <math xmlns="http://www.w3.org/1998/Math/MathML">            
              <apply>
                <or/>
                <apply>
                  <and/>
                  <apply>
                    <eq/>
                    <ci> ATM </ci>
                    <cn type="integer"> 0 </cn>
                  </apply>
                  <apply>
                    <eq/>
                    <ci> ERK </ci>
                    <cn type="integer"> 0 </cn>
                  </apply>
                  <apply>
                    <eq/>
                    <ci> GADD45 </ci>
                    <cn type="integer"> 0 </cn>
                  </apply>
                  <apply>
                    <eq/>
                    <ci> MAP3K1_3 </ci>
                    <cn type="integer"> 0 </cn>
                  </apply>
                  <apply>
                    <eq/>
                    <ci> p38 </ci>
                    <cn type="integer"> 0 </cn>
                  </apply>
                  <apply>
                    <eq/>
                    <ci> TAK1 </ci>
                    <cn type="integer"> 1 </cn>
                  </apply>
                </apply>
                <apply>
                  <and/>
                  <apply>
                    <eq/>
                    <ci> ATM </ci>
                    <cn type="integer"> 0 </cn>
                  </apply>
                  <apply>
                    <eq/>
                    <ci> ERK </ci>
                    <cn type="integer"> 0 </cn>
                  </apply>
                  <apply>
                    <eq/>
                    <ci> GADD45 </ci>
                    <cn type="integer"> 0 </cn>
                  </apply>
                  <apply>
                    <eq/>
                    <ci> MAP3K1_3 </ci>
                    <cn type="integer"> 1 </cn>
                  </apply>
                  <apply>
                    <eq/>
                    <ci> p38 </ci>
                    <cn type="integer"> 0 </cn>
                  </apply>
                </apply>
                <apply>
                  <and/>
                  <apply>
                    <eq/>
                    <ci> ATM </ci>
                    <cn type="integer"> 0 </cn>
                  </apply>
                  <apply>
                    <eq/>
                    <ci> ERK </ci>
                    <cn type="integer"> 0 </cn>
                  </apply>
                  <apply>
                    <eq/>
                    <ci> GADD45 </ci>
                    <cn type="integer"> 1 </cn>
                  </apply>
                  <apply>
                    <eq/>
                    <ci> p38 </ci>
                    <cn type="integer"> 0 </cn>
                  </apply>
                </apply>
                <apply>
                  <and/>
                  <apply>
                    <eq/>
                    <ci> ATM </ci>
                    <cn type="integer"> 1 </cn>
                  </apply>
                  <apply>
                    <eq/>
                    <ci> ERK </ci>
                    <cn type="integer"> 0 </cn>
                  </apply>
                  <apply>
                    <eq/>
                    <ci> p38 </ci>
                    <cn type="integer"> 0 </cn>
                  </apply>
                </apply>
              </apply>
            </math>
                    </qual:functionTerm>
        </qual:listOfFunctionTerms>
      </qual:transition>
      <qual:transition qual:id="tr_Lactic_acid_">
        <qual:listOfInputs>
          <qual:input qual:id="tr_Lactic_acid_in_68" qual:qualitativeSpecies="LDHA" qual:sign="positive" qual:transitionEffect="none"/>
        </qual:listOfInputs>
        <qual:listOfOutputs>
          <qual:output qual:id="tr_Lactic_acid_out" qual:qualitativeSpecies="Lactic_acid" qual:transitionEffect="assignmentLevel"/>
        </qual:listOfOutputs>
        <qual:listOfFunctionTerms>
          <qual:defaultTerm qual:resultLevel="0">
          </qual:defaultTerm>
          <qual:functionTerm qual:resultLevel="1">
            <math xmlns="http://www.w3.org/1998/Math/MathML">            
              <apply>
                <eq/>
                <ci> LDHA </ci>
                <cn type="integer"> 1 </cn>
              </apply>
            </math>
                    </qual:functionTerm>
        </qual:listOfFunctionTerms>
      </qual:transition>
      <qual:transition qual:id="tr_LDHA_">
        <qual:listOfInputs>
          <qual:input qual:id="tr_LDHA_in_60" qual:qualitativeSpecies="HIF1" qual:sign="positive" qual:transitionEffect="none"/>
          <qual:input qual:id="tr_LDHA_in_63" qual:qualitativeSpecies="IDH1" qual:sign="positive" qual:transitionEffect="none"/>
          <qual:input qual:id="tr_LDHA_in_79" qual:qualitativeSpecies="MYC_MAX" qual:sign="positive" qual:transitionEffect="none"/>
        </qual:listOfInputs>
        <qual:listOfOutputs>
          <qual:output qual:id="tr_LDHA_out" qual:qualitativeSpecies="LDHA" qual:transitionEffect="assignmentLevel"/>
        </qual:listOfOutputs>
        <qual:listOfFunctionTerms>
          <qual:defaultTerm qual:resultLevel="0">
          </qual:defaultTerm>
          <qual:functionTerm qual:resultLevel="1">
            <math xmlns="http://www.w3.org/1998/Math/MathML">            
              <apply>
                <or/>
                <apply>
                  <and/>
                  <apply>
                    <eq/>
                    <ci> HIF1 </ci>
                    <cn type="integer"> 0 </cn>
                  </apply>
                  <apply>
                    <eq/>
                    <ci> IDH1 </ci>
                    <cn type="integer"> 0 </cn>
                  </apply>
                  <apply>
                    <eq/>
                    <ci> MYC_MAX </ci>
                    <cn type="integer"> 1 </cn>
                  </apply>
                </apply>
                <apply>
                  <and/>
                  <apply>
                    <eq/>
                    <ci> HIF1 </ci>
                    <cn type="integer"> 0 </cn>
                  </apply>
                  <apply>
                    <eq/>
                    <ci> IDH1 </ci>
                    <cn type="integer"> 1 </cn>
                  </apply>
                </apply>
                <apply>
                  <eq/>
                  <ci> HIF1 </ci>
                  <cn type="integer"> 1 </cn>
                </apply>
              </apply>
            </math>
                    </qual:functionTerm>
        </qual:listOfFunctionTerms>
      </qual:transition>
      <qual:transition qual:id="tr_MAP3K1_3_">
        <qual:listOfInputs>
          <qual:input qual:id="tr_MAP3K1_3_in_46" qual:qualitativeSpecies="FOS" qual:sign="negative" qual:transitionEffect="none"/>
          <qual:input qual:id="tr_MAP3K1_3_in_47" qual:qualitativeSpecies="JUN" qual:sign="negative" qual:transitionEffect="none"/>
          <qual:input qual:id="tr_MAP3K1_3_in_66" qual:qualitativeSpecies="JNK" qual:sign="negative" qual:transitionEffect="none"/>
          <qual:input qual:id="tr_MAP3K1_3_in_89" qual:qualitativeSpecies="p38" qual:sign="negative" qual:transitionEffect="none"/>
          <qual:input qual:id="tr_MAP3K1_3_in_103" qual:qualitativeSpecies="RAS" qual:sign="positive" qual:transitionEffect="none"/>
        </qual:listOfInputs>
        <qual:listOfOutputs>
          <qual:output qual:id="tr_MAP3K1_3_out" qual:qualitativeSpecies="MAP3K1_3" qual:transitionEffect="assignmentLevel"/>
        </qual:listOfOutputs>
        <qual:listOfFunctionTerms>
          <qual:defaultTerm qual:resultLevel="0">
          </qual:defaultTerm>
          <qual:functionTerm qual:resultLevel="1">
            <math xmlns="http://www.w3.org/1998/Math/MathML">            
              <apply>
                <and/>
                <apply>
                  <eq/>
                  <ci> FOS </ci>
                  <cn type="integer"> 0 </cn>
                </apply>
                <apply>
                  <eq/>
                  <ci> JUN </ci>
                  <cn type="integer"> 0 </cn>
                </apply>
                <apply>
                  <eq/>
                  <ci> JNK </ci>
                  <cn type="integer"> 0 </cn>
                </apply>
                <apply>
                  <eq/>
                  <ci> p38 </ci>
                  <cn type="integer"> 0 </cn>
                </apply>
                <apply>
                  <eq/>
                  <ci> RAS </ci>
                  <cn type="integer"> 1 </cn>
                </apply>
              </apply>
            </math>
                    </qual:functionTerm>
        </qual:listOfFunctionTerms>
      </qual:transition>
      <qual:transition qual:id="tr_MDM2_">
        <qual:listOfInputs>
          <qual:input qual:id="tr_MDM2_in_1" qual:qualitativeSpecies="AKT" qual:sign="positive" qual:transitionEffect="none"/>
          <qual:input qual:id="tr_MDM2_in_7" qual:qualitativeSpecies="ATM" qual:sign="negative" qual:transitionEffect="none"/>
          <qual:input qual:id="tr_MDM2_in_8" qual:qualitativeSpecies="ATR" qual:sign="negative" qual:transitionEffect="none"/>
          <qual:input qual:id="tr_MDM2_in_30" qual:qualitativeSpecies="DAXX" qual:sign="positive" qual:transitionEffect="none"/>
          <qual:input qual:id="tr_MDM2_in_86" qual:qualitativeSpecies="p14ARF" qual:sign="negative" qual:transitionEffect="none"/>
          <qual:input qual:id="tr_MDM2_in_90" qual:qualitativeSpecies="p53" qual:sign="positive" qual:transitionEffect="none"/>
        </qual:listOfInputs>
        <qual:listOfOutputs>
          <qual:output qual:id="tr_MDM2_out" qual:qualitativeSpecies="MDM2" qual:transitionEffect="assignmentLevel"/>
        </qual:listOfOutputs>
        <qual:listOfFunctionTerms>
          <qual:defaultTerm qual:resultLevel="0">
          </qual:defaultTerm>
          <qual:functionTerm qual:resultLevel="1">
            <math xmlns="http://www.w3.org/1998/Math/MathML">            
              <apply>
                <or/>
                <apply>
                  <and/>
                  <apply>
                    <eq/>
                    <ci> AKT </ci>
                    <cn type="integer"> 0 </cn>
                  </apply>
                  <apply>
                    <eq/>
                    <ci> ATM </ci>
                    <cn type="integer"> 0 </cn>
                  </apply>
                  <apply>
                    <eq/>
                    <ci> ATR </ci>
                    <cn type="integer"> 0 </cn>
                  </apply>
                  <apply>
                    <eq/>
                    <ci> DAXX </ci>
                    <cn type="integer"> 1 </cn>
                  </apply>
                  <apply>
                    <eq/>
                    <ci> p14ARF </ci>
                    <cn type="integer"> 0 </cn>
                  </apply>
                  <apply>
                    <eq/>
                    <ci> p53 </ci>
                    <cn type="integer"> 1 </cn>
                  </apply>
                </apply>
                <apply>
                  <and/>
                  <apply>
                    <eq/>
                    <ci> AKT </ci>
                    <cn type="integer"> 1 </cn>
                  </apply>
                  <apply>
                    <eq/>
                    <ci> ATM </ci>
                    <cn type="integer"> 0 </cn>
                  </apply>
                  <apply>
                    <eq/>
                    <ci> ATR </ci>
                    <cn type="integer"> 0 </cn>
                  </apply>
                  <apply>
                    <eq/>
                    <ci> DAXX </ci>
                    <cn type="integer"> 1 </cn>
                  </apply>
                  <apply>
                    <eq/>
                    <ci> p14ARF </ci>
                    <cn type="integer"> 0 </cn>
                  </apply>
                </apply>
              </apply>
            </math>
                    </qual:functionTerm>
        </qual:listOfFunctionTerms>
      </qual:transition>
      <qual:transition qual:id="tr_MED12_">
        <qual:listOfInputs>
          <qual:input qual:id="tr_MED12_in_56" qual:qualitativeSpecies="GLI" qual:sign="negative" qual:transitionEffect="none"/>
        </qual:listOfInputs>
        <qual:listOfOutputs>
          <qual:output qual:id="tr_MED12_out" qual:qualitativeSpecies="MED12" qual:transitionEffect="assignmentLevel"/>
        </qual:listOfOutputs>
        <qual:listOfFunctionTerms>
          <qual:defaultTerm qual:resultLevel="0">
          </qual:defaultTerm>
          <qual:functionTerm qual:resultLevel="1">
            <math xmlns="http://www.w3.org/1998/Math/MathML">            
              <apply>
                <eq/>
                <ci> GLI </ci>
                <cn type="integer"> 0 </cn>
              </apply>
            </math>
                    </qual:functionTerm>
        </qual:listOfFunctionTerms>
      </qual:transition>
      <qual:transition qual:id="tr_MEK1_2_">
        <qual:listOfInputs>
          <qual:input qual:id="tr_MEK1_2_in_69" qual:qualitativeSpecies="MAP3K1_3" qual:sign="positive" qual:transitionEffect="none"/>
          <qual:input qual:id="tr_MEK1_2_in_93" qual:qualitativeSpecies="PDK1" qual:sign="positive" qual:transitionEffect="none"/>
          <qual:input qual:id="tr_MEK1_2_in_101" qual:qualitativeSpecies="RAF" qual:sign="positive" qual:transitionEffect="none"/>
        </qual:listOfInputs>
        <qual:listOfOutputs>
          <qual:output qual:id="tr_MEK1_2_out" qual:qualitativeSpecies="MEK1_2" qual:transitionEffect="assignmentLevel"/>
        </qual:listOfOutputs>
        <qual:listOfFunctionTerms>
          <qual:defaultTerm qual:resultLevel="0">
          </qual:defaultTerm>
          <qual:functionTerm qual:resultLevel="1">
            <math xmlns="http://www.w3.org/1998/Math/MathML">            
              <apply>
                <or/>
                <apply>
                  <and/>
                  <apply>
                    <eq/>
                    <ci> MAP3K1_3 </ci>
                    <cn type="integer"> 0 </cn>
                  </apply>
                  <apply>
                    <eq/>
                    <ci> PDK1 </ci>
                    <cn type="integer"> 0 </cn>
                  </apply>
                  <apply>
                    <eq/>
                    <ci> RAF </ci>
                    <cn type="integer"> 1 </cn>
                  </apply>
                </apply>
                <apply>
                  <and/>
                  <apply>
                    <eq/>
                    <ci> MAP3K1_3 </ci>
                    <cn type="integer"> 0 </cn>
                  </apply>
                  <apply>
                    <eq/>
                    <ci> PDK1 </ci>
                    <cn type="integer"> 1 </cn>
                  </apply>
                </apply>
                <apply>
                  <eq/>
                  <ci> MAP3K1_3 </ci>
                  <cn type="integer"> 1 </cn>
                </apply>
              </apply>
            </math>
                    </qual:functionTerm>
        </qual:listOfFunctionTerms>
      </qual:transition>
      <qual:transition qual:id="tr_Metastasis_">
        <qual:listOfInputs>
          <qual:input qual:id="tr_Metastasis_in_74" qual:qualitativeSpecies="Migration" qual:sign="positive" qual:transitionEffect="none"/>
          <qual:input qual:id="tr_Metastasis_in_128" qual:qualitativeSpecies="AR_ERG" qual:sign="positive" qual:transitionEffect="none"/>
        </qual:listOfInputs>
        <qual:listOfOutputs>
          <qual:output qual:id="tr_Metastasis_out" qual:qualitativeSpecies="Metastasis" qual:transitionEffect="assignmentLevel"/>
        </qual:listOfOutputs>
        <qual:listOfFunctionTerms>
          <qual:defaultTerm qual:resultLevel="0">
          </qual:defaultTerm>
          <qual:functionTerm qual:resultLevel="1">
            <math xmlns="http://www.w3.org/1998/Math/MathML">            
              <apply>
                <and/>
                <apply>
                  <eq/>
                  <ci> Migration </ci>
                  <cn type="integer"> 1 </cn>
                </apply>
                <apply>
                  <eq/>
                  <ci> AR_ERG </ci>
                  <cn type="integer"> 1 </cn>
                </apply>
              </apply>
            </math>
                    </qual:functionTerm>
        </qual:listOfFunctionTerms>
      </qual:transition>
      <qual:transition qual:id="tr_Migration_">
        <qual:listOfInputs>
          <qual:input qual:id="tr_Migration_in_1" qual:qualitativeSpecies="AKT" qual:sign="positive" qual:transitionEffect="none"/>
          <qual:input qual:id="tr_Migration_in_6" qual:qualitativeSpecies="AR" qual:sign="positive" qual:transitionEffect="none"/>
          <qual:input qual:id="tr_Migration_in_38" qual:qualitativeSpecies="EMT" qual:sign="positive" qual:transitionEffect="none"/>
          <qual:input qual:id="tr_Migration_in_41" qual:qualitativeSpecies="ERK" qual:sign="positive" qual:transitionEffect="none"/>
          <qual:input qual:id="tr_Migration_in_43" qual:qualitativeSpecies="ETV1" qual:sign="positive" qual:transitionEffect="none"/>
          <qual:input qual:id="tr_Migration_in_64" qual:qualitativeSpecies="Invasion" qual:sign="positive" qual:transitionEffect="none"/>
        </qual:listOfInputs>
        <qual:listOfOutputs>
          <qual:output qual:id="tr_Migration_out" qual:qualitativeSpecies="Migration" qual:transitionEffect="assignmentLevel"/>
        </qual:listOfOutputs>
        <qual:listOfFunctionTerms>
          <qual:defaultTerm qual:resultLevel="0">
          </qual:defaultTerm>
          <qual:functionTerm qual:resultLevel="1">
            <math xmlns="http://www.w3.org/1998/Math/MathML">            
              <apply>
                <or/>
                <apply>
                  <and/>
                  <apply>
                    <eq/>
                    <ci> AKT </ci>
                    <cn type="integer"> 0 </cn>
                  </apply>
                  <apply>
                    <eq/>
                    <ci> AR </ci>
                    <cn type="integer"> 1 </cn>
                  </apply>
                  <apply>
                    <eq/>
                    <ci> EMT </ci>
                    <cn type="integer"> 1 </cn>
                  </apply>
                  <apply>
                    <eq/>
                    <ci> Invasion </ci>
                    <cn type="integer"> 1 </cn>
                  </apply>
                </apply>
                <apply>
                  <and/>
                  <apply>
                    <eq/>
                    <ci> AKT </ci>
                    <cn type="integer"> 1 </cn>
                  </apply>
                  <apply>
                    <eq/>
                    <ci> AR </ci>
                    <cn type="integer"> 0 </cn>
                  </apply>
                  <apply>
                    <eq/>
                    <ci> EMT </ci>
                    <cn type="integer"> 1 </cn>
                  </apply>
                  <apply>
                    <eq/>
                    <ci> ERK </ci>
                    <cn type="integer"> 0 </cn>
                  </apply>
                  <apply>
                    <eq/>
                    <ci> ETV1 </ci>
                    <cn type="integer"> 1 </cn>
                  </apply>
                  <apply>
                    <eq/>
                    <ci> Invasion </ci>
                    <cn type="integer"> 1 </cn>
                  </apply>
                </apply>
                <apply>
                  <and/>
                  <apply>
                    <eq/>
                    <ci> AKT </ci>
                    <cn type="integer"> 1 </cn>
                  </apply>
                  <apply>
                    <eq/>
                    <ci> AR </ci>
                    <cn type="integer"> 0 </cn>
                  </apply>
                  <apply>
                    <eq/>
                    <ci> EMT </ci>
                    <cn type="integer"> 1 </cn>
                  </apply>
                  <apply>
                    <eq/>
                    <ci> ERK </ci>
                    <cn type="integer"> 1 </cn>
                  </apply>
                  <apply>
                    <eq/>
                    <ci> Invasion </ci>
                    <cn type="integer"> 1 </cn>
                  </apply>
                </apply>
                <apply>
                  <and/>
                  <apply>
                    <eq/>
                    <ci> AKT </ci>
                    <cn type="integer"> 1 </cn>
                  </apply>
                  <apply>
                    <eq/>
                    <ci> AR </ci>
                    <cn type="integer"> 1 </cn>
                  </apply>
                  <apply>
                    <eq/>
                    <ci> EMT </ci>
                    <cn type="integer"> 1 </cn>
                  </apply>
                  <apply>
                    <eq/>
                    <ci> Invasion </ci>
                    <cn type="integer"> 1 </cn>
                  </apply>
                </apply>
              </apply>
            </math>
                    </qual:functionTerm>
        </qual:listOfFunctionTerms>
      </qual:transition>
      <qual:transition qual:id="tr_ZBTB17_">
        <qual:listOfInputs>
          <qual:input qual:id="tr_ZBTB17_in_6" qual:qualitativeSpecies="AR" qual:sign="positive" qual:transitionEffect="none"/>
          <qual:input qual:id="tr_ZBTB17_in_79" qual:qualitativeSpecies="MYC_MAX" qual:sign="negative" qual:transitionEffect="none"/>
        </qual:listOfInputs>
        <qual:listOfOutputs>
          <qual:output qual:id="tr_ZBTB17_out" qual:qualitativeSpecies="ZBTB17" qual:transitionEffect="assignmentLevel"/>
        </qual:listOfOutputs>
        <qual:listOfFunctionTerms>
          <qual:defaultTerm qual:resultLevel="0">
          </qual:defaultTerm>
          <qual:functionTerm qual:resultLevel="1">
            <math xmlns="http://www.w3.org/1998/Math/MathML">            
              <apply>
                <and/>
                <apply>
                  <eq/>
                  <ci> AR </ci>
                  <cn type="integer"> 1 </cn>
                </apply>
                <apply>
                  <eq/>
                  <ci> MYC_MAX </ci>
                  <cn type="integer"> 0 </cn>
                </apply>
              </apply>
            </math>
                    </qual:functionTerm>
        </qual:listOfFunctionTerms>
      </qual:transition>
      <qual:transition qual:id="tr_mTORC2_">
        <qual:listOfInputs>
          <qual:input qual:id="tr_mTORC2_in_1" qual:qualitativeSpecies="AKT" qual:sign="positive" qual:transitionEffect="none"/>
          <qual:input qual:id="tr_mTORC2_in_3" qual:qualitativeSpecies="AMPK" qual:sign="negative" qual:transitionEffect="none"/>
          <qual:input qual:id="tr_mTORC2_in_102" qual:qualitativeSpecies="RAGS" qual:sign="positive" qual:transitionEffect="none"/>
          <qual:input qual:id="tr_mTORC2_in_105" qual:qualitativeSpecies="Rheb" qual:sign="positive" qual:transitionEffect="none"/>
        </qual:listOfInputs>
        <qual:listOfOutputs>
          <qual:output qual:id="tr_mTORC2_out" qual:qualitativeSpecies="mTORC2" qual:transitionEffect="assignmentLevel"/>
        </qual:listOfOutputs>
        <qual:listOfFunctionTerms>
          <qual:defaultTerm qual:resultLevel="0">
          </qual:defaultTerm>
          <qual:functionTerm qual:resultLevel="1">
            <math xmlns="http://www.w3.org/1998/Math/MathML">            
              <apply>
                <or/>
                <apply>
                  <and/>
                  <apply>
                    <eq/>
                    <ci> AKT </ci>
                    <cn type="integer"> 0 </cn>
                  </apply>
                  <apply>
                    <eq/>
                    <ci> AMPK </ci>
                    <cn type="integer"> 0 </cn>
                  </apply>
                  <apply>
                    <eq/>
                    <ci> RAGS </ci>
                    <cn type="integer"> 1 </cn>
                  </apply>
                  <apply>
                    <eq/>
                    <ci> Rheb </ci>
                    <cn type="integer"> 1 </cn>
                  </apply>
                </apply>
                <apply>
                  <and/>
                  <apply>
                    <eq/>
                    <ci> AKT </ci>
                    <cn type="integer"> 1 </cn>
                  </apply>
                  <apply>
                    <eq/>
                    <ci> AMPK </ci>
                    <cn type="integer"> 0 </cn>
                  </apply>
                  <apply>
                    <eq/>
                    <ci> RAGS </ci>
                    <cn type="integer"> 0 </cn>
                  </apply>
                  <apply>
                    <eq/>
                    <ci> Rheb </ci>
                    <cn type="integer"> 1 </cn>
                  </apply>
                </apply>
                <apply>
                  <and/>
                  <apply>
                    <eq/>
                    <ci> AKT </ci>
                    <cn type="integer"> 1 </cn>
                  </apply>
                  <apply>
                    <eq/>
                    <ci> AMPK </ci>
                    <cn type="integer"> 0 </cn>
                  </apply>
                  <apply>
                    <eq/>
                    <ci> RAGS </ci>
                    <cn type="integer"> 1 </cn>
                  </apply>
                </apply>
                <apply>
                  <and/>
                  <apply>
                    <eq/>
                    <ci> AKT </ci>
                    <cn type="integer"> 1 </cn>
                  </apply>
                  <apply>
                    <eq/>
                    <ci> AMPK </ci>
                    <cn type="integer"> 1 </cn>
                  </apply>
                  <apply>
                    <eq/>
                    <ci> RAGS </ci>
                    <cn type="integer"> 1 </cn>
                  </apply>
                  <apply>
                    <eq/>
                    <ci> Rheb </ci>
                    <cn type="integer"> 1 </cn>
                  </apply>
                </apply>
              </apply>
            </math>
                    </qual:functionTerm>
        </qual:listOfFunctionTerms>
      </qual:transition>
      <qual:transition qual:id="tr_MXI1_">
        <qual:listOfInputs>
          <qual:input qual:id="tr_MXI1_in_60" qual:qualitativeSpecies="HIF1" qual:sign="positive" qual:transitionEffect="none"/>
        </qual:listOfInputs>
        <qual:listOfOutputs>
          <qual:output qual:id="tr_MXI1_out" qual:qualitativeSpecies="MXI1" qual:transitionEffect="assignmentLevel"/>
        </qual:listOfOutputs>
        <qual:listOfFunctionTerms>
          <qual:defaultTerm qual:resultLevel="0">
          </qual:defaultTerm>
          <qual:functionTerm qual:resultLevel="1">
            <math xmlns="http://www.w3.org/1998/Math/MathML">            
              <apply>
                <eq/>
                <ci> HIF1 </ci>
                <cn type="integer"> 1 </cn>
              </apply>
            </math>
                    </qual:functionTerm>
        </qual:listOfFunctionTerms>
      </qual:transition>
      <qual:transition qual:id="tr_MYC_">
        <qual:listOfInputs>
          <qual:input qual:id="tr_MYC_in_34" qual:qualitativeSpecies="E2F1" qual:sign="positive" qual:transitionEffect="none"/>
          <qual:input qual:id="tr_MYC_in_40" qual:qualitativeSpecies="ERG" qual:sign="positive" qual:transitionEffect="none"/>
          <qual:input qual:id="tr_MYC_in_41" qual:qualitativeSpecies="ERK" qual:sign="positive" qual:transitionEffect="none"/>
          <qual:input qual:id="tr_MYC_in_46" qual:qualitativeSpecies="FOS" qual:sign="positive" qual:transitionEffect="none"/>
          <qual:input qual:id="tr_MYC_in_47" qual:qualitativeSpecies="JUN" qual:sign="positive" qual:transitionEffect="none"/>
          <qual:input qual:id="tr_MYC_in_56" qual:qualitativeSpecies="GLI" qual:sign="positive" qual:transitionEffect="none"/>
          <qual:input qual:id="tr_MYC_in_60" qual:qualitativeSpecies="HIF1" qual:sign="negative" qual:transitionEffect="none"/>
          <qual:input qual:id="tr_MYC_in_84" qual:qualitativeSpecies="NF_kB" qual:sign="positive" qual:transitionEffect="none"/>
          <qual:input qual:id="tr_MYC_in_89" qual:qualitativeSpecies="p38" qual:sign="positive" qual:transitionEffect="none"/>
          <qual:input qual:id="tr_MYC_in_109" qual:qualitativeSpecies="SHH" qual:sign="positive" qual:transitionEffect="none"/>
          <qual:input qual:id="tr_MYC_in_116" qual:qualitativeSpecies="TCF" qual:sign="positive" qual:transitionEffect="none"/>
          <qual:input qual:id="tr_MYC_in_128" qual:qualitativeSpecies="AR_ERG" qual:sign="positive" qual:transitionEffect="none"/>
          <qual:input qual:id="tr_MYC_in_132" qual:qualitativeSpecies="mTORC1" qual:sign="positive" qual:transitionEffect="none"/>
        </qual:listOfInputs>
        <qual:listOfOutputs>
          <qual:output qual:id="tr_MYC_out" qual:qualitativeSpecies="MYC" qual:transitionEffect="assignmentLevel"/>
        </qual:listOfOutputs>
        <qual:listOfFunctionTerms>
          <qual:defaultTerm qual:resultLevel="0">
          </qual:defaultTerm>
          <qual:functionTerm qual:resultLevel="1">
            <math xmlns="http://www.w3.org/1998/Math/MathML">            
              <apply>
                <or/>
                <apply>
                  <and/>
                  <apply>
                    <eq/>
                    <ci> E2F1 </ci>
                    <cn type="integer"> 0 </cn>
                  </apply>
                  <apply>
                    <eq/>
                    <ci> ERG </ci>
                    <cn type="integer"> 0 </cn>
                  </apply>
                  <apply>
                    <eq/>
                    <ci> ERK </ci>
                    <cn type="integer"> 0 </cn>
                  </apply>
                  <apply>
                    <eq/>
                    <ci> FOS </ci>
                    <cn type="integer"> 0 </cn>
                  </apply>
                  <apply>
                    <eq/>
                    <ci> JUN </ci>
                    <cn type="integer"> 0 </cn>
                  </apply>
                  <apply>
                    <eq/>
                    <ci> GLI </ci>
                    <cn type="integer"> 0 </cn>
                  </apply>
                  <apply>
                    <eq/>
                    <ci> HIF1 </ci>
                    <cn type="integer"> 0 </cn>
                  </apply>
                  <apply>
                    <eq/>
                    <ci> NF_kB </ci>
                    <cn type="integer"> 0 </cn>
                  </apply>
                  <apply>
                    <eq/>
                    <ci> p38 </ci>
                    <cn type="integer"> 0 </cn>
                  </apply>
                  <apply>
                    <eq/>
                    <ci> SHH </ci>
                    <cn type="integer"> 0 </cn>
                  </apply>
                  <apply>
                    <eq/>
                    <ci> TCF </ci>
                    <cn type="integer"> 0 </cn>
                  </apply>
                  <apply>
                    <eq/>
                    <ci> AR_ERG </ci>
                    <cn type="integer"> 1 </cn>
                  </apply>
                  <apply>
                    <eq/>
                    <ci> mTORC1 </ci>
                    <cn type="integer"> 1 </cn>
                  </apply>
                </apply>
                <apply>
                  <and/>
                  <apply>
                    <eq/>
                    <ci> E2F1 </ci>
                    <cn type="integer"> 0 </cn>
                  </apply>
                  <apply>
                    <eq/>
                    <ci> ERG </ci>
                    <cn type="integer"> 0 </cn>
                  </apply>
                  <apply>
                    <eq/>
                    <ci> ERK </ci>
                    <cn type="integer"> 0 </cn>
                  </apply>
                  <apply>
                    <eq/>
                    <ci> FOS </ci>
                    <cn type="integer"> 0 </cn>
                  </apply>
                  <apply>
                    <eq/>
                    <ci> JUN </ci>
                    <cn type="integer"> 0 </cn>
                  </apply>
                  <apply>
                    <eq/>
                    <ci> GLI </ci>
                    <cn type="integer"> 0 </cn>
                  </apply>
                  <apply>
                    <eq/>
                    <ci> HIF1 </ci>
                    <cn type="integer"> 0 </cn>
                  </apply>
                  <apply>
                    <eq/>
                    <ci> NF_kB </ci>
                    <cn type="integer"> 0 </cn>
                  </apply>
                  <apply>
                    <eq/>
                    <ci> p38 </ci>
                    <cn type="integer"> 0 </cn>
                  </apply>
                  <apply>
                    <eq/>
                    <ci> SHH </ci>
                    <cn type="integer"> 0 </cn>
                  </apply>
                  <apply>
                    <eq/>
                    <ci> TCF </ci>
                    <cn type="integer"> 1 </cn>
                  </apply>
                  <apply>
                    <eq/>
                    <ci> mTORC1 </ci>
                    <cn type="integer"> 1 </cn>
                  </apply>
                </apply>
                <apply>
                  <and/>
                  <apply>
                    <eq/>
                    <ci> E2F1 </ci>
                    <cn type="integer"> 0 </cn>
                  </apply>
                  <apply>
                    <eq/>
                    <ci> ERG </ci>
                    <cn type="integer"> 0 </cn>
                  </apply>
                  <apply>
                    <eq/>
                    <ci> ERK </ci>
                    <cn type="integer"> 0 </cn>
                  </apply>
                  <apply>
                    <eq/>
                    <ci> FOS </ci>
                    <cn type="integer"> 0 </cn>
                  </apply>
                  <apply>
                    <eq/>
                    <ci> JUN </ci>
                    <cn type="integer"> 0 </cn>
                  </apply>
                  <apply>
                    <eq/>
                    <ci> GLI </ci>
                    <cn type="integer"> 0 </cn>
                  </apply>
                  <apply>
                    <eq/>
                    <ci> HIF1 </ci>
                    <cn type="integer"> 0 </cn>
                  </apply>
                  <apply>
                    <eq/>
                    <ci> NF_kB </ci>
                    <cn type="integer"> 0 </cn>
                  </apply>
                  <apply>
                    <eq/>
                    <ci> p38 </ci>
                    <cn type="integer"> 0 </cn>
                  </apply>
                  <apply>
                    <eq/>
                    <ci> SHH </ci>
                    <cn type="integer"> 1 </cn>
                  </apply>
                  <apply>
                    <eq/>
                    <ci> mTORC1 </ci>
                    <cn type="integer"> 1 </cn>
                  </apply>
                </apply>
                <apply>
                  <and/>
                  <apply>
                    <eq/>
                    <ci> E2F1 </ci>
                    <cn type="integer"> 0 </cn>
                  </apply>
                  <apply>
                    <eq/>
                    <ci> ERG </ci>
                    <cn type="integer"> 0 </cn>
                  </apply>
                  <apply>
                    <eq/>
                    <ci> ERK </ci>
                    <cn type="integer"> 0 </cn>
                  </apply>
                  <apply>
                    <eq/>
                    <ci> FOS </ci>
                    <cn type="integer"> 0 </cn>
                  </apply>
                  <apply>
                    <eq/>
                    <ci> JUN </ci>
                    <cn type="integer"> 0 </cn>
                  </apply>
                  <apply>
                    <eq/>
                    <ci> GLI </ci>
                    <cn type="integer"> 0 </cn>
                  </apply>
                  <apply>
                    <eq/>
                    <ci> HIF1 </ci>
                    <cn type="integer"> 0 </cn>
                  </apply>
                  <apply>
                    <eq/>
                    <ci> NF_kB </ci>
                    <cn type="integer"> 0 </cn>
                  </apply>
                  <apply>
                    <eq/>
                    <ci> p38 </ci>
                    <cn type="integer"> 1 </cn>
                  </apply>
                  <apply>
                    <eq/>
                    <ci> SHH </ci>
                    <cn type="integer"> 0 </cn>
                  </apply>
                  <apply>
                    <eq/>
                    <ci> TCF </ci>
                    <cn type="integer"> 0 </cn>
                  </apply>
                  <apply>
                    <eq/>
                    <ci> AR_ERG </ci>
                    <cn type="integer"> 1 </cn>
                  </apply>
                </apply>
                <apply>
                  <and/>
                  <apply>
                    <eq/>
                    <ci> E2F1 </ci>
                    <cn type="integer"> 0 </cn>
                  </apply>
                  <apply>
                    <eq/>
                    <ci> ERG </ci>
                    <cn type="integer"> 0 </cn>
                  </apply>
                  <apply>
                    <eq/>
                    <ci> ERK </ci>
                    <cn type="integer"> 0 </cn>
                  </apply>
                  <apply>
                    <eq/>
                    <ci> FOS </ci>
                    <cn type="integer"> 0 </cn>
                  </apply>
                  <apply>
                    <eq/>
                    <ci> JUN </ci>
                    <cn type="integer"> 0 </cn>
                  </apply>
                  <apply>
                    <eq/>
                    <ci> GLI </ci>
                    <cn type="integer"> 0 </cn>
                  </apply>
                  <apply>
                    <eq/>
                    <ci> HIF1 </ci>
                    <cn type="integer"> 0 </cn>
                  </apply>
                  <apply>
                    <eq/>
                    <ci> NF_kB </ci>
                    <cn type="integer"> 0 </cn>
                  </apply>
                  <apply>
                    <eq/>
                    <ci> p38 </ci>
                    <cn type="integer"> 1 </cn>
                  </apply>
                  <apply>
                    <eq/>
                    <ci> SHH </ci>
                    <cn type="integer"> 0 </cn>
                  </apply>
                  <apply>
                    <eq/>
                    <ci> TCF </ci>
                    <cn type="integer"> 1 </cn>
                  </apply>
                </apply>
                <apply>
                  <and/>
                  <apply>
                    <eq/>
                    <ci> E2F1 </ci>
                    <cn type="integer"> 0 </cn>
                  </apply>
                  <apply>
                    <eq/>
                    <ci> ERG </ci>
                    <cn type="integer"> 0 </cn>
                  </apply>
                  <apply>
                    <eq/>
                    <ci> ERK </ci>
                    <cn type="integer"> 0 </cn>
                  </apply>
                  <apply>
                    <eq/>
                    <ci> FOS </ci>
                    <cn type="integer"> 0 </cn>
                  </apply>
                  <apply>
                    <eq/>
                    <ci> JUN </ci>
                    <cn type="integer"> 0 </cn>
                  </apply>
                  <apply>
                    <eq/>
                    <ci> GLI </ci>
                    <cn type="integer"> 0 </cn>
                  </apply>
                  <apply>
                    <eq/>
                    <ci> HIF1 </ci>
                    <cn type="integer"> 0 </cn>
                  </apply>
                  <apply>
                    <eq/>
                    <ci> NF_kB </ci>
                    <cn type="integer"> 0 </cn>
                  </apply>
                  <apply>
                    <eq/>
                    <ci> p38 </ci>
                    <cn type="integer"> 1 </cn>
                  </apply>
                  <apply>
                    <eq/>
                    <ci> SHH </ci>
                    <cn type="integer"> 1 </cn>
                  </apply>
                </apply>
                <apply>
                  <and/>
                  <apply>
                    <eq/>
                    <ci> E2F1 </ci>
                    <cn type="integer"> 0 </cn>
                  </apply>
                  <apply>
                    <eq/>
                    <ci> ERG </ci>
                    <cn type="integer"> 0 </cn>
                  </apply>
                  <apply>
                    <eq/>
                    <ci> ERK </ci>
                    <cn type="integer"> 0 </cn>
                  </apply>
                  <apply>
                    <eq/>
                    <ci> FOS </ci>
                    <cn type="integer"> 0 </cn>
                  </apply>
                  <apply>
                    <eq/>
                    <ci> JUN </ci>
                    <cn type="integer"> 0 </cn>
                  </apply>
                  <apply>
                    <eq/>
                    <ci> GLI </ci>
                    <cn type="integer"> 0 </cn>
                  </apply>
                  <apply>
                    <eq/>
                    <ci> HIF1 </ci>
                    <cn type="integer"> 0 </cn>
                  </apply>
                  <apply>
                    <eq/>
                    <ci> NF_kB </ci>
                    <cn type="integer"> 1 </cn>
                  </apply>
                  <apply>
                    <eq/>
                    <ci> p38 </ci>
                    <cn type="integer"> 0 </cn>
                  </apply>
                  <apply>
                    <eq/>
                    <ci> mTORC1 </ci>
                    <cn type="integer"> 1 </cn>
                  </apply>
                </apply>
                <apply>
                  <and/>
                  <apply>
                    <eq/>
                    <ci> E2F1 </ci>
                    <cn type="integer"> 0 </cn>
                  </apply>
                  <apply>
                    <eq/>
                    <ci> ERG </ci>
                    <cn type="integer"> 0 </cn>
                  </apply>
                  <apply>
                    <eq/>
                    <ci> ERK </ci>
                    <cn type="integer"> 0 </cn>
                  </apply>
                  <apply>
                    <eq/>
                    <ci> FOS </ci>
                    <cn type="integer"> 0 </cn>
                  </apply>
                  <apply>
                    <eq/>
                    <ci> JUN </ci>
                    <cn type="integer"> 0 </cn>
                  </apply>
                  <apply>
                    <eq/>
                    <ci> GLI </ci>
                    <cn type="integer"> 0 </cn>
                  </apply>
                  <apply>
                    <eq/>
                    <ci> HIF1 </ci>
                    <cn type="integer"> 0 </cn>
                  </apply>
                  <apply>
                    <eq/>
                    <ci> NF_kB </ci>
                    <cn type="integer"> 1 </cn>
                  </apply>
                  <apply>
                    <eq/>
                    <ci> p38 </ci>
                    <cn type="integer"> 1 </cn>
                  </apply>
                </apply>
                <apply>
                  <and/>
                  <apply>
                    <eq/>
                    <ci> E2F1 </ci>
                    <cn type="integer"> 0 </cn>
                  </apply>
                  <apply>
                    <eq/>
                    <ci> ERG </ci>
                    <cn type="integer"> 0 </cn>
                  </apply>
                  <apply>
                    <eq/>
                    <ci> ERK </ci>
                    <cn type="integer"> 0 </cn>
                  </apply>
                  <apply>
                    <eq/>
                    <ci> FOS </ci>
                    <cn type="integer"> 0 </cn>
                  </apply>
                  <apply>
                    <eq/>
                    <ci> JUN </ci>
                    <cn type="integer"> 0 </cn>
                  </apply>
                  <apply>
                    <eq/>
                    <ci> GLI </ci>
                    <cn type="integer"> 1 </cn>
                  </apply>
                  <apply>
                    <eq/>
                    <ci> HIF1 </ci>
                    <cn type="integer"> 0 </cn>
                  </apply>
                  <apply>
                    <eq/>
                    <ci> p38 </ci>
                    <cn type="integer"> 0 </cn>
                  </apply>
                  <apply>
                    <eq/>
                    <ci> mTORC1 </ci>
                    <cn type="integer"> 1 </cn>
                  </apply>
                </apply>
                <apply>
                  <and/>
                  <apply>
                    <eq/>
                    <ci> E2F1 </ci>
                    <cn type="integer"> 0 </cn>
                  </apply>
                  <apply>
                    <eq/>
                    <ci> ERG </ci>
                    <cn type="integer"> 0 </cn>
                  </apply>
                  <apply>
                    <eq/>
                    <ci> ERK </ci>
                    <cn type="integer"> 0 </cn>
                  </apply>
                  <apply>
                    <eq/>
                    <ci> FOS </ci>
                    <cn type="integer"> 0 </cn>
                  </apply>
                  <apply>
                    <eq/>
                    <ci> JUN </ci>
                    <cn type="integer"> 0 </cn>
                  </apply>
                  <apply>
                    <eq/>
                    <ci> GLI </ci>
                    <cn type="integer"> 1 </cn>
                  </apply>
                  <apply>
                    <eq/>
                    <ci> HIF1 </ci>
                    <cn type="integer"> 0 </cn>
                  </apply>
                  <apply>
                    <eq/>
                    <ci> p38 </ci>
                    <cn type="integer"> 1 </cn>
                  </apply>
                </apply>
                <apply>
                  <and/>
                  <apply>
                    <eq/>
                    <ci> E2F1 </ci>
                    <cn type="integer"> 0 </cn>
                  </apply>
                  <apply>
                    <eq/>
                    <ci> ERG </ci>
                    <cn type="integer"> 0 </cn>
                  </apply>
                  <apply>
                    <eq/>
                    <ci> ERK </ci>
                    <cn type="integer"> 0 </cn>
                  </apply>
                  <apply>
                    <eq/>
                    <ci> FOS </ci>
                    <cn type="integer"> 0 </cn>
                  </apply>
                  <apply>
                    <eq/>
                    <ci> JUN </ci>
                    <cn type="integer"> 1 </cn>
                  </apply>
                  <apply>
                    <eq/>
                    <ci> HIF1 </ci>
                    <cn type="integer"> 0 </cn>
                  </apply>
                  <apply>
                    <eq/>
                    <ci> p38 </ci>
                    <cn type="integer"> 0 </cn>
                  </apply>
                  <apply>
                    <eq/>
                    <ci> mTORC1 </ci>
                    <cn type="integer"> 1 </cn>
                  </apply>
                </apply>
                <apply>
                  <and/>
                  <apply>
                    <eq/>
                    <ci> E2F1 </ci>
                    <cn type="integer"> 0 </cn>
                  </apply>
                  <apply>
                    <eq/>
                    <ci> ERG </ci>
                    <cn type="integer"> 0 </cn>
                  </apply>
                  <apply>
                    <eq/>
                    <ci> ERK </ci>
                    <cn type="integer"> 0 </cn>
                  </apply>
                  <apply>
                    <eq/>
                    <ci> FOS </ci>
                    <cn type="integer"> 0 </cn>
                  </apply>
                  <apply>
                    <eq/>
                    <ci> JUN </ci>
                    <cn type="integer"> 1 </cn>
                  </apply>
                  <apply>
                    <eq/>
                    <ci> HIF1 </ci>
                    <cn type="integer"> 0 </cn>
                  </apply>
                  <apply>
                    <eq/>
                    <ci> p38 </ci>
                    <cn type="integer"> 1 </cn>
                  </apply>
                </apply>
                <apply>
                  <and/>
                  <apply>
                    <eq/>
                    <ci> E2F1 </ci>
                    <cn type="integer"> 0 </cn>
                  </apply>
                  <apply>
                    <eq/>
                    <ci> ERG </ci>
                    <cn type="integer"> 0 </cn>
                  </apply>
                  <apply>
                    <eq/>
                    <ci> ERK </ci>
                    <cn type="integer"> 0 </cn>
                  </apply>
                  <apply>
                    <eq/>
                    <ci> FOS </ci>
                    <cn type="integer"> 1 </cn>
                  </apply>
                  <apply>
                    <eq/>
                    <ci> HIF1 </ci>
                    <cn type="integer"> 0 </cn>
                  </apply>
                  <apply>
                    <eq/>
                    <ci> p38 </ci>
                    <cn type="integer"> 0 </cn>
                  </apply>
                  <apply>
                    <eq/>
                    <ci> mTORC1 </ci>
                    <cn type="integer"> 1 </cn>
                  </apply>
                </apply>
                <apply>
                  <and/>
                  <apply>
                    <eq/>
                    <ci> E2F1 </ci>
                    <cn type="integer"> 0 </cn>
                  </apply>
                  <apply>
                    <eq/>
                    <ci> ERG </ci>
                    <cn type="integer"> 0 </cn>
                  </apply>
                  <apply>
                    <eq/>
                    <ci> ERK </ci>
                    <cn type="integer"> 0 </cn>
                  </apply>
                  <apply>
                    <eq/>
                    <ci> FOS </ci>
                    <cn type="integer"> 1 </cn>
                  </apply>
                  <apply>
                    <eq/>
                    <ci> HIF1 </ci>
                    <cn type="integer"> 0 </cn>
                  </apply>
                  <apply>
                    <eq/>
                    <ci> p38 </ci>
                    <cn type="integer"> 1 </cn>
                  </apply>
                </apply>
                <apply>
                  <and/>
                  <apply>
                    <eq/>
                    <ci> E2F1 </ci>
                    <cn type="integer"> 0 </cn>
                  </apply>
                  <apply>
                    <eq/>
                    <ci> ERG </ci>
                    <cn type="integer"> 0 </cn>
                  </apply>
                  <apply>
                    <eq/>
                    <ci> ERK </ci>
                    <cn type="integer"> 1 </cn>
                  </apply>
                  <apply>
                    <eq/>
                    <ci> HIF1 </ci>
                    <cn type="integer"> 0 </cn>
                  </apply>
                  <apply>
                    <eq/>
                    <ci> p38 </ci>
                    <cn type="integer"> 0 </cn>
                  </apply>
                  <apply>
                    <eq/>
                    <ci> mTORC1 </ci>
                    <cn type="integer"> 1 </cn>
                  </apply>
                </apply>
                <apply>
                  <and/>
                  <apply>
                    <eq/>
                    <ci> E2F1 </ci>
                    <cn type="integer"> 0 </cn>
                  </apply>
                  <apply>
                    <eq/>
                    <ci> ERG </ci>
                    <cn type="integer"> 0 </cn>
                  </apply>
                  <apply>
                    <eq/>
                    <ci> ERK </ci>
                    <cn type="integer"> 1 </cn>
                  </apply>
                  <apply>
                    <eq/>
                    <ci> HIF1 </ci>
                    <cn type="integer"> 0 </cn>
                  </apply>
                  <apply>
                    <eq/>
                    <ci> p38 </ci>
                    <cn type="integer"> 1 </cn>
                  </apply>
                </apply>
                <apply>
                  <and/>
                  <apply>
                    <eq/>
                    <ci> E2F1 </ci>
                    <cn type="integer"> 0 </cn>
                  </apply>
                  <apply>
                    <eq/>
                    <ci> ERG </ci>
                    <cn type="integer"> 1 </cn>
                  </apply>
                  <apply>
                    <eq/>
                    <ci> HIF1 </ci>
                    <cn type="integer"> 0 </cn>
                  </apply>
                  <apply>
                    <eq/>
                    <ci> p38 </ci>
                    <cn type="integer"> 0 </cn>
                  </apply>
                  <apply>
                    <eq/>
                    <ci> mTORC1 </ci>
                    <cn type="integer"> 1 </cn>
                  </apply>
                </apply>
                <apply>
                  <and/>
                  <apply>
                    <eq/>
                    <ci> E2F1 </ci>
                    <cn type="integer"> 0 </cn>
                  </apply>
                  <apply>
                    <eq/>
                    <ci> ERG </ci>
                    <cn type="integer"> 1 </cn>
                  </apply>
                  <apply>
                    <eq/>
                    <ci> HIF1 </ci>
                    <cn type="integer"> 0 </cn>
                  </apply>
                  <apply>
                    <eq/>
                    <ci> p38 </ci>
                    <cn type="integer"> 1 </cn>
                  </apply>
                </apply>
                <apply>
                  <and/>
                  <apply>
                    <eq/>
                    <ci> E2F1 </ci>
                    <cn type="integer"> 1 </cn>
                  </apply>
                  <apply>
                    <eq/>
                    <ci> ERG </ci>
                    <cn type="integer"> 0 </cn>
                  </apply>
                  <apply>
                    <eq/>
                    <ci> ERK </ci>
                    <cn type="integer"> 0 </cn>
                  </apply>
                  <apply>
                    <eq/>
                    <ci> FOS </ci>
                    <cn type="integer"> 0 </cn>
                  </apply>
                  <apply>
                    <eq/>
                    <ci> JUN </ci>
                    <cn type="integer"> 0 </cn>
                  </apply>
                  <apply>
                    <eq/>
                    <ci> GLI </ci>
                    <cn type="integer"> 0 </cn>
                  </apply>
                  <apply>
                    <eq/>
                    <ci> HIF1 </ci>
                    <cn type="integer"> 0 </cn>
                  </apply>
                  <apply>
                    <eq/>
                    <ci> NF_kB </ci>
                    <cn type="integer"> 0 </cn>
                  </apply>
                  <apply>
                    <eq/>
                    <ci> SHH </ci>
                    <cn type="integer"> 0 </cn>
                  </apply>
                  <apply>
                    <eq/>
                    <ci> TCF </ci>
                    <cn type="integer"> 0 </cn>
                  </apply>
                  <apply>
                    <eq/>
                    <ci> AR_ERG </ci>
                    <cn type="integer"> 1 </cn>
                  </apply>
                </apply>
                <apply>
                  <and/>
                  <apply>
                    <eq/>
                    <ci> E2F1 </ci>
                    <cn type="integer"> 1 </cn>
                  </apply>
                  <apply>
                    <eq/>
                    <ci> ERG </ci>
                    <cn type="integer"> 0 </cn>
                  </apply>
                  <apply>
                    <eq/>
                    <ci> ERK </ci>
                    <cn type="integer"> 0 </cn>
                  </apply>
                  <apply>
                    <eq/>
                    <ci> FOS </ci>
                    <cn type="integer"> 0 </cn>
                  </apply>
                  <apply>
                    <eq/>
                    <ci> JUN </ci>
                    <cn type="integer"> 0 </cn>
                  </apply>
                  <apply>
                    <eq/>
                    <ci> GLI </ci>
                    <cn type="integer"> 0 </cn>
                  </apply>
                  <apply>
                    <eq/>
                    <ci> HIF1 </ci>
                    <cn type="integer"> 0 </cn>
                  </apply>
                  <apply>
                    <eq/>
                    <ci> NF_kB </ci>
                    <cn type="integer"> 0 </cn>
                  </apply>
                  <apply>
                    <eq/>
                    <ci> SHH </ci>
                    <cn type="integer"> 0 </cn>
                  </apply>
                  <apply>
                    <eq/>
                    <ci> TCF </ci>
                    <cn type="integer"> 1 </cn>
                  </apply>
                </apply>
                <apply>
                  <and/>
                  <apply>
                    <eq/>
                    <ci> E2F1 </ci>
                    <cn type="integer"> 1 </cn>
                  </apply>
                  <apply>
                    <eq/>
                    <ci> ERG </ci>
                    <cn type="integer"> 0 </cn>
                  </apply>
                  <apply>
                    <eq/>
                    <ci> ERK </ci>
                    <cn type="integer"> 0 </cn>
                  </apply>
                  <apply>
                    <eq/>
                    <ci> FOS </ci>
                    <cn type="integer"> 0 </cn>
                  </apply>
                  <apply>
                    <eq/>
                    <ci> JUN </ci>
                    <cn type="integer"> 0 </cn>
                  </apply>
                  <apply>
                    <eq/>
                    <ci> GLI </ci>
                    <cn type="integer"> 0 </cn>
                  </apply>
                  <apply>
                    <eq/>
                    <ci> HIF1 </ci>
                    <cn type="integer"> 0 </cn>
                  </apply>
                  <apply>
                    <eq/>
                    <ci> NF_kB </ci>
                    <cn type="integer"> 0 </cn>
                  </apply>
                  <apply>
                    <eq/>
                    <ci> SHH </ci>
                    <cn type="integer"> 1 </cn>
                  </apply>
                </apply>
                <apply>
                  <and/>
                  <apply>
                    <eq/>
                    <ci> E2F1 </ci>
                    <cn type="integer"> 1 </cn>
                  </apply>
                  <apply>
                    <eq/>
                    <ci> ERG </ci>
                    <cn type="integer"> 0 </cn>
                  </apply>
                  <apply>
                    <eq/>
                    <ci> ERK </ci>
                    <cn type="integer"> 0 </cn>
                  </apply>
                  <apply>
                    <eq/>
                    <ci> FOS </ci>
                    <cn type="integer"> 0 </cn>
                  </apply>
                  <apply>
                    <eq/>
                    <ci> JUN </ci>
                    <cn type="integer"> 0 </cn>
                  </apply>
                  <apply>
                    <eq/>
                    <ci> GLI </ci>
                    <cn type="integer"> 0 </cn>
                  </apply>
                  <apply>
                    <eq/>
                    <ci> HIF1 </ci>
                    <cn type="integer"> 0 </cn>
                  </apply>
                  <apply>
                    <eq/>
                    <ci> NF_kB </ci>
                    <cn type="integer"> 1 </cn>
                  </apply>
                </apply>
                <apply>
                  <and/>
                  <apply>
                    <eq/>
                    <ci> E2F1 </ci>
                    <cn type="integer"> 1 </cn>
                  </apply>
                  <apply>
                    <eq/>
                    <ci> ERG </ci>
                    <cn type="integer"> 0 </cn>
                  </apply>
                  <apply>
                    <eq/>
                    <ci> ERK </ci>
                    <cn type="integer"> 0 </cn>
                  </apply>
                  <apply>
                    <eq/>
                    <ci> FOS </ci>
                    <cn type="integer"> 0 </cn>
                  </apply>
                  <apply>
                    <eq/>
                    <ci> JUN </ci>
                    <cn type="integer"> 0 </cn>
                  </apply>
                  <apply>
                    <eq/>
                    <ci> GLI </ci>
                    <cn type="integer"> 1 </cn>
                  </apply>
                  <apply>
                    <eq/>
                    <ci> HIF1 </ci>
                    <cn type="integer"> 0 </cn>
                  </apply>
                </apply>
                <apply>
                  <and/>
                  <apply>
                    <eq/>
                    <ci> E2F1 </ci>
                    <cn type="integer"> 1 </cn>
                  </apply>
                  <apply>
                    <eq/>
                    <ci> ERG </ci>
                    <cn type="integer"> 0 </cn>
                  </apply>
                  <apply>
                    <eq/>
                    <ci> ERK </ci>
                    <cn type="integer"> 0 </cn>
                  </apply>
                  <apply>
                    <eq/>
                    <ci> FOS </ci>
                    <cn type="integer"> 0 </cn>
                  </apply>
                  <apply>
                    <eq/>
                    <ci> JUN </ci>
                    <cn type="integer"> 1 </cn>
                  </apply>
                  <apply>
                    <eq/>
                    <ci> HIF1 </ci>
                    <cn type="integer"> 0 </cn>
                  </apply>
                </apply>
                <apply>
                  <and/>
                  <apply>
                    <eq/>
                    <ci> E2F1 </ci>
                    <cn type="integer"> 1 </cn>
                  </apply>
                  <apply>
                    <eq/>
                    <ci> ERG </ci>
                    <cn type="integer"> 0 </cn>
                  </apply>
                  <apply>
                    <eq/>
                    <ci> ERK </ci>
                    <cn type="integer"> 0 </cn>
                  </apply>
                  <apply>
                    <eq/>
                    <ci> FOS </ci>
                    <cn type="integer"> 1 </cn>
                  </apply>
                  <apply>
                    <eq/>
                    <ci> HIF1 </ci>
                    <cn type="integer"> 0 </cn>
                  </apply>
                </apply>
                <apply>
                  <and/>
                  <apply>
                    <eq/>
                    <ci> E2F1 </ci>
                    <cn type="integer"> 1 </cn>
                  </apply>
                  <apply>
                    <eq/>
                    <ci> ERG </ci>
                    <cn type="integer"> 0 </cn>
                  </apply>
                  <apply>
                    <eq/>
                    <ci> ERK </ci>
                    <cn type="integer"> 1 </cn>
                  </apply>
                  <apply>
                    <eq/>
                    <ci> HIF1 </ci>
                    <cn type="integer"> 0 </cn>
                  </apply>
                </apply>
                <apply>
                  <and/>
                  <apply>
                    <eq/>
                    <ci> E2F1 </ci>
                    <cn type="integer"> 1 </cn>
                  </apply>
                  <apply>
                    <eq/>
                    <ci> ERG </ci>
                    <cn type="integer"> 1 </cn>
                  </apply>
                  <apply>
                    <eq/>
                    <ci> HIF1 </ci>
                    <cn type="integer"> 0 </cn>
                  </apply>
                </apply>
              </apply>
            </math>
                    </qual:functionTerm>
        </qual:listOfFunctionTerms>
      </qual:transition>
      <qual:transition qual:id="tr_MYC_MAX_">
        <qual:listOfInputs>
          <qual:input qual:id="tr_MYC_MAX_in_77" qual:qualitativeSpecies="MXI1" qual:sign="negative" qual:transitionEffect="none"/>
          <qual:input qual:id="tr_MYC_MAX_in_78" qual:qualitativeSpecies="MYC" qual:sign="positive" qual:transitionEffect="none"/>
          <qual:input qual:id="tr_MYC_MAX_in_111" qual:qualitativeSpecies="SMAD" qual:sign="negative" qual:transitionEffect="none"/>
          <qual:input qual:id="tr_MYC_MAX_in_119" qual:qualitativeSpecies="TGFBR" qual:sign="negative" qual:transitionEffect="none"/>
        </qual:listOfInputs>
        <qual:listOfOutputs>
          <qual:output qual:id="tr_MYC_MAX_out" qual:qualitativeSpecies="MYC_MAX" qual:transitionEffect="assignmentLevel"/>
        </qual:listOfOutputs>
        <qual:listOfFunctionTerms>
          <qual:defaultTerm qual:resultLevel="0">
          </qual:defaultTerm>
          <qual:functionTerm qual:resultLevel="1">
            <math xmlns="http://www.w3.org/1998/Math/MathML">            
              <apply>
                <and/>
                <apply>
                  <eq/>
                  <ci> MXI1 </ci>
                  <cn type="integer"> 0 </cn>
                </apply>
                <apply>
                  <eq/>
                  <ci> MYC </ci>
                  <cn type="integer"> 1 </cn>
                </apply>
                <apply>
                  <eq/>
                  <ci> SMAD </ci>
                  <cn type="integer"> 0 </cn>
                </apply>
                <apply>
                  <eq/>
                  <ci> TGFBR </ci>
                  <cn type="integer"> 0 </cn>
                </apply>
              </apply>
            </math>
                    </qual:functionTerm>
        </qual:listOfFunctionTerms>
      </qual:transition>
      <qual:transition qual:id="tr_NCOA3_">
        <qual:listOfInputs>
          <qual:input qual:id="tr_NCOA3_in_89" qual:qualitativeSpecies="p38" qual:sign="positive" qual:transitionEffect="none"/>
          <qual:input qual:id="tr_NCOA3_in_114" qual:qualitativeSpecies="SPOP" qual:sign="negative" qual:transitionEffect="none"/>
        </qual:listOfInputs>
        <qual:listOfOutputs>
          <qual:output qual:id="tr_NCOA3_out" qual:qualitativeSpecies="NCOA3" qual:transitionEffect="assignmentLevel"/>
        </qual:listOfOutputs>
        <qual:listOfFunctionTerms>
          <qual:defaultTerm qual:resultLevel="0">
          </qual:defaultTerm>
          <qual:functionTerm qual:resultLevel="1">
            <math xmlns="http://www.w3.org/1998/Math/MathML">            
              <apply>
                <and/>
                <apply>
                  <eq/>
                  <ci> p38 </ci>
                  <cn type="integer"> 1 </cn>
                </apply>
                <apply>
                  <eq/>
                  <ci> SPOP </ci>
                  <cn type="integer"> 0 </cn>
                </apply>
              </apply>
            </math>
                    </qual:functionTerm>
        </qual:listOfFunctionTerms>
      </qual:transition>
      <qual:transition qual:id="tr_NCOR1_">
        <qual:listOfInputs>
          <qual:input qual:id="tr_NCOR1_in_1" qual:qualitativeSpecies="AKT" qual:sign="negative" qual:transitionEffect="none"/>
        </qual:listOfInputs>
        <qual:listOfOutputs>
          <qual:output qual:id="tr_NCOR1_out" qual:qualitativeSpecies="NCOR1" qual:transitionEffect="assignmentLevel"/>
        </qual:listOfOutputs>
        <qual:listOfFunctionTerms>
          <qual:defaultTerm qual:resultLevel="0">
          </qual:defaultTerm>
          <qual:functionTerm qual:resultLevel="1">
            <math xmlns="http://www.w3.org/1998/Math/MathML">            
              <apply>
                <eq/>
                <ci> AKT </ci>
                <cn type="integer"> 0 </cn>
              </apply>
            </math>
                    </qual:functionTerm>
        </qual:listOfFunctionTerms>
      </qual:transition>
      <qual:transition qual:id="tr_NCOR2_">
        <qual:listOfInputs>
          <qual:input qual:id="tr_NCOR2_in_1" qual:qualitativeSpecies="AKT" qual:sign="negative" qual:transitionEffect="none"/>
          <qual:input qual:id="tr_NCOR2_in_49" qual:qualitativeSpecies="FOXO" qual:sign="negative" qual:transitionEffect="none"/>
        </qual:listOfInputs>
        <qual:listOfOutputs>
          <qual:output qual:id="tr_NCOR2_out" qual:qualitativeSpecies="NCOR2" qual:transitionEffect="assignmentLevel"/>
        </qual:listOfOutputs>
        <qual:listOfFunctionTerms>
          <qual:defaultTerm qual:resultLevel="0">
          </qual:defaultTerm>
          <qual:functionTerm qual:resultLevel="1">
            <math xmlns="http://www.w3.org/1998/Math/MathML">            
              <apply>
                <and/>
                <apply>
                  <eq/>
                  <ci> AKT </ci>
                  <cn type="integer"> 0 </cn>
                </apply>
                <apply>
                  <eq/>
                  <ci> FOXO </ci>
                  <cn type="integer"> 0 </cn>
                </apply>
              </apply>
            </math>
                    </qual:functionTerm>
        </qual:listOfFunctionTerms>
      </qual:transition>
      <qual:transition qual:id="tr_NF1_">
        <qual:listOfInputs>
          <qual:input qual:id="tr_NF1_in_97" qual:qualitativeSpecies="PKC" qual:sign="negative" qual:transitionEffect="none"/>
        </qual:listOfInputs>
        <qual:listOfOutputs>
          <qual:output qual:id="tr_NF1_out" qual:qualitativeSpecies="NF1" qual:transitionEffect="assignmentLevel"/>
        </qual:listOfOutputs>
        <qual:listOfFunctionTerms>
          <qual:defaultTerm qual:resultLevel="0">
          </qual:defaultTerm>
          <qual:functionTerm qual:resultLevel="1">
            <math xmlns="http://www.w3.org/1998/Math/MathML">            
              <apply>
                <eq/>
                <ci> PKC </ci>
                <cn type="integer"> 0 </cn>
              </apply>
            </math>
                    </qual:functionTerm>
        </qual:listOfFunctionTerms>
      </qual:transition>
      <qual:transition qual:id="tr_NF_kB_">
        <qual:listOfInputs>
          <qual:input qual:id="tr_NF_kB_in_31" qual:qualitativeSpecies="DNA_Damage" qual:sign="positive" qual:transitionEffect="none"/>
          <qual:input qual:id="tr_NF_kB_in_35" qual:qualitativeSpecies="E_cadherin" qual:sign="positive" qual:transitionEffect="none"/>
          <qual:input qual:id="tr_NF_kB_in_65" qual:qualitativeSpecies="IKK" qual:sign="positive" qual:transitionEffect="none"/>
          <qual:input qual:id="tr_NF_kB_in_80" qual:qualitativeSpecies="NCOA3" qual:sign="positive" qual:transitionEffect="none"/>
          <qual:input qual:id="tr_NF_kB_in_96" qual:qualitativeSpecies="PIP3" qual:sign="positive" qual:transitionEffect="none"/>
          <qual:input qual:id="tr_NF_kB_in_113" qual:qualitativeSpecies="Snail" qual:sign="positive" qual:transitionEffect="none"/>
        </qual:listOfInputs>
        <qual:listOfOutputs>
          <qual:output qual:id="tr_NF_kB_out" qual:qualitativeSpecies="NF_kB" qual:transitionEffect="assignmentLevel"/>
        </qual:listOfOutputs>
        <qual:listOfFunctionTerms>
          <qual:defaultTerm qual:resultLevel="0">
          </qual:defaultTerm>
          <qual:functionTerm qual:resultLevel="1">
            <math xmlns="http://www.w3.org/1998/Math/MathML">            
              <apply>
                <or/>
                <apply>
                  <and/>
                  <apply>
                    <eq/>
                    <ci> DNA_Damage </ci>
                    <cn type="integer"> 0 </cn>
                  </apply>
                  <apply>
                    <eq/>
                    <ci> E_cadherin </ci>
                    <cn type="integer"> 0 </cn>
                  </apply>
                  <apply>
                    <eq/>
                    <ci> IKK </ci>
                    <cn type="integer"> 1 </cn>
                  </apply>
                  <apply>
                    <eq/>
                    <ci> NCOA3 </ci>
                    <cn type="integer"> 0 </cn>
                  </apply>
                  <apply>
                    <eq/>
                    <ci> PIP3 </ci>
                    <cn type="integer"> 0 </cn>
                  </apply>
                  <apply>
                    <eq/>
                    <ci> Snail </ci>
                    <cn type="integer"> 1 </cn>
                  </apply>
                </apply>
                <apply>
                  <and/>
                  <apply>
                    <eq/>
                    <ci> DNA_Damage </ci>
                    <cn type="integer"> 0 </cn>
                  </apply>
                  <apply>
                    <eq/>
                    <ci> E_cadherin </ci>
                    <cn type="integer"> 0 </cn>
                  </apply>
                  <apply>
                    <eq/>
                    <ci> IKK </ci>
                    <cn type="integer"> 1 </cn>
                  </apply>
                  <apply>
                    <eq/>
                    <ci> NCOA3 </ci>
                    <cn type="integer"> 0 </cn>
                  </apply>
                  <apply>
                    <eq/>
                    <ci> PIP3 </ci>
                    <cn type="integer"> 1 </cn>
                  </apply>
                </apply>
                <apply>
                  <and/>
                  <apply>
                    <eq/>
                    <ci> DNA_Damage </ci>
                    <cn type="integer"> 0 </cn>
                  </apply>
                  <apply>
                    <eq/>
                    <ci> E_cadherin </ci>
                    <cn type="integer"> 0 </cn>
                  </apply>
                  <apply>
                    <eq/>
                    <ci> IKK </ci>
                    <cn type="integer"> 1 </cn>
                  </apply>
                  <apply>
                    <eq/>
                    <ci> NCOA3 </ci>
                    <cn type="integer"> 1 </cn>
                  </apply>
                </apply>
                <apply>
                  <and/>
                  <apply>
                    <eq/>
                    <ci> DNA_Damage </ci>
                    <cn type="integer"> 0 </cn>
                  </apply>
                  <apply>
                    <eq/>
                    <ci> E_cadherin </ci>
                    <cn type="integer"> 1 </cn>
                  </apply>
                  <apply>
                    <eq/>
                    <ci> NCOA3 </ci>
                    <cn type="integer"> 0 </cn>
                  </apply>
                  <apply>
                    <eq/>
                    <ci> PIP3 </ci>
                    <cn type="integer"> 0 </cn>
                  </apply>
                  <apply>
                    <eq/>
                    <ci> Snail </ci>
                    <cn type="integer"> 1 </cn>
                  </apply>
                </apply>
                <apply>
                  <and/>
                  <apply>
                    <eq/>
                    <ci> DNA_Damage </ci>
                    <cn type="integer"> 0 </cn>
                  </apply>
                  <apply>
                    <eq/>
                    <ci> E_cadherin </ci>
                    <cn type="integer"> 1 </cn>
                  </apply>
                  <apply>
                    <eq/>
                    <ci> NCOA3 </ci>
                    <cn type="integer"> 0 </cn>
                  </apply>
                  <apply>
                    <eq/>
                    <ci> PIP3 </ci>
                    <cn type="integer"> 1 </cn>
                  </apply>
                </apply>
                <apply>
                  <and/>
                  <apply>
                    <eq/>
                    <ci> DNA_Damage </ci>
                    <cn type="integer"> 0 </cn>
                  </apply>
                  <apply>
                    <eq/>
                    <ci> E_cadherin </ci>
                    <cn type="integer"> 1 </cn>
                  </apply>
                  <apply>
                    <eq/>
                    <ci> NCOA3 </ci>
                    <cn type="integer"> 1 </cn>
                  </apply>
                </apply>
                <apply>
                  <and/>
                  <apply>
                    <eq/>
                    <ci> DNA_Damage </ci>
                    <cn type="integer"> 1 </cn>
                  </apply>
                  <apply>
                    <eq/>
                    <ci> NCOA3 </ci>
                    <cn type="integer"> 0 </cn>
                  </apply>
                  <apply>
                    <eq/>
                    <ci> PIP3 </ci>
                    <cn type="integer"> 0 </cn>
                  </apply>
                  <apply>
                    <eq/>
                    <ci> Snail </ci>
                    <cn type="integer"> 1 </cn>
                  </apply>
                </apply>
                <apply>
                  <and/>
                  <apply>
                    <eq/>
                    <ci> DNA_Damage </ci>
                    <cn type="integer"> 1 </cn>
                  </apply>
                  <apply>
                    <eq/>
                    <ci> NCOA3 </ci>
                    <cn type="integer"> 0 </cn>
                  </apply>
                  <apply>
                    <eq/>
                    <ci> PIP3 </ci>
                    <cn type="integer"> 1 </cn>
                  </apply>
                </apply>
                <apply>
                  <and/>
                  <apply>
                    <eq/>
                    <ci> DNA_Damage </ci>
                    <cn type="integer"> 1 </cn>
                  </apply>
                  <apply>
                    <eq/>
                    <ci> NCOA3 </ci>
                    <cn type="integer"> 1 </cn>
                  </apply>
                </apply>
              </apply>
            </math>
                    </qual:functionTerm>
        </qual:listOfFunctionTerms>
      </qual:transition>
      <qual:transition qual:id="tr_p14ARF_">
        <qual:listOfInputs>
          <qual:input qual:id="tr_p14ARF_in_34" qual:qualitativeSpecies="E2F1" qual:sign="positive" qual:transitionEffect="none"/>
          <qual:input qual:id="tr_p14ARF_in_79" qual:qualitativeSpecies="MYC_MAX" qual:sign="positive" qual:transitionEffect="none"/>
          <qual:input qual:id="tr_p14ARF_in_103" qual:qualitativeSpecies="RAS" qual:sign="positive" qual:transitionEffect="none"/>
        </qual:listOfInputs>
        <qual:listOfOutputs>
          <qual:output qual:id="tr_p14ARF_out" qual:qualitativeSpecies="p14ARF" qual:transitionEffect="assignmentLevel"/>
        </qual:listOfOutputs>
        <qual:listOfFunctionTerms>
          <qual:defaultTerm qual:resultLevel="0">
          </qual:defaultTerm>
          <qual:functionTerm qual:resultLevel="1">
            <math xmlns="http://www.w3.org/1998/Math/MathML">            
              <apply>
                <and/>
                <apply>
                  <eq/>
                  <ci> E2F1 </ci>
                  <cn type="integer"> 1 </cn>
                </apply>
                <apply>
                  <eq/>
                  <ci> MYC_MAX </ci>
                  <cn type="integer"> 1 </cn>
                </apply>
                <apply>
                  <eq/>
                  <ci> RAS </ci>
                  <cn type="integer"> 1 </cn>
                </apply>
              </apply>
            </math>
                    </qual:functionTerm>
        </qual:listOfFunctionTerms>
      </qual:transition>
      <qual:transition qual:id="tr_p15_">
        <qual:listOfInputs>
          <qual:input qual:id="tr_p15_in_75" qual:qualitativeSpecies="ZBTB17" qual:sign="positive" qual:transitionEffect="none"/>
        </qual:listOfInputs>
        <qual:listOfOutputs>
          <qual:output qual:id="tr_p15_out" qual:qualitativeSpecies="p15" qual:transitionEffect="assignmentLevel"/>
        </qual:listOfOutputs>
        <qual:listOfFunctionTerms>
          <qual:defaultTerm qual:resultLevel="0">
          </qual:defaultTerm>
          <qual:functionTerm qual:resultLevel="1">
            <math xmlns="http://www.w3.org/1998/Math/MathML">            
              <apply>
                <eq/>
                <ci> ZBTB17 </ci>
                <cn type="integer"> 1 </cn>
              </apply>
            </math>
                    </qual:functionTerm>
        </qual:listOfFunctionTerms>
      </qual:transition>
      <qual:transition qual:id="tr_p21_">
        <qual:listOfInputs>
          <qual:input qual:id="tr_p21_in_1" qual:qualitativeSpecies="AKT" qual:sign="negative" qual:transitionEffect="none"/>
          <qual:input qual:id="tr_p21_in_41" qual:qualitativeSpecies="ERK" qual:sign="negative" qual:transitionEffect="none"/>
          <qual:input qual:id="tr_p21_in_60" qual:qualitativeSpecies="HIF1" qual:sign="positive" qual:transitionEffect="none"/>
          <qual:input qual:id="tr_p21_in_70" qual:qualitativeSpecies="MDM2" qual:sign="negative" qual:transitionEffect="none"/>
          <qual:input qual:id="tr_p21_in_75" qual:qualitativeSpecies="ZBTB17" qual:sign="positive" qual:transitionEffect="none"/>
          <qual:input qual:id="tr_p21_in_79" qual:qualitativeSpecies="MYC_MAX" qual:sign="negative" qual:transitionEffect="none"/>
          <qual:input qual:id="tr_p21_in_90" qual:qualitativeSpecies="p53" qual:sign="positive" qual:transitionEffect="none"/>
          <qual:input qual:id="tr_p21_in_111" qual:qualitativeSpecies="SMAD" qual:sign="positive" qual:transitionEffect="none"/>
          <qual:input qual:id="tr_p21_in_117" qual:qualitativeSpecies="TERT" qual:sign="negative" qual:transitionEffect="none"/>
        </qual:listOfInputs>
        <qual:listOfOutputs>
          <qual:output qual:id="tr_p21_out" qual:qualitativeSpecies="p21" qual:transitionEffect="assignmentLevel"/>
        </qual:listOfOutputs>
        <qual:listOfFunctionTerms>
          <qual:defaultTerm qual:resultLevel="0">
          </qual:defaultTerm>
          <qual:functionTerm qual:resultLevel="1">
            <math xmlns="http://www.w3.org/1998/Math/MathML">            
              <apply>
                <or/>
                <apply>
                  <and/>
                  <apply>
                    <eq/>
                    <ci> AKT </ci>
                    <cn type="integer"> 0 </cn>
                  </apply>
                  <apply>
                    <eq/>
                    <ci> ERK </ci>
                    <cn type="integer"> 0 </cn>
                  </apply>
                  <apply>
                    <eq/>
                    <ci> HIF1 </ci>
                    <cn type="integer"> 0 </cn>
                  </apply>
                  <apply>
                    <eq/>
                    <ci> MDM2 </ci>
                    <cn type="integer"> 0 </cn>
                  </apply>
                  <apply>
                    <eq/>
                    <ci> ZBTB17 </ci>
                    <cn type="integer"> 0 </cn>
                  </apply>
                  <apply>
                    <eq/>
                    <ci> MYC_MAX </ci>
                    <cn type="integer"> 0 </cn>
                  </apply>
                  <apply>
                    <eq/>
                    <ci> p53 </ci>
                    <cn type="integer"> 0 </cn>
                  </apply>
                  <apply>
                    <eq/>
                    <ci> SMAD </ci>
                    <cn type="integer"> 1 </cn>
                  </apply>
                  <apply>
                    <eq/>
                    <ci> TERT </ci>
                    <cn type="integer"> 0 </cn>
                  </apply>
                </apply>
                <apply>
                  <and/>
                  <apply>
                    <eq/>
                    <ci> AKT </ci>
                    <cn type="integer"> 0 </cn>
                  </apply>
                  <apply>
                    <eq/>
                    <ci> ERK </ci>
                    <cn type="integer"> 0 </cn>
                  </apply>
                  <apply>
                    <eq/>
                    <ci> HIF1 </ci>
                    <cn type="integer"> 0 </cn>
                  </apply>
                  <apply>
                    <eq/>
                    <ci> MDM2 </ci>
                    <cn type="integer"> 0 </cn>
                  </apply>
                  <apply>
                    <eq/>
                    <ci> ZBTB17 </ci>
                    <cn type="integer"> 0 </cn>
                  </apply>
                  <apply>
                    <eq/>
                    <ci> MYC_MAX </ci>
                    <cn type="integer"> 0 </cn>
                  </apply>
                  <apply>
                    <eq/>
                    <ci> p53 </ci>
                    <cn type="integer"> 1 </cn>
                  </apply>
                  <apply>
                    <eq/>
                    <ci> TERT </ci>
                    <cn type="integer"> 0 </cn>
                  </apply>
                </apply>
                <apply>
                  <and/>
                  <apply>
                    <eq/>
                    <ci> AKT </ci>
                    <cn type="integer"> 0 </cn>
                  </apply>
                  <apply>
                    <eq/>
                    <ci> ERK </ci>
                    <cn type="integer"> 0 </cn>
                  </apply>
                  <apply>
                    <eq/>
                    <ci> HIF1 </ci>
                    <cn type="integer"> 0 </cn>
                  </apply>
                  <apply>
                    <eq/>
                    <ci> MDM2 </ci>
                    <cn type="integer"> 0 </cn>
                  </apply>
                  <apply>
                    <eq/>
                    <ci> ZBTB17 </ci>
                    <cn type="integer"> 1 </cn>
                  </apply>
                  <apply>
                    <eq/>
                    <ci> MYC_MAX </ci>
                    <cn type="integer"> 0 </cn>
                  </apply>
                  <apply>
                    <eq/>
                    <ci> TERT </ci>
                    <cn type="integer"> 0 </cn>
                  </apply>
                </apply>
                <apply>
                  <and/>
                  <apply>
                    <eq/>
                    <ci> AKT </ci>
                    <cn type="integer"> 0 </cn>
                  </apply>
                  <apply>
                    <eq/>
                    <ci> ERK </ci>
                    <cn type="integer"> 0 </cn>
                  </apply>
                  <apply>
                    <eq/>
                    <ci> HIF1 </ci>
                    <cn type="integer"> 1 </cn>
                  </apply>
                  <apply>
                    <eq/>
                    <ci> MDM2 </ci>
                    <cn type="integer"> 0 </cn>
                  </apply>
                  <apply>
                    <eq/>
                    <ci> MYC_MAX </ci>
                    <cn type="integer"> 0 </cn>
                  </apply>
                  <apply>
                    <eq/>
                    <ci> TERT </ci>
                    <cn type="integer"> 0 </cn>
                  </apply>
                </apply>
              </apply>
            </math>
                    </qual:functionTerm>
        </qual:listOfFunctionTerms>
      </qual:transition>
      <qual:transition qual:id="tr_p38_">
        <qual:listOfInputs>
          <qual:input qual:id="tr_p38_in_41" qual:qualitativeSpecies="ERK" qual:sign="negative" qual:transitionEffect="none"/>
          <qual:input qual:id="tr_p38_in_55" qual:qualitativeSpecies="GADD45" qual:sign="negative" qual:transitionEffect="none"/>
          <qual:input qual:id="tr_p38_in_69" qual:qualitativeSpecies="MAP3K1_3" qual:sign="positive" qual:transitionEffect="none"/>
        </qual:listOfInputs>
        <qual:listOfOutputs>
          <qual:output qual:id="tr_p38_out" qual:qualitativeSpecies="p38" qual:transitionEffect="assignmentLevel"/>
        </qual:listOfOutputs>
        <qual:listOfFunctionTerms>
          <qual:defaultTerm qual:resultLevel="0">
          </qual:defaultTerm>
          <qual:functionTerm qual:resultLevel="1">
            <math xmlns="http://www.w3.org/1998/Math/MathML">            
              <apply>
                <and/>
                <apply>
                  <eq/>
                  <ci> ERK </ci>
                  <cn type="integer"> 0 </cn>
                </apply>
                <apply>
                  <eq/>
                  <ci> GADD45 </ci>
                  <cn type="integer"> 0 </cn>
                </apply>
                <apply>
                  <eq/>
                  <ci> MAP3K1_3 </ci>
                  <cn type="integer"> 1 </cn>
                </apply>
              </apply>
            </math>
                    </qual:functionTerm>
        </qual:listOfFunctionTerms>
      </qual:transition>
      <qual:transition qual:id="tr_p53_">
        <qual:listOfInputs>
          <qual:input qual:id="tr_p53_in_0" qual:qualitativeSpecies="Acidosis" qual:sign="positive" qual:transitionEffect="none"/>
          <qual:input qual:id="tr_p53_in_13" qual:qualitativeSpecies="BCL2" qual:sign="negative" qual:transitionEffect="none"/>
          <qual:input qual:id="tr_p53_in_24" qual:qualitativeSpecies="CHK1_2" qual:sign="positive" qual:transitionEffect="none"/>
          <qual:input qual:id="tr_p53_in_60" qual:qualitativeSpecies="HIF1" qual:sign="positive" qual:transitionEffect="none"/>
          <qual:input qual:id="tr_p53_in_61" qual:qualitativeSpecies="HSPs" qual:sign="negative" qual:transitionEffect="none"/>
          <qual:input qual:id="tr_p53_in_70" qual:qualitativeSpecies="MDM2" qual:sign="negative" qual:transitionEffect="none"/>
          <qual:input qual:id="tr_p53_in_86" qual:qualitativeSpecies="p14ARF" qual:sign="positive" qual:transitionEffect="none"/>
          <qual:input qual:id="tr_p53_in_89" qual:qualitativeSpecies="p38" qual:sign="positive" qual:transitionEffect="none"/>
        </qual:listOfInputs>
        <qual:listOfOutputs>
          <qual:output qual:id="tr_p53_out" qual:qualitativeSpecies="p53" qual:transitionEffect="assignmentLevel"/>
        </qual:listOfOutputs>
        <qual:listOfFunctionTerms>
          <qual:defaultTerm qual:resultLevel="0">
          </qual:defaultTerm>
          <qual:functionTerm qual:resultLevel="1">
            <math xmlns="http://www.w3.org/1998/Math/MathML">            
              <apply>
                <or/>
                <apply>
                  <and/>
                  <apply>
                    <eq/>
                    <ci> Acidosis </ci>
                    <cn type="integer"> 0 </cn>
                  </apply>
                  <apply>
                    <eq/>
                    <ci> BCL2 </ci>
                    <cn type="integer"> 0 </cn>
                  </apply>
                  <apply>
                    <eq/>
                    <ci> CHK1_2 </ci>
                    <cn type="integer"> 0 </cn>
                  </apply>
                  <apply>
                    <eq/>
                    <ci> HIF1 </ci>
                    <cn type="integer"> 0 </cn>
                  </apply>
                  <apply>
                    <eq/>
                    <ci> HSPs </ci>
                    <cn type="integer"> 0 </cn>
                  </apply>
                  <apply>
                    <eq/>
                    <ci> MDM2 </ci>
                    <cn type="integer"> 0 </cn>
                  </apply>
                  <apply>
                    <eq/>
                    <ci> p14ARF </ci>
                    <cn type="integer"> 0 </cn>
                  </apply>
                  <apply>
                    <eq/>
                    <ci> p38 </ci>
                    <cn type="integer"> 1 </cn>
                  </apply>
                </apply>
                <apply>
                  <and/>
                  <apply>
                    <eq/>
                    <ci> Acidosis </ci>
                    <cn type="integer"> 0 </cn>
                  </apply>
                  <apply>
                    <eq/>
                    <ci> BCL2 </ci>
                    <cn type="integer"> 0 </cn>
                  </apply>
                  <apply>
                    <eq/>
                    <ci> CHK1_2 </ci>
                    <cn type="integer"> 0 </cn>
                  </apply>
                  <apply>
                    <eq/>
                    <ci> HIF1 </ci>
                    <cn type="integer"> 0 </cn>
                  </apply>
                  <apply>
                    <eq/>
                    <ci> HSPs </ci>
                    <cn type="integer"> 0 </cn>
                  </apply>
                  <apply>
                    <eq/>
                    <ci> MDM2 </ci>
                    <cn type="integer"> 0 </cn>
                  </apply>
                  <apply>
                    <eq/>
                    <ci> p14ARF </ci>
                    <cn type="integer"> 1 </cn>
                  </apply>
                </apply>
                <apply>
                  <and/>
                  <apply>
                    <eq/>
                    <ci> Acidosis </ci>
                    <cn type="integer"> 0 </cn>
                  </apply>
                  <apply>
                    <eq/>
                    <ci> BCL2 </ci>
                    <cn type="integer"> 0 </cn>
                  </apply>
                  <apply>
                    <eq/>
                    <ci> CHK1_2 </ci>
                    <cn type="integer"> 0 </cn>
                  </apply>
                  <apply>
                    <eq/>
                    <ci> HIF1 </ci>
                    <cn type="integer"> 1 </cn>
                  </apply>
                  <apply>
                    <eq/>
                    <ci> HSPs </ci>
                    <cn type="integer"> 0 </cn>
                  </apply>
                  <apply>
                    <eq/>
                    <ci> MDM2 </ci>
                    <cn type="integer"> 0 </cn>
                  </apply>
                </apply>
                <apply>
                  <and/>
                  <apply>
                    <eq/>
                    <ci> Acidosis </ci>
                    <cn type="integer"> 0 </cn>
                  </apply>
                  <apply>
                    <eq/>
                    <ci> BCL2 </ci>
                    <cn type="integer"> 0 </cn>
                  </apply>
                  <apply>
                    <eq/>
                    <ci> CHK1_2 </ci>
                    <cn type="integer"> 1 </cn>
                  </apply>
                  <apply>
                    <eq/>
                    <ci> HSPs </ci>
                    <cn type="integer"> 0 </cn>
                  </apply>
                  <apply>
                    <eq/>
                    <ci> MDM2 </ci>
                    <cn type="integer"> 0 </cn>
                  </apply>
                </apply>
                <apply>
                  <and/>
                  <apply>
                    <eq/>
                    <ci> Acidosis </ci>
                    <cn type="integer"> 1 </cn>
                  </apply>
                  <apply>
                    <eq/>
                    <ci> BCL2 </ci>
                    <cn type="integer"> 0 </cn>
                  </apply>
                  <apply>
                    <eq/>
                    <ci> HSPs </ci>
                    <cn type="integer"> 0 </cn>
                  </apply>
                  <apply>
                    <eq/>
                    <ci> MDM2 </ci>
                    <cn type="integer"> 0 </cn>
                  </apply>
                </apply>
              </apply>
            </math>
                    </qual:functionTerm>
        </qual:listOfFunctionTerms>
      </qual:transition>
      <qual:transition qual:id="tr_p70S6kab_">
        <qual:listOfInputs>
          <qual:input qual:id="tr_p70S6kab_in_76" qual:qualitativeSpecies="mTORC2" qual:sign="positive" qual:transitionEffect="none"/>
          <qual:input qual:id="tr_p70S6kab_in_93" qual:qualitativeSpecies="PDK1" qual:sign="positive" qual:transitionEffect="none"/>
        </qual:listOfInputs>
        <qual:listOfOutputs>
          <qual:output qual:id="tr_p70S6kab_out" qual:qualitativeSpecies="p70S6kab" qual:transitionEffect="assignmentLevel"/>
        </qual:listOfOutputs>
        <qual:listOfFunctionTerms>
          <qual:defaultTerm qual:resultLevel="0">
          </qual:defaultTerm>
          <qual:functionTerm qual:resultLevel="1">
            <math xmlns="http://www.w3.org/1998/Math/MathML">            
              <apply>
                <or/>
                <apply>
                  <and/>
                  <apply>
                    <eq/>
                    <ci> mTORC2 </ci>
                    <cn type="integer"> 0 </cn>
                  </apply>
                  <apply>
                    <eq/>
                    <ci> PDK1 </ci>
                    <cn type="integer"> 1 </cn>
                  </apply>
                </apply>
                <apply>
                  <eq/>
                  <ci> mTORC2 </ci>
                  <cn type="integer"> 1 </cn>
                </apply>
              </apply>
            </math>
                    </qual:functionTerm>
        </qual:listOfFunctionTerms>
      </qual:transition>
      <qual:transition qual:id="tr_p90RSK_">
        <qual:listOfInputs>
          <qual:input qual:id="tr_p90RSK_in_41" qual:qualitativeSpecies="ERK" qual:sign="positive" qual:transitionEffect="none"/>
          <qual:input qual:id="tr_p90RSK_in_93" qual:qualitativeSpecies="PDK1" qual:sign="positive" qual:transitionEffect="none"/>
        </qual:listOfInputs>
        <qual:listOfOutputs>
          <qual:output qual:id="tr_p90RSK_out" qual:qualitativeSpecies="p90RSK" qual:transitionEffect="assignmentLevel"/>
        </qual:listOfOutputs>
        <qual:listOfFunctionTerms>
          <qual:defaultTerm qual:resultLevel="0">
          </qual:defaultTerm>
          <qual:functionTerm qual:resultLevel="1">
            <math xmlns="http://www.w3.org/1998/Math/MathML">            
              <apply>
                <or/>
                <apply>
                  <and/>
                  <apply>
                    <eq/>
                    <ci> ERK </ci>
                    <cn type="integer"> 0 </cn>
                  </apply>
                  <apply>
                    <eq/>
                    <ci> PDK1 </ci>
                    <cn type="integer"> 1 </cn>
                  </apply>
                </apply>
                <apply>
                  <eq/>
                  <ci> ERK </ci>
                  <cn type="integer"> 1 </cn>
                </apply>
              </apply>
            </math>
                    </qual:functionTerm>
        </qual:listOfFunctionTerms>
      </qual:transition>
      <qual:transition qual:id="tr_PDK1_">
        <qual:listOfInputs>
          <qual:input qual:id="tr_PDK1_in_60" qual:qualitativeSpecies="HIF1" qual:sign="positive" qual:transitionEffect="none"/>
          <qual:input qual:id="tr_PDK1_in_79" qual:qualitativeSpecies="MYC_MAX" qual:sign="positive" qual:transitionEffect="none"/>
          <qual:input qual:id="tr_PDK1_in_96" qual:qualitativeSpecies="PIP3" qual:sign="positive" qual:transitionEffect="none"/>
        </qual:listOfInputs>
        <qual:listOfOutputs>
          <qual:output qual:id="tr_PDK1_out" qual:qualitativeSpecies="PDK1" qual:transitionEffect="assignmentLevel"/>
        </qual:listOfOutputs>
        <qual:listOfFunctionTerms>
          <qual:defaultTerm qual:resultLevel="0">
          </qual:defaultTerm>
          <qual:functionTerm qual:resultLevel="1">
            <math xmlns="http://www.w3.org/1998/Math/MathML">            
              <apply>
                <or/>
                <apply>
                  <and/>
                  <apply>
                    <eq/>
                    <ci> HIF1 </ci>
                    <cn type="integer"> 0 </cn>
                  </apply>
                  <apply>
                    <eq/>
                    <ci> MYC_MAX </ci>
                    <cn type="integer"> 0 </cn>
                  </apply>
                  <apply>
                    <eq/>
                    <ci> PIP3 </ci>
                    <cn type="integer"> 1 </cn>
                  </apply>
                </apply>
                <apply>
                  <and/>
                  <apply>
                    <eq/>
                    <ci> HIF1 </ci>
                    <cn type="integer"> 0 </cn>
                  </apply>
                  <apply>
                    <eq/>
                    <ci> MYC_MAX </ci>
                    <cn type="integer"> 1 </cn>
                  </apply>
                </apply>
                <apply>
                  <eq/>
                  <ci> HIF1 </ci>
                  <cn type="integer"> 1 </cn>
                </apply>
              </apply>
            </math>
                    </qual:functionTerm>
        </qual:listOfFunctionTerms>
      </qual:transition>
      <qual:transition qual:id="tr_PHDs_">
        <qual:listOfInputs>
          <qual:input qual:id="tr_PHDs_in_62" qual:qualitativeSpecies="Hypoxia" qual:sign="negative" qual:transitionEffect="none"/>
          <qual:input qual:id="tr_PHDs_in_106" qual:qualitativeSpecies="ROS" qual:sign="positive" qual:transitionEffect="none"/>
        </qual:listOfInputs>
        <qual:listOfOutputs>
          <qual:output qual:id="tr_PHDs_out" qual:qualitativeSpecies="PHDs" qual:transitionEffect="assignmentLevel"/>
        </qual:listOfOutputs>
        <qual:listOfFunctionTerms>
          <qual:defaultTerm qual:resultLevel="0">
          </qual:defaultTerm>
          <qual:functionTerm qual:resultLevel="1">
            <math xmlns="http://www.w3.org/1998/Math/MathML">            
              <apply>
                <and/>
                <apply>
                  <eq/>
                  <ci> Hypoxia </ci>
                  <cn type="integer"> 0 </cn>
                </apply>
                <apply>
                  <eq/>
                  <ci> ROS </ci>
                  <cn type="integer"> 1 </cn>
                </apply>
              </apply>
            </math>
                    </qual:functionTerm>
        </qual:listOfFunctionTerms>
      </qual:transition>
      <qual:transition qual:id="tr_PI3K_">
        <qual:listOfInputs>
          <qual:input qual:id="tr_PI3K_in_51" qual:qualitativeSpecies="EGFR" qual:sign="positive" qual:transitionEffect="none"/>
          <qual:input qual:id="tr_PI3K_in_54" qual:qualitativeSpecies="FRS2" qual:sign="positive" qual:transitionEffect="none"/>
          <qual:input qual:id="tr_PI3K_in_119" qual:qualitativeSpecies="TGFBR" qual:sign="positive" qual:transitionEffect="none"/>
        </qual:listOfInputs>
        <qual:listOfOutputs>
          <qual:output qual:id="tr_PI3K_out" qual:qualitativeSpecies="PI3K" qual:transitionEffect="assignmentLevel"/>
        </qual:listOfOutputs>
        <qual:listOfFunctionTerms>
          <qual:defaultTerm qual:resultLevel="0">
          </qual:defaultTerm>
          <qual:functionTerm qual:resultLevel="1">
            <math xmlns="http://www.w3.org/1998/Math/MathML">            
              <apply>
                <or/>
                <apply>
                  <and/>
                  <apply>
                    <eq/>
                    <ci> EGFR </ci>
                    <cn type="integer"> 0 </cn>
                  </apply>
                  <apply>
                    <eq/>
                    <ci> FRS2 </ci>
                    <cn type="integer"> 0 </cn>
                  </apply>
                  <apply>
                    <eq/>
                    <ci> TGFBR </ci>
                    <cn type="integer"> 1 </cn>
                  </apply>
                </apply>
                <apply>
                  <and/>
                  <apply>
                    <eq/>
                    <ci> EGFR </ci>
                    <cn type="integer"> 0 </cn>
                  </apply>
                  <apply>
                    <eq/>
                    <ci> FRS2 </ci>
                    <cn type="integer"> 1 </cn>
                  </apply>
                </apply>
                <apply>
                  <eq/>
                  <ci> EGFR </ci>
                  <cn type="integer"> 1 </cn>
                </apply>
              </apply>
            </math>
                    </qual:functionTerm>
        </qual:listOfFunctionTerms>
      </qual:transition>
      <qual:transition qual:id="tr_PIP3_">
        <qual:listOfInputs>
          <qual:input qual:id="tr_PIP3_in_90" qual:qualitativeSpecies="p53" qual:sign="negative" qual:transitionEffect="none"/>
          <qual:input qual:id="tr_PIP3_in_95" qual:qualitativeSpecies="PI3K" qual:sign="positive" qual:transitionEffect="none"/>
        </qual:listOfInputs>
        <qual:listOfOutputs>
          <qual:output qual:id="tr_PIP3_out" qual:qualitativeSpecies="PIP3" qual:transitionEffect="assignmentLevel"/>
        </qual:listOfOutputs>
        <qual:listOfFunctionTerms>
          <qual:defaultTerm qual:resultLevel="0">
          </qual:defaultTerm>
          <qual:functionTerm qual:resultLevel="1">
            <math xmlns="http://www.w3.org/1998/Math/MathML">            
              <apply>
                <and/>
                <apply>
                  <eq/>
                  <ci> p53 </ci>
                  <cn type="integer"> 0 </cn>
                </apply>
                <apply>
                  <eq/>
                  <ci> PI3K </ci>
                  <cn type="integer"> 1 </cn>
                </apply>
              </apply>
            </math>
                    </qual:functionTerm>
        </qual:listOfFunctionTerms>
      </qual:transition>
      <qual:transition qual:id="tr_PKC_">
        <qual:listOfInputs>
          <qual:input qual:id="tr_PKC_in_107" qual:qualitativeSpecies="RTK" qual:sign="positive" qual:transitionEffect="none"/>
          <qual:input qual:id="tr_PKC_in_126" qual:qualitativeSpecies="WNT" qual:sign="positive" qual:transitionEffect="none"/>
        </qual:listOfInputs>
        <qual:listOfOutputs>
          <qual:output qual:id="tr_PKC_out" qual:qualitativeSpecies="PKC" qual:transitionEffect="assignmentLevel"/>
        </qual:listOfOutputs>
        <qual:listOfFunctionTerms>
          <qual:defaultTerm qual:resultLevel="0">
          </qual:defaultTerm>
          <qual:functionTerm qual:resultLevel="1">
            <math xmlns="http://www.w3.org/1998/Math/MathML">            
              <apply>
                <and/>
                <apply>
                  <eq/>
                  <ci> RTK </ci>
                  <cn type="integer"> 1 </cn>
                </apply>
                <apply>
                  <eq/>
                  <ci> WNT </ci>
                  <cn type="integer"> 1 </cn>
                </apply>
              </apply>
            </math>
                    </qual:functionTerm>
        </qual:listOfFunctionTerms>
      </qual:transition>
      <qual:transition qual:id="tr_Proliferation_">
        <qual:listOfInputs>
          <qual:input qual:id="tr_Proliferation_in_26" qual:qualitativeSpecies="CyclinB" qual:sign="positive" qual:transitionEffect="none"/>
          <qual:input qual:id="tr_Proliferation_in_27" qual:qualitativeSpecies="CyclinD" qual:sign="positive" qual:transitionEffect="none"/>
        </qual:listOfInputs>
        <qual:listOfOutputs>
          <qual:output qual:id="tr_Proliferation_out" qual:qualitativeSpecies="Proliferation" qual:transitionEffect="assignmentLevel"/>
        </qual:listOfOutputs>
        <qual:listOfFunctionTerms>
          <qual:defaultTerm qual:resultLevel="0">
          </qual:defaultTerm>
          <qual:functionTerm qual:resultLevel="1">
            <math xmlns="http://www.w3.org/1998/Math/MathML">            
              <apply>
                <or/>
                <apply>
                  <and/>
                  <apply>
                    <eq/>
                    <ci> CyclinB </ci>
                    <cn type="integer"> 0 </cn>
                  </apply>
                  <apply>
                    <eq/>
                    <ci> CyclinD </ci>
                    <cn type="integer"> 1 </cn>
                  </apply>
                </apply>
                <apply>
                  <eq/>
                  <ci> CyclinB </ci>
                  <cn type="integer"> 1 </cn>
                </apply>
              </apply>
            </math>
                    </qual:functionTerm>
        </qual:listOfFunctionTerms>
      </qual:transition>
      <qual:transition qual:id="tr_PTCH1_">
        <qual:listOfInputs>
          <qual:input qual:id="tr_PTCH1_in_56" qual:qualitativeSpecies="GLI" qual:sign="positive" qual:transitionEffect="none"/>
          <qual:input qual:id="tr_PTCH1_in_109" qual:qualitativeSpecies="SHH" qual:sign="negative" qual:transitionEffect="none"/>
        </qual:listOfInputs>
        <qual:listOfOutputs>
          <qual:output qual:id="tr_PTCH1_out" qual:qualitativeSpecies="PTCH1" qual:transitionEffect="assignmentLevel"/>
        </qual:listOfOutputs>
        <qual:listOfFunctionTerms>
          <qual:defaultTerm qual:resultLevel="0">
          </qual:defaultTerm>
          <qual:functionTerm qual:resultLevel="1">
            <math xmlns="http://www.w3.org/1998/Math/MathML">            
              <apply>
                <and/>
                <apply>
                  <eq/>
                  <ci> GLI </ci>
                  <cn type="integer"> 1 </cn>
                </apply>
                <apply>
                  <eq/>
                  <ci> SHH </ci>
                  <cn type="integer"> 0 </cn>
                </apply>
              </apply>
            </math>
                    </qual:functionTerm>
        </qual:listOfFunctionTerms>
      </qual:transition>
      <qual:transition qual:id="tr_PTEN_">
        <qual:listOfInputs>
          <qual:input qual:id="tr_PTEN_in_84" qual:qualitativeSpecies="NF_kB" qual:sign="negative" qual:transitionEffect="none"/>
          <qual:input qual:id="tr_PTEN_in_90" qual:qualitativeSpecies="p53" qual:sign="positive" qual:transitionEffect="none"/>
          <qual:input qual:id="tr_PTEN_in_113" qual:qualitativeSpecies="Snail" qual:sign="negative" qual:transitionEffect="none"/>
        </qual:listOfInputs>
        <qual:listOfOutputs>
          <qual:output qual:id="tr_PTEN_out" qual:qualitativeSpecies="PTEN" qual:transitionEffect="assignmentLevel"/>
        </qual:listOfOutputs>
        <qual:listOfFunctionTerms>
          <qual:defaultTerm qual:resultLevel="0">
          </qual:defaultTerm>
          <qual:functionTerm qual:resultLevel="1">
            <math xmlns="http://www.w3.org/1998/Math/MathML">            
              <apply>
                <and/>
                <apply>
                  <eq/>
                  <ci> NF_kB </ci>
                  <cn type="integer"> 0 </cn>
                </apply>
                <apply>
                  <eq/>
                  <ci> p53 </ci>
                  <cn type="integer"> 1 </cn>
                </apply>
                <apply>
                  <eq/>
                  <ci> Snail </ci>
                  <cn type="integer"> 0 </cn>
                </apply>
              </apply>
            </math>
                    </qual:functionTerm>
        </qual:listOfFunctionTerms>
      </qual:transition>
      <qual:transition qual:id="tr_RAF_">
        <qual:listOfInputs>
          <qual:input qual:id="tr_RAF_in_44" qual:qualitativeSpecies="EZH2" qual:sign="positive" qual:transitionEffect="none"/>
          <qual:input qual:id="tr_RAF_in_103" qual:qualitativeSpecies="RAS" qual:sign="positive" qual:transitionEffect="none"/>
        </qual:listOfInputs>
        <qual:listOfOutputs>
          <qual:output qual:id="tr_RAF_out" qual:qualitativeSpecies="RAF" qual:transitionEffect="assignmentLevel"/>
        </qual:listOfOutputs>
        <qual:listOfFunctionTerms>
          <qual:defaultTerm qual:resultLevel="0">
          </qual:defaultTerm>
          <qual:functionTerm qual:resultLevel="1">
            <math xmlns="http://www.w3.org/1998/Math/MathML">            
              <apply>
                <or/>
                <apply>
                  <and/>
                  <apply>
                    <eq/>
                    <ci> EZH2 </ci>
                    <cn type="integer"> 0 </cn>
                  </apply>
                  <apply>
                    <eq/>
                    <ci> RAS </ci>
                    <cn type="integer"> 1 </cn>
                  </apply>
                </apply>
                <apply>
                  <eq/>
                  <ci> EZH2 </ci>
                  <cn type="integer"> 1 </cn>
                </apply>
              </apply>
            </math>
                    </qual:functionTerm>
        </qual:listOfFunctionTerms>
      </qual:transition>
      <qual:transition qual:id="tr_RAGS_">
        <qual:listOfInputs>
          <qual:input qual:id="tr_RAGS_in_62" qual:qualitativeSpecies="Hypoxia" qual:sign="negative" qual:transitionEffect="none"/>
          <qual:input qual:id="tr_RAGS_in_85" qual:qualitativeSpecies="Nutrients" qual:sign="positive" qual:transitionEffect="none"/>
        </qual:listOfInputs>
        <qual:listOfOutputs>
          <qual:output qual:id="tr_RAGS_out" qual:qualitativeSpecies="RAGS" qual:transitionEffect="assignmentLevel"/>
        </qual:listOfOutputs>
        <qual:listOfFunctionTerms>
          <qual:defaultTerm qual:resultLevel="0">
          </qual:defaultTerm>
          <qual:functionTerm qual:resultLevel="1">
            <math xmlns="http://www.w3.org/1998/Math/MathML">            
              <apply>
                <and/>
                <apply>
                  <eq/>
                  <ci> Hypoxia </ci>
                  <cn type="integer"> 0 </cn>
                </apply>
                <apply>
                  <eq/>
                  <ci> Nutrients </ci>
                  <cn type="integer"> 1 </cn>
                </apply>
              </apply>
            </math>
                    </qual:functionTerm>
        </qual:listOfFunctionTerms>
      </qual:transition>
      <qual:transition qual:id="tr_RAS_">
        <qual:listOfInputs>
          <qual:input qual:id="tr_RAS_in_51" qual:qualitativeSpecies="EGFR" qual:sign="positive" qual:transitionEffect="none"/>
          <qual:input qual:id="tr_RAS_in_54" qual:qualitativeSpecies="FRS2" qual:sign="positive" qual:transitionEffect="none"/>
          <qual:input qual:id="tr_RAS_in_107" qual:qualitativeSpecies="RTK" qual:sign="positive" qual:transitionEffect="none"/>
        </qual:listOfInputs>
        <qual:listOfOutputs>
          <qual:output qual:id="tr_RAS_out" qual:qualitativeSpecies="RAS" qual:transitionEffect="assignmentLevel"/>
        </qual:listOfOutputs>
        <qual:listOfFunctionTerms>
          <qual:defaultTerm qual:resultLevel="0">
          </qual:defaultTerm>
          <qual:functionTerm qual:resultLevel="1">
            <math xmlns="http://www.w3.org/1998/Math/MathML">            
              <apply>
                <or/>
                <apply>
                  <and/>
                  <apply>
                    <eq/>
                    <ci> EGFR </ci>
                    <cn type="integer"> 0 </cn>
                  </apply>
                  <apply>
                    <eq/>
                    <ci> FRS2 </ci>
                    <cn type="integer"> 0 </cn>
                  </apply>
                  <apply>
                    <eq/>
                    <ci> RTK </ci>
                    <cn type="integer"> 1 </cn>
                  </apply>
                </apply>
                <apply>
                  <and/>
                  <apply>
                    <eq/>
                    <ci> EGFR </ci>
                    <cn type="integer"> 0 </cn>
                  </apply>
                  <apply>
                    <eq/>
                    <ci> FRS2 </ci>
                    <cn type="integer"> 1 </cn>
                  </apply>
                </apply>
                <apply>
                  <eq/>
                  <ci> EGFR </ci>
                  <cn type="integer"> 1 </cn>
                </apply>
              </apply>
            </math>
                    </qual:functionTerm>
        </qual:listOfFunctionTerms>
      </qual:transition>
      <qual:transition qual:id="tr_RB1_">
        <qual:listOfInputs>
          <qual:input qual:id="tr_RB1_in_3" qual:qualitativeSpecies="AMPK" qual:sign="negative" qual:transitionEffect="none"/>
          <qual:input qual:id="tr_RB1_in_24" qual:qualitativeSpecies="CHK1_2" qual:sign="positive" qual:transitionEffect="none"/>
          <qual:input qual:id="tr_RB1_in_26" qual:qualitativeSpecies="CyclinB" qual:sign="negative" qual:transitionEffect="none"/>
          <qual:input qual:id="tr_RB1_in_27" qual:qualitativeSpecies="CyclinD" qual:sign="negative" qual:transitionEffect="none"/>
          <qual:input qual:id="tr_RB1_in_90" qual:qualitativeSpecies="p53" qual:sign="negative" qual:transitionEffect="none"/>
        </qual:listOfInputs>
        <qual:listOfOutputs>
          <qual:output qual:id="tr_RB1_out" qual:qualitativeSpecies="RB1" qual:transitionEffect="assignmentLevel"/>
        </qual:listOfOutputs>
        <qual:listOfFunctionTerms>
          <qual:defaultTerm qual:resultLevel="0">
          </qual:defaultTerm>
          <qual:functionTerm qual:resultLevel="1">
            <math xmlns="http://www.w3.org/1998/Math/MathML">            
              <apply>
                <and/>
                <apply>
                  <eq/>
                  <ci> AMPK </ci>
                  <cn type="integer"> 0 </cn>
                </apply>
                <apply>
                  <eq/>
                  <ci> CHK1_2 </ci>
                  <cn type="integer"> 1 </cn>
                </apply>
                <apply>
                  <eq/>
                  <ci> CyclinB </ci>
                  <cn type="integer"> 0 </cn>
                </apply>
                <apply>
                  <eq/>
                  <ci> CyclinD </ci>
                  <cn type="integer"> 0 </cn>
                </apply>
                <apply>
                  <eq/>
                  <ci> p53 </ci>
                  <cn type="integer"> 0 </cn>
                </apply>
              </apply>
            </math>
                    </qual:functionTerm>
        </qual:listOfFunctionTerms>
      </qual:transition>
      <qual:transition qual:id="tr_Rheb_">
        <qual:listOfInputs>
          <qual:input qual:id="tr_Rheb_in_122" qual:qualitativeSpecies="TSC1_2" qual:sign="negative" qual:transitionEffect="none"/>
        </qual:listOfInputs>
        <qual:listOfOutputs>
          <qual:output qual:id="tr_Rheb_out" qual:qualitativeSpecies="Rheb" qual:transitionEffect="assignmentLevel"/>
        </qual:listOfOutputs>
        <qual:listOfFunctionTerms>
          <qual:defaultTerm qual:resultLevel="0">
          </qual:defaultTerm>
          <qual:functionTerm qual:resultLevel="1">
            <math xmlns="http://www.w3.org/1998/Math/MathML">            
              <apply>
                <eq/>
                <ci> TSC1_2 </ci>
                <cn type="integer"> 0 </cn>
              </apply>
            </math>
                    </qual:functionTerm>
        </qual:listOfFunctionTerms>
      </qual:transition>
      <qual:transition qual:id="tr_ROS_">
        <qual:listOfInputs>
          <qual:input qual:id="tr_ROS_in_25" qual:qualitativeSpecies="COX4I2" qual:sign="positive" qual:transitionEffect="none"/>
          <qual:input qual:id="tr_ROS_in_58" qual:qualitativeSpecies="GSH" qual:sign="negative" qual:transitionEffect="none"/>
          <qual:input qual:id="tr_ROS_in_62" qual:qualitativeSpecies="Hypoxia" qual:sign="positive" qual:transitionEffect="none"/>
        </qual:listOfInputs>
        <qual:listOfOutputs>
          <qual:output qual:id="tr_ROS_out" qual:qualitativeSpecies="ROS" qual:transitionEffect="assignmentLevel"/>
        </qual:listOfOutputs>
        <qual:listOfFunctionTerms>
          <qual:defaultTerm qual:resultLevel="0">
          </qual:defaultTerm>
          <qual:functionTerm qual:resultLevel="1">
            <math xmlns="http://www.w3.org/1998/Math/MathML">            
              <apply>
                <or/>
                <apply>
                  <and/>
                  <apply>
                    <eq/>
                    <ci> COX4I2 </ci>
                    <cn type="integer"> 0 </cn>
                  </apply>
                  <apply>
                    <eq/>
                    <ci> GSH </ci>
                    <cn type="integer"> 0 </cn>
                  </apply>
                  <apply>
                    <eq/>
                    <ci> Hypoxia </ci>
                    <cn type="integer"> 1 </cn>
                  </apply>
                </apply>
                <apply>
                  <and/>
                  <apply>
                    <eq/>
                    <ci> COX4I2 </ci>
                    <cn type="integer"> 1 </cn>
                  </apply>
                  <apply>
                    <eq/>
                    <ci> GSH </ci>
                    <cn type="integer"> 0 </cn>
                  </apply>
                </apply>
              </apply>
            </math>
                    </qual:functionTerm>
        </qual:listOfFunctionTerms>
      </qual:transition>
      <qual:transition qual:id="tr_RTK_">
        <qual:listOfInputs>
          <qual:input qual:id="tr_RTK_in_51" qual:qualitativeSpecies="EGFR" qual:sign="positive" qual:transitionEffect="none"/>
          <qual:input qual:id="tr_RTK_in_53" qual:qualitativeSpecies="FGFR3" qual:sign="positive" qual:transitionEffect="none"/>
        </qual:listOfInputs>
        <qual:listOfOutputs>
          <qual:output qual:id="tr_RTK_out" qual:qualitativeSpecies="RTK" qual:transitionEffect="assignmentLevel"/>
        </qual:listOfOutputs>
        <qual:listOfFunctionTerms>
          <qual:defaultTerm qual:resultLevel="0">
          </qual:defaultTerm>
          <qual:functionTerm qual:resultLevel="1">
            <math xmlns="http://www.w3.org/1998/Math/MathML">            
              <apply>
                <or/>
                <apply>
                  <and/>
                  <apply>
                    <eq/>
                    <ci> EGFR </ci>
                    <cn type="integer"> 0 </cn>
                  </apply>
                  <apply>
                    <eq/>
                    <ci> FGFR3 </ci>
                    <cn type="integer"> 1 </cn>
                  </apply>
                </apply>
                <apply>
                  <eq/>
                  <ci> EGFR </ci>
                  <cn type="integer"> 1 </cn>
                </apply>
              </apply>
            </math>
                    </qual:functionTerm>
        </qual:listOfFunctionTerms>
      </qual:transition>
      <qual:transition qual:id="tr_RUNX2_">
        <qual:listOfInputs>
          <qual:input qual:id="tr_RUNX2_in_42" qual:qualitativeSpecies="ETS1" qual:sign="positive" qual:transitionEffect="none"/>
          <qual:input qual:id="tr_RUNX2_in_49" qual:qualitativeSpecies="FOXO" qual:sign="negative" qual:transitionEffect="none"/>
          <qual:input qual:id="tr_RUNX2_in_89" qual:qualitativeSpecies="p38" qual:sign="positive" qual:transitionEffect="none"/>
          <qual:input qual:id="tr_RUNX2_in_111" qual:qualitativeSpecies="SMAD" qual:sign="positive" qual:transitionEffect="none"/>
        </qual:listOfInputs>
        <qual:listOfOutputs>
          <qual:output qual:id="tr_RUNX2_out" qual:qualitativeSpecies="RUNX2" qual:transitionEffect="assignmentLevel"/>
        </qual:listOfOutputs>
        <qual:listOfFunctionTerms>
          <qual:defaultTerm qual:resultLevel="0">
          </qual:defaultTerm>
          <qual:functionTerm qual:resultLevel="1">
            <math xmlns="http://www.w3.org/1998/Math/MathML">            
              <apply>
                <or/>
                <apply>
                  <and/>
                  <apply>
                    <eq/>
                    <ci> ETS1 </ci>
                    <cn type="integer"> 0 </cn>
                  </apply>
                  <apply>
                    <eq/>
                    <ci> FOXO </ci>
                    <cn type="integer"> 0 </cn>
                  </apply>
                  <apply>
                    <eq/>
                    <ci> p38 </ci>
                    <cn type="integer"> 0 </cn>
                  </apply>
                  <apply>
                    <eq/>
                    <ci> SMAD </ci>
                    <cn type="integer"> 1 </cn>
                  </apply>
                </apply>
                <apply>
                  <and/>
                  <apply>
                    <eq/>
                    <ci> ETS1 </ci>
                    <cn type="integer"> 0 </cn>
                  </apply>
                  <apply>
                    <eq/>
                    <ci> FOXO </ci>
                    <cn type="integer"> 0 </cn>
                  </apply>
                  <apply>
                    <eq/>
                    <ci> p38 </ci>
                    <cn type="integer"> 1 </cn>
                  </apply>
                </apply>
                <apply>
                  <and/>
                  <apply>
                    <eq/>
                    <ci> ETS1 </ci>
                    <cn type="integer"> 1 </cn>
                  </apply>
                  <apply>
                    <eq/>
                    <ci> FOXO </ci>
                    <cn type="integer"> 0 </cn>
                  </apply>
                </apply>
              </apply>
            </math>
                    </qual:functionTerm>
        </qual:listOfFunctionTerms>
      </qual:transition>
      <qual:transition qual:id="tr_SHH_">
        <qual:listOfInputs>
          <qual:input qual:id="tr_SHH_in_8" qual:qualitativeSpecies="ATR" qual:sign="negative" qual:transitionEffect="none"/>
        </qual:listOfInputs>
        <qual:listOfOutputs>
          <qual:output qual:id="tr_SHH_out" qual:qualitativeSpecies="SHH" qual:transitionEffect="assignmentLevel"/>
        </qual:listOfOutputs>
        <qual:listOfFunctionTerms>
          <qual:defaultTerm qual:resultLevel="0">
          </qual:defaultTerm>
          <qual:functionTerm qual:resultLevel="1">
            <math xmlns="http://www.w3.org/1998/Math/MathML">            
              <apply>
                <eq/>
                <ci> ATR </ci>
                <cn type="integer"> 0 </cn>
              </apply>
            </math>
                    </qual:functionTerm>
        </qual:listOfFunctionTerms>
      </qual:transition>
      <qual:transition qual:id="tr_Slug_">
        <qual:listOfInputs>
          <qual:input qual:id="tr_Slug_in_30" qual:qualitativeSpecies="DAXX" qual:sign="negative" qual:transitionEffect="none"/>
          <qual:input qual:id="tr_Slug_in_70" qual:qualitativeSpecies="MDM2" qual:sign="negative" qual:transitionEffect="none"/>
          <qual:input qual:id="tr_Slug_in_84" qual:qualitativeSpecies="NF_kB" qual:sign="positive" qual:transitionEffect="none"/>
          <qual:input qual:id="tr_Slug_in_90" qual:qualitativeSpecies="p53" qual:sign="negative" qual:transitionEffect="none"/>
          <qual:input qual:id="tr_Slug_in_116" qual:qualitativeSpecies="TCF" qual:sign="positive" qual:transitionEffect="none"/>
        </qual:listOfInputs>
        <qual:listOfOutputs>
          <qual:output qual:id="tr_Slug_out" qual:qualitativeSpecies="Slug" qual:transitionEffect="assignmentLevel"/>
        </qual:listOfOutputs>
        <qual:listOfFunctionTerms>
          <qual:defaultTerm qual:resultLevel="0">
          </qual:defaultTerm>
          <qual:functionTerm qual:resultLevel="1">
            <math xmlns="http://www.w3.org/1998/Math/MathML">            
              <apply>
                <or/>
                <apply>
                  <and/>
                  <apply>
                    <eq/>
                    <ci> DAXX </ci>
                    <cn type="integer"> 0 </cn>
                  </apply>
                  <apply>
                    <eq/>
                    <ci> MDM2 </ci>
                    <cn type="integer"> 0 </cn>
                  </apply>
                  <apply>
                    <eq/>
                    <ci> NF_kB </ci>
                    <cn type="integer"> 0 </cn>
                  </apply>
                  <apply>
                    <eq/>
                    <ci> p53 </ci>
                    <cn type="integer"> 0 </cn>
                  </apply>
                  <apply>
                    <eq/>
                    <ci> TCF </ci>
                    <cn type="integer"> 1 </cn>
                  </apply>
                </apply>
                <apply>
                  <and/>
                  <apply>
                    <eq/>
                    <ci> DAXX </ci>
                    <cn type="integer"> 0 </cn>
                  </apply>
                  <apply>
                    <eq/>
                    <ci> MDM2 </ci>
                    <cn type="integer"> 0 </cn>
                  </apply>
                  <apply>
                    <eq/>
                    <ci> NF_kB </ci>
                    <cn type="integer"> 1 </cn>
                  </apply>
                  <apply>
                    <eq/>
                    <ci> p53 </ci>
                    <cn type="integer"> 0 </cn>
                  </apply>
                </apply>
              </apply>
            </math>
                    </qual:functionTerm>
        </qual:listOfFunctionTerms>
      </qual:transition>
      <qual:transition qual:id="tr_SMAD_">
        <qual:listOfInputs>
          <qual:input qual:id="tr_SMAD_in_6" qual:qualitativeSpecies="AR" qual:sign="negative" qual:transitionEffect="none"/>
          <qual:input qual:id="tr_SMAD_in_119" qual:qualitativeSpecies="TGFBR" qual:sign="positive" qual:transitionEffect="none"/>
          <qual:input qual:id="tr_SMAD_in_121" qual:qualitativeSpecies="TNFalpha" qual:sign="positive" qual:transitionEffect="none"/>
        </qual:listOfInputs>
        <qual:listOfOutputs>
          <qual:output qual:id="tr_SMAD_out" qual:qualitativeSpecies="SMAD" qual:transitionEffect="assignmentLevel"/>
        </qual:listOfOutputs>
        <qual:listOfFunctionTerms>
          <qual:defaultTerm qual:resultLevel="0">
          </qual:defaultTerm>
          <qual:functionTerm qual:resultLevel="1">
            <math xmlns="http://www.w3.org/1998/Math/MathML">            
              <apply>
                <or/>
                <apply>
                  <and/>
                  <apply>
                    <eq/>
                    <ci> AR </ci>
                    <cn type="integer"> 0 </cn>
                  </apply>
                  <apply>
                    <eq/>
                    <ci> TGFBR </ci>
                    <cn type="integer"> 0 </cn>
                  </apply>
                  <apply>
                    <eq/>
                    <ci> TNFalpha </ci>
                    <cn type="integer"> 1 </cn>
                  </apply>
                </apply>
                <apply>
                  <and/>
                  <apply>
                    <eq/>
                    <ci> AR </ci>
                    <cn type="integer"> 0 </cn>
                  </apply>
                  <apply>
                    <eq/>
                    <ci> TGFBR </ci>
                    <cn type="integer"> 1 </cn>
                  </apply>
                </apply>
              </apply>
            </math>
                    </qual:functionTerm>
        </qual:listOfFunctionTerms>
      </qual:transition>
      <qual:transition qual:id="tr_SMO_">
        <qual:listOfInputs>
          <qual:input qual:id="tr_SMO_in_99" qual:qualitativeSpecies="PTCH1" qual:sign="negative" qual:transitionEffect="none"/>
          <qual:input qual:id="tr_SMO_in_109" qual:qualitativeSpecies="SHH" qual:sign="positive" qual:transitionEffect="none"/>
        </qual:listOfInputs>
        <qual:listOfOutputs>
          <qual:output qual:id="tr_SMO_out" qual:qualitativeSpecies="SMO" qual:transitionEffect="assignmentLevel"/>
        </qual:listOfOutputs>
        <qual:listOfFunctionTerms>
          <qual:defaultTerm qual:resultLevel="0">
          </qual:defaultTerm>
          <qual:functionTerm qual:resultLevel="1">
            <math xmlns="http://www.w3.org/1998/Math/MathML">            
              <apply>
                <and/>
                <apply>
                  <eq/>
                  <ci> PTCH1 </ci>
                  <cn type="integer"> 0 </cn>
                </apply>
                <apply>
                  <eq/>
                  <ci> SHH </ci>
                  <cn type="integer"> 1 </cn>
                </apply>
              </apply>
            </math>
                    </qual:functionTerm>
        </qual:listOfFunctionTerms>
      </qual:transition>
      <qual:transition qual:id="tr_Snail_">
        <qual:listOfInputs>
          <qual:input qual:id="tr_Snail_in_15" qual:qualitativeSpecies="beta_catenin" qual:sign="negative" qual:transitionEffect="none"/>
          <qual:input qual:id="tr_Snail_in_56" qual:qualitativeSpecies="GLI" qual:sign="positive" qual:transitionEffect="none"/>
          <qual:input qual:id="tr_Snail_in_59" qual:qualitativeSpecies="GSK3" qual:sign="negative" qual:transitionEffect="none"/>
          <qual:input qual:id="tr_Snail_in_84" qual:qualitativeSpecies="NF_kB" qual:sign="positive" qual:transitionEffect="none"/>
          <qual:input qual:id="tr_Snail_in_111" qual:qualitativeSpecies="SMAD" qual:sign="positive" qual:transitionEffect="none"/>
        </qual:listOfInputs>
        <qual:listOfOutputs>
          <qual:output qual:id="tr_Snail_out" qual:qualitativeSpecies="Snail" qual:transitionEffect="assignmentLevel"/>
        </qual:listOfOutputs>
        <qual:listOfFunctionTerms>
          <qual:defaultTerm qual:resultLevel="0">
          </qual:defaultTerm>
          <qual:functionTerm qual:resultLevel="1">
            <math xmlns="http://www.w3.org/1998/Math/MathML">            
              <apply>
                <or/>
                <apply>
                  <and/>
                  <apply>
                    <eq/>
                    <ci> beta_catenin </ci>
                    <cn type="integer"> 0 </cn>
                  </apply>
                  <apply>
                    <eq/>
                    <ci> GLI </ci>
                    <cn type="integer"> 0 </cn>
                  </apply>
                  <apply>
                    <eq/>
                    <ci> GSK3 </ci>
                    <cn type="integer"> 0 </cn>
                  </apply>
                  <apply>
                    <eq/>
                    <ci> NF_kB </ci>
                    <cn type="integer"> 0 </cn>
                  </apply>
                  <apply>
                    <eq/>
                    <ci> SMAD </ci>
                    <cn type="integer"> 1 </cn>
                  </apply>
                </apply>
                <apply>
                  <and/>
                  <apply>
                    <eq/>
                    <ci> beta_catenin </ci>
                    <cn type="integer"> 0 </cn>
                  </apply>
                  <apply>
                    <eq/>
                    <ci> GLI </ci>
                    <cn type="integer"> 0 </cn>
                  </apply>
                  <apply>
                    <eq/>
                    <ci> GSK3 </ci>
                    <cn type="integer"> 0 </cn>
                  </apply>
                  <apply>
                    <eq/>
                    <ci> NF_kB </ci>
                    <cn type="integer"> 1 </cn>
                  </apply>
                </apply>
                <apply>
                  <and/>
                  <apply>
                    <eq/>
                    <ci> beta_catenin </ci>
                    <cn type="integer"> 0 </cn>
                  </apply>
                  <apply>
                    <eq/>
                    <ci> GLI </ci>
                    <cn type="integer"> 1 </cn>
                  </apply>
                  <apply>
                    <eq/>
                    <ci> GSK3 </ci>
                    <cn type="integer"> 0 </cn>
                  </apply>
                </apply>
              </apply>
            </math>
                    </qual:functionTerm>
        </qual:listOfFunctionTerms>
      </qual:transition>
      <qual:transition qual:id="tr_TAK1_">
        <qual:listOfInputs>
          <qual:input qual:id="tr_TAK1_in_119" qual:qualitativeSpecies="TGFBR" qual:sign="positive" qual:transitionEffect="none"/>
          <qual:input qual:id="tr_TAK1_in_121" qual:qualitativeSpecies="TNFalpha" qual:sign="positive" qual:transitionEffect="none"/>
        </qual:listOfInputs>
        <qual:listOfOutputs>
          <qual:output qual:id="tr_TAK1_out" qual:qualitativeSpecies="TAK1" qual:transitionEffect="assignmentLevel"/>
        </qual:listOfOutputs>
        <qual:listOfFunctionTerms>
          <qual:defaultTerm qual:resultLevel="0">
          </qual:defaultTerm>
          <qual:functionTerm qual:resultLevel="1">
            <math xmlns="http://www.w3.org/1998/Math/MathML">            
              <apply>
                <or/>
                <apply>
                  <and/>
                  <apply>
                    <eq/>
                    <ci> TGFBR </ci>
                    <cn type="integer"> 0 </cn>
                  </apply>
                  <apply>
                    <eq/>
                    <ci> TNFalpha </ci>
                    <cn type="integer"> 1 </cn>
                  </apply>
                </apply>
                <apply>
                  <eq/>
                  <ci> TGFBR </ci>
                  <cn type="integer"> 1 </cn>
                </apply>
              </apply>
            </math>
                    </qual:functionTerm>
        </qual:listOfFunctionTerms>
      </qual:transition>
      <qual:transition qual:id="tr_TCF_">
        <qual:listOfInputs>
          <qual:input qual:id="tr_TCF_in_15" qual:qualitativeSpecies="beta_catenin" qual:sign="positive" qual:transitionEffect="none"/>
          <qual:input qual:id="tr_TCF_in_40" qual:qualitativeSpecies="ERG" qual:sign="positive" qual:transitionEffect="none"/>
          <qual:input qual:id="tr_TCF_in_115" qual:qualitativeSpecies="TAK1" qual:sign="negative" qual:transitionEffect="none"/>
          <qual:input qual:id="tr_TCF_in_128" qual:qualitativeSpecies="AR_ERG" qual:sign="positive" qual:transitionEffect="none"/>
        </qual:listOfInputs>
        <qual:listOfOutputs>
          <qual:output qual:id="tr_TCF_out" qual:qualitativeSpecies="TCF" qual:transitionEffect="assignmentLevel"/>
        </qual:listOfOutputs>
        <qual:listOfFunctionTerms>
          <qual:defaultTerm qual:resultLevel="0">
          </qual:defaultTerm>
          <qual:functionTerm qual:resultLevel="1">
            <math xmlns="http://www.w3.org/1998/Math/MathML">            
              <apply>
                <or/>
                <apply>
                  <and/>
                  <apply>
                    <eq/>
                    <ci> beta_catenin </ci>
                    <cn type="integer"> 0 </cn>
                  </apply>
                  <apply>
                    <eq/>
                    <ci> ERG </ci>
                    <cn type="integer"> 0 </cn>
                  </apply>
                  <apply>
                    <eq/>
                    <ci> TAK1 </ci>
                    <cn type="integer"> 0 </cn>
                  </apply>
                  <apply>
                    <eq/>
                    <ci> AR_ERG </ci>
                    <cn type="integer"> 1 </cn>
                  </apply>
                </apply>
                <apply>
                  <and/>
                  <apply>
                    <eq/>
                    <ci> beta_catenin </ci>
                    <cn type="integer"> 0 </cn>
                  </apply>
                  <apply>
                    <eq/>
                    <ci> ERG </ci>
                    <cn type="integer"> 1 </cn>
                  </apply>
                  <apply>
                    <eq/>
                    <ci> TAK1 </ci>
                    <cn type="integer"> 0 </cn>
                  </apply>
                </apply>
                <apply>
                  <and/>
                  <apply>
                    <eq/>
                    <ci> beta_catenin </ci>
                    <cn type="integer"> 1 </cn>
                  </apply>
                  <apply>
                    <eq/>
                    <ci> TAK1 </ci>
                    <cn type="integer"> 0 </cn>
                  </apply>
                </apply>
              </apply>
            </math>
                    </qual:functionTerm>
        </qual:listOfFunctionTerms>
      </qual:transition>
      <qual:transition qual:id="tr_TERT_">
        <qual:listOfInputs>
          <qual:input qual:id="tr_TERT_in_1" qual:qualitativeSpecies="AKT" qual:sign="positive" qual:transitionEffect="none"/>
          <qual:input qual:id="tr_TERT_in_36" qual:qualitativeSpecies="eEF2" qual:sign="negative" qual:transitionEffect="none"/>
          <qual:input qual:id="tr_TERT_in_56" qual:qualitativeSpecies="GLI" qual:sign="positive" qual:transitionEffect="none"/>
          <qual:input qual:id="tr_TERT_in_60" qual:qualitativeSpecies="HIF1" qual:sign="positive" qual:transitionEffect="none"/>
          <qual:input qual:id="tr_TERT_in_75" qual:qualitativeSpecies="ZBTB17" qual:sign="negative" qual:transitionEffect="none"/>
          <qual:input qual:id="tr_TERT_in_79" qual:qualitativeSpecies="MYC_MAX" qual:sign="positive" qual:transitionEffect="none"/>
          <qual:input qual:id="tr_TERT_in_83" qual:qualitativeSpecies="NF1" qual:sign="positive" qual:transitionEffect="none"/>
          <qual:input qual:id="tr_TERT_in_84" qual:qualitativeSpecies="NF_kB" qual:sign="positive" qual:transitionEffect="none"/>
          <qual:input qual:id="tr_TERT_in_90" qual:qualitativeSpecies="p53" qual:sign="negative" qual:transitionEffect="none"/>
          <qual:input qual:id="tr_TERT_in_111" qual:qualitativeSpecies="SMAD" qual:sign="negative" qual:transitionEffect="none"/>
        </qual:listOfInputs>
        <qual:listOfOutputs>
          <qual:output qual:id="tr_TERT_out" qual:qualitativeSpecies="TERT" qual:transitionEffect="assignmentLevel"/>
        </qual:listOfOutputs>
        <qual:listOfFunctionTerms>
          <qual:defaultTerm qual:resultLevel="0">
          </qual:defaultTerm>
          <qual:functionTerm qual:resultLevel="1">
            <math xmlns="http://www.w3.org/1998/Math/MathML">            
              <apply>
                <or/>
                <apply>
                  <and/>
                  <apply>
                    <eq/>
                    <ci> AKT </ci>
                    <cn type="integer"> 0 </cn>
                  </apply>
                  <apply>
                    <eq/>
                    <ci> eEF2 </ci>
                    <cn type="integer"> 0 </cn>
                  </apply>
                  <apply>
                    <eq/>
                    <ci> GLI </ci>
                    <cn type="integer"> 0 </cn>
                  </apply>
                  <apply>
                    <eq/>
                    <ci> HIF1 </ci>
                    <cn type="integer"> 0 </cn>
                  </apply>
                  <apply>
                    <eq/>
                    <ci> ZBTB17 </ci>
                    <cn type="integer"> 0 </cn>
                  </apply>
                  <apply>
                    <eq/>
                    <ci> MYC_MAX </ci>
                    <cn type="integer"> 0 </cn>
                  </apply>
                  <apply>
                    <eq/>
                    <ci> NF1 </ci>
                    <cn type="integer"> 0 </cn>
                  </apply>
                  <apply>
                    <eq/>
                    <ci> NF_kB </ci>
                    <cn type="integer"> 1 </cn>
                  </apply>
                  <apply>
                    <eq/>
                    <ci> p53 </ci>
                    <cn type="integer"> 0 </cn>
                  </apply>
                  <apply>
                    <eq/>
                    <ci> SMAD </ci>
                    <cn type="integer"> 0 </cn>
                  </apply>
                </apply>
                <apply>
                  <and/>
                  <apply>
                    <eq/>
                    <ci> AKT </ci>
                    <cn type="integer"> 0 </cn>
                  </apply>
                  <apply>
                    <eq/>
                    <ci> eEF2 </ci>
                    <cn type="integer"> 0 </cn>
                  </apply>
                  <apply>
                    <eq/>
                    <ci> GLI </ci>
                    <cn type="integer"> 0 </cn>
                  </apply>
                  <apply>
                    <eq/>
                    <ci> HIF1 </ci>
                    <cn type="integer"> 0 </cn>
                  </apply>
                  <apply>
                    <eq/>
                    <ci> ZBTB17 </ci>
                    <cn type="integer"> 0 </cn>
                  </apply>
                  <apply>
                    <eq/>
                    <ci> MYC_MAX </ci>
                    <cn type="integer"> 0 </cn>
                  </apply>
                  <apply>
                    <eq/>
                    <ci> NF1 </ci>
                    <cn type="integer"> 1 </cn>
                  </apply>
                  <apply>
                    <eq/>
                    <ci> p53 </ci>
                    <cn type="integer"> 0 </cn>
                  </apply>
                  <apply>
                    <eq/>
                    <ci> SMAD </ci>
                    <cn type="integer"> 0 </cn>
                  </apply>
                </apply>
                <apply>
                  <and/>
                  <apply>
                    <eq/>
                    <ci> AKT </ci>
                    <cn type="integer"> 0 </cn>
                  </apply>
                  <apply>
                    <eq/>
                    <ci> eEF2 </ci>
                    <cn type="integer"> 0 </cn>
                  </apply>
                  <apply>
                    <eq/>
                    <ci> GLI </ci>
                    <cn type="integer"> 0 </cn>
                  </apply>
                  <apply>
                    <eq/>
                    <ci> HIF1 </ci>
                    <cn type="integer"> 0 </cn>
                  </apply>
                  <apply>
                    <eq/>
                    <ci> ZBTB17 </ci>
                    <cn type="integer"> 0 </cn>
                  </apply>
                  <apply>
                    <eq/>
                    <ci> MYC_MAX </ci>
                    <cn type="integer"> 1 </cn>
                  </apply>
                  <apply>
                    <eq/>
                    <ci> p53 </ci>
                    <cn type="integer"> 0 </cn>
                  </apply>
                  <apply>
                    <eq/>
                    <ci> SMAD </ci>
                    <cn type="integer"> 0 </cn>
                  </apply>
                </apply>
                <apply>
                  <and/>
                  <apply>
                    <eq/>
                    <ci> AKT </ci>
                    <cn type="integer"> 0 </cn>
                  </apply>
                  <apply>
                    <eq/>
                    <ci> eEF2 </ci>
                    <cn type="integer"> 0 </cn>
                  </apply>
                  <apply>
                    <eq/>
                    <ci> GLI </ci>
                    <cn type="integer"> 0 </cn>
                  </apply>
                  <apply>
                    <eq/>
                    <ci> HIF1 </ci>
                    <cn type="integer"> 1 </cn>
                  </apply>
                  <apply>
                    <eq/>
                    <ci> ZBTB17 </ci>
                    <cn type="integer"> 0 </cn>
                  </apply>
                  <apply>
                    <eq/>
                    <ci> p53 </ci>
                    <cn type="integer"> 0 </cn>
                  </apply>
                  <apply>
                    <eq/>
                    <ci> SMAD </ci>
                    <cn type="integer"> 0 </cn>
                  </apply>
                </apply>
                <apply>
                  <and/>
                  <apply>
                    <eq/>
                    <ci> AKT </ci>
                    <cn type="integer"> 0 </cn>
                  </apply>
                  <apply>
                    <eq/>
                    <ci> eEF2 </ci>
                    <cn type="integer"> 0 </cn>
                  </apply>
                  <apply>
                    <eq/>
                    <ci> GLI </ci>
                    <cn type="integer"> 1 </cn>
                  </apply>
                  <apply>
                    <eq/>
                    <ci> ZBTB17 </ci>
                    <cn type="integer"> 0 </cn>
                  </apply>
                  <apply>
                    <eq/>
                    <ci> p53 </ci>
                    <cn type="integer"> 0 </cn>
                  </apply>
                  <apply>
                    <eq/>
                    <ci> SMAD </ci>
                    <cn type="integer"> 0 </cn>
                  </apply>
                </apply>
                <apply>
                  <and/>
                  <apply>
                    <eq/>
                    <ci> AKT </ci>
                    <cn type="integer"> 1 </cn>
                  </apply>
                  <apply>
                    <eq/>
                    <ci> eEF2 </ci>
                    <cn type="integer"> 0 </cn>
                  </apply>
                  <apply>
                    <eq/>
                    <ci> ZBTB17 </ci>
                    <cn type="integer"> 0 </cn>
                  </apply>
                  <apply>
                    <eq/>
                    <ci> p53 </ci>
                    <cn type="integer"> 0 </cn>
                  </apply>
                  <apply>
                    <eq/>
                    <ci> SMAD </ci>
                    <cn type="integer"> 0 </cn>
                  </apply>
                </apply>
              </apply>
            </math>
                    </qual:functionTerm>
        </qual:listOfFunctionTerms>
      </qual:transition>
      <qual:transition qual:id="tr_TGFBR_">
        <qual:listOfInputs>
          <qual:input qual:id="tr_TGFBR_in_71" qual:qualitativeSpecies="MED12" qual:sign="negative" qual:transitionEffect="none"/>
          <qual:input qual:id="tr_TGFBR_in_118" qual:qualitativeSpecies="TGFb" qual:sign="positive" qual:transitionEffect="none"/>
        </qual:listOfInputs>
        <qual:listOfOutputs>
          <qual:output qual:id="tr_TGFBR_out" qual:qualitativeSpecies="TGFBR" qual:transitionEffect="assignmentLevel"/>
        </qual:listOfOutputs>
        <qual:listOfFunctionTerms>
          <qual:defaultTerm qual:resultLevel="0">
          </qual:defaultTerm>
          <qual:functionTerm qual:resultLevel="1">
            <math xmlns="http://www.w3.org/1998/Math/MathML">            
              <apply>
                <and/>
                <apply>
                  <eq/>
                  <ci> MED12 </ci>
                  <cn type="integer"> 0 </cn>
                </apply>
                <apply>
                  <eq/>
                  <ci> TGFb </ci>
                  <cn type="integer"> 1 </cn>
                </apply>
              </apply>
            </math>
                    </qual:functionTerm>
        </qual:listOfFunctionTerms>
      </qual:transition>
      <qual:transition qual:id="tr_TSC1_2_">
        <qual:listOfInputs>
          <qual:input qual:id="tr_TSC1_2_in_1" qual:qualitativeSpecies="AKT" qual:sign="negative" qual:transitionEffect="none"/>
          <qual:input qual:id="tr_TSC1_2_in_3" qual:qualitativeSpecies="AMPK" qual:sign="positive" qual:transitionEffect="none"/>
          <qual:input qual:id="tr_TSC1_2_in_41" qual:qualitativeSpecies="ERK" qual:sign="negative" qual:transitionEffect="none"/>
          <qual:input qual:id="tr_TSC1_2_in_60" qual:qualitativeSpecies="HIF1" qual:sign="positive" qual:transitionEffect="none"/>
          <qual:input qual:id="tr_TSC1_2_in_90" qual:qualitativeSpecies="p53" qual:sign="positive" qual:transitionEffect="none"/>
          <qual:input qual:id="tr_TSC1_2_in_92" qual:qualitativeSpecies="p90RSK" qual:sign="negative" qual:transitionEffect="none"/>
          <qual:input qual:id="tr_TSC1_2_in_101" qual:qualitativeSpecies="RAF" qual:sign="negative" qual:transitionEffect="none"/>
        </qual:listOfInputs>
        <qual:listOfOutputs>
          <qual:output qual:id="tr_TSC1_2_out" qual:qualitativeSpecies="TSC1_2" qual:transitionEffect="assignmentLevel"/>
        </qual:listOfOutputs>
        <qual:listOfFunctionTerms>
          <qual:defaultTerm qual:resultLevel="0">
          </qual:defaultTerm>
          <qual:functionTerm qual:resultLevel="1">
            <math xmlns="http://www.w3.org/1998/Math/MathML">            
              <apply>
                <or/>
                <apply>
                  <and/>
                  <apply>
                    <eq/>
                    <ci> AKT </ci>
                    <cn type="integer"> 0 </cn>
                  </apply>
                  <apply>
                    <eq/>
                    <ci> AMPK </ci>
                    <cn type="integer"> 0 </cn>
                  </apply>
                  <apply>
                    <eq/>
                    <ci> ERK </ci>
                    <cn type="integer"> 0 </cn>
                  </apply>
                  <apply>
                    <eq/>
                    <ci> HIF1 </ci>
                    <cn type="integer"> 0 </cn>
                  </apply>
                  <apply>
                    <eq/>
                    <ci> p53 </ci>
                    <cn type="integer"> 0 </cn>
                  </apply>
                  <apply>
                    <eq/>
                    <ci> p90RSK </ci>
                    <cn type="integer"> 0 </cn>
                  </apply>
                  <apply>
                    <eq/>
                    <ci> RAF </ci>
                    <cn type="integer"> 0 </cn>
                  </apply>
                </apply>
                <apply>
                  <and/>
                  <apply>
                    <eq/>
                    <ci> AKT </ci>
                    <cn type="integer"> 0 </cn>
                  </apply>
                  <apply>
                    <eq/>
                    <ci> AMPK </ci>
                    <cn type="integer"> 0 </cn>
                  </apply>
                  <apply>
                    <eq/>
                    <ci> ERK </ci>
                    <cn type="integer"> 0 </cn>
                  </apply>
                  <apply>
                    <eq/>
                    <ci> HIF1 </ci>
                    <cn type="integer"> 0 </cn>
                  </apply>
                  <apply>
                    <eq/>
                    <ci> p53 </ci>
                    <cn type="integer"> 1 </cn>
                  </apply>
                  <apply>
                    <eq/>
                    <ci> p90RSK </ci>
                    <cn type="integer"> 0 </cn>
                  </apply>
                </apply>
                <apply>
                  <and/>
                  <apply>
                    <eq/>
                    <ci> AKT </ci>
                    <cn type="integer"> 0 </cn>
                  </apply>
                  <apply>
                    <eq/>
                    <ci> AMPK </ci>
                    <cn type="integer"> 0 </cn>
                  </apply>
                  <apply>
                    <eq/>
                    <ci> ERK </ci>
                    <cn type="integer"> 0 </cn>
                  </apply>
                  <apply>
                    <eq/>
                    <ci> HIF1 </ci>
                    <cn type="integer"> 0 </cn>
                  </apply>
                  <apply>
                    <eq/>
                    <ci> p53 </ci>
                    <cn type="integer"> 1 </cn>
                  </apply>
                  <apply>
                    <eq/>
                    <ci> p90RSK </ci>
                    <cn type="integer"> 1 </cn>
                  </apply>
                  <apply>
                    <eq/>
                    <ci> RAF </ci>
                    <cn type="integer"> 0 </cn>
                  </apply>
                </apply>
                <apply>
                  <and/>
                  <apply>
                    <eq/>
                    <ci> AKT </ci>
                    <cn type="integer"> 0 </cn>
                  </apply>
                  <apply>
                    <eq/>
                    <ci> AMPK </ci>
                    <cn type="integer"> 0 </cn>
                  </apply>
                  <apply>
                    <eq/>
                    <ci> ERK </ci>
                    <cn type="integer"> 0 </cn>
                  </apply>
                  <apply>
                    <eq/>
                    <ci> HIF1 </ci>
                    <cn type="integer"> 1 </cn>
                  </apply>
                  <apply>
                    <eq/>
                    <ci> p53 </ci>
                    <cn type="integer"> 0 </cn>
                  </apply>
                  <apply>
                    <eq/>
                    <ci> p90RSK </ci>
                    <cn type="integer"> 0 </cn>
                  </apply>
                </apply>
                <apply>
                  <and/>
                  <apply>
                    <eq/>
                    <ci> AKT </ci>
                    <cn type="integer"> 0 </cn>
                  </apply>
                  <apply>
                    <eq/>
                    <ci> AMPK </ci>
                    <cn type="integer"> 0 </cn>
                  </apply>
                  <apply>
                    <eq/>
                    <ci> ERK </ci>
                    <cn type="integer"> 0 </cn>
                  </apply>
                  <apply>
                    <eq/>
                    <ci> HIF1 </ci>
                    <cn type="integer"> 1 </cn>
                  </apply>
                  <apply>
                    <eq/>
                    <ci> p53 </ci>
                    <cn type="integer"> 0 </cn>
                  </apply>
                  <apply>
                    <eq/>
                    <ci> p90RSK </ci>
                    <cn type="integer"> 1 </cn>
                  </apply>
                  <apply>
                    <eq/>
                    <ci> RAF </ci>
                    <cn type="integer"> 0 </cn>
                  </apply>
                </apply>
                <apply>
                  <and/>
                  <apply>
                    <eq/>
                    <ci> AKT </ci>
                    <cn type="integer"> 0 </cn>
                  </apply>
                  <apply>
                    <eq/>
                    <ci> AMPK </ci>
                    <cn type="integer"> 0 </cn>
                  </apply>
                  <apply>
                    <eq/>
                    <ci> ERK </ci>
                    <cn type="integer"> 0 </cn>
                  </apply>
                  <apply>
                    <eq/>
                    <ci> HIF1 </ci>
                    <cn type="integer"> 1 </cn>
                  </apply>
                  <apply>
                    <eq/>
                    <ci> p53 </ci>
                    <cn type="integer"> 1 </cn>
                  </apply>
                </apply>
                <apply>
                  <and/>
                  <apply>
                    <eq/>
                    <ci> AKT </ci>
                    <cn type="integer"> 0 </cn>
                  </apply>
                  <apply>
                    <eq/>
                    <ci> AMPK </ci>
                    <cn type="integer"> 0 </cn>
                  </apply>
                  <apply>
                    <eq/>
                    <ci> ERK </ci>
                    <cn type="integer"> 1 </cn>
                  </apply>
                  <apply>
                    <eq/>
                    <ci> HIF1 </ci>
                    <cn type="integer"> 0 </cn>
                  </apply>
                  <apply>
                    <eq/>
                    <ci> p53 </ci>
                    <cn type="integer"> 1 </cn>
                  </apply>
                  <apply>
                    <eq/>
                    <ci> p90RSK </ci>
                    <cn type="integer"> 0 </cn>
                  </apply>
                  <apply>
                    <eq/>
                    <ci> RAF </ci>
                    <cn type="integer"> 0 </cn>
                  </apply>
                </apply>
                <apply>
                  <and/>
                  <apply>
                    <eq/>
                    <ci> AKT </ci>
                    <cn type="integer"> 0 </cn>
                  </apply>
                  <apply>
                    <eq/>
                    <ci> AMPK </ci>
                    <cn type="integer"> 0 </cn>
                  </apply>
                  <apply>
                    <eq/>
                    <ci> ERK </ci>
                    <cn type="integer"> 1 </cn>
                  </apply>
                  <apply>
                    <eq/>
                    <ci> HIF1 </ci>
                    <cn type="integer"> 1 </cn>
                  </apply>
                  <apply>
                    <eq/>
                    <ci> p53 </ci>
                    <cn type="integer"> 0 </cn>
                  </apply>
                  <apply>
                    <eq/>
                    <ci> p90RSK </ci>
                    <cn type="integer"> 0 </cn>
                  </apply>
                  <apply>
                    <eq/>
                    <ci> RAF </ci>
                    <cn type="integer"> 0 </cn>
                  </apply>
                </apply>
                <apply>
                  <and/>
                  <apply>
                    <eq/>
                    <ci> AKT </ci>
                    <cn type="integer"> 0 </cn>
                  </apply>
                  <apply>
                    <eq/>
                    <ci> AMPK </ci>
                    <cn type="integer"> 0 </cn>
                  </apply>
                  <apply>
                    <eq/>
                    <ci> ERK </ci>
                    <cn type="integer"> 1 </cn>
                  </apply>
                  <apply>
                    <eq/>
                    <ci> HIF1 </ci>
                    <cn type="integer"> 1 </cn>
                  </apply>
                  <apply>
                    <eq/>
                    <ci> p53 </ci>
                    <cn type="integer"> 1 </cn>
                  </apply>
                  <apply>
                    <eq/>
                    <ci> p90RSK </ci>
                    <cn type="integer"> 0 </cn>
                  </apply>
                </apply>
                <apply>
                  <and/>
                  <apply>
                    <eq/>
                    <ci> AKT </ci>
                    <cn type="integer"> 0 </cn>
                  </apply>
                  <apply>
                    <eq/>
                    <ci> AMPK </ci>
                    <cn type="integer"> 0 </cn>
                  </apply>
                  <apply>
                    <eq/>
                    <ci> ERK </ci>
                    <cn type="integer"> 1 </cn>
                  </apply>
                  <apply>
                    <eq/>
                    <ci> HIF1 </ci>
                    <cn type="integer"> 1 </cn>
                  </apply>
                  <apply>
                    <eq/>
                    <ci> p53 </ci>
                    <cn type="integer"> 1 </cn>
                  </apply>
                  <apply>
                    <eq/>
                    <ci> p90RSK </ci>
                    <cn type="integer"> 1 </cn>
                  </apply>
                  <apply>
                    <eq/>
                    <ci> RAF </ci>
                    <cn type="integer"> 0 </cn>
                  </apply>
                </apply>
                <apply>
                  <and/>
                  <apply>
                    <eq/>
                    <ci> AKT </ci>
                    <cn type="integer"> 0 </cn>
                  </apply>
                  <apply>
                    <eq/>
                    <ci> AMPK </ci>
                    <cn type="integer"> 1 </cn>
                  </apply>
                  <apply>
                    <eq/>
                    <ci> ERK </ci>
                    <cn type="integer"> 0 </cn>
                  </apply>
                  <apply>
                    <eq/>
                    <ci> HIF1 </ci>
                    <cn type="integer"> 0 </cn>
                  </apply>
                  <apply>
                    <eq/>
                    <ci> p53 </ci>
                    <cn type="integer"> 0 </cn>
                  </apply>
                  <apply>
                    <eq/>
                    <ci> p90RSK </ci>
                    <cn type="integer"> 0 </cn>
                  </apply>
                </apply>
                <apply>
                  <and/>
                  <apply>
                    <eq/>
                    <ci> AKT </ci>
                    <cn type="integer"> 0 </cn>
                  </apply>
                  <apply>
                    <eq/>
                    <ci> AMPK </ci>
                    <cn type="integer"> 1 </cn>
                  </apply>
                  <apply>
                    <eq/>
                    <ci> ERK </ci>
                    <cn type="integer"> 0 </cn>
                  </apply>
                  <apply>
                    <eq/>
                    <ci> HIF1 </ci>
                    <cn type="integer"> 0 </cn>
                  </apply>
                  <apply>
                    <eq/>
                    <ci> p53 </ci>
                    <cn type="integer"> 0 </cn>
                  </apply>
                  <apply>
                    <eq/>
                    <ci> p90RSK </ci>
                    <cn type="integer"> 1 </cn>
                  </apply>
                  <apply>
                    <eq/>
                    <ci> RAF </ci>
                    <cn type="integer"> 0 </cn>
                  </apply>
                </apply>
                <apply>
                  <and/>
                  <apply>
                    <eq/>
                    <ci> AKT </ci>
                    <cn type="integer"> 0 </cn>
                  </apply>
                  <apply>
                    <eq/>
                    <ci> AMPK </ci>
                    <cn type="integer"> 1 </cn>
                  </apply>
                  <apply>
                    <eq/>
                    <ci> ERK </ci>
                    <cn type="integer"> 0 </cn>
                  </apply>
                  <apply>
                    <eq/>
                    <ci> HIF1 </ci>
                    <cn type="integer"> 0 </cn>
                  </apply>
                  <apply>
                    <eq/>
                    <ci> p53 </ci>
                    <cn type="integer"> 1 </cn>
                  </apply>
                </apply>
                <apply>
                  <and/>
                  <apply>
                    <eq/>
                    <ci> AKT </ci>
                    <cn type="integer"> 0 </cn>
                  </apply>
                  <apply>
                    <eq/>
                    <ci> AMPK </ci>
                    <cn type="integer"> 1 </cn>
                  </apply>
                  <apply>
                    <eq/>
                    <ci> ERK </ci>
                    <cn type="integer"> 0 </cn>
                  </apply>
                  <apply>
                    <eq/>
                    <ci> HIF1 </ci>
                    <cn type="integer"> 1 </cn>
                  </apply>
                </apply>
                <apply>
                  <and/>
                  <apply>
                    <eq/>
                    <ci> AKT </ci>
                    <cn type="integer"> 0 </cn>
                  </apply>
                  <apply>
                    <eq/>
                    <ci> AMPK </ci>
                    <cn type="integer"> 1 </cn>
                  </apply>
                  <apply>
                    <eq/>
                    <ci> ERK </ci>
                    <cn type="integer"> 1 </cn>
                  </apply>
                  <apply>
                    <eq/>
                    <ci> HIF1 </ci>
                    <cn type="integer"> 0 </cn>
                  </apply>
                  <apply>
                    <eq/>
                    <ci> p53 </ci>
                    <cn type="integer"> 0 </cn>
                  </apply>
                  <apply>
                    <eq/>
                    <ci> p90RSK </ci>
                    <cn type="integer"> 0 </cn>
                  </apply>
                  <apply>
                    <eq/>
                    <ci> RAF </ci>
                    <cn type="integer"> 0 </cn>
                  </apply>
                </apply>
                <apply>
                  <and/>
                  <apply>
                    <eq/>
                    <ci> AKT </ci>
                    <cn type="integer"> 0 </cn>
                  </apply>
                  <apply>
                    <eq/>
                    <ci> AMPK </ci>
                    <cn type="integer"> 1 </cn>
                  </apply>
                  <apply>
                    <eq/>
                    <ci> ERK </ci>
                    <cn type="integer"> 1 </cn>
                  </apply>
                  <apply>
                    <eq/>
                    <ci> HIF1 </ci>
                    <cn type="integer"> 0 </cn>
                  </apply>
                  <apply>
                    <eq/>
                    <ci> p53 </ci>
                    <cn type="integer"> 1 </cn>
                  </apply>
                  <apply>
                    <eq/>
                    <ci> p90RSK </ci>
                    <cn type="integer"> 0 </cn>
                  </apply>
                </apply>
                <apply>
                  <and/>
                  <apply>
                    <eq/>
                    <ci> AKT </ci>
                    <cn type="integer"> 0 </cn>
                  </apply>
                  <apply>
                    <eq/>
                    <ci> AMPK </ci>
                    <cn type="integer"> 1 </cn>
                  </apply>
[truncated: 36,881 more chars]
