# Supplementary material for: Patient-specific Boolean models of signalling networks guide personalised treatments
Source: eLife. 2022 Feb 15;11:e72626. doi: 10.7554/eLife.72626 (PMC9018074; doi:10.7554/eLife.72626)
Supplement: Supplementary file 2. — This notebook can be used as source code with the model files from Supplementary file 1 to generate Figure 3. [file elife-72626-supp2.zip]

Archive with 1 entries (1 files):
- Supplementary File 2 Jupyter notebook to analyse Montagud2021_Prostate_Cancer.ipynb
