# Supplementary material for: Patient-specific Boolean models of signalling networks guide personalised treatments
Source: eLife. 2022 Feb 15;11:e72626. doi: 10.7554/eLife.72626 (PMC9018074; doi:10.7554/eLife.72626)
Supplement: Supplementary file 3. [file elife-72626-supp3.zip › SuppFile 3 TCGA model files/PC_20191219_TCGA_mutCNA_RNA_summary_phenotypes.txt]

n_profile	Patient_ID	Time	Apoptosis	Proliferation
0	TCGA-EJ-7797-01	49.8	0.2106	0.337878
1	TCGA-G9-6338-01	49.8	0.011515	0.189247
2	TCGA-J4-A67K-01	49.9	0.416571	0.073971
3	TCGA-MG-AAMC-01	49.9	0.592072	0.142022
4	TCGA-J4-A67T-01	49.8	4.00E-04	0.01528
5	TCGA-EJ-5505-01	49.8	0.009102	0.328435
6	TCGA-M7-A71Y-01	49.8	0.4829	0.196293
7	TCGA-KK-A6DY-01	49.8	0.5006	0.242732
8	TCGA-CH-5744-01	49.8	0.193911	0.089512
9	TCGA-Y6-A8TL-01	49.8	0.3045	0.189691
10	TCGA-YL-A9WJ-01	49.8	0.1517	0.356385
11	TCGA-EJ-5519-01	49.8	0.120474	0.017956
12	TCGA-EJ-7315-01	49.8	0.2936	0.374573
13	TCGA-HC-8257-01	49.8	0.033734	0.311217
14	TCGA-EJ-8468-01	49.8	0.0062	0.206627
15	TCGA-EJ-7792-01	49.8	0.244248	0.039917
16	TCGA-J4-A83M-01	49.8	0.016	0.210579
17	TCGA-KK-A6E4-01	49.9	0.205129	0.061387
18	TCGA-EJ-A65F-01	49.8	0.1203	0.219049
19	TCGA-G9-A9S7-01	49.8	0.050697	0.1119
20	TCGA-VN-A88K-01	49.8	0.589714	1
21	TCGA-EJ-5499-01	49.8	0.33791	0.141265
22	TCGA-G9-6385-01	49.8	0.225499	0.194831
23	TCGA-CH-5794-01	49.8	0.373461	0.197912
24	TCGA-V1-A8WL-01	49.8	0.230292	0.287147
25	TCGA-2A-A8VX-01	49.8	0.047933	0.062778
26	TCGA-KK-A7AQ-01	49.9	0.867957	0.691732
27	TCGA-G9-A9S0-01	49.8	0.079457	0.5335
28	TCGA-QU-A6IP-01	49.8	0.170039	0.050331
29	TCGA-HC-7747-01	49.8	0.3548	0.351751
30	TCGA-J4-A67S-01	49.8	0.352947	0.012264
31	TCGA-KK-A7B4-01	49.8	0.0334	0.9782
32	TCGA-HC-A8D0-01	49.8	0.1966	0.369019
33	TCGA-KK-A7B2-01	49.8	0.156832	0.028261
34	TCGA-CH-5746-01	49.8	0.111356	1
35	TCGA-HC-8266-01	49.8	0.055692	0.9996
36	TCGA-M7-A720-01	49.8	0.0226	0.4184
37	TCGA-V1-A8MK-01	49.8	0.067	0.3666
38	TCGA-XJ-A83F-01	49.8	0.17459	0.126589
39	TCGA-KK-A7AP-01	49.9	0.05592	0.720533
40	TCGA-M7-A721-01	49.8	0.171821	0.323115
41	TCGA-CH-5737-01	49.8	0.182504	0.392258
42	TCGA-G9-6384-01	49.8	0.1064	0.33447
43	TCGA-J9-A8CL-01	49.8	0.640752	1
44	TCGA-J4-A67N-01	49.8	0.315159	0.012122
45	TCGA-KK-A8IC-01	49.8	0.376177	0.245633
46	TCGA-EJ-7314-01	49.8	0.219594	0.126397
47	TCGA-HC-A6AO-01	49.9	0.205907	0.0274
48	TCGA-YL-A8S9-01	49.8	0.0858	0.368115
49	TCGA-YL-A8SK-01	49.8	0.300968	0.21632
50	TCGA-V1-A9OL-01	49.8	0.714237	0.745318
51	TCGA-KK-A59Y-01	49.8	0.039545	0.001573
52	TCGA-KK-A6E2-01	49.8	0.43261	0.057388
53	TCGA-HC-A9TH-01	49.8	1	0.451585
54	TCGA-J4-8200-01	49.8	0.0194	0.418327
55	TCGA-FC-A66V-01	49.8	0.391484	0.0086
56	TCGA-KK-A8I4-01	49.8	0.441541	0.141675
57	TCGA-CH-5789-01	49.8	0.36381	0.257515
58	TCGA-H9-A6BX-01	49.8	0.075523	0.292729
59	TCGA-EJ-A65M-01	49.8	0.167105	0.01864
60	TCGA-EJ-A7NM-01	49.8	0.0268	0.90851
61	TCGA-CH-5754-01	49.8	0.624339	1
62	TCGA-HC-7819-01	49.8	0.131	0.428752
63	TCGA-VP-AA1N-01	49.8	0.318156	0.230225
64	TCGA-KK-A6E3-01	49.9	0.211601	0.048488
65	TCGA-KK-A7B3-01	49.8	0.237022	0.0266
66	TCGA-EJ-7782-01	49.8	0.152336	0.286257
67	TCGA-V1-A9Z7-01	49.8	0.442793	1
68	TCGA-YL-A8SF-01	49.8	0.322129	0.318518
69	TCGA-EJ-5530-01	49.8	0	0.45621
70	TCGA-ZG-A9LS-01	49.8	0.668035	1
71	TCGA-XQ-A8TB-01	49.8	0.158433	0.206383
72	TCGA-EJ-5508-01	49.8	0.003056	0.9798
73	TCGA-HC-8256-01	49.8	0.111933	0.160591
74	TCGA-HC-7075-01	49.8	0.143655	0.161685
75	TCGA-VP-A879-01	49.8	0.1268	0.160967
76	TCGA-EJ-7789-01	49.9	0.315896	0.871894
77	TCGA-V1-A8MJ-01	49.8	0.136903	0.269763
78	TCGA-ZG-A9L2-01	49.8	0.356165	0.297588
79	TCGA-CH-5748-01	49.8	0.052	0.296036
80	TCGA-V1-A8WW-01	49.8	0.144772	1
81	TCGA-EJ-7785-01	49.8	0.039542	0.008176
82	TCGA-V1-A9ZI-01	49.8	0.53281	0.146563
83	TCGA-G9-6351-01	49.8	0.111968	0.314103
84	TCGA-EJ-5514-01	49.9	0.133784	0.242849
85	TCGA-VP-A878-01	49.8	0.278651	0.211038
86	TCGA-CH-5788-01	49.9	0.435382	0.501837
87	TCGA-2A-AAYF-01	49.8	0.049296	0.258696
88	TCGA-G9-6373-01	49.8	0.149922	0.162455
89	TCGA-KK-A8IA-01	49.8	0.582242	0.9992
90	TCGA-2A-AAYU-01	49.8	0.058379	0.206321
91	TCGA-J4-A67L-01	49.9	0.24199	0.118678
92	TCGA-CH-5753-01	49.8	0.064929	0.8878
93	TCGA-EJ-A7NH-01	49.8	0.142143	0.269481
94	TCGA-EJ-5521-01	49.8	0.171402	0.21817
95	TCGA-KK-A8IK-01	49.9	0.354362	0.851872
96	TCGA-HC-7820-01	49.8	0.196189	0.167227
97	TCGA-VP-A87B-01	49.8	0.48857	0.112125
98	TCGA-CH-5750-01	49.8	0.222112	0.194383
99	TCGA-EJ-5531-01	49.8	0	0.4688
100	TCGA-CH-5766-01	49.8	0.234216	0.197929
101	TCGA-EJ-A7NG-01	49.8	0.052829	0.368055
102	TCGA-KC-A7FA-01	49.8	0.2195	0.192402
103	TCGA-CH-5738-01	49.8	0.025046	0.200062
104	TCGA-EJ-7330-01	49.8	0.130911	0.201937
105	TCGA-HC-7230-01	49.8	0.312251	0.34386
106	TCGA-XJ-A9DI-01	49.8	0.751697	0.114918
107	TCGA-HC-7736-01	49.8	0.207726	0.159769
108	TCGA-G9-6364-01	49.8	0.102324	0.137219
109	TCGA-ZG-A9LY-01	49.8	0.181354	0.233848
110	TCGA-EJ-A6RC-01	49.8	0.152152	0.311298
111	TCGA-EJ-A46B-01	49.8	0.134205	0.289656
112	TCGA-ZG-A8QZ-01	49.8	0.262904	0.182294
113	TCGA-HI-7168-01	49.8	0.28988	0.804627
114	TCGA-HC-A6AP-01	49.9	0.368964	0.073048
115	TCGA-EJ-5503-01	49.8	0.436	0.148511
116	TCGA-HC-A6AS-01	49.9	0.316394	0.079509
117	TCGA-EJ-A65B-01	49.8	0.19334	0.063917
118	TCGA-V1-A9ZG-01	49.8	0.180887	0.333879
119	TCGA-G9-6363-01	49.8	0.550505	4.00E-04
120	TCGA-G9-6378-01	49.8	0.093279	0.195622
121	TCGA-HC-A6HX-01	49.8	0.493307	0.007393
122	TCGA-YL-A8HM-01	49.8	0.46552	0.983
123	TCGA-EJ-5506-01	49.8	0.113533	0.111368
124	TCGA-KK-A8IL-01	49.8	0.220062	0.001
125	TCGA-XJ-A83H-01	49.8	0.1004	0.223987
126	TCGA-EJ-A46E-01	49.8	0.580336	0.34014
127	TCGA-G9-6348-01	49.8	0.1056	0.120015
128	TCGA-EJ-7318-01	49.8	0.185177	0.165433
129	TCGA-EJ-7786-01	49.8	0.10562	0.330371
130	TCGA-J4-8198-01	49.8	0.173463	0.182437
131	TCGA-ZG-A9NI-01	49.9	0.245665	0.149225
132	TCGA-EJ-7115-01	49.8	0.392335	0.104244
133	TCGA-EJ-AB20-01	49.9	0.307792	0.4006
134	TCGA-EJ-5525-01	49.8	0.265812	0.372679
135	TCGA-KK-A8IM-01	49.8	0.2376	0.281356
136	TCGA-KK-A8I8-01	49.8	0.286365	0.218831
137	TCGA-FC-A6HD-01	49.9	0.189575	0.29414
138	TCGA-V1-A8WN-01	49.8	0.048487	0.439426
139	TCGA-CH-5762-01	49.8	0.312521	0.186722
140	TCGA-EJ-A7NJ-01	49.8	0.133441	0.220313
141	TCGA-G9-6354-01	49.8	0.256185	0.011523
142	TCGA-EJ-5532-01	49.8	0.132417	0.261509
143	TCGA-QU-A6IM-01	49.9	0.0446	0.017538
144	TCGA-EJ-5507-01	49.8	0.282159	0.927025
145	TCGA-CH-5772-01	49.8	0.0568	0.343721
146	TCGA-V1-A8X3-01	49.8	0.173141	0.326385
147	TCGA-YL-A8HK-01	49.8	0.163588	0.435395
148	TCGA-G9-6367-01	49.8	0.0072	0.282579
149	TCGA-XJ-A83G-01	49.8	0.159461	0.14294
150	TCGA-G9-6347-01	49.9	0.235154	0.257718
151	TCGA-XJ-A9DQ-01	49.8	0.1138	0.205634
152	TCGA-XJ-A9DK-01	49.8	0.67295	0.252741
153	TCGA-V1-A9OA-01	49.8	0.407106	0.20818
154	TCGA-CH-5743-01	49.8	0.07947	0.194189
155	TCGA-J4-A83K-01	49.8	0.0148	0.19753
156	TCGA-X4-A8KQ-01	49.8	0.526599	0.07693
157	TCGA-TP-A8TV-01	49.8	0.153927	0.084059
158	TCGA-VP-A87J-01	49.8	0.162316	0.28369
159	TCGA-KC-A4BR-01	49.8	0.07141	0.099744
160	TCGA-G9-6369-01	49.8	0.350896	0.094599
161	TCGA-CH-5752-01	49.8	0.028559	0.181729
162	TCGA-EJ-A8FP-01	49.8	0.08613	0.382519
163	TCGA-ZG-A9L0-01	49.8	0	0.825112
164	TCGA-G9-6353-01	49.8	0.107933	0.25
165	TCGA-XK-AAJU-01	49.8	0.573741	0.311784
166	TCGA-J4-A6G1-01	49.8	0.069732	0.358858
167	TCGA-EJ-5494-01	49.8	0.101893	0.35333
168	TCGA-EJ-8469-01	49.8	0.636903	0.593054
169	TCGA-J4-A67M-01	49.8	0.1988	0.0146
170	TCGA-HC-A631-01	49.8	0.118916	0.594242
171	TCGA-XQ-A8TA-01	49.8	0.161588	0.9958
172	TCGA-HI-7169-01	49.8	4.00E-04	0.142111
173	TCGA-EJ-5504-01	49.8	0.238212	0.278291
174	TCGA-HC-A632-01	49.8	0.139591	0.291267
175	TCGA-ZG-A9KY-01	49.8	0.762814	1
176	TCGA-EJ-7793-01	49.8	0.0022	0.429448
177	TCGA-V1-A9OX-01	49.8	0.092539	0.002
178	TCGA-V1-A8WV-01	49.8	0.658148	0.168503
179	TCGA-YL-A9WY-01	49.8	0.254126	0.436061
180	TCGA-V1-A9OY-01	49.8	0.335624	0.1646
181	TCGA-CH-5751-01	49.9	0.525175	0.407638
182	TCGA-HC-A6HY-01	49.8	0.302283	0.095337
183	TCGA-G9-7522-01	49.8	0.0012	0.37831
184	TCGA-KK-A8II-01	49.8	0.176977	0.410722
185	TCGA-KK-A8ID-01	49.8	0	1
186	TCGA-V1-A9ZK-01	49.8	0.201305	0.224974
187	TCGA-YL-A8SH-01	49.8	0.001	8.00E-04
188	TCGA-KK-A8I9-01	49.8	0.0024	0.343988
189	TCGA-YL-A9WH-01	49.8	0.310359	1
190	TCGA-J4-A83N-01	49.8	0.213148	0.364047
191	TCGA-V1-A9Z9-01	49.8	0.05239	0.204673
192	TCGA-VN-A88P-01	49.8	0.068532	0.185794
193	TCGA-HC-7744-01	49.8	0.076892	0.308018
194	TCGA-EJ-7123-01	49.8	0.0096	0.219616
195	TCGA-CH-5771-01	49.8	0.106368	0.086377
196	TCGA-EJ-5524-01	49.8	0.1376	1
197	TCGA-J9-A52C-01	49.8	0.0144	0.048694
198	TCGA-FC-7961-01	49.8	0.135729	0.350042
199	TCGA-G9-7521-01	49.8	0.284617	0.406421
200	TCGA-ZG-A9L5-01	49.9	0.18363	0.082843
201	TCGA-HC-7737-01	49.8	0.080955	0.258349
202	TCGA-EJ-AB27-01	49.8	0.132252	0.390926
203	TCGA-HI-7170-01	49.8	0.348728	1
204	TCGA-HC-7232-01	49.8	0.229419	0.162955
205	TCGA-J9-A52B-01	49.8	0.106522	0.217218
206	TCGA-YL-A9WI-01	49.9	0.392131	0.459855
207	TCGA-FC-A4JI-01	49.9	0.168189	1
208	TCGA-J9-A52E-01	49.8	0.683423	0.044581
209	TCGA-YL-A8SI-01	49.8	0.048254	0.36856
210	TCGA-J4-A6G3-01	49.8	0.253906	0.259689
211	TCGA-G9-6371-01	49.8	0.08703	0.224901
212	TCGA-J4-AAU2-01	49.8	0.0529	0.19626
213	TCGA-J9-A8CM-01	49.8	0.355944	0.233821
214	TCGA-EJ-A7NF-01	49.8	0.150073	0.086927
215	TCGA-G9-6332-01	49.8	0.052683	0.137756
216	TCGA-TK-A8OK-01	49.8	0.268065	0.270526
217	TCGA-EJ-5522-01	49.8	0.216991	0.16211
218	TCGA-J4-A83L-01	49.8	0.02766	0.286374
219	TCGA-EJ-7325-01	49.9	0.065574	0.015
220	TCGA-VP-A87E-01	49.8	0.0806	0.118526
221	TCGA-ZG-A9L6-01	49.8	0.14526	0.306632
222	TCGA-J9-A8CK-01	49.8	0.067432	0.131969
223	TCGA-HC-A8D1-01	49.8	0.051093	0.3797
224	TCGA-KK-A8IG-01	49.8	0.109737	0.325773
225	TCGA-CH-5790-01	49.8	0.162755	0.158966
226	TCGA-VP-A876-01	49.8	0.033827	0.271342
227	TCGA-EJ-5496-01	49.8	0.164507	0.276265
228	TCGA-VN-A88M-01	49.8	0.300503	0.797956
229	TCGA-YL-A8SJ-01	49.8	0.382273	0.112542
230	TCGA-HC-7213-01	49.8	0.310933	0.533459
231	TCGA-EJ-5509-01	49.8	0.124539	0.101565
232	TCGA-KC-A7FE-01	49.8	0.019013	0.370947
233	TCGA-HC-8262-01	49.8	0.200978	0.253028
234	TCGA-FC-A5OB-01	49.8	0.122717	0.149197
235	TCGA-CH-5739-01	49.8	0.165586	0.493302
236	TCGA-G9-6377-01	49.8	8.00E-04	0
237	TCGA-YL-A8SO-01	49.8	0.267274	0.238478
238	TCGA-HC-A6AL-01	49.9	0.395455	0.126725
239	TCGA-ZG-A9L4-01	49.8	0.224845	0.231813
240	TCGA-CH-5769-01	49.8	0.171888	0.308583
241	TCGA-J4-A6M7-01	49.8	0.150038	0.162552
242	TCGA-YL-A9WX-01	49.8	0.621448	0.2398
243	TCGA-G9-6370-01	49.8	0.067079	0.478381
244	TCGA-Y6-A9XI-01	49.8	0.238023	0.227049
245	TCGA-YL-A8S8-01	49.8	0.224773	0.186316
246	TCGA-EJ-5518-01	49.8	0.124257	0.461695
247	TCGA-HC-8264-01	49.8	0.115412	0.0024
248	TCGA-EJ-5542-01	49.8	0.100992	0.0022
249	TCGA-KK-A6E6-01	49.8	0.2442	0.301432
250	TCGA-EJ-7788-01	49.8	0.14823	0.214592
251	TCGA-EJ-5527-01	49.8	0.043853	0.758818
252	TCGA-ZG-A9LU-01	49.8	0.44374	0.179668
253	TCGA-2A-AAYO-01	49.8	0.232654	0.270468
254	TCGA-G9-6336-01	49.8	0.117029	0.18123
255	TCGA-KK-A59Z-01	49.8	0	0.161501
256	TCGA-YL-A9WK-01	49.8	0.21099	0.198243
257	TCGA-HC-8216-01	49.8	0.230142	0.27245
258	TCGA-CH-5741-01	49.8	0.100146	0.132703
259	TCGA-YL-A8SL-01	49.8	0.315642	0.665047
260	TCGA-KC-A4BN-01	49.8	0.191339	0.174479
261	TCGA-XA-A8JR-01	49.8	0.038958	0.345003
262	TCGA-VN-A88R-01	49.8	0.196581	0
263	TCGA-V1-A9Z8-01	49.8	0.042284	0.444547
264	TCGA-G9-6494-01	49.8	0.170865	1
265	TCGA-KK-A7AZ-01	49.8	0.542721	0.984
266	TCGA-ZG-A8QX-01	49.8	0.011194	0.141354
267	TCGA-HC-7752-01	49.8	0.186747	0
268	TCGA-EJ-A46D-01	49.8	0.518755	0.2766
269	TCGA-CH-5768-01	49.8	0.087927	0.048
270	TCGA-VP-A87C-01	49.8	0.312917	0.165742
271	TCGA-G9-6342-01	49.8	0.2452	0.268509
272	TCGA-WW-A8ZI-01	49.8	0.47034	0.266143
273	TCGA-VP-A875-01	49.8	0.121715	0.798334
274	TCGA-HC-A76X-01	49.8	0.106557	0.052417
275	TCGA-EJ-A46F-01	49.9	0.315918	0.054826
276	TCGA-HC-A76W-01	49.8	0.200697	0.320125
277	TCGA-FC-A8O0-01	49.8	0.033756	0.666482
278	TCGA-KK-A7B0-01	49.8	0.302688	0.048
279	TCGA-XK-AAJR-01	49.8	0.144217	0.231036
280	TCGA-G9-6496-01	49.8	0.618201	0.323279
281	TCGA-EJ-5526-01	49.8	0.0248	0.04658
282	TCGA-V1-A8MM-01	49.8	0.878497	0.9768
283	TCGA-HC-7077-01	49.8	0.102884	0.193336
284	TCGA-KK-A8IJ-01	49.8	0.089728	0.231583
285	TCGA-CH-5767-01	49.8	0.064751	0.613801
286	TCGA-KK-A6E7-01	49.9	0.448366	0.375472
287	TCGA-ZG-A8QY-01	49.8	0.329062	0.158212
288	TCGA-KK-A6E8-01	49.8	0.260247	0.177242
289	TCGA-ZG-A9MC-01	49.8	0.453277	0.1069
290	TCGA-G9-6365-01	49.8	0.192874	0.16769
291	TCGA-EJ-5497-01	49.8	0.2894	0.072652
292	TCGA-HC-8258-01	49.8	0.302666	0.250465
293	TCGA-V1-A9OF-01	49.8	0.072414	0.148938
294	TCGA-M7-A723-01	49.8	0.160364	0.007
295	TCGA-G9-6361-01	49.8	0.0576	0.351653
296	TCGA-YL-A8SP-01	49.8	0.112292	0.386752
297	TCGA-G9-6366-01	49.8	0.125999	0.129981
298	TCGA-KK-A7B1-01	49.8	0.018443	0
299	TCGA-KK-A8IB-01	49.8	0.044873	0.031904
300	TCGA-HC-7210-01	49.8	0.083311	0.124246
301	TCGA-HC-7821-01	49.8	0.568758	0.0088
302	TCGA-KK-A7AY-01	49.8	0.10968	0.068729
303	TCGA-EJ-A65J-01	49.8	0.074421	0.639239
304	TCGA-EJ-A65E-01	49.8	2.00E-04	0.336364
305	TCGA-XK-AAIV-01	49.8	0.16159	0.929643
306	TCGA-V1-A9ZR-01	49.8	0.14011	0.439351
307	TCGA-X4-A8KS-01	49.8	0.562452	0.010534
308	TCGA-G9-6379-01	49.9	0.310159	0.0222
309	TCGA-KK-A6E5-01	49.8	0.163353	0.282685
310	TCGA-V1-A9O9-01	49.8	0.209141	0.288224
311	TCGA-M7-A722-01	49.9	0.672202	0.013642
312	TCGA-EJ-5516-01	49.8	0.222725	0.226558
313	TCGA-EJ-7781-01	49.8	0.018961	0.471956
314	TCGA-G9-7519-01	49.8	0.034113	0.237916
315	TCGA-XK-AAIR-01	49.8	4.00E-04	0.424861
316	TCGA-ZG-A9LM-01	49.8	0.659189	0.071552
317	TCGA-HC-7081-01	49.8	0.30249	0.114254
318	TCGA-EJ-7783-01	49.8	0.08396	0.301874
319	TCGA-KC-A7F3-01	49.8	0.025018	0.238221
320	TCGA-V1-A8MG-01	49.8	0.170441	0.336847
321	TCGA-XK-AAIW-01	49.9	0.056019	0.864599
322	TCGA-EJ-5495-01	49.8	0.299613	0.112737
323	TCGA-KK-A8IH-01	49.8	0.851497	0.1716
324	TCGA-EJ-5517-01	49.8	0.033183	0.177745
325	TCGA-VN-A88Q-01	49.8	0.039105	0.249363
326	TCGA-EJ-7327-01	49.8	0.196826	0.213688
327	TCGA-HC-A8CY-01	49.8	0.092161	0.321311
328	TCGA-KK-A7AV-01	49.8	0.192211	0.222035
329	TCGA-YL-A8SC-01	49.8	0.263761	0.48848
330	TCGA-V1-A8WS-01	49.8	0.0466	0.077704
331	TCGA-KK-A59V-01	49.9	0.229022	0.445592
332	TCGA-FC-7708-01	49.8	0.1394	0.338394
333	TCGA-CH-5791-01	49.8	0.413549	0.158209
334	TCGA-HC-7738-01	49.8	0.0134	0.4366
335	TCGA-2A-A8VT-01	49.8	0.198863	0.493367
336	TCGA-HC-7211-01	49.8	0.010033	0.118006
337	TCGA-V1-A9OT-01	49.8	0.435861	0.00287
338	TCGA-HC-7750-01	49.8	0.021	0.237682
339	TCGA-EJ-7218-01	49.8	0.069996	0.0594
340	TCGA-HC-7818-01	49.8	0.260507	0.085007
341	TCGA-ZG-A8QW-01	49.8	0.419297	0.193398
342	TCGA-VP-A87D-01	49.8	0.278686	0.231922
343	TCGA-G9-7509-01	49.8	0.1932	0.9472
344	TCGA-VP-A87K-01	49.8	0.374023	0.240036
345	TCGA-M7-A71Z-01	49.8	0.036271	0.077843
346	TCGA-VP-A87H-01	49.8	0.256881	0.128002
347	TCGA-YL-A8HJ-01	49.8	0.470363	0.1164
348	TCGA-EJ-7321-01	49.8	0.016949	0.3252
349	TCGA-VN-A88L-01	49.8	0	0.139909
350	TCGA-EJ-A46I-01	49.8	0.080307	0.320447
351	TCGA-EJ-A8FO-01	49.8	0.1978	0.299428
352	TCGA-XK-AAJA-01	49.8	0.074626	0.120078
353	TCGA-VN-A943-01	49.8	0.142824	0.141409
354	TCGA-HC-8213-01	49.8	0.122146	0.147879
355	TCGA-2A-A8W3-01	49.8	0.272321	0.102304
356	TCGA-KC-A4BL-01	49.8	0.281978	0.993
357	TCGA-EJ-7331-01	49.8	0.0496	0.343921
358	TCGA-EJ-A8FU-01	49.8	0.119212	0.356988
359	TCGA-G9-6339-01	49.8	0.294451	0.058474
360	TCGA-YL-A9WL-01	49.8	0.0562	0.319727
361	TCGA-HC-7740-01	49.8	0.0915	0.272267
362	TCGA-CH-5761-01	49.9	0.471215	0.766619
363	TCGA-HC-A6AN-01	49.8	0.210863	0.33787
364	TCGA-HC-7745-01	49.8	0.3898	0.252456
365	TCGA-HC-A4ZV-01	49.8	0.614667	0.718319
366	TCGA-2A-A8VL-01	49.8	0.079096	8.00E-04
367	TCGA-EJ-5501-01	49.8	0.146165	0.263887
368	TCGA-EJ-5515-01	49.8	0.0222	0.121152
369	TCGA-SU-A7E7-01	49.8	0.136033	0.289961
370	TCGA-EJ-7328-01	49.8	0.3506	0.20875
371	TCGA-HC-A9TE-01	49.8	0.501388	0
372	TCGA-4L-AA1F-01	49.8	0.133575	0.630036
373	TCGA-V1-A8MU-01	49.8	0.134847	0.243151
374	TCGA-J4-A67R-01	49.8	0.20597	0.0122
375	TCGA-G9-6329-01	49.8	0.1158	0.251463
376	TCGA-YL-A8SQ-01	49.8	0.670507	0.086474
377	TCGA-G9-6343-01	49.8	0.0892	0.099218
378	TCGA-KK-A6E0-01	49.8	0.474975	1
379	TCGA-HI-7171-01	49.8	0.295722	0.989002
380	TCGA-VN-A88I-01	49.8	0.463866	0.0488
381	TCGA-EJ-A8FS-01	49.8	0.079583	0.30232
382	TCGA-ZG-A9L9-01	49.8	0.379942	0.151246
383	TCGA-G9-6333-01	49.8	0.385295	0.132625
384	TCGA-HC-7078-01	49.8	0.587381	0.112785
385	TCGA-J4-A67Q-01	49.8	0.1217	0.194631
386	TCGA-EJ-A46G-01	49.8	1	1
387	TCGA-CH-5792-01	49.8	0.124826	0.318155
388	TCGA-G9-6498-01	49.8	0.145312	0.179724
389	TCGA-G9-6356-01	49.8	0.291598	0.224771
390	TCGA-ZG-A9M4-01	49.9	0.552343	0.12635
391	TCGA-VP-A872-01	49.8	0.464304	0.107047
392	TCGA-G9-7525-01	49.8	0.080753	0.0038
393	TCGA-HC-8265-01	49.8	1	1
394	TCGA-J4-AATV-01	49.8	0.240032	0.282681
395	TCGA-QU-A6IN-01	49.9	0.330084	0.237639
396	TCGA-QU-A6IL-01	49.9	0.112135	0.01385
397	TCGA-G9-6362-01	49.8	0.0848	0.002704
398	TCGA-VN-A88O-01	49.8	0.180688	0.419918
399	TCGA-EJ-5498-01	49.8	0.010264	0.25203
400	TCGA-HC-7748-01	49.8	0.194894	0.191919
401	TCGA-M7-A725-01	49.8	0.131003	0.980743
402	TCGA-ZG-A9N3-01	49.9	0.226443	0.871576
403	TCGA-HC-7212-01	49.8	0.2466	0.40577
404	TCGA-ZG-A9LZ-01	49.8	0.333464	0.166415
405	TCGA-HC-A6AQ-01	49.9	0.240731	0.022246
406	TCGA-KC-A4BV-01	49.8	0.489091	0.118858
407	TCGA-TP-A8TT-01	49.8	0.025	0.4564
408	TCGA-M7-A724-01	49.9	0.174041	0.292378
409	TCGA-EJ-7125-01	49.8	0.028	0.213224
410	TCGA-KC-A7F6-01	49.8	0.3172	0.291113
411	TCGA-HC-7231-01	49.8	0.010638	0
412	TCGA-KK-A59X-01	49.8	0.199356	0.267816
413	TCGA-HC-7233-01	49.8	0.095709	0.324497
414	TCGA-CH-5740-01	49.8	0.262419	0.068076
415	TCGA-QU-A6IO-01	49.8	0.206952	0.023
416	TCGA-YJ-A8SW-01	49.8	0.293721	0.882926
417	TCGA-ZG-A9LN-01	49.8	0.9968	0.046565
418	TCGA-2A-A8VV-01	49.8	4.00E-04	0.0724
419	TCGA-G9-7523-01	49.8	0.356529	0.108101
420	TCGA-H9-A6BY-01	49.8	0.26011	0.017426
421	TCGA-EJ-A6RA-01	49.8	0.123699	0.078519
422	TCGA-XJ-A9DX-01	49.8	0.779617	1
423	TCGA-EJ-7317-01	49.8	0.13667	0.219443
424	TCGA-EJ-A8FN-01	49.8	0.227236	0.213949
425	TCGA-G9-6499-01	49.8	0.267156	0.199062
426	TCGA-HC-7079-01	49.8	0.353267	0.181908
427	TCGA-XK-AAJP-01	49.8	0.0944	0.503878
428	TCGA-EJ-A7NK-01	49.8	0.282146	0.220502
429	TCGA-H9-7775-01	49.8	0.064208	0.209497
430	TCGA-ZG-A9L1-01	49.8	0.533962	0.165761
431	TCGA-J4-AATZ-01	49.8	0.206142	0.922561
432	TCGA-HC-7080-01	49.8	0.062198	0.350184
433	TCGA-J4-A83I-01	49.8	0.703309	0.226862
434	TCGA-VN-A88N-01	49.8	0.311772	2.00E-04
435	TCGA-EJ-7784-01	49.8	0.146593	0.231242
436	TCGA-EJ-8474-01	49.8	0.021498	0.377151
437	TCGA-EJ-5510-01	49.8	0.228916	0.215288
438	TCGA-EJ-A46H-01	49.9	0.502406	0.066173
439	TCGA-KK-A7AW-01	49.9	0.251902	0.659282
440	TCGA-HC-7817-01	49.8	0.208291	0.094252
441	TCGA-YL-A8HO-01	49.8	0.247555	0.320343
442	TCGA-V1-A9OH-01	49.8	0.297845	0.243204
443	TCGA-EJ-7791-01	49.8	0.298717	0.199888
444	TCGA-2A-A8VO-01	49.8	0.1146	0.156945
445	TCGA-EJ-5511-01	49.8	0.07	0.136354
446	TCGA-HC-8260-01	49.8	0.371192	0.278816
447	TCGA-HC-8261-01	49.8	0.147822	0.324655
448	TCGA-V1-A8MF-01	49.8	0.138093	0.244059
449	TCGA-V1-A8ML-01	49.8	0.523586	0.218121
450	TCGA-KK-A6E1-01	49.8	0.873185	0.681894
451	TCGA-KC-A7FD-01	49.8	0.14442	0.144903
452	TCGA-CH-5764-01	49.8	0.185447	0.257542
453	TCGA-ZG-A9ND-01	49.8	0.139736	0.315251
454	TCGA-EJ-A65G-01	49.8	0.086152	0.13584
455	TCGA-CH-5763-01	49.8	0.027667	0.205645
456	TCGA-V1-A9O7-01	49.8	0.20179	0.329599
457	TCGA-J4-A83J-01	49.8	0.028961	0.474619
458	TCGA-HC-A48F-01	49.8	0.430706	0.384186
459	TCGA-2A-A8W1-01	49.8	0	0.0028
460	TCGA-YL-A8SR-01	49.8	0.0288	0.265742
461	TCGA-EJ-5512-01	49.8	0.103	0.178218
462	TCGA-EJ-A65D-01	49.9	0.187817	0.669826
463	TCGA-EJ-8472-01	49.8	0.501117	0.127261
464	TCGA-EJ-7794-01	49.8	0.110043	0.289025
465	TCGA-YL-A8HL-01	49.8	0.584371	0.112202
466	TCGA-V1-A9OQ-01	49.8	0.146835	0.165935
467	TCGA-KK-A7AU-01	49.8	0.466803	0.260053
468	TCGA-G9-7510-01	49.8	0.292891	0
469	TCGA-KK-A8I5-01	49.8	0.422404	0.102393
470	TCGA-EJ-5502-01	49.8	0.240284	0.095287
471	TCGA-J9-A8CP-01	49.8	0.329327	0.241882
472	TCGA-KK-A8IF-01	49.8	0.213199	0.729305
473	TCGA-YL-A8SA-01	49.8	0.364754	0.22181
474	TCGA-J9-A8CN-01	49.8	0.0418	0.175321
475	TCGA-KK-A8I6-01	49.8	0.348619	0.323246
476	TCGA-EJ-8470-01	49.8	0.124172	0.407424
477	TCGA-YL-A8SB-01	49.8	0.277625	0.303107
478	TCGA-HC-8259-01	49.8	0.0496	0.038791
479	TCGA-ZG-A9LB-01	49.8	0.0176	0.298856
480	TCGA-KK-A8I7-01	49.8	0.351968	0.0396
481	TCGA-HC-7209-01	49.8	0.208308	0.192199
482	TCGA-HC-7749-01	49.8	0.09027	0.233622
483	TCGA-XK-AAJT-01	49.8	0.103511	0.244439
484	TCGA-HC-7742-01	49.8	0.099308	0.990906
485	TCGA-V1-A9O5-01	49.8	0.545014	0.9944
486	TCGA-J4-A67O-01	49.9	0.147433	0.0454
487	TCGA-CH-5765-01	49.8	0.06117	0.154179
