# Supplementary material for: Patient-specific Boolean models of signalling networks guide personalised treatments
Source: eLife. 2022 Feb 15;11:e72626. doi: 10.7554/eLife.72626 (PMC9018074; doi:10.7554/eLife.72626)
Supplement: Supplementary file 3. [file elife-72626-supp3.zip › SuppFile 3 TCGA model files/TCGA_mutCNA_RNA_models/PC_20191219_TCGA_mutCNA_RNA_0.cfg]

$u_Acidosis = 1
$d_Acidosis = 1
$u_AKT=0.83536
$d_AKT=1.19709
$u_AMP_ATP=4.09511
$d_AMP_ATP=0.24419
$u_AMPK=1.30752
$d_AMPK=0.76481
$u_Androgen = 1
$d_Androgen = 1
$u_Angiogenesis = 1
$d_Angiogenesis = 1
$u_Apoptosis = 1
$d_Apoptosis = 1
$u_AR=2.73027
$d_AR=0.36626
$u_AR_ERG = 1
$d_AR_ERG = 1
$u_ATM=2.18312
$d_ATM=0.45806
$u_ATR=9.92017
$d_ATR=0.1008
$u_AXIN1=0.15753
$d_AXIN1=6.348
$u_BAD=0.05617
$d_BAD=17.8031
$u_Bak=0.44594
$d_Bak=2.24245
$u_BAX=0.57813
$d_BAX=1.72971
$u_BCL2=2.31731
$d_BCL2=0.43153
$u_Bcl_XL=7.13712
$d_Bcl_XL=0.14011
$u_beta_catenin=1.4429
$d_beta_catenin=0.69305
$u_BIRC5=0.07216
$d_BIRC5=13.85809
$u_BMP2 = 1
$d_BMP2 = 1
$u_BRCA1=0.57437
$d_BRCA1=1.74104
$u_BRCA2=0.82573
$d_BRCA2=1.21105
$u_Carcinogen = 1
$d_Carcinogen = 1
$u_Caspase3 = 1
$d_Caspase3 = 1
$u_Caspase8=3.68929
$d_Caspase8=0.27105
$u_Caspase9=0.40276
$d_Caspase9=2.48287
$u_CDH2=0.10074
$d_CDH2=9.92654
$u_cFLAR=2.59119
$d_cFLAR=0.38592
$u_CHK1_2=0.22021
$d_CHK1_2=4.54112
$u_COX4I2=0.16121
$d_COX4I2=6.20309
$u_CyclinB=0.50538
$d_CyclinB=1.97871
$u_CyclinD=0.76423
$d_CyclinD=1.30851
$u_CytoC=0.36821
$d_CytoC=2.71584
$u_APAF1=0.68619
$d_APAF1=1.45732
$u_DAXX=1.69245
$d_DAXX=0.59086
$u_DNA_Damage = 1
$d_DNA_Damage = 1
$u_DNA_Repair = 1
$d_DNA_Repair = 1
$u_Dsh=0.11729
$d_Dsh=8.52588
$u_E2F1=0.62905
$d_E2F1=1.5897
$u_E_cadherin=12.29395
$d_E_cadherin=0.08134
$u_eEF2=4.56862
$d_eEF2=0.21888
$u_eEF2K=1.54146
$d_eEF2K=0.64874
$u_EMT = 1
$d_EMT = 1
$u_EP300=8.46428
$d_EP300=0.11814
$u_ERG=100.0
$d_ERG=0.01
$u_ERK=0.80459
$d_ERK=1.24287
$u_ETS1=4.0028
$d_ETS1=0.24983
$u_ETV1=0.50943
$d_ETV1=1.96298
$u_EZH2=0.21244
$d_EZH2=4.70721
$u_FADD=0.12285
$d_FADD=8.14001
$u_FOS=3.38003
$d_FOS=0.29586
$u_JUN=0.38542
$d_JUN=2.59457
$u_FOXA1=2.24597
$d_FOXA1=0.44524
$u_FOXO=1.42832
$d_FOXO=0.70012
$u_EGF=3.56058
$d_EGF=0.28085
$u_EGFR=3.81647
$d_EGFR=0.26202
$u_FGF=0.15673
$d_FGF=6.3804
$u_FGFR3=0.12303
$d_FGFR3=8.1281
$u_FRS2=2.53061
$d_FRS2=0.39516
$u_GADD45=2.25563
$d_GADD45=0.44334
$u_GLI=2.85531
$d_GLI=0.35022
$u_GLUT1=0.60953
$d_GLUT1=1.64061
$u_Glycolysis = 1
$d_Glycolysis = 1
$u_GSH=0.42021
$d_GSH=2.37976
$u_GSK3=2.10525
$d_GSK3=0.475
$u_HIF1=3.16288
$d_HIF1=0.31617
$u_HSPs=0.31668
$d_HSPs=3.15776
$u_Hypermethylation = 1
$d_Hypermethylation = 1
$u_Hypoxia = 1
$d_Hypoxia = 1
$u_IDH1=0.54274
$d_IDH1=1.8425
$u_Invasion = 1
$d_Invasion = 1
$u_IKK=5.62168
$d_IKK=0.17788
$u_JNK=1.289
$d_JNK=0.7758
$u_Lactic_acid=2.30786
$d_Lactic_acid=0.4333
$u_LDHA=2.30786
$d_LDHA=0.4333
$u_MAP3K1_3=1.97475
$d_MAP3K1_3=0.50639
$u_MDM2=3.21016
$d_MDM2=0.31151
$u_MED12=5.11518
$d_MED12=0.1955
$u_MEK1_2=0.60079
$d_MEK1_2=1.66448
$u_Metastasis = 1
$d_Metastasis = 1
$u_Migration = 1
$d_Migration = 1
$u_mTORC1=1.52572
$d_mTORC1=0.65543
$u_mTORC2=1.46713
$d_mTORC2=0.6816
$u_MXI1=0.60156
$d_MXI1=1.66234
$u_MYC=3.51297
$d_MYC=0.28466
$u_MYC_MAX=2.10771
$d_MYC_MAX=0.47445
$u_NCOA3=2.36415
$d_NCOA3=0.42299
$u_NCOR1=0.35774
$d_NCOR1=2.79533
$u_NCOR2=4.45165
$d_NCOR2=0.22464
$u_NF1=6.13638
$d_NF1=0.16296
$u_NF_kB=0.96934
$d_NF_kB=1.03163
$u_NKX3_1=4.16047
$d_NKX3_1=0.24036
$u_Nutrients = 1
$d_Nutrients = 1
$u_p14ARF=0.83074
$d_p14ARF=1.20375
$u_p15=0.11023
$d_p15=9.07194
$u_p21=0.15109
$d_p21=6.61857
$u_p38=2.03731
$d_p38=0.49084
$u_p53=0.32579
$d_p53=3.06946
$u_p70S6kab=1.65289
$d_p70S6kab=0.605
$u_p90RSK=2.45014
$d_p90RSK=0.40814
$u_PDK1=1.48036
$d_PDK1=0.67551
$u_PHDs=0.43485
$d_PHDs=2.29964
$u_PI3K=1.91625
$d_PI3K=0.52185
$u_PIP3=1.60127
$d_PIP3=0.6245
$u_PKC=1.70874
$d_PKC=0.58523
$u_Proliferation = 1
$d_Proliferation = 1
$u_PTCH1=1.5434
$d_PTCH1=0.64792
$u_PTEN=1.24737
$d_PTEN=0.80169
$u_Quiescence = 1
$d_Quiescence = 1
$u_RAF=1.39718
$d_RAF=0.71573
$u_RAGS=0.17369
$d_RAGS=5.75738
$u_RAS=0.39058
$d_RAS=2.56029
$u_RB1=11.43462
$d_RB1=0.08745
$u_Rheb=0.18294
$d_Rheb=5.46627
$u_ROS=0.73357
$d_ROS=1.3632
$u_RTK=1.38402
$d_RTK=0.72253
$u_RUNX2=1.66538
$d_RUNX2=0.60046
$u_SHH=3.85043
$d_SHH=0.25971
$u_Slug=10.88394
$d_Slug=0.09188
$u_SMAD=4.66545
$d_SMAD=0.21434
$u_SMO=0.29637
$d_SMO=3.37416
$u_Snail=0.10973
$d_Snail=9.11328
$u_SPOP=5.27093
$d_SPOP=0.18972
$u_TAK1=3.36185
$d_TAK1=0.29746
$u_TCF=4.25645
$d_TCF=0.23494
$u_TERT=2.6768
$d_TERT=0.37358
$u_TGFb=0.31867
$d_TGFb=3.13804
$u_TGFBR=0.42193
$d_TGFBR=2.37006
$u_fused_event = 1
$d_fused_event = 1
$u_TNFalpha=1.05835
$d_TNFalpha=0.94487
$u_TSC1_2=1.18497
$d_TSC1_2=0.8439
$u_TWIST1=0.20413
$d_TWIST1=4.89884
$u_VEGF=0.57804
$d_VEGF=1.72998
$u_VHL=9.61299
$d_VHL=0.10403
$u_WNT=0.91257
$d_WNT=1.09581
$u_YWHAZ=0.25536
$d_YWHAZ=3.91604
$u_ZBTB17=0.31779
$d_ZBTB17=3.14673
discrete_time = 0
use_physrandgen = FALSE
seed_pseudorandom = 100
// sample_count = 500000
sample_count = 5000
max_time = 50
//time_tick = 0.01
time_tick = 0.1
thread_count = 1
statdist_traj_count = 100
statdist_cluster_threshold = 0.9
display_traj = 0
statdist_similarity_cache_max_size = 20000
//artificial nodes istate should be null
fused_event.istate=0
AR_ERG.istate=0	Acidosis.is_internal = TRUE
AKT.is_internal = TRUE
AMPK.is_internal = TRUE
AMP_ATP.is_internal = TRUE
Androgen.is_internal = TRUE
Angiogenesis.is_internal = TRUE
APAF1.is_internal = TRUE
Apoptosis.is_internal = FALSE
AR.is_internal = TRUE
AR_ERG.is_internal = TRUE
ATM.is_internal = TRUE
ATR.is_internal = TRUE
AXIN1.is_internal = TRUE
BAD.is_internal = TRUE
Bak.is_internal = TRUE
BAX.is_internal = TRUE
BCL2.is_internal = TRUE
Bcl_XL.is_internal = TRUE
beta_catenin.is_internal = TRUE
BIRC5.is_internal = TRUE
BMP2.is_internal = TRUE
BRCA1.is_internal = TRUE
BRCA2.is_internal = TRUE
Carcinogen.is_internal = TRUE
Caspase3.is_internal = TRUE
Caspase8.is_internal = TRUE
Caspase9.is_internal = TRUE
CDH2.is_internal = TRUE
cFLAR.is_internal = TRUE
CHK1_2.is_internal = TRUE
COX4I2.is_internal = TRUE
CyclinB.is_internal = TRUE
CyclinD.is_internal = TRUE
CytoC.is_internal = TRUE
DAXX.is_internal = TRUE
DNA_Damage.is_internal = TRUE
DNA_Repair.is_internal = TRUE
Dsh.is_internal = TRUE
E2F1.is_internal = TRUE
eEF2.is_internal = TRUE
eEF2K.is_internal = TRUE
EGF.is_internal = TRUE
EGFR.is_internal = TRUE
EMT.is_internal = TRUE
EP300.is_internal = TRUE
ERG.is_internal = TRUE
ERK.is_internal = TRUE
ETS1.is_internal = TRUE
ETV1.is_internal = TRUE
EZH2.is_internal = TRUE
E_cadherin.is_internal = TRUE
FADD.is_internal = TRUE
FGF.is_internal = TRUE
FGFR3.is_internal = TRUE
FOS.is_internal = TRUE
FOXA1.is_internal = TRUE
FOXO.is_internal = TRUE
FRS2.is_internal = TRUE
fused_event.is_internal = TRUE
GADD45.is_internal = TRUE
GLI.is_internal = TRUE
GLUT1.is_internal = TRUE
Glycolysis.is_internal = TRUE
GSH.is_internal = TRUE
GSK3.is_internal = TRUE
HIF1.is_internal = TRUE
HSPs.is_internal = TRUE
Hypermethylation.is_internal = TRUE
Hypoxia.is_internal = TRUE
IDH1.is_internal = TRUE
IKK.is_internal = TRUE
Invasion.is_internal = TRUE
JNK.is_internal = TRUE
JUN.is_internal = TRUE
Lactic_acid.is_internal = TRUE
LDHA.is_internal = TRUE
MAP3K1_3.is_internal = TRUE
MDM2.is_internal = TRUE
MED12.is_internal = TRUE
MEK1_2.is_internal = TRUE
Metastasis.is_internal = TRUE
Migration.is_internal = TRUE
mTORC1.is_internal = TRUE
mTORC2.is_internal = TRUE
MXI1.is_internal = TRUE
MYC.is_internal = TRUE
MYC_MAX.is_internal = TRUE
NCOA3.is_internal = TRUE
NCOR1.is_internal = TRUE
NCOR2.is_internal = TRUE
NF1.is_internal = TRUE
NF_kB.is_internal = TRUE
NKX3_1.is_internal = TRUE
Nutrients.is_internal = TRUE
p14ARF.is_internal = TRUE
p15.is_internal = TRUE
p21.is_internal = TRUE
p38.is_internal = TRUE
p53.is_internal = TRUE
p70S6kab.is_internal = TRUE
p90RSK.is_internal = TRUE
PDK1.is_internal = TRUE
PHDs.is_internal = TRUE
PI3K.is_internal = TRUE
PIP3.is_internal = TRUE
PKC.is_internal = TRUE
Proliferation.is_internal = FALSE
PTCH1.is_internal = TRUE
PTEN.is_internal = TRUE
Quiescence.is_internal = FALSE
RAF.is_internal = TRUE
RAGS.is_internal = TRUE
RAS.is_internal = TRUE
RB1.is_internal = TRUE
Rheb.is_internal = TRUE
ROS.is_internal = TRUE
RTK.is_internal = TRUE
RUNX2.is_internal = TRUE
SHH.is_internal = TRUE
Slug.is_internal = TRUE
SMAD.is_internal = TRUE
SMO.is_internal = TRUE
Snail.is_internal = TRUE
SPOP.is_internal = TRUE
TAK1.is_internal = TRUE
TCF.is_internal = TRUE
TERT.is_internal = TRUE
TGFb.is_internal = TRUE
TGFBR.is_internal = TRUE
TNFalpha.is_internal = TRUE
TSC1_2.is_internal = TRUE
TWIST1.is_internal = TRUE
VEGF.is_internal = TRUE
VHL.is_internal = TRUE
WNT.is_internal = TRUE
YWHAZ.is_internal = TRUE
ZBTB17.is_internal = TRUE
[Acidosis].istate = 0.5[1], 0.5[0]
[Androgen].istate = 0.5[1], 0.5[0]
[Carcinogen].istate = 0.5[1], 0.5[0]
[Hypoxia].istate = 0.5[1], 0.5[0]
[Nutrients].istate = 0.5[1], 0.5[0]
[AKT].istate = 0.48047[1], 0.51953[0]
[AMP_ATP].istate = 0.65307[1], 0.34692999999999996[0]
[AMPK].istate = 0.52911[1], 0.47089000000000003[0]
[APAF1].istate = 0.45911[1], 0.54089[0]
[AR].istate = 0.60905[1], 0.39095[0]
[ATM].istate = 0.58477[1], 0.41523[0]
[ATR].istate = 0.74913[1], 0.25087000000000004[0]
[AXIN1].istate = 0.29934[1], 0.7006600000000001[0]
[BAD].istate = 0.18738[1], 0.81262[0]
[Bak].istate = 0.41232[1], 0.58768[0]
[BAX].istate = 0.44051[1], 0.55949[0]
[Bcl_XL].istate = 0.71338[1], 0.28662[0]
[BCL2].istate = 0.59125[1], 0.40874999999999995[0]
[beta_catenin].istate = 0.53981[1], 0.46019[0]
[BIRC5].istate = 0.21457[1], 0.78543[0]
[BRCA1].istate = 0.4398[1], 0.5602[0]
[BRCA2].istate = 0.47921[1], 0.52079[0]
[Caspase8].istate = 0.64174[1], 0.35826[0]
[Caspase9].istate = 0.40126[1], 0.59874[0]
[CDH2].istate = 0.2508[1], 0.7492[0]
[cFLAR].istate = 0.60337[1], 0.39663000000000004[0]
[CHK1_2].istate = 0.33571[1], 0.66429[0]
[COX4I2].istate = 0.30185[1], 0.69815[0]
[CyclinB].istate = 0.4259[1], 0.5741[0]
[CyclinD].istate = 0.47081[1], 0.52919[0]
[CytoC].istate = 0.39152[1], 0.60848[0]
[DAXX].istate = 0.55713[1], 0.44287[0]
[Dsh].istate = 0.26732[1], 0.73268[0]
[E_cadherin].istate = 0.77242[1], 0.22758[0]
[E2F1].istate = 0.44967[1], 0.55033[0]
[eEF2].istate = 0.66495[1], 0.33504999999999996[0]
[eEF2K].istate = 0.54698[1], 0.45302[0]
[EGF].istate = 0.63788[1], 0.36212[0]
[EGFR].istate = 0.64542[1], 0.35458[0]
[EP300].istate = 0.7319[1], 0.2681[0]
[ERG].istate = 1.0[1], 0.0[0]
[ERK].istate = 0.47639[1], 0.52361[0]
[ETS1].istate = 0.65059[1], 0.34941[0]
[ETV1].istate = 0.42677[1], 0.57323[0]
[EZH2].istate = 0.33181[1], 0.6681900000000001[0]
[FADD].istate = 0.27234[1], 0.72766[0]
[FGF].istate = 0.29879[1], 0.70121[0]
[FGFR3].istate = 0.27251[1], 0.72749[0]
[FOS].istate = 0.63223[1], 0.36777000000000004[0]
[FOXA1].istate = 0.58785[1], 0.41215[0]
[FOXO].istate = 0.53871[1], 0.46129[0]
[FRS2].istate = 0.60081[1], 0.39919000000000004[0]
[GADD45].istate = 0.58832[1], 0.41168000000000005[0]
[GLI].istate = 0.61391[1], 0.38609000000000004[0]
[GLUT1].istate = 0.44625[1], 0.55375[0]
[GSH].istate = 0.40587[1], 0.59413[0]
[GSK3].istate = 0.58083[1], 0.41917000000000004[0]
[HIF1].istate = 0.62502[1], 0.37498[0]
[HSPs].istate = 0.37515[1], 0.62485[0]
[IDH1].istate = 0.43365[1], 0.56635[0]
[IKK].istate = 0.68747[1], 0.31253[0]
[JNK].istate = 0.52756[1], 0.47243999999999997[0]
[JUN].istate = 0.39648[1], 0.6035200000000001[0]
[Lactic_acid].istate = 0.5908[1], 0.4092[0]
[LDHA].istate = 0.5908[1], 0.4092[0]
[MAP3K1_3].istate = 0.57388[1], 0.42612000000000005[0]
[MDM2].istate = 0.62663[1], 0.37337[0]
[MED12].istate = 0.67722[1], 0.32277999999999996[0]
[MEK1_2].istate = 0.44468[1], 0.55532[0]
[ZBTB17].istate = 0.37553[1], 0.6244700000000001[0]
[mTORC1].istate = 0.54587[1], 0.45413000000000003[0]
[mTORC2].istate = 0.54162[1], 0.45838[0]
[MXI1].istate = 0.44482[1], 0.55518[0]
[MYC].istate = 0.63642[1], 0.36358[0]
[MYC_MAX].istate = 0.58095[1], 0.41905000000000003[0]
[NCOA3].istate = 0.59342[1], 0.40658000000000005[0]
[NCOR1].istate = 0.38839[1], 0.61161[0]
[NCOR2].istate = 0.66213[1], 0.33787[0]
[NF_kB].istate = 0.49662[1], 0.5033799999999999[0]
[NF1].istate = 0.69698[1], 0.30301999999999996[0]
[NKX3_1].istate = 0.65479[1], 0.34521[0]
[p14ARF].istate = 0.47987[1], 0.52013[0]
[p15].istate = 0.26058[1], 0.73942[0]
[p21].istate = 0.29481[1], 0.70519[0]
[p38].istate = 0.57726[1], 0.42274[0]
[p53].istate = 0.37824[1], 0.62176[0]
[p70S6kab].istate = 0.55456[1], 0.44543999999999995[0]
[p90RSK].istate = 0.5973[1], 0.40269999999999995[0]
[PDK1].istate = 0.54259[1], 0.45741[0]
[PHDs].istate = 0.40959[1], 0.59041[0]
[PI3K].istate = 0.57061[1], 0.42939000000000005[0]
[PIP3].istate = 0.55112[1], 0.44887999999999995[0]
[PKC].istate = 0.55817[1], 0.44182999999999995[0]
[PTCH1].istate = 0.54712[1], 0.45287999999999995[0]
[PTEN].istate = 0.524[1], 0.476[0]
[RAF].istate = 0.53631[1], 0.46369000000000005[0]
[RAGS].istate = 0.30995[1], 0.69005[0]
[RAS].istate = 0.39793[1], 0.60207[0]
[RB1].istate = 0.76456[1], 0.23543999999999998[0]
[Rheb].istate = 0.31557[1], 0.68443[0]
[ROS].istate = 0.46636[1], 0.53364[0]
[RTK].istate = 0.53529[1], 0.46470999999999996[0]
[RUNX2].istate = 0.55538[1], 0.44462[0]
[SHH].istate = 0.64638[1], 0.35362000000000005[0]
[Slug].istate = 0.7592[1], 0.24080000000000001[0]
[SMAD].istate = 0.66722[1], 0.33277999999999996[0]
[SMO].istate = 0.36796[1], 0.6320399999999999[0]
[Snail].istate = 0.26008[1], 0.73992[0]
[SPOP].istate = 0.68047[1], 0.31953[0]
[TAK1].istate = 0.63164[1], 0.36836[0]
[TCF].istate = 0.65726[1], 0.34274000000000004[0]
[TERT].istate = 0.6069[1], 0.3931[0]
[TGFb].istate = 0.37584[1], 0.62416[0]
[TGFBR].istate = 0.40631[1], 0.59369[0]
[TNFalpha].istate = 0.50616[1], 0.49383999999999995[0]
[TSC1_2].istate = 0.51843[1], 0.48157000000000005[0]
[TWIST1].istate = 0.32748[1], 0.67252[0]
[VEGF].istate = 0.44049[1], 0.55951[0]
[VHL].istate = 0.74571[1], 0.25429[0]
[WNT].istate = 0.49007[1], 0.50993[0]
[YWHAZ].istate = 0.35179[1], 0.64821[0]
