# Supplementary material for: Patient-specific Boolean models of signalling networks guide personalised treatments
Source: eLife. 2022 Feb 15;11:e72626. doi: 10.7554/eLife.72626 (PMC9018074; doi:10.7554/eLife.72626)
Supplement: Supplementary file 3. [file elife-72626-supp3.zip › SuppFile 3 TCGA model files/TCGA_mutCNA_RNA_models/PC_20191219_TCGA_mutCNA_RNA_1.cfg]

$u_Acidosis = 1
$d_Acidosis = 1
$u_AKT=0.24618
$d_AKT=4.06207
$u_AMP_ATP=0.11814
$d_AMP_ATP=8.46453
$u_AMPK=2.70412
$d_AMPK=0.36981
$u_Androgen = 1
$d_Androgen = 1
$u_Angiogenesis = 1
$d_Angiogenesis = 1
$u_Apoptosis = 1
$d_Apoptosis = 1
$u_AR=0.06104
$d_AR=16.3827
$u_AR_ERG = 1
$d_AR_ERG = 1
$u_ATM=0.02599
$d_ATM=38.47634
$u_ATR=0.05222
$d_ATR=19.14975
$u_AXIN1=0.90555
$d_AXIN1=1.1043
$u_BAD=6.28775
$d_BAD=0.15904
$u_Bak=6.29224
$d_Bak=0.15893
$u_BAX=0.07637
$d_BAX=13.09415
$u_BCL2=0.1885
$d_BCL2=5.30504
$u_Bcl_XL=32.80204
$d_Bcl_XL=0.03049
$u_beta_catenin=0.01217
$d_beta_catenin=82.16927
$u_BIRC5=0.95686
$d_BIRC5=1.04508
$u_BMP2 = 1
$d_BMP2 = 1
$u_BRCA1=0.05308
$d_BRCA1=18.83949
$u_BRCA2=0.06611
$d_BRCA2=15.1263
$u_Carcinogen = 1
$d_Carcinogen = 1
$u_Caspase3 = 1
$d_Caspase3 = 1
$u_Caspase8=0.07806
$d_Caspase8=12.81066
$u_Caspase9=0.10095
$d_Caspase9=9.90589
$u_CDH2=17.74875
$d_CDH2=0.05634
$u_cFLAR=0.52552
$d_cFLAR=1.90288
$u_CHK1_2=0.99997
$d_CHK1_2=1.00003
$u_COX4I2=40.25157
$d_COX4I2=0.02484
$u_CyclinB=0.21708
$d_CyclinB=4.6066
$u_CyclinD=1.4158
$d_CyclinD=0.70631
$u_CytoC=32.83578
$d_CytoC=0.03045
$u_APAF1=0.02135
$d_APAF1=46.83841
$u_DAXX=7.01402
$d_DAXX=0.14257
$u_DNA_Damage = 1
$d_DNA_Damage = 1
$u_DNA_Repair = 1
$d_DNA_Repair = 1
$u_Dsh=4.03563
$d_Dsh=0.24779
$u_E2F1=1.11131
$d_E2F1=0.89984
$u_E_cadherin=0.02662
$d_E_cadherin=37.56574
$u_eEF2=0.30664
$d_eEF2=3.26115
$u_eEF2K=0.65852
$d_eEF2K=1.51856
$u_EMT = 1
$d_EMT = 1
$u_EP300=0.03942
$d_EP300=25.36783
$u_ERG=0.01
$d_ERG=100.0
$u_ERK=0.2448
$d_ERK=4.08497
$u_ETS1=0.56472
$d_ETS1=1.77079
$u_ETV1=0.2242
$d_ETV1=4.4603
$u_EZH2=0.10222
$d_EZH2=9.78282
$u_FADD=0.16124
$d_FADD=6.20194
$u_FOS=2.70483
$d_FOS=0.36971
$u_JUN=1.88406
$d_JUN=0.53077
$u_FOXA1=0.0199
$d_FOXA1=50.25126
$u_FOXO=8.08121
$d_FOXO=0.12374
$u_EGF=13.47885
$d_EGF=0.07419
$u_EGFR=0.03548
$d_EGFR=28.18489
$u_FGF=1.06128
$d_FGF=0.94226
$u_FGFR3=11.51283
$d_FGFR3=0.08686
$u_FRS2=0.03525
$d_FRS2=28.36879
$u_GADD45=65.91815
$d_GADD45=0.01517
$u_GLI=1.92428
$d_GLI=0.51967
$u_GLUT1=0.0739
$d_GLUT1=13.5318
$u_Glycolysis = 1
$d_Glycolysis = 1
$u_GSH=5.98869
$d_GSH=0.16698
$u_GSK3=0.92355
$d_GSK3=1.08278
$u_HIF1=0.07327
$d_HIF1=13.64815
$u_HSPs=1.08881
$d_HSPs=0.91843
$u_Hypermethylation = 1
$d_Hypermethylation = 1
$u_Hypoxia = 1
$d_Hypoxia = 1
$u_IDH1=0.12371
$d_IDH1=8.08342
$u_Invasion = 1
$d_Invasion = 1
$u_IKK=0.27658
$d_IKK=3.61559
$u_JNK=0.63457
$d_JNK=1.57587
$u_Lactic_acid=12.6123
$d_Lactic_acid=0.07929
$u_LDHA=12.6123
$d_LDHA=0.07929
$u_MAP3K1_3=0.22989
$d_MAP3K1_3=4.34991
$u_MDM2=0.0673
$d_MDM2=14.85884
$u_MED12=0.01961
$d_MED12=50.99439
$u_MEK1_2=8.48006
$d_MEK1_2=0.11792
$u_Metastasis = 1
$d_Metastasis = 1
$u_Migration = 1
$d_Migration = 1
$u_mTORC1=2.60029
$d_mTORC1=0.38457
$u_mTORC2=1.66378
$d_mTORC2=0.60104
$u_MXI1=0.41781
$d_MXI1=2.39343
$u_MYC=1.14259
$d_MYC=0.8752
$u_MYC_MAX=1.00115
$d_MYC_MAX=0.99885
$u_NCOA3=0.03097
$d_NCOA3=32.28931
$u_NCOR1=0.69097
$d_NCOR1=1.44724
$u_NCOR2=0.29069
$d_NCOR2=3.44009
$u_NF1=0.05107
$d_NF1=19.58097
$u_NF_kB=0.22971
$d_NF_kB=4.35332
$u_NKX3_1=0.07701
$d_NKX3_1=12.98533
$u_Nutrients = 1
$d_Nutrients = 1
$u_p14ARF=0.87924
$d_p14ARF=1.13735
$u_p15=1.01082
$d_p15=0.9893
$u_p21=11.01359
$d_p21=0.0908
$u_p38=0.05025
$d_p38=19.9005
$u_p53=0.0639
$d_p53=15.64945
$u_p70S6kab=1.21299
$d_p70S6kab=0.82441
$u_p90RSK=10.0599
$d_p90RSK=0.0994
$u_PDK1=0.10864
$d_PDK1=9.20471
$u_PHDs=21.11359
$d_PHDs=0.04736
$u_PI3K=0.11978
$d_PI3K=8.34864
$u_PIP3=0.76905
$d_PIP3=1.30031
$u_PKC=0.37461
$d_PKC=2.66944
$u_Proliferation = 1
$d_Proliferation = 1
$u_PTCH1=0.02658
$d_PTCH1=37.62227
$u_PTEN=0.41246
$d_PTEN=2.42448
$u_Quiescence = 1
$d_Quiescence = 1
$u_RAF=4.16556
$d_RAF=0.24006
$u_RAGS=0.01808
$d_RAGS=55.30973
$u_RAS=0.11441
$d_RAS=8.74049
$u_RB1=0.20947
$d_RB1=4.77395
$u_Rheb=6.7169
$d_Rheb=0.14888
$u_ROS=0.29484
$d_ROS=3.39167
$u_RTK=0.62892
$d_RTK=1.59003
$u_RUNX2=0.02183
$d_RUNX2=45.80852
$u_SHH=0.05382
$d_SHH=18.58045
$u_Slug=1.08233
$d_Slug=0.92393
$u_SMAD=0.58909
$d_SMAD=1.69753
$u_SMO=0.05185
$d_SMO=19.2864
$u_Snail=13.02005
$d_Snail=0.0768
$u_SPOP=0.05496
$d_SPOP=0
$u_TAK1=0.04765
$d_TAK1=20.98636
$u_TCF=1.22069
$d_TCF=0.81921
$u_TERT=0.28525
$d_TERT=3.5057
$u_TGFb=2.47909
$d_TGFb=0.40337
$u_TGFBR=2.10198
$d_TGFBR=0.47574
$u_fused_event = 1
$d_fused_event = 1
$u_TNFalpha=0.75673
$d_TNFalpha=1.32148
$u_TSC1_2=0.06597
$d_TSC1_2=15.15841
$u_TWIST1=1.7962
$d_TWIST1=0.55673
$u_VEGF=9.00514
$d_VEGF=0.11105
$u_VHL=0.01257
$d_VHL=79.55449
$u_WNT=0.53829
$d_WNT=1.85773
$u_YWHAZ=0.05052
$d_YWHAZ=19.79414
$u_ZBTB17=8.87438
$d_ZBTB17=0.11268
discrete_time = 0
use_physrandgen = FALSE
seed_pseudorandom = 100
// sample_count = 500000
sample_count = 5000
max_time = 50
//time_tick = 0.01
time_tick = 0.1
thread_count = 1
statdist_traj_count = 100
statdist_cluster_threshold = 0.9
display_traj = 0
statdist_similarity_cache_max_size = 20000
//artificial nodes istate should be null
fused_event.istate=0
AR_ERG.istate=0	Acidosis.is_internal = TRUE
AKT.is_internal = TRUE
AMPK.is_internal = TRUE
AMP_ATP.is_internal = TRUE
Androgen.is_internal = TRUE
Angiogenesis.is_internal = TRUE
APAF1.is_internal = TRUE
Apoptosis.is_internal = FALSE
AR.is_internal = TRUE
AR_ERG.is_internal = TRUE
ATM.is_internal = TRUE
ATR.is_internal = TRUE
AXIN1.is_internal = TRUE
BAD.is_internal = TRUE
Bak.is_internal = TRUE
BAX.is_internal = TRUE
BCL2.is_internal = TRUE
Bcl_XL.is_internal = TRUE
beta_catenin.is_internal = TRUE
BIRC5.is_internal = TRUE
BMP2.is_internal = TRUE
BRCA1.is_internal = TRUE
BRCA2.is_internal = TRUE
Carcinogen.is_internal = TRUE
Caspase3.is_internal = TRUE
Caspase8.is_internal = TRUE
Caspase9.is_internal = TRUE
CDH2.is_internal = TRUE
cFLAR.is_internal = TRUE
CHK1_2.is_internal = TRUE
COX4I2.is_internal = TRUE
CyclinB.is_internal = TRUE
CyclinD.is_internal = TRUE
CytoC.is_internal = TRUE
DAXX.is_internal = TRUE
DNA_Damage.is_internal = TRUE
DNA_Repair.is_internal = TRUE
Dsh.is_internal = TRUE
E2F1.is_internal = TRUE
eEF2.is_internal = TRUE
eEF2K.is_internal = TRUE
EGF.is_internal = TRUE
EGFR.is_internal = TRUE
EMT.is_internal = TRUE
EP300.is_internal = TRUE
ERG.is_internal = TRUE
ERK.is_internal = TRUE
ETS1.is_internal = TRUE
ETV1.is_internal = TRUE
EZH2.is_internal = TRUE
E_cadherin.is_internal = TRUE
FADD.is_internal = TRUE
FGF.is_internal = TRUE
FGFR3.is_internal = TRUE
FOS.is_internal = TRUE
FOXA1.is_internal = TRUE
FOXO.is_internal = TRUE
FRS2.is_internal = TRUE
fused_event.is_internal = TRUE
GADD45.is_internal = TRUE
GLI.is_internal = TRUE
GLUT1.is_internal = TRUE
Glycolysis.is_internal = TRUE
GSH.is_internal = TRUE
GSK3.is_internal = TRUE
HIF1.is_internal = TRUE
HSPs.is_internal = TRUE
Hypermethylation.is_internal = TRUE
Hypoxia.is_internal = TRUE
IDH1.is_internal = TRUE
IKK.is_internal = TRUE
Invasion.is_internal = TRUE
JNK.is_internal = TRUE
JUN.is_internal = TRUE
Lactic_acid.is_internal = TRUE
LDHA.is_internal = TRUE
MAP3K1_3.is_internal = TRUE
MDM2.is_internal = TRUE
MED12.is_internal = TRUE
MEK1_2.is_internal = TRUE
Metastasis.is_internal = TRUE
Migration.is_internal = TRUE
mTORC1.is_internal = TRUE
mTORC2.is_internal = TRUE
MXI1.is_internal = TRUE
MYC.is_internal = TRUE
MYC_MAX.is_internal = TRUE
NCOA3.is_internal = TRUE
NCOR1.is_internal = TRUE
NCOR2.is_internal = TRUE
NF1.is_internal = TRUE
NF_kB.is_internal = TRUE
NKX3_1.is_internal = TRUE
Nutrients.is_internal = TRUE
p14ARF.is_internal = TRUE
p15.is_internal = TRUE
p21.is_internal = TRUE
p38.is_internal = TRUE
p53.is_internal = TRUE
p70S6kab.is_internal = TRUE
p90RSK.is_internal = TRUE
PDK1.is_internal = TRUE
PHDs.is_internal = TRUE
PI3K.is_internal = TRUE
PIP3.is_internal = TRUE
PKC.is_internal = TRUE
Proliferation.is_internal = FALSE
PTCH1.is_internal = TRUE
PTEN.is_internal = TRUE
Quiescence.is_internal = FALSE
RAF.is_internal = TRUE
RAGS.is_internal = TRUE
RAS.is_internal = TRUE
RB1.is_internal = TRUE
Rheb.is_internal = TRUE
ROS.is_internal = TRUE
RTK.is_internal = TRUE
RUNX2.is_internal = TRUE
SHH.is_internal = TRUE
Slug.is_internal = TRUE
SMAD.is_internal = TRUE
SMO.is_internal = TRUE
Snail.is_internal = TRUE
SPOP.is_internal = TRUE
TAK1.is_internal = TRUE
TCF.is_internal = TRUE
TERT.is_internal = TRUE
TGFb.is_internal = TRUE
TGFBR.is_internal = TRUE
TNFalpha.is_internal = TRUE
TSC1_2.is_internal = TRUE
TWIST1.is_internal = TRUE
VEGF.is_internal = TRUE
VHL.is_internal = TRUE
WNT.is_internal = TRUE
YWHAZ.is_internal = TRUE
ZBTB17.is_internal = TRUE
[Acidosis].istate = 0.5[1], 0.5[0]
[Androgen].istate = 0.5[1], 0.5[0]
[Carcinogen].istate = 0.5[1], 0.5[0]
[Hypoxia].istate = 0.5[1], 0.5[0]
[Nutrients].istate = 0.5[1], 0.5[0]
[AKT].istate = 0.34781[1], 0.65219[0]
[AMP_ATP].istate = 0.2681[1], 0.7319[0]
[AMPK].istate = 0.60801[1], 0.39198999999999995[0]
[APAF1].istate = 0.08235[1], 0.91765[0]
[AR].istate = 0.19641[1], 0.80359[0]
[ATM].istate = 0.1037[1], 0.8963[0]
[ATR].istate = 0.17946[1], 0.82054[0]
[AXIN1].istate = 0.48923[1], 0.51077[0]
[BAD].istate = 0.69962[1], 0.30038[0]
[Bak].istate = 0.6997[1], 0.3003[0]
[BAX].istate = 0.22073[1], 0.77927[0]
[Bcl_XL].istate = 0.87898[1], 0.12102000000000002[0]
[BCL2].istate = 0.31883[1], 0.68117[0]
[beta_catenin].istate = 0.0213[1], 0.9787[0]
[BIRC5].istate = 0.49521[1], 0.5047900000000001[0]
[BRCA1].istate = 0.18124[1], 0.8187599999999999[0]
[BRCA2].istate = 0.20507[1], 0.79493[0]
[Caspase8].istate = 0.22311[1], 0.77689[0]
[Caspase9].istate = 0.25103[1], 0.74897[0]
[CDH2].istate = 0.81229[1], 0.18771000000000004[0]
[cFLAR].istate = 0.43015[1], 0.56985[0]
[CHK1_2].istate = 0.5[1], 0.5[0]
[COX4I2].istate = 0.9012[1], 0.0988[0]
[CyclinB].istate = 0.33416[1], 0.66584[0]
[CyclinD].istate = 0.53775[1], 0.46225000000000005[0]
[CytoC].istate = 0.87909[1], 0.12090999999999996[0]
[DAXX].istate = 0.71149[1], 0.28851000000000004[0]
[Dsh].istate = 0.65148[1], 0.34852000000000005[0]
[E_cadherin].istate = 0.10632[1], 0.89368[0]
[E2F1].istate = 0.51146[1], 0.48854[0]
[eEF2].istate = 0.37166[1], 0.62834[0]
[eEF2K].istate = 0.45464[1], 0.5453600000000001[0]
[EGF].istate = 0.78241[1], 0.21758999999999995[0]
[EGFR].istate = 0.1375[1], 0.8625[0]
[EP300].istate = 0.14893[1], 0.85107[0]
[ERG].istate = 2e-05[1], 0.99998[0]
[ERK].istate = 0.3472[1], 0.6528[0]
[ETS1].istate = 0.43796[1], 0.56204[0]
[ETV1].istate = 0.33766[1], 0.6623399999999999[0]
[EZH2].istate = 0.25239[1], 0.74761[0]
[FADD].istate = 0.30187[1], 0.6981299999999999[0]
[FGF].istate = 0.50646[1], 0.49354[0]
[FGFR3].istate = 0.7653[1], 0.23470000000000002[0]
[FOS].istate = 0.60803[1], 0.39197000000000004[0]
[FOXA1].istate = 0.07474[1], 0.92526[0]
[FOXO].istate = 0.72687[1], 0.27313[0]
[FRS2].istate = 0.13678[1], 0.86322[0]
[GADD45].istate = 0.95475[1], 0.04525000000000001[0]
[GLI].istate = 0.57107[1], 0.42893000000000003[0]
[GLUT1].istate = 0.21716[1], 0.78284[0]
[GSH].istate = 0.69433[1], 0.30567[0]
[GSK3].istate = 0.49136[1], 0.50864[0]
[HIF1].istate = 0.21623[1], 0.78377[0]
[HSPs].istate = 0.50924[1], 0.49076[0]
[IDH1].istate = 0.2731[1], 0.7269[0]
[IKK].istate = 0.36045[1], 0.6395500000000001[0]
[JNK].istate = 0.45062[1], 0.54938[0]
[JUN].istate = 0.56877[1], 0.43123[0]
[Lactic_acid].istate = 0.7752[1], 0.2248[0]
[LDHA].istate = 0.7752[1], 0.2248[0]
[MAP3K1_3].istate = 0.34038[1], 0.65962[0]
[MDM2].istate = 0.20701[1], 0.79299[0]
[MED12].istate = 0.07314[1], 0.92686[0]
[MEK1_2].istate = 0.7321[1], 0.2679[0]
[ZBTB17].istate = 0.73703[1], 0.26297000000000004[0]
[mTORC1].istate = 0.60376[1], 0.39624000000000004[0]
[mTORC2].istate = 0.55527[1], 0.44472999999999996[0]
[MXI1].istate = 0.40524[1], 0.59476[0]
[MYC].istate = 0.51447[1], 0.48553[0]
[MYC_MAX].istate = 0.50013[1], 0.49987000000000004[0]
[NCOA3].istate = 0.12275[1], 0.87725[0]
[NCOR1].istate = 0.45986[1], 0.5401400000000001[0]
[NCOR2].istate = 0.36586[1], 0.6341399999999999[0]
[NF_kB].istate = 0.3403[1], 0.6597[0]
[NF1].istate = 0.17704[1], 0.82296[0]
[NKX3_1].istate = 0.22164[1], 0.7783599999999999[0]
[p14ARF].istate = 0.48603[1], 0.51397[0]
[p15].istate = 0.50117[1], 0.49883[0]
[p21].istate = 0.76048[1], 0.23951999999999996[0]
[p38].istate = 0.17528[1], 0.82472[0]
[p53].istate = 0.20137[1], 0.79863[0]
[p70S6kab].istate = 0.52096[1], 0.47904[0]
[p90RSK].istate = 0.75065[1], 0.24934999999999996[0]
[PDK1].istate = 0.259[1], 0.741[0]
[PHDs].istate = 0.83114[1], 0.16886[0]
[PI3K].istate = 0.2696[1], 0.7303999999999999[0]
[PIP3].istate = 0.47149[1], 0.52851[0]
[PKC].istate = 0.3934[1], 0.6066[0]
[PTCH1].istate = 0.10615[1], 0.89385[0]
[PTEN].istate = 0.40385[1], 0.59615[0]
[RAF].istate = 0.65492[1], 0.34508000000000005[0]
[RAGS].istate = 0.06432[1], 0.93568[0]
[RAS].istate = 0.26462[1], 0.7353799999999999[0]
[RB1].istate = 0.33028[1], 0.66972[0]
[Rheb].istate = 0.70679[1], 0.29320999999999997[0]
[ROS].istate = 0.3674[1], 0.6326[0]
[RTK].istate = 0.44965[1], 0.55035[0]
[RUNX2].istate = 0.08476[1], 0.91524[0]
[SHH].istate = 0.18273[1], 0.8172699999999999[0]
[Slug].istate = 0.50859[1], 0.49141[0]
[SMAD].istate = 0.44255[1], 0.55745[0]
[SMO].istate = 0.17869[1], 0.82131[0]
[Snail].istate = 0.77865[1], 0.22135000000000005[0]
[TAK1].istate = 0.16952[1], 0.83048[0]
[TCF].istate = 0.52165[1], 0.47835000000000005[0]
[TERT].istate = 0.36381[1], 0.63619[0]
[TGFb].istate = 0.59857[1], 0.40142999999999995[0]
[TGFBR].istate = 0.58066[1], 0.41934000000000005[0]
[TNFalpha].istate = 0.46974[1], 0.53026[0]
[TSC1_2].istate = 0.20484[1], 0.79516[0]
[TWIST1].istate = 0.56359[1], 0.43640999999999996[0]
[VEGF].istate = 0.73862[1], 0.26137999999999995[0]
[VHL].istate = 0.0248[1], 0.9752[0]
[WNT].istate = 0.43275[1], 0.56725[0]
[YWHAZ].istate = 0.17586[1], 0.82414[0]
[SPOP].istate=1[1], 0[1]
