# Supplementary material for: Patient-specific Boolean models of signalling networks guide personalised treatments
Source: eLife. 2022 Feb 15;11:e72626. doi: 10.7554/eLife.72626 (PMC9018074; doi:10.7554/eLife.72626)
Supplement: Supplementary file 3. [file elife-72626-supp3.zip › SuppFile 3 TCGA model files/TCGA_mutCNA_RNA_models/PC_20191219_TCGA_mutCNA_RNA_10.cfg]

$u_Acidosis = 1
$d_Acidosis = 1
$u_AKT=6.86909
$d_AKT=0.14558
$u_AMP_ATP=6.91039
$d_AMP_ATP=0.14471
$u_AMPK=0.81356
$d_AMPK=1.22917
$u_Androgen = 1
$d_Androgen = 1
$u_Angiogenesis = 1
$d_Angiogenesis = 1
$u_Apoptosis = 1
$d_Apoptosis = 1
$u_AR=4.75689
$d_AR=0.21022
$u_AR_ERG = 1
$d_AR_ERG = 1
$u_ATM=1.74012
$d_ATM=0.57467
$u_ATR=21.08992
$d_ATR=0.04742
$u_AXIN1=5.11518
$d_AXIN1=0.1955
$u_BAD=0.2453
$d_BAD=4.07664
$u_Bak=0.40381
$d_Bak=2.47641
$u_BAX=1.1706
$d_BAX=0.85426
$u_BCL2=0.87023
$d_BCL2=1.14912
$u_Bcl_XL=3.77821
$d_Bcl_XL=0.26468
$u_beta_catenin=2.23653
$d_beta_catenin=0.44712
$u_BIRC5=0.4592
$d_BIRC5=2.1777
$u_BMP2 = 1
$d_BMP2 = 1
$u_BRCA1=2.59928
$d_BRCA1=0.38472
$u_BRCA2=1.33745
$d_BRCA2=0.74769
$u_Carcinogen = 1
$d_Carcinogen = 1
$u_Caspase3 = 1
$d_Caspase3 = 1
$u_Caspase8=0.96014
$d_Caspase8=1.04151
$u_Caspase9=0.74221
$d_Caspase9=1.34733
$u_CDH2=1.22934
$d_CDH2=0.81344
$u_cFLAR=5.16704
$d_cFLAR=0.19353
$u_CHK1_2=0.79483
$d_CHK1_2=1.25813
$u_COX4I2=8.35355
$d_COX4I2=0.11971
$u_CyclinB=0.40106
$d_CyclinB=2.49339
$u_CyclinD=0.36102
$d_CyclinD=2.76993
$u_CytoC=0.19653
$d_CytoC=5.08828
$u_APAF1=0.20913
$d_APAF1=4.78171
$u_DAXX=0.53543
$d_DAXX=1.86766
$u_DNA_Damage = 1
$d_DNA_Damage = 1
$u_DNA_Repair = 1
$d_DNA_Repair = 1
$u_Dsh=2.65848
$d_Dsh=0.37615
$u_E2F1=2.87365
$d_E2F1=0.34799
$u_E_cadherin=4.65465
$d_E_cadherin=0.21484
$u_eEF2=0.20772
$d_eEF2=4.81417
$u_eEF2K=5.4039
$d_eEF2K=0.18505
$u_EMT = 1
$d_EMT = 1
$u_EP300=1.92494
$d_EP300=0.5195
$u_ERG=0.01
$d_ERG=100.0
$u_ERK=2.0133
$d_ERK=0.4967
$u_ETS1=5.98737
$d_ETS1=0.16702
$u_ETV1=6.51266
$d_ETV1=0.15355
$u_EZH2=4.47089
$d_EZH2=0.22367
$u_FADD=0.81978
$d_FADD=1.21984
$u_FOS=4.4063
$d_FOS=0.22695
$u_JUN=4.46188
$d_JUN=0.22412
$u_FOXA1=0.07564
$d_FOXA1=13.22052
$u_FOXO=0.20386
$d_FOXO=4.90533
$u_EGF=14.34444
$d_EGF=0.06971
$u_EGFR=3.07843
$d_EGFR=0.32484
$u_FGF=0.33202
$d_FGF=3.01187
$u_FGFR3=1.7123
$d_FGFR3=0.58401
$u_FRS2=1.64592
$d_FRS2=0.60756
$u_GADD45=1.69361
$d_GADD45=0.59045
$u_GLI=2.76483
$d_GLI=0.36169
$u_GLUT1=14.37171
$d_GLUT1=0.06958
$u_Glycolysis = 1
$d_Glycolysis = 1
$u_GSH=4.07134
$d_GSH=0.24562
$u_GSK3=0.57054
$d_GSK3=1.75273
$u_HIF1=7.36937
$d_HIF1=0.1357
$u_HSPs=3.35619
$d_HSPs=0.29796
$u_Hypermethylation = 1
$d_Hypermethylation = 1
$u_Hypoxia = 1
$d_Hypoxia = 1
$u_IDH1=36.12223
$d_IDH1=0.02768
$u_Invasion = 1
$d_Invasion = 1
$u_IKK=1.64109
$d_IKK=0.60935
$u_JNK=0.56259
$d_JNK=1.77749
$u_Lactic_acid=4.42264
$d_Lactic_acid=0.22611
$u_LDHA=4.42264
$d_LDHA=0.22611
$u_MAP3K1_3=2.97065
$d_MAP3K1_3=0.33663
$u_MDM2=8.87397
$d_MDM2=0.11269
$u_MED12=1.06779
$d_MED12=0.93651
$u_MEK1_2=0.89493
$d_MEK1_2=1.11741
$u_Metastasis = 1
$d_Metastasis = 1
$u_Migration = 1
$d_Migration = 1
$u_mTORC1=2.0317
$d_mTORC1=0.4922
$u_mTORC2=1.33629
$d_mTORC2=0.74834
$u_MXI1=0.13521
$d_MXI1=7.3959
$u_MYC=9.32962
$d_MYC=0.10719
$u_MYC_MAX=6.4617
$d_MYC_MAX=0.15476
$u_NCOA3=1.5852
$d_NCOA3=0.63084
$u_NCOR1=1.07821
$d_NCOR1=0.92746
$u_NCOR2=0.15347
$d_NCOR2=6.51593
$u_NF1=1.14014
$d_NF1=0.87709
$u_NF_kB=1.97357
$d_NF_kB=0.5067
$u_NKX3_1=0.1598
$d_NKX3_1=6.25782
$u_Nutrients = 1
$d_Nutrients = 1
$u_p14ARF=1.01807
$d_p14ARF=0.98225
$u_p15=8.61119
$d_p15=0.11613
$u_p21=13.35294
$d_p21=0.07489
$u_p38=1.45635
$d_p38=0.68665
$u_p53=1.45009
$d_p53=0.68961
$u_p70S6kab=1.38217
$d_p70S6kab=0.7235
$u_p90RSK=3.56439
$d_p90RSK=0.28055
$u_PDK1=0.6635
$d_PDK1=1.50716
$u_PHDs=1.78437
$d_PHDs=0.56042
$u_PI3K=2.84985
$d_PI3K=0.3509
$u_PIP3=4.89655
$d_PIP3=0.20423
$u_PKC=0.74146
$d_PKC=1.34869
$u_Proliferation = 1
$d_Proliferation = 1
$u_PTCH1=1.41483
$d_PTCH1=0.7068
$u_PTEN=1.00551
$d_PTEN=0.99452
$u_Quiescence = 1
$d_Quiescence = 1
$u_RAF=0.31452
$d_RAF=3.17945
$u_RAGS=0.15306
$d_RAGS=6.53339
$u_RAS=0.56379
$d_RAS=1.77371
$u_RB1=0.33767
$d_RB1=2.96147
$u_Rheb=0.30791
$d_Rheb=3.2477
$u_ROS=0.69941
$d_ROS=1.42978
$u_RTK=2.3391
$d_RTK=0.42751
$u_RUNX2=9.72025
$d_RUNX2=0.10288
$u_SHH=0.82272
$d_SHH=1.21548
$u_Slug=0.33864
$d_Slug=2.95299
$u_SMAD=0.4757
$d_SMAD=2.10217
$u_SMO=0.38981
$d_SMO=2.56535
$u_Snail=15.4219
$d_Snail=0.06484
$u_SPOP=0.12464
$d_SPOP=8.02311
$u_TAK1=0.19684
$d_TAK1=5.08027
$u_TCF=1.67219
$d_TCF=0.59802
$u_TERT=0.53867
$d_TERT=1.85642
$u_TGFb=1.60511
$d_TGFb=0.62301
$u_TGFBR=4.28856
$d_TGFBR=0.23318
$u_fused_event = 1
$d_fused_event = 1
$u_TNFalpha=2.39401
$d_TNFalpha=0.41771
$u_TSC1_2=2.23902
$d_TSC1_2=0.44662
$u_TWIST1=0.04271
$d_TWIST1=23.41372
$u_VEGF=1.16342
$d_VEGF=0.85953
$u_VHL=1.07997
$d_VHL=0.92595
$u_WNT=1.20122
$d_WNT=0.83249
$u_YWHAZ=0.33231
$d_YWHAZ=3.00924
$u_ZBTB17=0.6482
$d_ZBTB17=1.54273
discrete_time = 0
use_physrandgen = FALSE
seed_pseudorandom = 100
// sample_count = 500000
sample_count = 5000
max_time = 50
//time_tick = 0.01
time_tick = 0.1
thread_count = 1
statdist_traj_count = 100
statdist_cluster_threshold = 0.9
display_traj = 0
statdist_similarity_cache_max_size = 20000
//artificial nodes istate should be null
fused_event.istate=0
AR_ERG.istate=0	Acidosis.is_internal = TRUE
AKT.is_internal = TRUE
AMPK.is_internal = TRUE
AMP_ATP.is_internal = TRUE
Androgen.is_internal = TRUE
Angiogenesis.is_internal = TRUE
APAF1.is_internal = TRUE
Apoptosis.is_internal = FALSE
AR.is_internal = TRUE
AR_ERG.is_internal = TRUE
ATM.is_internal = TRUE
ATR.is_internal = TRUE
AXIN1.is_internal = TRUE
BAD.is_internal = TRUE
Bak.is_internal = TRUE
BAX.is_internal = TRUE
BCL2.is_internal = TRUE
Bcl_XL.is_internal = TRUE
beta_catenin.is_internal = TRUE
BIRC5.is_internal = TRUE
BMP2.is_internal = TRUE
BRCA1.is_internal = TRUE
BRCA2.is_internal = TRUE
Carcinogen.is_internal = TRUE
Caspase3.is_internal = TRUE
Caspase8.is_internal = TRUE
Caspase9.is_internal = TRUE
CDH2.is_internal = TRUE
cFLAR.is_internal = TRUE
CHK1_2.is_internal = TRUE
COX4I2.is_internal = TRUE
CyclinB.is_internal = TRUE
CyclinD.is_internal = TRUE
CytoC.is_internal = TRUE
DAXX.is_internal = TRUE
DNA_Damage.is_internal = TRUE
DNA_Repair.is_internal = TRUE
Dsh.is_internal = TRUE
E2F1.is_internal = TRUE
eEF2.is_internal = TRUE
eEF2K.is_internal = TRUE
EGF.is_internal = TRUE
EGFR.is_internal = TRUE
EMT.is_internal = TRUE
EP300.is_internal = TRUE
ERG.is_internal = TRUE
ERK.is_internal = TRUE
ETS1.is_internal = TRUE
ETV1.is_internal = TRUE
EZH2.is_internal = TRUE
E_cadherin.is_internal = TRUE
FADD.is_internal = TRUE
FGF.is_internal = TRUE
FGFR3.is_internal = TRUE
FOS.is_internal = TRUE
FOXA1.is_internal = TRUE
FOXO.is_internal = TRUE
FRS2.is_internal = TRUE
fused_event.is_internal = TRUE
GADD45.is_internal = TRUE
GLI.is_internal = TRUE
GLUT1.is_internal = TRUE
Glycolysis.is_internal = TRUE
GSH.is_internal = TRUE
GSK3.is_internal = TRUE
HIF1.is_internal = TRUE
HSPs.is_internal = TRUE
Hypermethylation.is_internal = TRUE
Hypoxia.is_internal = TRUE
IDH1.is_internal = TRUE
IKK.is_internal = TRUE
Invasion.is_internal = TRUE
JNK.is_internal = TRUE
JUN.is_internal = TRUE
Lactic_acid.is_internal = TRUE
LDHA.is_internal = TRUE
MAP3K1_3.is_internal = TRUE
MDM2.is_internal = TRUE
MED12.is_internal = TRUE
MEK1_2.is_internal = TRUE
Metastasis.is_internal = TRUE
Migration.is_internal = TRUE
mTORC1.is_internal = TRUE
mTORC2.is_internal = TRUE
MXI1.is_internal = TRUE
MYC.is_internal = TRUE
MYC_MAX.is_internal = TRUE
NCOA3.is_internal = TRUE
NCOR1.is_internal = TRUE
NCOR2.is_internal = TRUE
NF1.is_internal = TRUE
NF_kB.is_internal = TRUE
NKX3_1.is_internal = TRUE
Nutrients.is_internal = TRUE
p14ARF.is_internal = TRUE
p15.is_internal = TRUE
p21.is_internal = TRUE
p38.is_internal = TRUE
p53.is_internal = TRUE
p70S6kab.is_internal = TRUE
p90RSK.is_internal = TRUE
PDK1.is_internal = TRUE
PHDs.is_internal = TRUE
PI3K.is_internal = TRUE
PIP3.is_internal = TRUE
PKC.is_internal = TRUE
Proliferation.is_internal = FALSE
PTCH1.is_internal = TRUE
PTEN.is_internal = TRUE
Quiescence.is_internal = FALSE
RAF.is_internal = TRUE
RAGS.is_internal = TRUE
RAS.is_internal = TRUE
RB1.is_internal = TRUE
Rheb.is_internal = TRUE
ROS.is_internal = TRUE
RTK.is_internal = TRUE
RUNX2.is_internal = TRUE
SHH.is_internal = TRUE
Slug.is_internal = TRUE
SMAD.is_internal = TRUE
SMO.is_internal = TRUE
Snail.is_internal = TRUE
SPOP.is_internal = TRUE
TAK1.is_internal = TRUE
TCF.is_internal = TRUE
TERT.is_internal = TRUE
TGFb.is_internal = TRUE
TGFBR.is_internal = TRUE
TNFalpha.is_internal = TRUE
TSC1_2.is_internal = TRUE
TWIST1.is_internal = TRUE
VEGF.is_internal = TRUE
VHL.is_internal = TRUE
WNT.is_internal = TRUE
YWHAZ.is_internal = TRUE
ZBTB17.is_internal = TRUE
[Acidosis].istate = 0.5[1], 0.5[0]
[Androgen].istate = 0.5[1], 0.5[0]
[Carcinogen].istate = 0.5[1], 0.5[0]
[Hypoxia].istate = 0.5[1], 0.5[0]
[Nutrients].istate = 0.5[1], 0.5[0]
[AKT].istate = 0.70922[1], 0.29078000000000004[0]
[AMP_ATP].istate = 0.70988[1], 0.29012000000000004[0]
[AMPK].istate = 0.4776[1], 0.5224[0]
[APAF1].istate = 0.33011[1], 0.66989[0]
[AR].istate = 0.66933[1], 0.33067[0]
[ATM].istate = 0.56014[1], 0.43986000000000003[0]
[ATR].istate = 0.83102[1], 0.16898000000000002[0]
[AXIN1].istate = 0.67722[1], 0.32277999999999996[0]
[BAD].istate = 0.34742[1], 0.6525799999999999[0]
[Bak].istate = 0.40154[1], 0.59846[0]
[BAX].istate = 0.5171[1], 0.4829[0]
[Bcl_XL].istate = 0.64432[1], 0.35568[0]
[BCL2].istate = 0.48491[1], 0.51509[0]
[beta_catenin].istate = 0.58739[1], 0.41261000000000003[0]
[BIRC5].istate = 0.4155[1], 0.5845[0]
[BRCA1].istate = 0.60371[1], 0.39629000000000003[0]
[BRCA2].istate = 0.53157[1], 0.46843[0]
[Caspase8].istate = 0.49558[1], 0.50442[0]
[Caspase9].istate = 0.46763[1], 0.53237[0]
[CDH2].istate = 0.52242[1], 0.47758[0]
[cFLAR].istate = 0.67831[1], 0.32169000000000003[0]
[CHK1_2].istate = 0.47507[1], 0.52493[0]
[COX4I2].istate = 0.73047[1], 0.26953000000000005[0]
[CyclinB].istate = 0.4008[1], 0.5992[0]
[CyclinD].istate = 0.38938[1], 0.6106199999999999[0]
[CytoC].istate = 0.32335[1], 0.67665[0]
[DAXX].istate = 0.43218[1], 0.56782[0]
[Dsh].istate = 0.60616[1], 0.39383999999999997[0]
[E_cadherin].istate = 0.66697[1], 0.33303000000000005[0]
[E2F1].istate = 0.61461[1], 0.38539[0]
[eEF2].istate = 0.32937[1], 0.6706300000000001[0]
[eEF2K].istate = 0.68318[1], 0.31682[0]
[EGF].istate = 0.78917[1], 0.21082999999999996[0]
[EGFR].istate = 0.62208[1], 0.37792000000000003[0]
[EP300].istate = 0.5711[1], 0.42889999999999995[0]
[ERG].istate = 0.0[1], 1.0[0]
[ERK].istate = 0.57598[1], 0.42401999999999995[0]
[ETS1].istate = 0.69431[1], 0.30569[0]
[ETV1].istate = 0.70344[1], 0.29656000000000005[0]
[EZH2].istate = 0.6626[1], 0.33740000000000003[0]
[FADD].istate = 0.47842[1], 0.5215799999999999[0]
[FGF].istate = 0.38029[1], 0.61971[0]
[FGFR3].istate = 0.55839[1], 0.44160999999999995[0]
[FOS].istate = 0.66102[1], 0.33897999999999995[0]
[FOXA1].istate = 0.21969[1], 0.7803100000000001[0]
[FOXO].istate = 0.32733[1], 0.67267[0]
[FRS2].istate = 0.5541[1], 0.44589999999999996[0]
[GADD45].istate = 0.5572[1], 0.44279999999999997[0]
[GLI].istate = 0.61042[1], 0.38958000000000004[0]
[GLUT1].istate = 0.78938[1], 0.21062000000000003[0]
[GSH].istate = 0.65243[1], 0.34757000000000005[0]
[GSK3].istate = 0.43907[1], 0.5609299999999999[0]
[HIF1].istate = 0.71686[1], 0.28313999999999995[0]
[HSPs].istate = 0.63146[1], 0.36854[0]
[IDH1].istate = 0.88944[1], 0.11055999999999999[0]
[IKK].istate = 0.55378[1], 0.44621999999999995[0]
[JNK].istate = 0.43755[1], 0.56245[0]
[JUN].istate = 0.66238[1], 0.33762000000000003[0]
[Lactic_acid].istate = 0.66142[1], 0.33858[0]
[LDHA].istate = 0.66142[1], 0.33858[0]
[MAP3K1_3].istate = 0.61821[1], 0.38178999999999996[0]
[MDM2].istate = 0.73703[1], 0.26297000000000004[0]
[MED12].istate = 0.50712[1], 0.49288[0]
[MEK1_2].istate = 0.48795[1], 0.51205[0]
[ZBTB17].istate = 0.45293[1], 0.54707[0]
[mTORC1].istate = 0.57696[1], 0.42303999999999997[0]
[mTORC2].istate = 0.53148[1], 0.46852000000000005[0]
[MXI1].istate = 0.28275[1], 0.7172499999999999[0]
[MYC].istate = 0.74247[1], 0.25753000000000004[0]
[MYC_MAX].istate = 0.70259[1], 0.29740999999999995[0]
[NCOA3].istate = 0.55002[1], 0.44998000000000005[0]
[NCOR1].istate = 0.50818[1], 0.49182000000000003[0]
[NCOR2].istate = 0.29651[1], 0.70349[0]
[NF_kB].istate = 0.57381[1], 0.42618999999999996[0]
[NF1].istate = 0.51424[1], 0.48575999999999997[0]
[NKX3_1].istate = 0.3009[1], 0.6991[0]
[p14ARF].istate = 0.50194[1], 0.49805999999999995[0]
[p15].istate = 0.73377[1], 0.26622999999999997[0]
[p21].istate = 0.78139[1], 0.21860999999999997[0]
[p38].istate = 0.54082[1], 0.45918000000000003[0]
[p53].istate = 0.54035[1], 0.45965[0]
[p70S6kab].istate = 0.53514[1], 0.46486000000000005[0]
[p90RSK].istate = 0.638[1], 0.362[0]
[PDK1].istate = 0.45546[1], 0.54454[0]
[PHDs].istate = 0.56287[1], 0.43713[0]
[PI3K].istate = 0.61371[1], 0.38629[0]
[PIP3].istate = 0.67247[1], 0.32753[0]
[PKC].istate = 0.46752[1], 0.5324800000000001[0]
[PTCH1].istate = 0.53768[1], 0.46231999999999995[0]
[PTEN].istate = 0.5006[1], 0.49939999999999996[0]
[RAF].istate = 0.37441[1], 0.62559[0]
[RAGS].istate = 0.29622[1], 0.7037800000000001[0]
[RAS].istate = 0.43778[1], 0.5622199999999999[0]
[RB1].istate = 0.38212[1], 0.61788[0]
[Rheb].istate = 0.37211[1], 0.6278900000000001[0]
[ROS].istate = 0.46118[1], 0.5388200000000001[0]
[RTK].istate = 0.59226[1], 0.40774[0]
[RUNX2].istate = 0.74692[1], 0.25307999999999997[0]
[SHH].istate = 0.47881[1], 0.52119[0]
[Slug].istate = 0.38244[1], 0.61756[0]
[SMAD].istate = 0.41933[1], 0.58067[0]
[SMO].istate = 0.39771[1], 0.60229[0]
[Snail].istate = 0.79703[1], 0.20296999999999998[0]
[SPOP].istate = 0.27392[1], 0.7260800000000001[0]
[TAK1].istate = 0.32353[1], 0.67647[0]
[TCF].istate = 0.55582[1], 0.44418[0]
[TERT].istate = 0.43283[1], 0.56717[0]
[TGFb].istate = 0.55138[1], 0.44862[0]
[TGFBR].istate = 0.65808[1], 0.34192[0]
[TNFalpha].istate = 0.59478[1], 0.40522[0]
[TSC1_2].istate = 0.58751[1], 0.41249[0]
[TWIST1].istate = 0.15764[1], 0.84236[0]
[VEGF].istate = 0.51643[1], 0.48357000000000006[0]
[VHL].istate = 0.50835[1], 0.49165000000000003[0]
[WNT].istate = 0.51991[1], 0.48009[0]
[YWHAZ].istate = 0.38039[1], 0.61961[0]
