# Supplementary material for: Patient-specific Boolean models of signalling networks guide personalised treatments
Source: eLife. 2022 Feb 15;11:e72626. doi: 10.7554/eLife.72626 (PMC9018074; doi:10.7554/eLife.72626)
Supplement: Supplementary file 3. [file elife-72626-supp3.zip › SuppFile 3 TCGA model files/TCGA_mutCNA_RNA_models/PC_20191219_TCGA_mutCNA_RNA_100.cfg]

$u_Acidosis = 1
$d_Acidosis = 1
$u_AKT=1.27781
$d_AKT=0.78259
$u_AMP_ATP=4.37314
$d_AMP_ATP=0.22867
$u_AMPK=0.44859
$d_AMPK=2.22921
$u_Androgen = 1
$d_Androgen = 1
$u_Angiogenesis = 1
$d_Angiogenesis = 1
$u_Apoptosis = 1
$d_Apoptosis = 1
$u_AR=4.97909
$d_AR=0.20084
$u_AR_ERG = 1
$d_AR_ERG = 1
$u_ATM=17.84945
$d_ATM=0.05602
$u_ATR=33.38551
$d_ATR=0.02995
$u_AXIN1=0.0446
$d_AXIN1=22.42152
$u_BAD=0.0849
$d_BAD=11.77856
$u_Bak=2.39232
$d_Bak=0.418
$u_BAX=0.09271
$d_BAX=10.78632
$u_BCL2=1.68183
$d_BCL2=0.59459
$u_Bcl_XL=0.46613
$d_Bcl_XL=2.14532
$u_beta_catenin=1.74916
$d_beta_catenin=0.5717
$u_BIRC5=0.27667
$d_BIRC5=3.61441
$u_BMP2 = 1
$d_BMP2 = 1
$u_BRCA1=1.0324
$d_BRCA1=0.96862
$u_BRCA2=8.1441
$d_BRCA2=0.12279
$u_Carcinogen = 1
$d_Carcinogen = 1
$u_Caspase3 = 1
$d_Caspase3 = 1
$u_Caspase8=15.92517
$d_Caspase8=0.06279
$u_Caspase9=0.22429
$d_Caspase9=4.45851
$u_CDH2=1.49824
$d_CDH2=0.66745
$u_cFLAR=25.26904
$d_cFLAR=0.03957
$u_CHK1_2=0.17248
$d_CHK1_2=5.79777
$u_COX4I2=0.03803
$d_COX4I2=26.29503
$u_CyclinB=0.36245
$d_CyclinB=2.759
$u_CyclinD=0.24628
$d_CyclinD=4.06042
$u_CytoC=1.88209
$d_CytoC=0.53132
$u_APAF1=18.50425
$d_APAF1=0.05404
$u_DAXX=0.13131
$d_DAXX=7.61557
$u_DNA_Damage = 1
$d_DNA_Damage = 1
$u_DNA_Repair = 1
$d_DNA_Repair = 1
$u_Dsh=0.14372
$d_Dsh=6.95797
$u_E2F1=1.3971
$d_E2F1=0.71577
$u_E_cadherin=14.64438
$d_E_cadherin=0.06829
$u_eEF2=0.12193
$d_eEF2=8.20143
$u_eEF2K=0.09764
$d_eEF2K=10.2417
$u_EMT = 1
$d_EMT = 1
$u_EP300=5.28457
$d_EP300=0.18923
$u_ERG=98.14201
$d_ERG=0.01019
$u_ERK=1.24289
$d_ERK=0.80458
$u_ETS1=4.1331
$d_ETS1=0.24195
$u_ETV1=0.45741
$d_ETV1=2.18622
$u_EZH2=0.83392
$d_EZH2=1.19916
$u_FADD=0.0216
$d_FADD=46.2963
$u_FOS=21.90285
$d_FOS=0.04566
$u_JUN=37.83767
$d_JUN=0.02643
$u_FOXA1=1.65987
$d_FOXA1=0.60246
$u_FOXO=0.4467
$d_FOXO=2.23864
$u_EGF=5.93937
$d_EGF=0.16837
$u_EGFR=8.84977
$d_EGFR=0.113
$u_FGF=0.1501
$d_FGF=6.66223
$u_FGFR3=2.89242
$d_FGFR3=0.34573
$u_FRS2=46.73929
$d_FRS2=0.0214
$u_GADD45=0.56338
$d_GADD45=1.775
$u_GLI=0.16999
$d_GLI=5.8827
$u_GLUT1=35.51357
$d_GLUT1=0.02816
$u_Glycolysis = 1
$d_Glycolysis = 1
$u_GSH=1.06917
$d_GSH=0.9353
$u_GSK3=6.82831
$d_GSK3=0.14645
$u_HIF1=5.18787
$d_HIF1=0.19276
$u_HSPs=2.92202
$d_HSPs=0.34223
$u_Hypermethylation = 1
$d_Hypermethylation = 1
$u_Hypoxia = 1
$d_Hypoxia = 1
$u_IDH1=10.40169
$d_IDH1=0.09614
$u_Invasion = 1
$d_Invasion = 1
$u_IKK=1.39344
$d_IKK=0.71765
$u_JNK=4.06207
$d_JNK=0.24618
$u_Lactic_acid=0.06151
$d_Lactic_acid=16.25752
$u_LDHA=0.06151
$d_LDHA=16.25752
$u_MAP3K1_3=4.11133
$d_MAP3K1_3=0.24323
$u_MDM2=34.96568
$d_MDM2=0.0286
$u_MED12=13.32205
$d_MED12=0.07506
$u_MEK1_2=0.07688
$d_MEK1_2=13.00728
$u_Metastasis = 1
$d_Metastasis = 1
$u_Migration = 1
$d_Migration = 1
$u_mTORC1=0.8041
$d_mTORC1=1.24363
$u_mTORC2=0.50165
$d_mTORC2=1.99342
$u_MXI1=0.03036
$d_MXI1=32.93808
$u_MYC=0.18566
$d_MYC=5.38619
$u_MYC_MAX=0.19858
$d_MYC_MAX=5.03575
$u_NCOA3=32.41671
$d_NCOA3=0.03085
$u_NCOR1=15.01656
$d_NCOR1=0.06659
$u_NCOR2=3.14401
$d_NCOR2=0.31807
$u_NF1=17.24146
$d_NF1=0.058
$u_NF_kB=3.24693
$d_NF_kB=0.30798
$u_NKX3_1=1.5348
$d_NKX3_1=0.65155
$u_Nutrients = 1
$d_Nutrients = 1
$u_p14ARF=1.37427
$d_p14ARF=0.72766
$u_p15=1.47503
$d_p15=0.67795
$u_p21=4.85011
$d_p21=0.20618
$u_p38=15.43068
$d_p38=0.06481
$u_p53=0.0951
$d_p53=10.51525
$u_p70S6kab=1.28746
$d_p70S6kab=0.77672
$u_p90RSK=0.30576
$d_p90RSK=3.27054
$u_PDK1=1.07493
$d_PDK1=0.93029
$u_PHDs=1.28206
$d_PHDs=0.77999
$u_PI3K=4.28561
$d_PI3K=0.23334
$u_PIP3=22.52388
$d_PIP3=0.0444
$u_PKC=0.96331
$d_PKC=1.03809
$u_Proliferation = 1
$d_Proliferation = 1
$u_PTCH1=3.67981
$d_PTCH1=0.27175
$u_PTEN=0.01769
$d_PTEN=56.52911
$u_Quiescence = 1
$d_Quiescence = 1
$u_RAF=5.8082
$d_RAF=0.17217
$u_RAGS=0.16676
$d_RAGS=5.99664
$u_RAS=1.61405
$d_RAS=0.61956
$u_RB1=28.14435
$d_RB1=0.03553
$u_Rheb=0.44868
$d_Rheb=2.22876
$u_ROS=0.38879
$d_ROS=2.57208
$u_RTK=1.11509
$d_RTK=0.89679
$u_RUNX2=5.63548
$d_RUNX2=0.17745
$u_SHH=2.15935
$d_SHH=0.4631
$u_Slug=0.259
$d_Slug=3.861
$u_SMAD=4.16988
$d_SMAD=0.23982
$u_SMO=0.72592
$d_SMO=1.37756
$u_Snail=1.86601
$d_Snail=0.5359
$u_SPOP=0.38413
$d_SPOP=2.60329
$u_TAK1=0.80409
$d_TAK1=1.24364
$u_TCF=0.81741
$d_TCF=1.22338
$u_TERT=44.33764
$d_TERT=0.02255
$u_TGFb=0.08445
$d_TGFb=11.84133
$u_TGFBR=1.40658
$d_TGFBR=0.71094
$u_fused_event = 1
$d_fused_event = 1
$u_TNFalpha=1.24775
$d_TNFalpha=0.80144
$u_TSC1_2=0.81113
$d_TSC1_2=1.23285
$u_TWIST1=0.68923
$d_TWIST1=1.45089
$u_VEGF=0.34216
$d_VEGF=2.92261
$u_VHL=12.28286
$d_VHL=0.08141
$u_WNT=0.67319
$d_WNT=1.48546
$u_YWHAZ=7.10602
$d_YWHAZ=0.14073
$u_ZBTB17=0.03104
$d_ZBTB17=32.21649
discrete_time = 0
use_physrandgen = FALSE
seed_pseudorandom = 100
// sample_count = 500000
sample_count = 5000
max_time = 50
//time_tick = 0.01
time_tick = 0.1
thread_count = 1
statdist_traj_count = 100
statdist_cluster_threshold = 0.9
display_traj = 0
statdist_similarity_cache_max_size = 20000
//artificial nodes istate should be null
fused_event.istate=0
AR_ERG.istate=0	Acidosis.is_internal = TRUE
AKT.is_internal = TRUE
AMPK.is_internal = TRUE
AMP_ATP.is_internal = TRUE
Androgen.is_internal = TRUE
Angiogenesis.is_internal = TRUE
APAF1.is_internal = TRUE
Apoptosis.is_internal = FALSE
AR.is_internal = TRUE
AR_ERG.is_internal = TRUE
ATM.is_internal = TRUE
ATR.is_internal = TRUE
AXIN1.is_internal = TRUE
BAD.is_internal = TRUE
Bak.is_internal = TRUE
BAX.is_internal = TRUE
BCL2.is_internal = TRUE
Bcl_XL.is_internal = TRUE
beta_catenin.is_internal = TRUE
BIRC5.is_internal = TRUE
BMP2.is_internal = TRUE
BRCA1.is_internal = TRUE
BRCA2.is_internal = TRUE
Carcinogen.is_internal = TRUE
Caspase3.is_internal = TRUE
Caspase8.is_internal = TRUE
Caspase9.is_internal = TRUE
CDH2.is_internal = TRUE
cFLAR.is_internal = TRUE
CHK1_2.is_internal = TRUE
COX4I2.is_internal = TRUE
CyclinB.is_internal = TRUE
CyclinD.is_internal = TRUE
CytoC.is_internal = TRUE
DAXX.is_internal = TRUE
DNA_Damage.is_internal = TRUE
DNA_Repair.is_internal = TRUE
Dsh.is_internal = TRUE
E2F1.is_internal = TRUE
eEF2.is_internal = TRUE
eEF2K.is_internal = TRUE
EGF.is_internal = TRUE
EGFR.is_internal = TRUE
EMT.is_internal = TRUE
EP300.is_internal = TRUE
ERG.is_internal = TRUE
ERK.is_internal = TRUE
ETS1.is_internal = TRUE
ETV1.is_internal = TRUE
EZH2.is_internal = TRUE
E_cadherin.is_internal = TRUE
FADD.is_internal = TRUE
FGF.is_internal = TRUE
FGFR3.is_internal = TRUE
FOS.is_internal = TRUE
FOXA1.is_internal = TRUE
FOXO.is_internal = TRUE
FRS2.is_internal = TRUE
fused_event.is_internal = TRUE
GADD45.is_internal = TRUE
GLI.is_internal = TRUE
GLUT1.is_internal = TRUE
Glycolysis.is_internal = TRUE
GSH.is_internal = TRUE
GSK3.is_internal = TRUE
HIF1.is_internal = TRUE
HSPs.is_internal = TRUE
Hypermethylation.is_internal = TRUE
Hypoxia.is_internal = TRUE
IDH1.is_internal = TRUE
IKK.is_internal = TRUE
Invasion.is_internal = TRUE
JNK.is_internal = TRUE
JUN.is_internal = TRUE
Lactic_acid.is_internal = TRUE
LDHA.is_internal = TRUE
MAP3K1_3.is_internal = TRUE
MDM2.is_internal = TRUE
MED12.is_internal = TRUE
MEK1_2.is_internal = TRUE
Metastasis.is_internal = TRUE
Migration.is_internal = TRUE
mTORC1.is_internal = TRUE
mTORC2.is_internal = TRUE
MXI1.is_internal = TRUE
MYC.is_internal = TRUE
MYC_MAX.is_internal = TRUE
NCOA3.is_internal = TRUE
NCOR1.is_internal = TRUE
NCOR2.is_internal = TRUE
NF1.is_internal = TRUE
NF_kB.is_internal = TRUE
NKX3_1.is_internal = TRUE
Nutrients.is_internal = TRUE
p14ARF.is_internal = TRUE
p15.is_internal = TRUE
p21.is_internal = TRUE
p38.is_internal = TRUE
p53.is_internal = TRUE
p70S6kab.is_internal = TRUE
p90RSK.is_internal = TRUE
PDK1.is_internal = TRUE
PHDs.is_internal = TRUE
PI3K.is_internal = TRUE
PIP3.is_internal = TRUE
PKC.is_internal = TRUE
Proliferation.is_internal = FALSE
PTCH1.is_internal = TRUE
PTEN.is_internal = TRUE
Quiescence.is_internal = FALSE
RAF.is_internal = TRUE
RAGS.is_internal = TRUE
RAS.is_internal = TRUE
RB1.is_internal = TRUE
Rheb.is_internal = TRUE
ROS.is_internal = TRUE
RTK.is_internal = TRUE
RUNX2.is_internal = TRUE
SHH.is_internal = TRUE
Slug.is_internal = TRUE
SMAD.is_internal = TRUE
SMO.is_internal = TRUE
Snail.is_internal = TRUE
SPOP.is_internal = TRUE
TAK1.is_internal = TRUE
TCF.is_internal = TRUE
TERT.is_internal = TRUE
TGFb.is_internal = TRUE
TGFBR.is_internal = TRUE
TNFalpha.is_internal = TRUE
TSC1_2.is_internal = TRUE
TWIST1.is_internal = TRUE
VEGF.is_internal = TRUE
VHL.is_internal = TRUE
WNT.is_internal = TRUE
YWHAZ.is_internal = TRUE
ZBTB17.is_internal = TRUE
[Acidosis].istate = 0.5[1], 0.5[0]
[Androgen].istate = 0.5[1], 0.5[0]
[Carcinogen].istate = 0.5[1], 0.5[0]
[Hypoxia].istate = 0.5[1], 0.5[0]
[Nutrients].istate = 0.5[1], 0.5[0]
[AKT].istate = 0.52662[1], 0.47338[0]
[AMP_ATP].istate = 0.6602[1], 0.3398[0]
[AMPK].istate = 0.41296[1], 0.58704[0]
[APAF1].istate = 0.81682[1], 0.18318[0]
[AR].istate = 0.67429[1], 0.32571000000000006[0]
[ATM].istate = 0.81291[1], 0.18708999999999998[0]
[ATR].istate = 0.88089[1], 0.11911000000000005[0]
[AXIN1].istate = 0.16234[1], 0.83766[0]
[BAD].istate = 0.23223[1], 0.7677700000000001[0]
[Bak].istate = 0.5947[1], 0.4053[0]
[BAX].istate = 0.24178[1], 0.75822[0]
[Bcl_XL].istate = 0.41713[1], 0.58287[0]
[BCL2].istate = 0.55645[1], 0.44355[0]
[beta_catenin].istate = 0.56071[1], 0.43928999999999996[0]
[BIRC5].istate = 0.36049[1], 0.63951[0]
[BRCA1].istate = 0.50346[1], 0.49654[0]
[BRCA2].istate = 0.72771[1], 0.27229000000000003[0]
[Caspase8].istate = 0.80052[1], 0.19948[0]
[Caspase9].istate = 0.3377[1], 0.6623[0]
[CDH2].istate = 0.5439[1], 0.45609999999999995[0]
[cFLAR].istate = 0.85065[1], 0.14934999999999998[0]
[CHK1_2].istate = 0.30919[1], 0.6908099999999999[0]
[COX4I2].istate = 0.14502[1], 0.85498[0]
[CyclinB].istate = 0.38981[1], 0.61019[0]
[CyclinD].istate = 0.34786[1], 0.6521399999999999[0]
[CytoC].istate = 0.56866[1], 0.43133999999999995[0]
[DAXX].istate = 0.27957[1], 0.72043[0]
[Dsh].istate = 0.28938[1], 0.71062[0]
[E_cadherin].istate = 0.79142[1], 0.20858[0]
[E2F1].istate = 0.53631[1], 0.46369000000000005[0]
[eEF2].istate = 0.27153[1], 0.72847[0]
[eEF2K].istate = 0.24741[1], 0.75259[0]
[EGF].istate = 0.69344[1], 0.30656000000000005[0]
[EGFR].istate = 0.73673[1], 0.26327[0]
[EP300].istate = 0.68075[1], 0.31925000000000003[0]
[ERG].istate = 0.99796[1], 0.0020400000000000418[0]
[ERK].istate = 0.52361[1], 0.47639[0]
[ETS1].istate = 0.65407[1], 0.34592999999999996[0]
[ETV1].istate = 0.41508[1], 0.58492[0]
[EZH2].istate = 0.48028[1], 0.51972[0]
[FADD].istate = 0.08361[1], 0.91639[0]
[FGF].istate = 0.29409[1], 0.70591[0]
[FGFR3].istate = 0.61532[1], 0.38468[0]
[FOS].istate = 0.83513[1], 0.16486999999999996[0]
[FOXA1].istate = 0.55502[1], 0.44498000000000004[0]
[FOXO].istate = 0.4125[1], 0.5875[0]
[FRS2].istate = 0.91742[1], 0.08257999999999999[0]
[GADD45].istate = 0.4377[1], 0.5623[0]
[GLI].istate = 0.30761[1], 0.6923900000000001[0]
[GLUT1].istate = 0.8876[1], 0.11240000000000006[0]
[GSH].istate = 0.50726[1], 0.49273999999999996[0]
[GSK3].istate = 0.70858[1], 0.29142[0]
[HIF1].istate = 0.67875[1], 0.32125000000000004[0]
[HSPs].istate = 0.61642[1], 0.38358000000000003[0]
[IDH1].istate = 0.75428[1], 0.24572000000000005[0]
[IKK].istate = 0.53602[1], 0.46397999999999995[0]
[JNK].istate = 0.65219[1], 0.34780999999999995[0]
[JUN].istate = 0.89448[1], 0.10551999999999995[0]
[Lactic_acid].istate = 0.19724[1], 0.80276[0]
[LDHA].istate = 0.19724[1], 0.80276[0]
[MAP3K1_3].istate = 0.6535[1], 0.34650000000000003[0]
[MDM2].istate = 0.88591[1], 0.11409000000000002[0]
[MED12].istate = 0.78114[1], 0.21886000000000005[0]
[MEK1_2].istate = 0.22146[1], 0.77854[0]
[ZBTB17].istate = 0.12297[1], 0.87703[0]
[mTORC1].istate = 0.47633[1], 0.5236700000000001[0]
[mTORC2].istate = 0.4251[1], 0.5749[0]
[MXI1].istate = 0.12059[1], 0.87941[0]
[MYC].istate = 0.31718[1], 0.68282[0]
[MYC_MAX].istate = 0.32448[1], 0.67552[0]
[NCOA3].istate = 0.87769[1], 0.12231000000000003[0]
[NCOR1].istate = 0.79414[1], 0.20586000000000004[0]
[NCOR2].istate = 0.62437[1], 0.37563[0]
[NF_kB].istate = 0.62787[1], 0.37212999999999996[0]
[NF1].istate = 0.80914[1], 0.19086000000000003[0]
[NKX3_1].istate = 0.54651[1], 0.45348999999999995[0]
[p14ARF].istate = 0.53452[1], 0.46548[0]
[p15].istate = 0.5422[1], 0.4578[0]
[p21].istate = 0.67144[1], 0.32855999999999996[0]
[p38].istate = 0.7971[1], 0.20289999999999997[0]
[p53].istate = 0.24455[1], 0.75545[0]
[p70S6kab].istate = 0.52743[1], 0.47257000000000005[0]
[p90RSK].istate = 0.37134[1], 0.62866[0]
[PDK1].istate = 0.50785[1], 0.49215[0]
[PHDs].istate = 0.52698[1], 0.47302[0]
[PI3K].istate = 0.658[1], 0.34199999999999997[0]
[PIP3].istate = 0.83816[1], 0.16183999999999998[0]
[PKC].istate = 0.49594[1], 0.50406[0]
[PTCH1].istate = 0.64146[1], 0.35853999999999997[0]
[PTEN].istate = 0.06194[1], 0.93806[0]
[RAF].istate = 0.69101[1], 0.30899[0]
[RAGS].istate = 0.30552[1], 0.69448[0]
[RAS].istate = 0.55198[1], 0.44802[0]
[RB1].istate = 0.86235[1], 0.13765000000000005[0]
[Rheb].istate = 0.41298[1], 0.58702[0]
[ROS].istate = 0.39743[1], 0.60257[0]
[RTK].istate = 0.51183[1], 0.48817[0]
[RUNX2].istate = 0.68773[1], 0.31227000000000005[0]
[SHH].istate = 0.58358[1], 0.41642[0]
[Slug].istate = 0.35333[1], 0.6466700000000001[0]
[SMAD].istate = 0.65503[1], 0.34497[0]
[SMO].istate = 0.46522[1], 0.53478[0]
[Snail].istate = 0.56773[1], 0.43227000000000004[0]
[SPOP].istate = 0.39612[1], 0.60388[0]
[TAK1].istate = 0.47633[1], 0.5236700000000001[0]
[TCF].istate = 0.47811[1], 0.52189[0]
[TERT].istate = 0.91169[1], 0.08831[0]
[TGFb].istate = 0.23165[1], 0.76835[0]
[TGFBR].istate = 0.53704[1], 0.46296000000000004[0]
[TNFalpha].istate = 0.52403[1], 0.47597[0]
[TSC1_2].istate = 0.47727[1], 0.5227299999999999[0]
[TWIST1].istate = 0.45959[1], 0.5404100000000001[0]
[VEGF].istate = 0.38356[1], 0.61644[0]
[VHL].istate = 0.77232[1], 0.22768[0]
[WNT].istate = 0.45703[1], 0.54297[0]
[YWHAZ].istate = 0.71291[1], 0.28708999999999996[0]
