# Supplementary material for: Patient-specific Boolean models of signalling networks guide personalised treatments
Source: eLife. 2022 Feb 15;11:e72626. doi: 10.7554/eLife.72626 (PMC9018074; doi:10.7554/eLife.72626)
Supplement: Supplementary file 3. [file elife-72626-supp3.zip › SuppFile 3 TCGA model files/TCGA_mutCNA_RNA_models/PC_20191219_TCGA_mutCNA_RNA_101.cfg]

$u_Acidosis = 1
$d_Acidosis = 1
$u_AKT=0.48156
$d_AKT=2.07658
$u_AMP_ATP=2.751
$d_AMP_ATP=0.3635
$u_AMPK=0.48888
$d_AMPK=2.04549
$u_Androgen = 1
$d_Androgen = 1
$u_Angiogenesis = 1
$d_Angiogenesis = 1
$u_Apoptosis = 1
$d_Apoptosis = 1
$u_AR=0.76586
$d_AR=1.30572
$u_AR_ERG = 1
$d_AR_ERG = 1
$u_ATM=1.61084
$d_ATM=0.62079
$u_ATR=0.81133
$d_ATR=1.23254
$u_AXIN1=0.44912
$d_AXIN1=2.22658
$u_BAD=0.37557
$d_BAD=2.66262
$u_Bak=0.06751
$d_Bak=14.81262
$u_BAX=0.76703
$d_BAX=1.30373
$u_BCL2=7.56942
$d_BCL2=0.13211
$u_Bcl_XL=2.6439
$d_Bcl_XL=0.37823
$u_beta_catenin=3.20439
$d_beta_catenin=0.31207
$u_BIRC5=0.02737
$d_BIRC5=36.53635
$u_BMP2 = 1
$d_BMP2 = 1
$u_BRCA1=0.27536
$d_BRCA1=3.63161
$u_BRCA2=0.3393
$d_BRCA2=2.94724
$u_Carcinogen = 1
$d_Carcinogen = 1
$u_Caspase3 = 1
$d_Caspase3 = 1
$u_Caspase8=0.34874
$d_Caspase8=2.86747
$u_Caspase9=1.39465
$d_Caspase9=0.71703
$u_CDH2=8.28824
$d_CDH2=0.12065
$u_cFLAR=2.07257
$d_cFLAR=0.48249
$u_CHK1_2=0.53183
$d_CHK1_2=1.8803
$u_COX4I2=0.892
$d_COX4I2=1.12108
$u_CyclinB=0.11696
$d_CyclinB=8.54993
$u_CyclinD=2.24665
$d_CyclinD=0.44511
$u_CytoC=0.03947
$d_CytoC=25.3357
$u_APAF1=0.84066
$d_APAF1=1.18954
$u_DAXX=0.94412
$d_DAXX=1.05919
$u_DNA_Damage = 1
$d_DNA_Damage = 1
$u_DNA_Repair = 1
$d_DNA_Repair = 1
$u_Dsh=1.12058
$d_Dsh=0.8924
$u_E2F1=0.30681
$d_E2F1=3.25935
$u_E_cadherin=0.53422
$d_E_cadherin=1.87189
$u_eEF2=0.2079
$d_eEF2=4.81
$u_eEF2K=12.77445
$d_eEF2K=0.07828
$u_EMT = 1
$d_EMT = 1
$u_EP300=0.78039
$d_EP300=1.28141
$u_ERG=0.01
$d_ERG=100.0
$u_ERK=0.90398
$d_ERK=1.10622
$u_ETS1=1.04855
$d_ETS1=0.9537
$u_ETV1=3.79889
$d_ETV1=0.26323
$u_EZH2=0.07576
$d_EZH2=13.19958
$u_FADD=0.42659
$d_FADD=2.34417
$u_FOS=1.97352
$d_FOS=0.50671
$u_JUN=4.72998
$d_JUN=0.21142
$u_FOXA1=0.04437
$d_FOXA1=22.53775
$u_FOXO=2.95958
$d_FOXO=0.33789
$u_EGF=0.77507
$d_EGF=1.29021
$u_EGFR=5.18515
$d_EGFR=0.19286
$u_FGF=0.44156
$d_FGF=2.2647
$u_FGFR3=0.2855
$d_FGFR3=3.50263
$u_FRS2=0.63236
$d_FRS2=1.58138
$u_GADD45=3.23992
$d_GADD45=0.30865
$u_GLI=6.72854
$d_GLI=0.14862
$u_GLUT1=0.05414
$d_GLUT1=18.47063
$u_Glycolysis = 1
$d_Glycolysis = 1
$u_GSH=1.39783
$d_GSH=0.71539
$u_GSK3=0.30952
$d_GSK3=3.23081
$u_HIF1=0.58498
$d_HIF1=1.70946
$u_HSPs=0.21998
$d_HSPs=4.54587
$u_Hypermethylation = 1
$d_Hypermethylation = 1
$u_Hypoxia = 1
$d_Hypoxia = 1
$u_IDH1=0.98996
$d_IDH1=1.01014
$u_Invasion = 1
$d_Invasion = 1
$u_IKK=1.25466
$d_IKK=0.79703
$u_JNK=0.46937
$d_JNK=2.13052
$u_Lactic_acid=0.16622
$d_Lactic_acid=6.01612
$u_LDHA=0.16622
$d_LDHA=6.01612
$u_MAP3K1_3=2.23883
$d_MAP3K1_3=0.44666
$u_MDM2=1.55018
$d_MDM2=0.64509
$u_MED12=1.60887
$d_MED12=0.62155
$u_MEK1_2=0.32932
$d_MEK1_2=3.03656
$u_Metastasis = 1
$d_Metastasis = 1
$u_Migration = 1
$d_Migration = 1
$u_mTORC1=1.02116
$d_mTORC1=0.97928
$u_mTORC2=1.08792
$d_mTORC2=0.91919
$u_MXI1=5.12752
$d_MXI1=0.19503
$u_MYC=0.17957
$d_MYC=5.56886
$u_MYC_MAX=1.18824
$d_MYC_MAX=0.84158
$u_NCOA3=2.32741
$d_NCOA3=0.42966
$u_NCOR1=0.9973
$d_NCOR1=1.00271
$u_NCOR2=7.94217
$d_NCOR2=0.12591
$u_NF1=2.07512
$d_NF1=0.4819
$u_NF_kB=0.99995
$d_NF_kB=1.00005
$u_NKX3_1=1.24437
$d_NKX3_1=0.80362
$u_Nutrients = 1
$d_Nutrients = 1
$u_p14ARF=0.42748
$d_p14ARF=2.33929
$u_p15=1.28032
$d_p15=0.78105
$u_p21=0.87214
$d_p21=1.1466
$u_p38=5.1668
$d_p38=0.19354
$u_p53=3.76598
$d_p53=0.26554
$u_p70S6kab=0.57595
$d_p70S6kab=1.73626
$u_p90RSK=0.08742
$d_p90RSK=11.43903
$u_PDK1=0.39204
$d_PDK1=2.55076
$u_PHDs=1.33725
$d_PHDs=0.7478
$u_PI3K=0.9915
$d_PI3K=1.00857
$u_PIP3=1.12633
$d_PIP3=0.88784
$u_PKC=0.98911
$d_PKC=1.01101
$u_Proliferation = 1
$d_Proliferation = 1
$u_PTCH1=1.24378
$d_PTCH1=0.804
$u_PTEN=3.87367
$d_PTEN=0.25815
$u_Quiescence = 1
$d_Quiescence = 1
$u_RAF=1.84068
$d_RAF=0.54328
$u_RAGS=0.27794
$d_RAGS=3.5979
$u_RAS=0.72869
$d_RAS=1.37233
$u_RB1=1.33747
$d_RB1=0.74768
$u_Rheb=3.74964
$d_Rheb=0.26669
$u_ROS=0.81695
$d_ROS=1.22407
$u_RTK=2.21934
$d_RTK=0.45058
$u_RUNX2=3.94915
$d_RUNX2=0.25322
$u_SHH=2.08587
$d_SHH=0.47942
$u_Slug=9.11005
$d_Slug=0.10977
$u_SMAD=6.83259
$d_SMAD=0.14636
$u_SMO=2.90948
$d_SMO=0.3437
$u_Snail=0.56338
$d_Snail=1.775
$u_SPOP=33.93658
$d_SPOP=0.02947
$u_TAK1=4.29931
$d_TAK1=0.2326
$u_TCF=9.18007
$d_TCF=0.10893
$u_TERT=0.34837
$d_TERT=2.87051
$u_TGFb=7.71301
$d_TGFb=0.12965
$u_TGFBR=2.8142
$d_TGFBR=0.35534
$u_fused_event = 1
$d_fused_event = 1
$u_TNFalpha=2.39043
$d_TNFalpha=0.41833
$u_TSC1_2=3.70115
$d_TSC1_2=0.27019
$u_TWIST1=0.03847
$d_TWIST1=25.99428
$u_VEGF=2.39305
$d_VEGF=0.41788
$u_VHL=1.19673
$d_VHL=0.83561
$u_WNT=2.81458
$d_WNT=0.35529
$u_YWHAZ=0.21614
$d_YWHAZ=4.62663
$u_ZBTB17=2.33927
$d_ZBTB17=0.42748
discrete_time = 0
use_physrandgen = FALSE
seed_pseudorandom = 100
// sample_count = 500000
sample_count = 5000
max_time = 50
//time_tick = 0.01
time_tick = 0.1
thread_count = 1
statdist_traj_count = 100
statdist_cluster_threshold = 0.9
display_traj = 0
statdist_similarity_cache_max_size = 20000
//artificial nodes istate should be null
fused_event.istate=0
AR_ERG.istate=0	Acidosis.is_internal = TRUE
AKT.is_internal = TRUE
AMPK.is_internal = TRUE
AMP_ATP.is_internal = TRUE
Androgen.is_internal = TRUE
Angiogenesis.is_internal = TRUE
APAF1.is_internal = TRUE
Apoptosis.is_internal = FALSE
AR.is_internal = TRUE
AR_ERG.is_internal = TRUE
ATM.is_internal = TRUE
ATR.is_internal = TRUE
AXIN1.is_internal = TRUE
BAD.is_internal = TRUE
Bak.is_internal = TRUE
BAX.is_internal = TRUE
BCL2.is_internal = TRUE
Bcl_XL.is_internal = TRUE
beta_catenin.is_internal = TRUE
BIRC5.is_internal = TRUE
BMP2.is_internal = TRUE
BRCA1.is_internal = TRUE
BRCA2.is_internal = TRUE
Carcinogen.is_internal = TRUE
Caspase3.is_internal = TRUE
Caspase8.is_internal = TRUE
Caspase9.is_internal = TRUE
CDH2.is_internal = TRUE
cFLAR.is_internal = TRUE
CHK1_2.is_internal = TRUE
COX4I2.is_internal = TRUE
CyclinB.is_internal = TRUE
CyclinD.is_internal = TRUE
CytoC.is_internal = TRUE
DAXX.is_internal = TRUE
DNA_Damage.is_internal = TRUE
DNA_Repair.is_internal = TRUE
Dsh.is_internal = TRUE
E2F1.is_internal = TRUE
eEF2.is_internal = TRUE
eEF2K.is_internal = TRUE
EGF.is_internal = TRUE
EGFR.is_internal = TRUE
EMT.is_internal = TRUE
EP300.is_internal = TRUE
ERG.is_internal = TRUE
ERK.is_internal = TRUE
ETS1.is_internal = TRUE
ETV1.is_internal = TRUE
EZH2.is_internal = TRUE
E_cadherin.is_internal = TRUE
FADD.is_internal = TRUE
FGF.is_internal = TRUE
FGFR3.is_internal = TRUE
FOS.is_internal = TRUE
FOXA1.is_internal = TRUE
FOXO.is_internal = TRUE
FRS2.is_internal = TRUE
fused_event.is_internal = TRUE
GADD45.is_internal = TRUE
GLI.is_internal = TRUE
GLUT1.is_internal = TRUE
Glycolysis.is_internal = TRUE
GSH.is_internal = TRUE
GSK3.is_internal = TRUE
HIF1.is_internal = TRUE
HSPs.is_internal = TRUE
Hypermethylation.is_internal = TRUE
Hypoxia.is_internal = TRUE
IDH1.is_internal = TRUE
IKK.is_internal = TRUE
Invasion.is_internal = TRUE
JNK.is_internal = TRUE
JUN.is_internal = TRUE
Lactic_acid.is_internal = TRUE
LDHA.is_internal = TRUE
MAP3K1_3.is_internal = TRUE
MDM2.is_internal = TRUE
MED12.is_internal = TRUE
MEK1_2.is_internal = TRUE
Metastasis.is_internal = TRUE
Migration.is_internal = TRUE
mTORC1.is_internal = TRUE
mTORC2.is_internal = TRUE
MXI1.is_internal = TRUE
MYC.is_internal = TRUE
MYC_MAX.is_internal = TRUE
NCOA3.is_internal = TRUE
NCOR1.is_internal = TRUE
NCOR2.is_internal = TRUE
NF1.is_internal = TRUE
NF_kB.is_internal = TRUE
NKX3_1.is_internal = TRUE
Nutrients.is_internal = TRUE
p14ARF.is_internal = TRUE
p15.is_internal = TRUE
p21.is_internal = TRUE
p38.is_internal = TRUE
p53.is_internal = TRUE
p70S6kab.is_internal = TRUE
p90RSK.is_internal = TRUE
PDK1.is_internal = TRUE
PHDs.is_internal = TRUE
PI3K.is_internal = TRUE
PIP3.is_internal = TRUE
PKC.is_internal = TRUE
Proliferation.is_internal = FALSE
PTCH1.is_internal = TRUE
PTEN.is_internal = TRUE
Quiescence.is_internal = FALSE
RAF.is_internal = TRUE
RAGS.is_internal = TRUE
RAS.is_internal = TRUE
RB1.is_internal = TRUE
Rheb.is_internal = TRUE
ROS.is_internal = TRUE
RTK.is_internal = TRUE
RUNX2.is_internal = TRUE
SHH.is_internal = TRUE
Slug.is_internal = TRUE
SMAD.is_internal = TRUE
SMO.is_internal = TRUE
Snail.is_internal = TRUE
SPOP.is_internal = TRUE
TAK1.is_internal = TRUE
TCF.is_internal = TRUE
TERT.is_internal = TRUE
TGFb.is_internal = TRUE
TGFBR.is_internal = TRUE
TNFalpha.is_internal = TRUE
TSC1_2.is_internal = TRUE
TWIST1.is_internal = TRUE
VEGF.is_internal = TRUE
VHL.is_internal = TRUE
WNT.is_internal = TRUE
YWHAZ.is_internal = TRUE
ZBTB17.is_internal = TRUE
[Acidosis].istate = 0.5[1], 0.5[0]
[Androgen].istate = 0.5[1], 0.5[0]
[Carcinogen].istate = 0.5[1], 0.5[0]
[Hypoxia].istate = 0.5[1], 0.5[0]
[Nutrients].istate = 0.5[1], 0.5[0]
[AKT].istate = 0.42066[1], 0.57934[0]
[AMP_ATP].istate = 0.60987[1], 0.39013[0]
[AMPK].istate = 0.4223[1], 0.5777[0]
[APAF1].istate = 0.48116[1], 0.51884[0]
[AR].istate = 0.47104[1], 0.52896[0]
[ATM].istate = 0.55176[1], 0.44823999999999997[0]
[ATR].istate = 0.4773[1], 0.5226999999999999[0]
[AXIN1].istate = 0.41309[1], 0.58691[0]
[BAD].istate = 0.39367[1], 0.60633[0]
[Bak].istate = 0.20733[1], 0.79267[0]
[BAX].istate = 0.4712[1], 0.5287999999999999[0]
[Bcl_XL].istate = 0.60556[1], 0.39444[0]
[BCL2].istate = 0.71977[1], 0.28023[0]
[beta_catenin].istate = 0.62644[1], 0.37356[0]
[BIRC5].istate = 0.10933[1], 0.89067[0]
[BRCA1].istate = 0.35997[1], 0.64003[0]
[BRCA2].istate = 0.38264[1], 0.61736[0]
[Caspase8].istate = 0.38563[1], 0.6143700000000001[0]
[Caspase9].istate = 0.53612[1], 0.46387999999999996[0]
[CDH2].istate = 0.72962[1], 0.27037999999999995[0]
[cFLAR].istate = 0.57913[1], 0.42086999999999997[0]
[CHK1_2].istate = 0.43144[1], 0.56856[0]
[COX4I2].istate = 0.48759[1], 0.51241[0]
[CyclinB].istate = 0.26701[1], 0.73299[0]
[CyclinD].istate = 0.58788[1], 0.41212000000000004[0]
[CytoC].istate = 0.14906[1], 0.85094[0]
[DAXX].istate = 0.49376[1], 0.50624[0]
[Dsh].istate = 0.51236[1], 0.48763999999999996[0]
[E_cadherin].istate = 0.43193[1], 0.5680700000000001[0]
[E2F1].istate = 0.37172[1], 0.62828[0]
[eEF2].istate = 0.32946[1], 0.67054[0]
[eEF2K].istate = 0.77659[1], 0.22341[0]
[EGF].istate = 0.47234[1], 0.52766[0]
[EGFR].istate = 0.67869[1], 0.32131[0]
[EP300].istate = 0.47308[1], 0.52692[0]
[ERG].istate = 0.0[1], 1.0[0]
[ERK].istate = 0.48904[1], 0.5109600000000001[0]
[ETS1].istate = 0.50515[1], 0.49485[0]
[ETV1].istate = 0.64491[1], 0.35509[0]
[EZH2].istate = 0.21986[1], 0.7801400000000001[0]
[FADD].istate = 0.4075[1], 0.5925[0]
[FGF].istate = 0.41125[1], 0.58875[0]
[FGFR3].istate = 0.3639[1], 0.6361[0]
[FOS].istate = 0.57381[1], 0.42618999999999996[0]
[FOXA1].istate = 0.16177[1], 0.83823[0]
[FOXO].istate = 0.61781[1], 0.38219000000000003[0]
[FRS2].istate = 0.45024[1], 0.54976[0]
[GADD45].istate = 0.62763[1], 0.37237[0]
[GLI].istate = 0.70698[1], 0.29301999999999995[0]
[GLUT1].istate = 0.18337[1], 0.81663[0]
[GSH].istate = 0.53636[1], 0.46364000000000005[0]
[GSK3].istate = 0.37267[1], 0.6273299999999999[0]
[HIF1].istate = 0.44179[1], 0.55821[0]
[HSPs].istate = 0.3356[1], 0.6644[0]
[IDH1].istate = 0.4989[1], 0.5011[0]
[IKK].istate = 0.52463[1], 0.47536999999999996[0]
[JNK].istate = 0.41788[1], 0.58212[0]
[JUN].istate = 0.66871[1], 0.33129[0]
[Lactic_acid].istate = 0.30517[1], 0.6948300000000001[0]
[LDHA].istate = 0.30517[1], 0.6948300000000001[0]
[MAP3K1_3].istate = 0.58751[1], 0.41249[0]
[MDM2].istate = 0.5476[1], 0.4524[0]
[MED12].istate = 0.55163[1], 0.44837000000000005[0]
[MEK1_2].istate = 0.3794[1], 0.6206[0]
[ZBTB17].istate = 0.59227[1], 0.40773000000000004[0]
[mTORC1].istate = 0.50227[1], 0.49773[0]
[mTORC2].istate = 0.50915[1], 0.49085[0]
[MXI1].istate = 0.67748[1], 0.32252000000000003[0]
[MYC].istate = 0.31356[1], 0.6864399999999999[0]
[MYC_MAX].istate = 0.51873[1], 0.48127[0]
[NCOA3].istate = 0.59172[1], 0.40828[0]
[NCOR1].istate = 0.49971[1], 0.50029[0]
[NCOR2].istate = 0.72498[1], 0.27502000000000004[0]
[NF_kB].istate = 0.49999[1], 0.5000100000000001[0]
[NF1].istate = 0.57926[1], 0.42074[0]
[NKX3_1].istate = 0.52374[1], 0.47626[0]
[p14ARF].istate = 0.40773[1], 0.5922700000000001[0]
[p15].istate = 0.52683[1], 0.47317[0]
[p21].istate = 0.48515[1], 0.51485[0]
[p38].istate = 0.67831[1], 0.32169000000000003[0]
[p53].istate = 0.64397[1], 0.35602999999999996[0]
[p70S6kab].istate = 0.4401[1], 0.5599000000000001[0]
[p90RSK].istate = 0.23541[1], 0.76459[0]
[PDK1].istate = 0.39833[1], 0.6016699999999999[0]
[PHDs].istate = 0.53155[1], 0.46845000000000003[0]
[PI3K].istate = 0.49907[1], 0.50093[0]
[PIP3].istate = 0.51292[1], 0.48707999999999996[0]
[PKC].istate = 0.49881[1], 0.50119[0]
[PTCH1].istate = 0.52369[1], 0.47631[0]
[PTEN].istate = 0.64703[1], 0.35297[0]
[RAF].istate = 0.56624[1], 0.43376000000000003[0]
[RAGS].istate = 0.36099[1], 0.6390100000000001[0]
[RAS].istate = 0.46564[1], 0.53436[0]
[RB1].istate = 0.53157[1], 0.46843[0]
[Rheb].istate = 0.6435[1], 0.35650000000000004[0]
[ROS].istate = 0.47805[1], 0.52195[0]
[RTK].istate = 0.58656[1], 0.41344000000000003[0]
[RUNX2].istate = 0.64913[1], 0.35087[0]
[SHH].istate = 0.57982[1], 0.42018[0]
[Slug].istate = 0.73988[1], 0.26012[0]
[SMAD].istate = 0.70865[1], 0.29135[0]
[SMO].istate = 0.61595[1], 0.38405[0]
[Snail].istate = 0.4377[1], 0.5623[0]
[SPOP].istate = 0.88267[1], 0.11733000000000005[0]
[TAK1].istate = 0.65835[1], 0.34165[0]
[TCF].istate = 0.74071[1], 0.25929[0]
[TERT].istate = 0.38551[1], 0.61449[0]
[TGFb].istate = 0.72181[1], 0.27819000000000005[0]
[TGFBR].istate = 0.61234[1], 0.38766[0]
[TNFalpha].istate = 0.59462[1], 0.40537999999999996[0]
[TSC1_2].istate = 0.64208[1], 0.35792[0]
[TWIST1].istate = 0.14627[1], 0.85373[0]
[VEGF].istate = 0.59474[1], 0.40525999999999995[0]
[VHL].istate = 0.5195[1], 0.48050000000000004[0]
[WNT].istate = 0.61235[1], 0.38765000000000005[0]
[YWHAZ].istate = 0.33368[1], 0.66632[0]
