# Supplementary material for: Patient-specific Boolean models of signalling networks guide personalised treatments
Source: eLife. 2022 Feb 15;11:e72626. doi: 10.7554/eLife.72626 (PMC9018074; doi:10.7554/eLife.72626)
Supplement: Supplementary file 3. [file elife-72626-supp3.zip › SuppFile 3 TCGA model files/TCGA_mutCNA_RNA_models/PC_20191219_TCGA_mutCNA_RNA_102.cfg]

$u_Acidosis = 1
$d_Acidosis = 1
$u_AKT=0.9096
$d_AKT=1.09938
$u_AMP_ATP=0.12694
$d_AMP_ATP=7.87774
$u_AMPK=0.1957
$d_AMPK=5.10986
$u_Androgen = 1
$d_Androgen = 1
$u_Angiogenesis = 1
$d_Angiogenesis = 1
$u_Apoptosis = 1
$d_Apoptosis = 1
$u_AR=0.16135
$d_AR=6.19771
$u_AR_ERG = 1
$d_AR_ERG = 1
$u_ATM=3.12843
$d_ATM=0.31965
$u_ATR=1.04539
$d_ATR=0.95658
$u_AXIN1=1.75302
$d_AXIN1=0.57044
$u_BAD=10.84317
$d_BAD=0.09222
$u_Bak=12.41763
$d_Bak=0.08053
$u_BAX=1.16895
$d_BAX=0.85547
$u_BCL2=0.0601
$d_BCL2=16.63894
$u_Bcl_XL=0.72055
$d_Bcl_XL=1.38783
$u_beta_catenin=0.66964
$d_beta_catenin=1.49334
$u_BIRC5=0.45413
$d_BIRC5=2.20201
$u_BMP2 = 1
$d_BMP2 = 1
$u_BRCA1=0.1687
$d_BRCA1=5.92768
$u_BRCA2=0.07394
$d_BRCA2=13.52448
$u_Carcinogen = 1
$d_Carcinogen = 1
$u_Caspase3 = 1
$d_Caspase3 = 1
$u_Caspase8=1.71182
$d_Caspase8=0.58417
$u_Caspase9=14.27011
$d_Caspase9=0.07008
$u_CDH2=0.20677
$d_CDH2=4.83629
$u_cFLAR=0.99543
$d_cFLAR=1.00459
$u_CHK1_2=4.86079
$d_CHK1_2=0.20573
$u_COX4I2=1.65135
$d_COX4I2=0.60557
$u_CyclinB=0.81194
$d_CyclinB=1.23162
$u_CyclinD=0.54953
$d_CyclinD=1.81974
$u_CytoC=5.89165
$d_CytoC=0.16973
$u_APAF1=0.51788
$d_APAF1=1.93095
$u_DAXX=21.50437
$d_DAXX=0.0465
$u_DNA_Damage = 1
$d_DNA_Damage = 1
$u_DNA_Repair = 1
$d_DNA_Repair = 1
$u_Dsh=3.81209
$d_Dsh=0.26232
$u_E2F1=0.63696
$d_E2F1=1.56996
$u_E_cadherin=1.05532
$d_E_cadherin=0.94758
$u_eEF2=1.07273
$d_eEF2=0.9322
$u_eEF2K=1.46001
$d_eEF2K=0.68493
$u_EMT = 1
$d_EMT = 1
$u_EP300=0.41826
$d_EP300=2.39086
$u_ERG=0.01
$d_ERG=100.0
$u_ERK=0.5407
$d_ERK=1.84945
$u_ETS1=3.27889
$d_ETS1=0.30498
$u_ETV1=0.08627
$d_ETV1=11.59152
$u_EZH2=1.43692
$d_EZH2=0.69593
$u_FADD=1.0509
$d_FADD=0.95157
$u_FOS=1.37171
$d_FOS=0.72902
$u_JUN=22.10476
$d_JUN=0.04524
$u_FOXA1=28.20603
$d_FOXA1=0
$u_FOXO=1.10363
$d_FOXO=0.9061
$u_EGF=1.32455
$d_EGF=0.75497
$u_EGFR=0.03854
$d_EGFR=25.94707
$u_FGF=0.1623
$d_FGF=6.16143
$u_FGFR3=0.14543
$d_FGFR3=6.87616
$u_FRS2=0.15539
$d_FRS2=6.43542
$u_GADD45=0.10268
$d_GADD45=9.73899
$u_GLI=0.7571
$d_GLI=1.32083
$u_GLUT1=0.32356
$d_GLUT1=3.09062
$u_Glycolysis = 1
$d_Glycolysis = 1
$u_GSH=0.82396
$d_GSH=1.21365
$u_GSK3=0.3103
$d_GSK3=3.22269
$u_HIF1=0.1852
$d_HIF1=5.39957
$u_HSPs=3.04118
$d_HSPs=0.32882
$u_Hypermethylation = 1
$d_Hypermethylation = 1
$u_Hypoxia = 1
$d_Hypoxia = 1
$u_IDH1=3.42239
$d_IDH1=0.29219
$u_Invasion = 1
$d_Invasion = 1
$u_IKK=5.19011
$d_IKK=0.19267
$u_JNK=1.51284
$d_JNK=0.66101
$u_Lactic_acid=1.18877
$d_Lactic_acid=0.84121
$u_LDHA=1.18877
$d_LDHA=0.84121
$u_MAP3K1_3=0.10356
$d_MAP3K1_3=9.65624
$u_MDM2=0.02518
$d_MDM2=39.71406
$u_MED12=0.75281
$d_MED12=1.32836
$u_MEK1_2=1.71578
$d_MEK1_2=0.58283
$u_Metastasis = 1
$d_Metastasis = 1
$u_Migration = 1
$d_Migration = 1
$u_mTORC1=2.75843
$d_mTORC1=0.36253
$u_mTORC2=1.86759
$d_mTORC2=0.53545
$u_MXI1=25.0413
$d_MXI1=0.03993
$u_MYC=2.13212
$d_MYC=0.46902
$u_MYC_MAX=1.02276
$d_MYC_MAX=0.97775
$u_NCOA3=0.10915
$d_NCOA3=9.1617
$u_NCOR1=0.16335
$d_NCOR1=6.12182
$u_NCOR2=0.09146
$d_NCOR2=10.93374
$u_NF1=0.41712
$d_NF1=2.39739
$u_NF_kB=1.76684
$d_NF_kB=0.56598
$u_NKX3_1=1.2971
$d_NKX3_1=0.77095
$u_Nutrients = 1
$d_Nutrients = 1
$u_p14ARF=1.9616
$d_p14ARF=0.50979
$u_p15=0.06494
$d_p15=15.39883
$u_p21=3.15197
$d_p21=0.31726
$u_p38=0.14717
$d_p38=6.79486
$u_p53=0
$d_p53=96.80542
$u_p70S6kab=9.18041
$d_p70S6kab=0.10893
$u_p90RSK=0.70952
$d_p90RSK=1.4094
$u_PDK1=0.88107
$d_PDK1=1.13498
$u_PHDs=0.46379
$d_PHDs=2.15615
$u_PI3K=0.61557
$d_PI3K=1.62451
$u_PIP3=0.21197
$d_PIP3=4.71765
$u_PKC=0.3414
$d_PKC=2.92912
$u_Proliferation = 1
$d_Proliferation = 1
$u_PTCH1=0.20851
$d_PTCH1=4.79593
$u_PTEN=0.06473
$d_PTEN=15.44879
$u_Quiescence = 1
$d_Quiescence = 1
$u_RAF=4.0598
$d_RAF=0.24632
$u_RAGS=0.01287
$d_RAGS=77.70008
$u_RAS=0.64423
$d_RAS=1.55224
$u_RB1=0.50585
$d_RB1=1.97687
$u_Rheb=1.90627
$d_Rheb=0.52458
$u_ROS=0.27883
$d_ROS=3.58641
$u_RTK=0.588
$d_RTK=1.70068
$u_RUNX2=0.40849
$d_RUNX2=2.44804
$u_SHH=4.1788
$d_SHH=0.2393
$u_Slug=0.17847
$d_Slug=5.60318
$u_SMAD=0.02658
$d_SMAD=37.62227
$u_SMO=5.87704
$d_SMO=0.17015
$u_Snail=1.27859
$d_Snail=0.78211
$u_SPOP=0.69784
$d_SPOP=1.43299
$u_TAK1=3.45815
$d_TAK1=0.28917
$u_TCF=1.26889
$d_TCF=0.78809
$u_TERT=40.35288
$d_TERT=0.02478
$u_TGFb=0.5521
$d_TGFb=1.81127
$u_TGFBR=0.45287
$d_TGFBR=2.20814
$u_fused_event = 1
$d_fused_event = 1
$u_TNFalpha=0.66349
$d_TNFalpha=1.50718
$u_TSC1_2=3.08225
$d_TSC1_2=0.32444
$u_TWIST1=1.23855
$d_TWIST1=0.8074
$u_VEGF=10.6814
$d_VEGF=0.09362
$u_VHL=0.03746
$d_VHL=26.69514
$u_WNT=0.35235
$d_WNT=2.83809
$u_YWHAZ=2.98501
$d_YWHAZ=0.33501
$u_ZBTB17=28.70232
$d_ZBTB17=0.03484
discrete_time = 0
use_physrandgen = FALSE
seed_pseudorandom = 100
// sample_count = 500000
sample_count = 5000
max_time = 50
//time_tick = 0.01
time_tick = 0.1
thread_count = 1
statdist_traj_count = 100
statdist_cluster_threshold = 0.9
display_traj = 0
statdist_similarity_cache_max_size = 20000
//artificial nodes istate should be null
fused_event.istate=0
AR_ERG.istate=0	Acidosis.is_internal = TRUE
AKT.is_internal = TRUE
AMPK.is_internal = TRUE
AMP_ATP.is_internal = TRUE
Androgen.is_internal = TRUE
Angiogenesis.is_internal = TRUE
APAF1.is_internal = TRUE
Apoptosis.is_internal = FALSE
AR.is_internal = TRUE
AR_ERG.is_internal = TRUE
ATM.is_internal = TRUE
ATR.is_internal = TRUE
AXIN1.is_internal = TRUE
BAD.is_internal = TRUE
Bak.is_internal = TRUE
BAX.is_internal = TRUE
BCL2.is_internal = TRUE
Bcl_XL.is_internal = TRUE
beta_catenin.is_internal = TRUE
BIRC5.is_internal = TRUE
BMP2.is_internal = TRUE
BRCA1.is_internal = TRUE
BRCA2.is_internal = TRUE
Carcinogen.is_internal = TRUE
Caspase3.is_internal = TRUE
Caspase8.is_internal = TRUE
Caspase9.is_internal = TRUE
CDH2.is_internal = TRUE
cFLAR.is_internal = TRUE
CHK1_2.is_internal = TRUE
COX4I2.is_internal = TRUE
CyclinB.is_internal = TRUE
CyclinD.is_internal = TRUE
CytoC.is_internal = TRUE
DAXX.is_internal = TRUE
DNA_Damage.is_internal = TRUE
DNA_Repair.is_internal = TRUE
Dsh.is_internal = TRUE
E2F1.is_internal = TRUE
eEF2.is_internal = TRUE
eEF2K.is_internal = TRUE
EGF.is_internal = TRUE
EGFR.is_internal = TRUE
EMT.is_internal = TRUE
EP300.is_internal = TRUE
ERG.is_internal = TRUE
ERK.is_internal = TRUE
ETS1.is_internal = TRUE
ETV1.is_internal = TRUE
EZH2.is_internal = TRUE
E_cadherin.is_internal = TRUE
FADD.is_internal = TRUE
FGF.is_internal = TRUE
FGFR3.is_internal = TRUE
FOS.is_internal = TRUE
FOXA1.is_internal = TRUE
FOXO.is_internal = TRUE
FRS2.is_internal = TRUE
fused_event.is_internal = TRUE
GADD45.is_internal = TRUE
GLI.is_internal = TRUE
GLUT1.is_internal = TRUE
Glycolysis.is_internal = TRUE
GSH.is_internal = TRUE
GSK3.is_internal = TRUE
HIF1.is_internal = TRUE
HSPs.is_internal = TRUE
Hypermethylation.is_internal = TRUE
Hypoxia.is_internal = TRUE
IDH1.is_internal = TRUE
IKK.is_internal = TRUE
Invasion.is_internal = TRUE
JNK.is_internal = TRUE
JUN.is_internal = TRUE
Lactic_acid.is_internal = TRUE
LDHA.is_internal = TRUE
MAP3K1_3.is_internal = TRUE
MDM2.is_internal = TRUE
MED12.is_internal = TRUE
MEK1_2.is_internal = TRUE
Metastasis.is_internal = TRUE
Migration.is_internal = TRUE
mTORC1.is_internal = TRUE
mTORC2.is_internal = TRUE
MXI1.is_internal = TRUE
MYC.is_internal = TRUE
MYC_MAX.is_internal = TRUE
NCOA3.is_internal = TRUE
NCOR1.is_internal = TRUE
NCOR2.is_internal = TRUE
NF1.is_internal = TRUE
NF_kB.is_internal = TRUE
NKX3_1.is_internal = TRUE
Nutrients.is_internal = TRUE
p14ARF.is_internal = TRUE
p15.is_internal = TRUE
p21.is_internal = TRUE
p38.is_internal = TRUE
p53.is_internal = TRUE
p70S6kab.is_internal = TRUE
p90RSK.is_internal = TRUE
PDK1.is_internal = TRUE
PHDs.is_internal = TRUE
PI3K.is_internal = TRUE
PIP3.is_internal = TRUE
PKC.is_internal = TRUE
Proliferation.is_internal = FALSE
PTCH1.is_internal = TRUE
PTEN.is_internal = TRUE
Quiescence.is_internal = FALSE
RAF.is_internal = TRUE
RAGS.is_internal = TRUE
RAS.is_internal = TRUE
RB1.is_internal = TRUE
Rheb.is_internal = TRUE
ROS.is_internal = TRUE
RTK.is_internal = TRUE
RUNX2.is_internal = TRUE
SHH.is_internal = TRUE
Slug.is_internal = TRUE
SMAD.is_internal = TRUE
SMO.is_internal = TRUE
Snail.is_internal = TRUE
SPOP.is_internal = TRUE
TAK1.is_internal = TRUE
TCF.is_internal = TRUE
TERT.is_internal = TRUE
TGFb.is_internal = TRUE
TGFBR.is_internal = TRUE
TNFalpha.is_internal = TRUE
TSC1_2.is_internal = TRUE
TWIST1.is_internal = TRUE
VEGF.is_internal = TRUE
VHL.is_internal = TRUE
WNT.is_internal = TRUE
YWHAZ.is_internal = TRUE
ZBTB17.is_internal = TRUE
[Acidosis].istate = 0.5[1], 0.5[0]
[Androgen].istate = 0.5[1], 0.5[0]
[Carcinogen].istate = 0.5[1], 0.5[0]
[Hypoxia].istate = 0.5[1], 0.5[0]
[Nutrients].istate = 0.5[1], 0.5[0]
[AKT].istate = 0.48971[1], 0.51029[0]
[AMP_ATP].istate = 0.2759[1], 0.7241[0]
[AMPK].istate = 0.3229[1], 0.6771[0]
[APAF1].istate = 0.42856[1], 0.57144[0]
[AR].istate = 0.30194[1], 0.69806[0]
[ATM].istate = 0.62383[1], 0.37617[0]
[ATR].istate = 0.50482[1], 0.49517999999999995[0]
[AXIN1].istate = 0.56095[1], 0.43905000000000005[0]
[BAD].istate = 0.75879[1], 0.24121000000000004[0]
[Bak].istate = 0.77351[1], 0.22648999999999997[0]
[BAX].istate = 0.51695[1], 0.48305[0]
[Bcl_XL].istate = 0.46442[1], 0.53558[0]
[BCL2].istate = 0.19472[1], 0.80528[0]
[beta_catenin].istate = 0.45646[1], 0.54354[0]
[BIRC5].istate = 0.4143[1], 0.5857[0]
[BRCA1].istate = 0.30678[1], 0.69322[0]
[BRCA2].istate = 0.21722[1], 0.78278[0]
[Caspase8].istate = 0.55836[1], 0.44164000000000003[0]
[Caspase9].istate = 0.78861[1], 0.21138999999999997[0]
[CDH2].istate = 0.32887[1], 0.67113[0]
[cFLAR].istate = 0.4995[1], 0.5005[0]
[CHK1_2].istate = 0.67168[1], 0.32831999999999995[0]
[COX4I2].istate = 0.55446[1], 0.44554000000000005[0]
[CyclinB].istate = 0.47738[1], 0.52262[0]
[CyclinD].istate = 0.435[1], 0.565[0]
[CytoC].istate = 0.69256[1], 0.30744000000000005[0]
[DAXX].istate = 0.83313[1], 0.16686999999999996[0]
[Dsh].istate = 0.64529[1], 0.35470999999999997[0]
[E_cadherin].istate = 0.50585[1], 0.49415[0]
[E2F1].istate = 0.45103[1], 0.54897[0]
[eEF2].istate = 0.50762[1], 0.49238000000000004[0]
[eEF2K].istate = 0.54109[1], 0.45891000000000004[0]
[EGF].istate = 0.53052[1], 0.46948[0]
[EGFR].istate = 0.14648[1], 0.8535200000000001[0]
[EP300].istate = 0.40536[1], 0.5946400000000001[0]
[ERG].istate = 0.0[1], 1.0[0]
[ERK].istate = 0.43324[1], 0.5667599999999999[0]
[ETS1].istate = 0.62893[1], 0.37107[0]
[ETV1].istate = 0.23397[1], 0.76603[0]
[EZH2].istate = 0.53936[1], 0.46064000000000005[0]
[FADD].istate = 0.50539[1], 0.49461[0]
[FGF].istate = 0.30258[1], 0.6974199999999999[0]
[FGFR3].istate = 0.29067[1], 0.70933[0]
[FOS].istate = 0.53432[1], 0.46568[0]
[FOXO].istate = 0.51071[1], 0.48929[0]
[FRS2].istate = 0.29786[1], 0.70214[0]
[GADD45].istate = 0.25287[1], 0.7471300000000001[0]
[GLI].istate = 0.46979[1], 0.5302100000000001[0]
[GLUT1].istate = 0.37749[1], 0.62251[0]
[GSH].istate = 0.47898[1], 0.52102[0]
[GSK3].istate = 0.37295[1], 0.62705[0]
[HIF1].istate = 0.31691[1], 0.68309[0]
[HSPs].istate = 0.62076[1], 0.37924[0]
[IDH1].istate = 0.63358[1], 0.36641999999999997[0]
[IKK].istate = 0.67879[1], 0.32121[0]
[JNK].istate = 0.54495[1], 0.45504999999999995[0]
[JUN].istate = 0.83612[1], 0.16388000000000003[0]
[Lactic_acid].istate = 0.51877[1], 0.48123000000000005[0]
[LDHA].istate = 0.51877[1], 0.48123000000000005[0]
[MAP3K1_3].istate = 0.2538[1], 0.7462[0]
[MDM2].istate = 0.10025[1], 0.89975[0]
[MED12].istate = 0.46917[1], 0.53083[0]
[MEK1_2].istate = 0.55862[1], 0.44138[0]
[ZBTB17].istate = 0.86448[1], 0.13551999999999997[0]
[mTORC1].istate = 0.61017[1], 0.38983[0]
[mTORC2].istate = 0.56782[1], 0.43218[0]
[MXI1].istate = 0.84966[1], 0.15034000000000003[0]
[MYC].istate = 0.5822[1], 0.41779999999999995[0]
[MYC_MAX].istate = 0.50244[1], 0.49756[0]
[NCOA3].istate = 0.25951[1], 0.74049[0]
[NCOR1].istate = 0.30328[1], 0.69672[0]
[NCOR2].istate = 0.2403[1], 0.7597[0]
[NF_kB].istate = 0.5618[1], 0.43820000000000003[0]
[NF1].istate = 0.40507[1], 0.59493[0]
[NKX3_1].istate = 0.52824[1], 0.47175999999999996[0]
[p14ARF].istate = 0.57315[1], 0.42684999999999995[0]
[p15].istate = 0.20312[1], 0.79688[0]
[p21].istate = 0.62465[1], 0.37534999999999996[0]
[p38].istate = 0.29195[1], 0.7080500000000001[0]
[p70S6kab].istate = 0.74072[1], 0.25927999999999995[0]
[p90RSK].istate = 0.46274[1], 0.5372600000000001[0]
[PDK1].istate = 0.48625[1], 0.5137499999999999[0]
[PHDs].istate = 0.41658[1], 0.58342[0]
[PI3K].istate = 0.44732[1], 0.5526800000000001[0]
[PIP3].istate = 0.33157[1], 0.6684300000000001[0]
[PKC].istate = 0.38331[1], 0.61669[0]
[PTCH1].istate = 0.32978[1], 0.67022[0]
[PTEN].istate = 0.20277[1], 0.79723[0]
[RAF].istate = 0.65213[1], 0.34787[0]
[RAGS].istate = 0.02743[1], 0.97257[0]
[RAS].istate = 0.45226[1], 0.54774[0]
[RB1].istate = 0.42601[1], 0.57399[0]
[Rheb].istate = 0.57005[1], 0.42995000000000005[0]
[ROS].istate = 0.36133[1], 0.6386700000000001[0]
[RTK].istate = 0.44234[1], 0.55766[0]
[RUNX2].istate = 0.4028[1], 0.5972[0]
[SHH].istate = 0.65526[1], 0.34474000000000005[0]
[Slug].istate = 0.31289[1], 0.68711[0]
[SMAD].istate = 0.10615[1], 0.89385[0]
[SMO].istate = 0.69229[1], 0.30771000000000004[0]
[Snail].istate = 0.52668[1], 0.47331999999999996[0]
[SPOP].istate = 0.46094[1], 0.53906[0]
[TAK1].istate = 0.63471[1], 0.36529[0]
[TCF].istate = 0.52586[1], 0.47414[0]
[TERT].istate = 0.90147[1], 0.09853[0]
[TGFb].istate = 0.4355[1], 0.5645[0]
[TGFBR].istate = 0.41399[1], 0.5860099999999999[0]
[TNFalpha].istate = 0.45546[1], 0.54454[0]
[TSC1_2].istate = 0.62222[1], 0.37778[0]
[TWIST1].istate = 0.52323[1], 0.47677[0]
[VEGF].istate = 0.75716[1], 0.24283999999999994[0]
[VHL].istate = 0.14341[1], 0.85659[0]
[WNT].istate = 0.38674[1], 0.61326[0]
[YWHAZ].istate = 0.61874[1], 0.38126000000000004[0]
[FOXA1].istate=1[1], 0[1]
[p53].istate=0[1], 1[0]
