# Supplementary material for: Patient-specific Boolean models of signalling networks guide personalised treatments
Source: eLife. 2022 Feb 15;11:e72626. doi: 10.7554/eLife.72626 (PMC9018074; doi:10.7554/eLife.72626)
Supplement: Supplementary file 3. [file elife-72626-supp3.zip › SuppFile 3 TCGA model files/TCGA_mutCNA_RNA_models/PC_20191219_TCGA_mutCNA_RNA_103.cfg]

$u_Acidosis = 1
$d_Acidosis = 1
$u_AKT=0.35403
$d_AKT=2.82462
$u_AMP_ATP=3.92617
$d_AMP_ATP=0.2547
$u_AMPK=0.39627
$d_AMPK=2.52353
$u_Androgen = 1
$d_Androgen = 1
$u_Angiogenesis = 1
$d_Angiogenesis = 1
$u_Apoptosis = 1
$d_Apoptosis = 1
$u_AR=4.39104
$d_AR=0.22774
$u_AR_ERG = 1
$d_AR_ERG = 1
$u_ATM=17.39748
$d_ATM=0.05748
$u_ATR=12.28914
$d_ATR=0.08137
$u_AXIN1=0.04787
$d_AXIN1=20.88991
$u_BAD=0.03075
$d_BAD=32.52033
$u_Bak=0.39263
$d_Bak=2.54693
$u_BAX=0.08721
$d_BAX=11.46657
$u_BCL2=1.81303
$d_BCL2=0.55156
$u_Bcl_XL=0.09785
$d_Bcl_XL=10.21972
$u_beta_catenin=14.27313
$d_beta_catenin=0.07006
$u_BIRC5=0.34409
$d_BIRC5=2.90622
$u_BMP2 = 1
$d_BMP2 = 1
$u_BRCA1=4.15831
$d_BRCA1=0.24048
$u_BRCA2=5.09618
$d_BRCA2=0.19623
$u_Carcinogen = 1
$d_Carcinogen = 1
$u_Caspase3 = 1
$d_Caspase3 = 1
$u_Caspase8=4.0961
$d_Caspase8=0.24413
$u_Caspase9=0.35061
$d_Caspase9=2.85217
$u_CDH2=0.06625
$d_CDH2=15.09434
$u_cFLAR=33.22016
$d_cFLAR=0.0301
$u_CHK1_2=0.85918
$d_CHK1_2=1.1639
$u_COX4I2=0.42087
$d_COX4I2=2.37603
$u_CyclinB=0.80838
$d_CyclinB=1.23704
$u_CyclinD=0.70555
$d_CyclinD=1.41733
$u_CytoC=0.31149
$d_CytoC=3.21038
$u_APAF1=27.24792
$d_APAF1=0.0367
$u_DAXX=0.04924
$d_DAXX=20.30869
$u_DNA_Damage = 1
$d_DNA_Damage = 1
$u_DNA_Repair = 1
$d_DNA_Repair = 1
$u_Dsh=0.17073
$d_Dsh=5.8572
$u_E2F1=0.24626
$d_E2F1=4.06075
$u_E_cadherin=0.64398
$d_E_cadherin=1.55284
$u_eEF2=1.61996
$d_eEF2=0.6173
$u_eEF2K=1.90208
$d_eEF2K=0.52574
$u_EMT = 1
$d_EMT = 1
$u_EP300=5.90356
$d_EP300=0.16939
$u_ERG=0.01
$d_ERG=100.0
$u_ERK=0.98148
$d_ERK=1.01887
$u_ETS1=7.80801
$d_ETS1=0.12807
$u_ETV1=3.47864
$d_ETV1=0.28747
$u_EZH2=0.5803
$d_EZH2=1.72325
$u_FADD=0.023
$d_FADD=43.47826
$u_FOS=20.22029
$d_FOS=0.04946
$u_JUN=30.57194
$d_JUN=0.03271
$u_FOXA1=0.89366
$d_FOXA1=1.11899
$u_FOXO=4.99922
$d_FOXO=0.20003
$u_EGF=2.11992
$d_EGF=0.47172
$u_EGFR=5.55064
$d_EGFR=0.18016
$u_FGF=0.59479
$d_FGF=1.68127
$u_FGFR3=0.27229
$d_FGFR3=3.67255
$u_FRS2=8.43784
$d_FRS2=0.11851
$u_GADD45=22.17553
$d_GADD45=0.04509
$u_GLI=2.90608
$d_GLI=0.34411
$u_GLUT1=0.20324
$d_GLUT1=4.92029
$u_Glycolysis = 1
$d_Glycolysis = 1
$u_GSH=0.08124
$d_GSH=12.30921
$u_GSK3=0.29739
$d_GSK3=3.36259
$u_HIF1=54.33201
$d_HIF1=0.01841
$u_HSPs=0.51691
$d_HSPs=1.93457
$u_Hypermethylation = 1
$d_Hypermethylation = 1
$u_Hypoxia = 1
$d_Hypoxia = 1
$u_IDH1=1.64166
$d_IDH1=0.60914
$u_Invasion = 1
$d_Invasion = 1
$u_IKK=2.63755
$d_IKK=0.37914
$u_JNK=0.46978
$d_JNK=2.12866
$u_Lactic_acid=5.23956
$d_Lactic_acid=0.19086
$u_LDHA=5.23956
$d_LDHA=0.19086
$u_MAP3K1_3=6.19785
$d_MAP3K1_3=0.16135
$u_MDM2=7.38578
$d_MDM2=0.1354
$u_MED12=4.45599
$d_MED12=0.22442
$u_MEK1_2=0.06827
$d_MEK1_2=14.64772
$u_Metastasis = 1
$d_Metastasis = 1
$u_Migration = 1
$d_Migration = 1
$u_mTORC1=0.86364
$d_mTORC1=1.15789
$u_mTORC2=1.63518
$d_mTORC2=0.61155
$u_MXI1=3.03068
$d_MXI1=0.32996
$u_MYC=8.15702
$d_MYC=0.12259
$u_MYC_MAX=1.36324
$d_MYC_MAX=0.73355
$u_NCOA3=2.97709
$d_NCOA3=0.3359
$u_NCOR1=2.66091
$d_NCOR1=0.37581
$u_NCOR2=1.21596
$d_NCOR2=0.8224
$u_NF1=8.37912
$d_NF1=0.11934
$u_NF_kB=6.79264
$d_NF_kB=0.14722
$u_NKX3_1=0.06396
$d_NKX3_1=15.63477
$u_Nutrients = 1
$d_Nutrients = 1
$u_p14ARF=1.22325
$d_p14ARF=0.81749
$u_p15=0.17955
$d_p15=5.56948
$u_p21=17.56271
$d_p21=0.05694
$u_p38=2.07504
$d_p38=0.48192
$u_p53=5.46374
$d_p53=0.18302
$u_p70S6kab=0.71651
$d_p70S6kab=1.39565
$u_p90RSK=2.03979
$d_p90RSK=0.49025
$u_PDK1=2.74604
$d_PDK1=0.36416
$u_PHDs=1.10925
$d_PHDs=0.90151
$u_PI3K=3.88809
$d_PI3K=0.2572
$u_PIP3=19.57966
$d_PIP3=0.05107
$u_PKC=0.99299
$d_PKC=1.00706
$u_Proliferation = 1
$d_Proliferation = 1
$u_PTCH1=5.01331
$d_PTCH1=0.19947
$u_PTEN=3.58751
$d_PTEN=0.27874
$u_Quiescence = 1
$d_Quiescence = 1
$u_RAF=0.14051
$d_RAF=7.11693
$u_RAGS=0.14137
$d_RAGS=7.07364
$u_RAS=2.79179
$d_RAS=0.35819
$u_RB1=15.52218
$d_RB1=0.06442
$u_Rheb=0.26608
$d_Rheb=3.75827
$u_ROS=6.41652
$d_ROS=0.15585
$u_RTK=2.10525
$d_RTK=0.475
$u_RUNX2=7.59959
$d_RUNX2=0.13159
$u_SHH=21.69239
$d_SHH=0.0461
$u_Slug=1.0
$d_Slug=1.0
$u_SMAD=2.46872
$d_SMAD=0.40507
$u_SMO=0.57179
$d_SMO=1.74889
$u_Snail=62.01264
$d_Snail=0.01613
$u_SPOP=1.26922
$d_SPOP=0.78789
$u_TAK1=7.79942
$d_TAK1=0.12821
$u_TCF=7.28905
$d_TCF=0.13719
$u_TERT=1.7512
$d_TERT=0.57104
$u_TGFb=1.78962
$d_TGFb=0.55878
$u_TGFBR=5.46667
$d_TGFBR=0.18293
$u_fused_event = 1
$d_fused_event = 1
$u_TNFalpha=5.14428
$d_TNFalpha=0.19439
$u_TSC1_2=0.54809
$d_TSC1_2=1.82452
$u_TWIST1=0.62452
$d_TWIST1=1.60123
$u_VEGF=0.36493
$d_VEGF=2.74025
$u_VHL=12.85276
$d_VHL=0.0778
$u_WNT=0.97511
$d_WNT=1.02553
$u_YWHAZ=1.18591
$d_YWHAZ=0.84323
$u_ZBTB17=0.07709
$d_ZBTB17=12.97185
discrete_time = 0
use_physrandgen = FALSE
seed_pseudorandom = 100
// sample_count = 500000
sample_count = 5000
max_time = 50
//time_tick = 0.01
time_tick = 0.1
thread_count = 1
statdist_traj_count = 100
statdist_cluster_threshold = 0.9
display_traj = 0
statdist_similarity_cache_max_size = 20000
//artificial nodes istate should be null
fused_event.istate=0
AR_ERG.istate=0	Acidosis.is_internal = TRUE
AKT.is_internal = TRUE
AMPK.is_internal = TRUE
AMP_ATP.is_internal = TRUE
Androgen.is_internal = TRUE
Angiogenesis.is_internal = TRUE
APAF1.is_internal = TRUE
Apoptosis.is_internal = FALSE
AR.is_internal = TRUE
AR_ERG.is_internal = TRUE
ATM.is_internal = TRUE
ATR.is_internal = TRUE
AXIN1.is_internal = TRUE
BAD.is_internal = TRUE
Bak.is_internal = TRUE
BAX.is_internal = TRUE
BCL2.is_internal = TRUE
Bcl_XL.is_internal = TRUE
beta_catenin.is_internal = TRUE
BIRC5.is_internal = TRUE
BMP2.is_internal = TRUE
BRCA1.is_internal = TRUE
BRCA2.is_internal = TRUE
Carcinogen.is_internal = TRUE
Caspase3.is_internal = TRUE
Caspase8.is_internal = TRUE
Caspase9.is_internal = TRUE
CDH2.is_internal = TRUE
cFLAR.is_internal = TRUE
CHK1_2.is_internal = TRUE
COX4I2.is_internal = TRUE
CyclinB.is_internal = TRUE
CyclinD.is_internal = TRUE
CytoC.is_internal = TRUE
DAXX.is_internal = TRUE
DNA_Damage.is_internal = TRUE
DNA_Repair.is_internal = TRUE
Dsh.is_internal = TRUE
E2F1.is_internal = TRUE
eEF2.is_internal = TRUE
eEF2K.is_internal = TRUE
EGF.is_internal = TRUE
EGFR.is_internal = TRUE
EMT.is_internal = TRUE
EP300.is_internal = TRUE
ERG.is_internal = TRUE
ERK.is_internal = TRUE
ETS1.is_internal = TRUE
ETV1.is_internal = TRUE
EZH2.is_internal = TRUE
E_cadherin.is_internal = TRUE
FADD.is_internal = TRUE
FGF.is_internal = TRUE
FGFR3.is_internal = TRUE
FOS.is_internal = TRUE
FOXA1.is_internal = TRUE
FOXO.is_internal = TRUE
FRS2.is_internal = TRUE
fused_event.is_internal = TRUE
GADD45.is_internal = TRUE
GLI.is_internal = TRUE
GLUT1.is_internal = TRUE
Glycolysis.is_internal = TRUE
GSH.is_internal = TRUE
GSK3.is_internal = TRUE
HIF1.is_internal = TRUE
HSPs.is_internal = TRUE
Hypermethylation.is_internal = TRUE
Hypoxia.is_internal = TRUE
IDH1.is_internal = TRUE
IKK.is_internal = TRUE
Invasion.is_internal = TRUE
JNK.is_internal = TRUE
JUN.is_internal = TRUE
Lactic_acid.is_internal = TRUE
LDHA.is_internal = TRUE
MAP3K1_3.is_internal = TRUE
MDM2.is_internal = TRUE
MED12.is_internal = TRUE
MEK1_2.is_internal = TRUE
Metastasis.is_internal = TRUE
Migration.is_internal = TRUE
mTORC1.is_internal = TRUE
mTORC2.is_internal = TRUE
MXI1.is_internal = TRUE
MYC.is_internal = TRUE
MYC_MAX.is_internal = TRUE
NCOA3.is_internal = TRUE
NCOR1.is_internal = TRUE
NCOR2.is_internal = TRUE
NF1.is_internal = TRUE
NF_kB.is_internal = TRUE
NKX3_1.is_internal = TRUE
Nutrients.is_internal = TRUE
p14ARF.is_internal = TRUE
p15.is_internal = TRUE
p21.is_internal = TRUE
p38.is_internal = TRUE
p53.is_internal = TRUE
p70S6kab.is_internal = TRUE
p90RSK.is_internal = TRUE
PDK1.is_internal = TRUE
PHDs.is_internal = TRUE
PI3K.is_internal = TRUE
PIP3.is_internal = TRUE
PKC.is_internal = TRUE
Proliferation.is_internal = FALSE
PTCH1.is_internal = TRUE
PTEN.is_internal = TRUE
Quiescence.is_internal = FALSE
RAF.is_internal = TRUE
RAGS.is_internal = TRUE
RAS.is_internal = TRUE
RB1.is_internal = TRUE
Rheb.is_internal = TRUE
ROS.is_internal = TRUE
RTK.is_internal = TRUE
RUNX2.is_internal = TRUE
SHH.is_internal = TRUE
Slug.is_internal = TRUE
SMAD.is_internal = TRUE
SMO.is_internal = TRUE
Snail.is_internal = TRUE
SPOP.is_internal = TRUE
TAK1.is_internal = TRUE
TCF.is_internal = TRUE
TERT.is_internal = TRUE
TGFb.is_internal = TRUE
TGFBR.is_internal = TRUE
TNFalpha.is_internal = TRUE
TSC1_2.is_internal = TRUE
TWIST1.is_internal = TRUE
VEGF.is_internal = TRUE
VHL.is_internal = TRUE
WNT.is_internal = TRUE
YWHAZ.is_internal = TRUE
ZBTB17.is_internal = TRUE
[Acidosis].istate = 0.5[1], 0.5[0]
[Androgen].istate = 0.5[1], 0.5[0]
[Carcinogen].istate = 0.5[1], 0.5[0]
[Hypoxia].istate = 0.5[1], 0.5[0]
[Nutrients].istate = 0.5[1], 0.5[0]
[AKT].istate = 0.38726[1], 0.6127400000000001[0]
[AMP_ATP].istate = 0.64849[1], 0.35151[0]
[AMPK].istate = 0.3995[1], 0.6005[0]
[APAF1].istate = 0.85883[1], 0.14117000000000002[0]
[AR].istate = 0.66064[1], 0.33936[0]
[ATM].istate = 0.81012[1], 0.18988000000000005[0]
[ATR].istate = 0.77238[1], 0.22762000000000004[0]
[AXIN1].istate = 0.17001[1], 0.82999[0]
[BAD].istate = 0.12195[1], 0.87805[0]
[Bak].istate = 0.3985[1], 0.6014999999999999[0]
[BAX].istate = 0.23514[1], 0.76486[0]
[Bcl_XL].istate = 0.24764[1], 0.75236[0]
[BCL2].istate = 0.5646[1], 0.4354[0]
[beta_catenin].istate = 0.78863[1], 0.21136999999999995[0]
[BIRC5].istate = 0.38417[1], 0.61583[0]
[BRCA1].istate = 0.65473[1], 0.34526999999999997[0]
[BRCA2].istate = 0.67681[1], 0.32319[0]
[Caspase8].istate = 0.65309[1], 0.34691000000000005[0]
[Caspase9].istate = 0.38621[1], 0.6137900000000001[0]
[CDH2].istate = 0.2053[1], 0.7947[0]
[cFLAR].istate = 0.88035[1], 0.11965000000000003[0]
[CHK1_2].istate = 0.48352[1], 0.51648[0]
[COX4I2].istate = 0.40604[1], 0.59396[0]
[CyclinB].istate = 0.4769[1], 0.5231[0]
[CyclinD].istate = 0.46213[1], 0.5378700000000001[0]
[CytoC].istate = 0.37336[1], 0.62664[0]
[DAXX].istate = 0.17308[1], 0.82692[0]
[Dsh].istate = 0.30808[1], 0.69192[0]
[E_cadherin].istate = 0.45222[1], 0.5477799999999999[0]
[E2F1].istate = 0.34785[1], 0.65215[0]
[eEF2].istate = 0.55238[1], 0.44762[0]
[eEF2K].istate = 0.56981[1], 0.43018999999999996[0]
[EGF].istate = 0.58158[1], 0.41842[0]
[EGFR].istate = 0.68609[1], 0.31391[0]
[EP300].istate = 0.69278[1], 0.30722000000000005[0]
[ERG].istate = 0.0[1], 1.0[0]
[ERK].istate = 0.49797[1], 0.50203[0]
[ETS1].istate = 0.72314[1], 0.27686[0]
[ETV1].istate = 0.63535[1], 0.36465000000000003[0]
[EZH2].istate = 0.44091[1], 0.55909[0]
[FADD].istate = 0.09045[1], 0.90955[0]
[FGF].istate = 0.44359[1], 0.5564100000000001[0]
[FGFR3].istate = 0.35876[1], 0.64124[0]
[FOS].istate = 0.82645[1], 0.17354999999999998[0]
[FOXA1].istate = 0.48779[1], 0.51221[0]
[FOXO].istate = 0.67473[1], 0.32526999999999995[0]
[FRS2].istate = 0.73156[1], 0.26844[0]
[GADD45].istate = 0.83647[1], 0.16352999999999995[0]
[GLI].istate = 0.61583[1], 0.38417[0]
[GLUT1].istate = 0.327[1], 0.673[0]
[GSH].istate = 0.22744[1], 0.77256[0]
[GSK3].istate = 0.36833[1], 0.63167[0]
[HIF1].istate = 0.93376[1], 0.06623999999999997[0]
[HSPs].istate = 0.42835[1], 0.57165[0]
[IDH1].istate = 0.55382[1], 0.44618[0]
[IKK].istate = 0.6053[1], 0.39470000000000005[0]
[JNK].istate = 0.41797[1], 0.58203[0]
[JUN].istate = 0.87133[1], 0.12866999999999995[0]
[Lactic_acid].istate = 0.67982[1], 0.32018[0]
[LDHA].istate = 0.67982[1], 0.32018[0]
[MAP3K1_3].istate = 0.69806[1], 0.30194[0]
[MDM2].istate = 0.7171[1], 0.28290000000000004[0]
[MED12].istate = 0.66224[1], 0.33775999999999995[0]
[MEK1_2].istate = 0.20856[1], 0.79144[0]
[ZBTB17].istate = 0.22175[1], 0.77825[0]
[mTORC1].istate = 0.48408[1], 0.5159199999999999[0]
[mTORC2].istate = 0.55339[1], 0.44660999999999995[0]
[MXI1].istate = 0.62039[1], 0.37961[0]
[MYC].istate = 0.72788[1], 0.27212000000000003[0]
[MYC_MAX].istate = 0.53364[1], 0.46636[0]
[NCOA3].istate = 0.61845[1], 0.38154999999999994[0]
[NCOR1].istate = 0.60626[1], 0.39374[0]
[NCOR2].istate = 0.52123[1], 0.47877000000000003[0]
[NF_kB].istate = 0.70801[1], 0.29198999999999997[0]
[NF1].istate = 0.7308[1], 0.2692[0]
[NKX3_1].istate = 0.20147[1], 0.79853[0]
[p14ARF].istate = 0.52188[1], 0.47812[0]
[p15].istate = 0.31354[1], 0.6864600000000001[0]
[p21].istate = 0.81115[1], 0.18884999999999996[0]
[p38].istate = 0.57926[1], 0.42074[0]
[p53].istate = 0.68437[1], 0.31562999999999997[0]
[p70S6kab].istate = 0.46381[1], 0.5361899999999999[0]
[p90RSK].istate = 0.5774[1], 0.4226[0]
[PDK1].istate = 0.60968[1], 0.39032[0]
[PHDs].istate = 0.51126[1], 0.48873999999999995[0]
[PI3K].istate = 0.64743[1], 0.35257000000000005[0]
[PIP3].istate = 0.82295[1], 0.17705000000000004[0]
[PKC].istate = 0.49924[1], 0.50076[0]
[PTCH1].istate = 0.67503[1], 0.32497[0]
[PTEN].istate = 0.6387[1], 0.36129999999999995[0]
[RAF].istate = 0.28693[1], 0.71307[0]
[RAGS].istate = 0.28759[1], 0.71241[0]
[RAS].istate = 0.61147[1], 0.38853000000000004[0]
[RB1].istate = 0.79774[1], 0.20226[0]
[Rheb].istate = 0.35625[1], 0.64375[0]
[ROS].istate = 0.70182[1], 0.29818[0]
[RTK].istate = 0.58083[1], 0.41917000000000004[0]
[RUNX2].istate = 0.7202[1], 0.27980000000000005[0]
[SHH].istate = 0.83408[1], 0.16591999999999996[0]
[Slug].istate = 0.5[1], 0.5[0]
[SMAD].istate = 0.59812[1], 0.40188[0]
[SMO].istate = 0.43931[1], 0.56069[0]
[Snail].istate = 0.94812[1], 0.05188000000000004[0]
[SPOP].istate = 0.52588[1], 0.47412[0]
[TAK1].istate = 0.72302[1], 0.27698[0]
[TCF].istate = 0.71567[1], 0.28432999999999997[0]
[TERT].istate = 0.56083[1], 0.43916999999999995[0]
[TGFb].istate = 0.56319[1], 0.43681000000000003[0]
[TGFBR].istate = 0.68443[1], 0.31557[0]
[TNFalpha].istate = 0.67783[1], 0.32216999999999996[0]
[TSC1_2].istate = 0.43471[1], 0.5652900000000001[0]
[TWIST1].istate = 0.44889[1], 0.55111[0]
[VEGF].istate = 0.39055[1], 0.60945[0]
[VHL].istate = 0.77725[1], 0.22275[0]
[WNT].istate = 0.49726[1], 0.50274[0]
[YWHAZ].istate = 0.51851[1], 0.48149[0]
