# Supplementary material for: Patient-specific Boolean models of signalling networks guide personalised treatments
Source: eLife. 2022 Feb 15;11:e72626. doi: 10.7554/eLife.72626 (PMC9018074; doi:10.7554/eLife.72626)
Supplement: Supplementary file 3. [file elife-72626-supp3.zip › SuppFile 3 TCGA model files/TCGA_mutCNA_RNA_models/PC_20191219_TCGA_mutCNA_RNA_104.cfg]

$u_Acidosis = 1
$d_Acidosis = 1
$u_AKT=3.33991
$d_AKT=0.29941
$u_AMP_ATP=2.34566
$d_AMP_ATP=0.42632
$u_AMPK=0.72951
$d_AMPK=1.37078
$u_Androgen = 1
$d_Androgen = 1
$u_Angiogenesis = 1
$d_Angiogenesis = 1
$u_Apoptosis = 1
$d_Apoptosis = 1
$u_AR=29.73838
$d_AR=0.03363
$u_AR_ERG = 1
$d_AR_ERG = 1
$u_ATM=3.05725
$d_ATM=0.32709
$u_ATR=22.44219
$d_ATR=0.04456
$u_AXIN1=0.07969
$d_AXIN1=12.54863
$u_BAD=0.04031
$d_BAD=24.80774
$u_Bak=0.16406
$d_Bak=6.09533
$u_BAX=0.10993
$d_BAX=9.0967
$u_BCL2=6.55063
$d_BCL2=0.15266
$u_Bcl_XL=5.96966
$d_Bcl_XL=0.16751
$u_beta_catenin=8.53697
$d_beta_catenin=0.11714
$u_BIRC5=0.08887
$d_BIRC5=11.25239
$u_BMP2 = 1
$d_BMP2 = 1
$u_BRCA1=7.17186
$d_BRCA1=0.13943
$u_BRCA2=4.21161
$d_BRCA2=0.23744
$u_Carcinogen = 1
$d_Carcinogen = 1
$u_Caspase3 = 1
$d_Caspase3 = 1
$u_Caspase8=4.0435
$d_Caspase8=0.24731
$u_Caspase9=0.06538
$d_Caspase9=15.2952
$u_CDH2=29.2637
$d_CDH2=0.03417
$u_cFLAR=21.16495
$d_cFLAR=0.04725
$u_CHK1_2=0.15856
$d_CHK1_2=6.30676
$u_COX4I2=0.90538
$d_COX4I2=1.10451
$u_CyclinB=0.64837
$d_CyclinB=1.54233
$u_CyclinD=4.12923
$d_CyclinD=0.24218
$u_CytoC=4.45768
$d_CytoC=0.22433
$u_APAF1=3.81575
$d_APAF1=0.26207
$u_DAXX=0.20563
$d_DAXX=4.8631
$u_DNA_Damage = 1
$d_DNA_Damage = 1
$u_DNA_Repair = 1
$d_DNA_Repair = 1
$u_Dsh=0.75703
$d_Dsh=1.32095
$u_E2F1=0.49703
$d_E2F1=2.01195
$u_E_cadherin=3.32976
$d_E_cadherin=0.30032
$u_eEF2=0.35029
$d_eEF2=2.85478
$u_eEF2K=5.29289
$d_eEF2K=0.18893
$u_EMT = 1
$d_EMT = 1
$u_EP300=27.36328
$d_EP300=0.03655
$u_ERG=0.01
$d_ERG=100.0
$u_ERK=2.42635
$d_ERK=0.41214
$u_ETS1=5.71477
$d_ETS1=0.17499
$u_ETV1=1.61722
$d_ETV1=0.61835
$u_EZH2=0.63784
$d_EZH2=1.56779
$u_FADD=0.20766
$d_FADD=4.81556
$u_FOS=15.83016
$d_FOS=0.06317
$u_JUN=13.69939
$d_JUN=0.073
$u_FOXA1=1.3858
$d_FOXA1=0.7216
$u_FOXO=1.57874
$d_FOXO=0.63342
$u_EGF=17.95093
$d_EGF=0.05571
$u_EGFR=43.83698
$d_EGFR=0.02281
$u_FGF=0.46326
$d_FGF=2.15862
$u_FGFR3=9.74518
$d_FGFR3=0.10261
$u_FRS2=20.90149
$d_FRS2=0.04784
$u_GADD45=2.12845
$d_GADD45=0.46983
$u_GLI=2.13788
$d_GLI=0.46775
$u_GLUT1=13.33176
$d_GLUT1=0.07501
$u_Glycolysis = 1
$d_Glycolysis = 1
$u_GSH=0.39778
$d_GSH=2.51395
$u_GSK3=2.27895
$d_GSK3=0.4388
$u_HIF1=20.31352
$d_HIF1=0.04923
$u_HSPs=1.06583
$d_HSPs=0.93824
$u_Hypermethylation = 1
$d_Hypermethylation = 1
$u_Hypoxia = 1
$d_Hypoxia = 1
$u_IDH1=0.66206
$d_IDH1=1.51044
$u_Invasion = 1
$d_Invasion = 1
$u_IKK=0.39871
$d_IKK=2.50809
$u_JNK=9.65818
$d_JNK=0.10354
$u_Lactic_acid=0.17908
$d_Lactic_acid=5.5841
$u_LDHA=0.17908
$d_LDHA=5.5841
$u_MAP3K1_3=11.26412
$d_MAP3K1_3=0.08878
$u_MDM2=19.53647
$d_MDM2=0.05119
$u_MED12=9.24772
$d_MED12=0.10813
$u_MEK1_2=0.12752
$d_MEK1_2=7.84191
$u_Metastasis = 1
$d_Metastasis = 1
$u_Migration = 1
$d_Migration = 1
$u_mTORC1=2.14849
$d_mTORC1=0.46544
$u_mTORC2=1.8604
$d_mTORC2=0.53752
$u_MXI1=0.29552
$d_MXI1=3.38387
$u_MYC=4.31507
$d_MYC=0.23175
$u_MYC_MAX=1.6892
$d_MYC_MAX=0.592
$u_NCOA3=35.36931
$d_NCOA3=0.02827
$u_NCOR1=10.3923
$d_NCOR1=0.09623
$u_NCOR2=24.64384
$d_NCOR2=0.04058
$u_NF1=35.63111
$d_NF1=0.02807
$u_NF_kB=0.66155
$d_NF_kB=1.5116
$u_NKX3_1=0.28241
$d_NKX3_1=3.54095
$u_Nutrients = 1
$d_Nutrients = 1
$u_p14ARF=1.26024
$d_p14ARF=0.7935
$u_p15=4.60063
$d_p15=0.21736
$u_p21=8.3846
$d_p21=0.11927
$u_p38=8.45275
$d_p38=0.1183
$u_p53=3.28669
$d_p53=0.30426
$u_p70S6kab=0.2676
$d_p70S6kab=3.73692
$u_p90RSK=1.45742
$d_p90RSK=0.68614
$u_PDK1=0.18202
$d_PDK1=5.4939
$u_PHDs=0.58266
$d_PHDs=1.71627
$u_PI3K=6.60419
$d_PI3K=0.15142
$u_PIP3=27.13749
$d_PIP3=0.03685
$u_PKC=2.56366
$d_PKC=0.39007
$u_Proliferation = 1
$d_Proliferation = 1
$u_PTCH1=7.80337
$d_PTCH1=0.12815
$u_PTEN=9.11112
$d_PTEN=0.10976
$u_Quiescence = 1
$d_Quiescence = 1
$u_RAF=1.54726
$d_RAF=0.6463
$u_RAGS=0.4016
$d_RAGS=2.49004
$u_RAS=1.6209
$d_RAS=0.61694
$u_RB1=12.37141
$d_RB1=0.08083
$u_Rheb=0.74743
$d_Rheb=1.33792
$u_ROS=0.43447
$d_ROS=2.30165
$u_RTK=4.63867
$d_RTK=0.21558
$u_RUNX2=23.95248
$d_RUNX2=0.04175
$u_SHH=5.86288
$d_SHH=0.17056
$u_Slug=6.24572
$d_Slug=0.16011
$u_SMAD=9.26399
$d_SMAD=0.10794
$u_SMO=2.46285
$d_SMO=0.40603
$u_Snail=5.74881
$d_Snail=0.17395
$u_SPOP=0
$d_SPOP=6.44538
$u_TAK1=3.01097
$d_TAK1=0.33212
$u_TCF=4.04815
$d_TCF=0.24703
$u_TERT=0.36463
$d_TERT=2.74251
$u_TGFb=2.39944
$d_TGFb=0.41676
$u_TGFBR=14.01445
$d_TGFBR=0.07135
$u_fused_event = 1
$d_fused_event = 1
$u_TNFalpha=1.07079
$d_TNFalpha=0.93389
$u_TSC1_2=3.04513
$d_TSC1_2=0.32839
$u_TWIST1=0.54843
$d_TWIST1=1.82339
$u_VEGF=0.79893
$d_VEGF=1.25167
$u_VHL=0.32889
$d_VHL=3.04053
$u_WNT=3.81361
$d_WNT=0.26222
$u_YWHAZ=0.4353
$d_YWHAZ=2.29727
$u_ZBTB17=0.08694
$d_ZBTB17=11.50219
discrete_time = 0
use_physrandgen = FALSE
seed_pseudorandom = 100
// sample_count = 500000
sample_count = 5000
max_time = 50
//time_tick = 0.01
time_tick = 0.1
thread_count = 1
statdist_traj_count = 100
statdist_cluster_threshold = 0.9
display_traj = 0
statdist_similarity_cache_max_size = 20000
//artificial nodes istate should be null
fused_event.istate=0
AR_ERG.istate=0	Acidosis.is_internal = TRUE
AKT.is_internal = TRUE
AMPK.is_internal = TRUE
AMP_ATP.is_internal = TRUE
Androgen.is_internal = TRUE
Angiogenesis.is_internal = TRUE
APAF1.is_internal = TRUE
Apoptosis.is_internal = FALSE
AR.is_internal = TRUE
AR_ERG.is_internal = TRUE
ATM.is_internal = TRUE
ATR.is_internal = TRUE
AXIN1.is_internal = TRUE
BAD.is_internal = TRUE
Bak.is_internal = TRUE
BAX.is_internal = TRUE
BCL2.is_internal = TRUE
Bcl_XL.is_internal = TRUE
beta_catenin.is_internal = TRUE
BIRC5.is_internal = TRUE
BMP2.is_internal = TRUE
BRCA1.is_internal = TRUE
BRCA2.is_internal = TRUE
Carcinogen.is_internal = TRUE
Caspase3.is_internal = TRUE
Caspase8.is_internal = TRUE
Caspase9.is_internal = TRUE
CDH2.is_internal = TRUE
cFLAR.is_internal = TRUE
CHK1_2.is_internal = TRUE
COX4I2.is_internal = TRUE
CyclinB.is_internal = TRUE
CyclinD.is_internal = TRUE
CytoC.is_internal = TRUE
DAXX.is_internal = TRUE
DNA_Damage.is_internal = TRUE
DNA_Repair.is_internal = TRUE
Dsh.is_internal = TRUE
E2F1.is_internal = TRUE
eEF2.is_internal = TRUE
eEF2K.is_internal = TRUE
EGF.is_internal = TRUE
EGFR.is_internal = TRUE
EMT.is_internal = TRUE
EP300.is_internal = TRUE
ERG.is_internal = TRUE
ERK.is_internal = TRUE
ETS1.is_internal = TRUE
ETV1.is_internal = TRUE
EZH2.is_internal = TRUE
E_cadherin.is_internal = TRUE
FADD.is_internal = TRUE
FGF.is_internal = TRUE
FGFR3.is_internal = TRUE
FOS.is_internal = TRUE
FOXA1.is_internal = TRUE
FOXO.is_internal = TRUE
FRS2.is_internal = TRUE
fused_event.is_internal = TRUE
GADD45.is_internal = TRUE
GLI.is_internal = TRUE
GLUT1.is_internal = TRUE
Glycolysis.is_internal = TRUE
GSH.is_internal = TRUE
GSK3.is_internal = TRUE
HIF1.is_internal = TRUE
HSPs.is_internal = TRUE
Hypermethylation.is_internal = TRUE
Hypoxia.is_internal = TRUE
IDH1.is_internal = TRUE
IKK.is_internal = TRUE
Invasion.is_internal = TRUE
JNK.is_internal = TRUE
JUN.is_internal = TRUE
Lactic_acid.is_internal = TRUE
LDHA.is_internal = TRUE
MAP3K1_3.is_internal = TRUE
MDM2.is_internal = TRUE
MED12.is_internal = TRUE
MEK1_2.is_internal = TRUE
Metastasis.is_internal = TRUE
Migration.is_internal = TRUE
mTORC1.is_internal = TRUE
mTORC2.is_internal = TRUE
MXI1.is_internal = TRUE
MYC.is_internal = TRUE
MYC_MAX.is_internal = TRUE
NCOA3.is_internal = TRUE
NCOR1.is_internal = TRUE
NCOR2.is_internal = TRUE
NF1.is_internal = TRUE
NF_kB.is_internal = TRUE
NKX3_1.is_internal = TRUE
Nutrients.is_internal = TRUE
p14ARF.is_internal = TRUE
p15.is_internal = TRUE
p21.is_internal = TRUE
p38.is_internal = TRUE
p53.is_internal = TRUE
p70S6kab.is_internal = TRUE
p90RSK.is_internal = TRUE
PDK1.is_internal = TRUE
PHDs.is_internal = TRUE
PI3K.is_internal = TRUE
PIP3.is_internal = TRUE
PKC.is_internal = TRUE
Proliferation.is_internal = FALSE
PTCH1.is_internal = TRUE
PTEN.is_internal = TRUE
Quiescence.is_internal = FALSE
RAF.is_internal = TRUE
RAGS.is_internal = TRUE
RAS.is_internal = TRUE
RB1.is_internal = TRUE
Rheb.is_internal = TRUE
ROS.is_internal = TRUE
RTK.is_internal = TRUE
RUNX2.is_internal = TRUE
SHH.is_internal = TRUE
Slug.is_internal = TRUE
SMAD.is_internal = TRUE
SMO.is_internal = TRUE
Snail.is_internal = TRUE
SPOP.is_internal = TRUE
TAK1.is_internal = TRUE
TCF.is_internal = TRUE
TERT.is_internal = TRUE
TGFb.is_internal = TRUE
TGFBR.is_internal = TRUE
TNFalpha.is_internal = TRUE
TSC1_2.is_internal = TRUE
TWIST1.is_internal = TRUE
VEGF.is_internal = TRUE
VHL.is_internal = TRUE
WNT.is_internal = TRUE
YWHAZ.is_internal = TRUE
ZBTB17.is_internal = TRUE
[Acidosis].istate = 0.5[1], 0.5[0]
[Androgen].istate = 0.5[1], 0.5[0]
[Carcinogen].istate = 0.5[1], 0.5[0]
[Hypoxia].istate = 0.5[1], 0.5[0]
[Nutrients].istate = 0.5[1], 0.5[0]
[AKT].istate = 0.63093[1], 0.36907[0]
[AMP_ATP].istate = 0.59257[1], 0.40742999999999996[0]
[AMPK].istate = 0.46576[1], 0.53424[0]
[APAF1].istate = 0.64539[1], 0.35461[0]
[AR].istate = 0.86833[1], 0.13166999999999995[0]
[ATM].istate = 0.62133[1], 0.37866999999999995[0]
[ATR].istate = 0.83777[1], 0.16222999999999999[0]
[AXIN1].istate = 0.22535[1], 0.7746500000000001[0]
[BAD].istate = 0.15135[1], 0.84865[0]
[Bak].istate = 0.30375[1], 0.69625[0]
[BAX].istate = 0.26028[1], 0.7397199999999999[0]
[Bcl_XL].istate = 0.69399[1], 0.30601[0]
[BCL2].istate = 0.70407[1], 0.29593[0]
[beta_catenin].istate = 0.73283[1], 0.26717[0]
[BIRC5].istate = 0.23719[1], 0.76281[0]
[BRCA1].istate = 0.71391[1], 0.28608999999999996[0]
[BRCA2].istate = 0.65611[1], 0.34389000000000003[0]
[Caspase8].istate = 0.65169[1], 0.34831[0]
[Caspase9].istate = 0.20386[1], 0.79614[0]
[CDH2].istate = 0.86658[1], 0.13341999999999998[0]
[cFLAR].istate = 0.8314[1], 0.16859999999999997[0]
[CHK1_2].istate = 0.30005[1], 0.6999500000000001[0]
[COX4I2].istate = 0.48921[1], 0.5107900000000001[0]
[CyclinB].istate = 0.45296[1], 0.54704[0]
[CyclinD].istate = 0.65397[1], 0.34602999999999995[0]
[CytoC].istate = 0.66228[1], 0.33772[0]
[DAXX].istate = 0.32827[1], 0.6717299999999999[0]
[Dsh].istate = 0.46978[1], 0.53022[0]
[E_cadherin].istate = 0.6306[1], 0.36939999999999995[0]
[E2F1].istate = 0.4241[1], 0.5759000000000001[0]
[eEF2].istate = 0.38611[1], 0.61389[0]
[eEF2K].istate = 0.68092[1], 0.31908000000000003[0]
[EGF].istate = 0.81352[1], 0.18647999999999998[0]
[EGFR].istate = 0.91046[1], 0.08953999999999995[0]
[EP300].istate = 0.85929[1], 0.14071[0]
[ERG].istate = 0.0[1], 1.0[0]
[ERK].istate = 0.59624[1], 0.40376[0]
[ETS1].istate = 0.68925[1], 0.31074999999999997[0]
[ETV1].istate = 0.55219[1], 0.44781000000000004[0]
[EZH2].istate = 0.45118[1], 0.54882[0]
[FADD].istate = 0.32934[1], 0.67066[0]
[FGF].istate = 0.41646[1], 0.58354[0]
[FGFR3].istate = 0.7472[1], 0.2528[0]
[FOS].istate = 0.79987[1], 0.20013000000000003[0]
[FOXA1].istate = 0.53543[1], 0.46457000000000004[0]
[FOXO].istate = 0.54958[1], 0.45042000000000004[0]
[FRS2].istate = 0.83004[1], 0.16996[0]
[GADD45].istate = 0.58202[1], 0.41798[0]
[GLI].istate = 0.5825[1], 0.4175[0]
[GLUT1].istate = 0.78122[1], 0.21877999999999997[0]
[GSH].istate = 0.39991[1], 0.60009[0]
[GSK3].istate = 0.58943[1], 0.41057[0]
[HIF1].istate = 0.82695[1], 0.17305000000000004[0]
[HSPs].istate = 0.50692[1], 0.49307999999999996[0]
[IDH1].istate = 0.45522[1], 0.54478[0]
[IKK].istate = 0.40017[1], 0.59983[0]
[JNK].istate = 0.74622[1], 0.25378[0]
[JUN].istate = 0.78418[1], 0.21582[0]
[Lactic_acid].istate = 0.31326[1], 0.68674[0]
[LDHA].istate = 0.31326[1], 0.68674[0]
[MAP3K1_3].istate = 0.76292[1], 0.23707999999999996[0]
[MDM2].istate = 0.82271[1], 0.17728999999999995[0]
[MED12].istate = 0.74151[1], 0.25849[0]
[MEK1_2].istate = 0.27639[1], 0.72361[0]
[ZBTB17].istate = 0.2348[1], 0.7652[0]
[mTORC1].istate = 0.58303[1], 0.41696999999999995[0]
[mTORC2].istate = 0.5674[1], 0.4326[0]
[MXI1].istate = 0.36765[1], 0.63235[0]
[MYC].istate = 0.65875[1], 0.34125000000000005[0]
[MYC_MAX].istate = 0.55692[1], 0.44308000000000003[0]
[NCOA3].istate = 0.88716[1], 0.11284000000000005[0]
[NCOR1].istate = 0.75418[1], 0.24582000000000004[0]
[NCOR2].istate = 0.84793[1], 0.15207000000000004[0]
[NF_kB].istate = 0.45514[1], 0.54486[0]
[NF1].istate = 0.88796[1], 0.11204000000000003[0]
[NKX3_1].istate = 0.36272[1], 0.6372800000000001[0]
[p14ARF].istate = 0.52511[1], 0.47489000000000003[0]
[p15].istate = 0.6657[1], 0.33430000000000004[0]
[p21].istate = 0.73087[1], 0.26913[0]
[p38].istate = 0.73175[1], 0.26825[0]
[p53].istate = 0.62919[1], 0.37081[0]
[p70S6kab].istate = 0.35687[1], 0.64313[0]
[p90RSK].istate = 0.5409[1], 0.45909999999999995[0]
[PDK1].istate = 0.31503[1], 0.6849700000000001[0]
[PHDs].istate = 0.44135[1], 0.55865[0]
[PI3K].istate = 0.70495[1], 0.29505000000000003[0]
[PIP3].istate = 0.85839[1], 0.14161[0]
[PKC].istate = 0.60222[1], 0.39778[0]
[PTCH1].istate = 0.72307[1], 0.27693[0]
[PTEN].istate = 0.73989[1], 0.26010999999999995[0]
[RAF].istate = 0.54739[1], 0.45260999999999996[0]
[RAGS].istate = 0.40095[1], 0.5990500000000001[0]
[RAS].istate = 0.55244[1], 0.44755999999999996[0]
[RB1].istate = 0.7731[1], 0.2269[0]
[Rheb].istate = 0.46839[1], 0.53161[0]
[ROS].istate = 0.40949[1], 0.59051[0]
[RTK].istate = 0.6666[1], 0.33340000000000003[0]
[RUNX2].istate = 0.84484[1], 0.15515999999999996[0]
[SHH].istate = 0.69203[1], 0.30796999999999997[0]
[Slug].istate = 0.6989[1], 0.30110000000000003[0]
[SMAD].istate = 0.7417[1], 0.2583[0]
[SMO].istate = 0.59786[1], 0.40214000000000005[0]
[Snail].istate = 0.68989[1], 0.31011[0]
[TAK1].istate = 0.61968[1], 0.38032[0]
[TCF].istate = 0.65181[1], 0.34819[0]
[TERT].istate = 0.39046[1], 0.60954[0]
[TGFb].istate = 0.59503[1], 0.40497000000000005[0]
[TGFBR].istate = 0.78664[1], 0.21336[0]
[TNFalpha].istate = 0.50743[1], 0.49256999999999995[0]
[TSC1_2].istate = 0.6209[1], 0.3791[0]
[TWIST1].istate = 0.43478[1], 0.5652200000000001[0]
[VEGF].istate = 0.47563[1], 0.52437[0]
[VHL].istate = 0.37926[1], 0.6207400000000001[0]
[WNT].istate = 0.64533[1], 0.35467000000000004[0]
[YWHAZ].istate = 0.4097[1], 0.5903[0]
[SPOP].istate=0[1], 1[0]
