# Supplementary material for: Patient-specific Boolean models of signalling networks guide personalised treatments
Source: eLife. 2022 Feb 15;11:e72626. doi: 10.7554/eLife.72626 (PMC9018074; doi:10.7554/eLife.72626)
Supplement: Supplementary file 3. [file elife-72626-supp3.zip › SuppFile 3 TCGA model files/TCGA_mutCNA_RNA_models/PC_20191219_TCGA_mutCNA_RNA_105.cfg]

$u_Acidosis = 1
$d_Acidosis = 1
$u_AKT=1.0346
$d_AKT=0.96656
$u_AMP_ATP=24.36443
$d_AMP_ATP=0.04104
$u_AMPK=0.45298
$d_AMPK=2.2076
$u_Androgen = 1
$d_Androgen = 1
$u_Angiogenesis = 1
$d_Angiogenesis = 1
$u_Apoptosis = 1
$d_Apoptosis = 1
$u_AR=9.23895
$d_AR=0.10824
$u_AR_ERG = 1
$d_AR_ERG = 1
$u_ATM=6.06768
$d_ATM=0.16481
$u_ATR=10.62897
$d_ATR=0.09408
$u_AXIN1=8.9442
$d_AXIN1=0.1118
$u_BAD=0.42165
$d_BAD=2.37164
$u_Bak=0.39091
$d_Bak=2.55813
$u_BAX=0.16364
$d_BAX=6.11098
$u_BCL2=0.04615
$d_BCL2=21.66847
$u_Bcl_XL=0.18019
$d_Bcl_XL=5.5497
$u_beta_catenin=8.0791
$d_beta_catenin=0.12378
$u_BIRC5=0.57902
$d_BIRC5=1.72706
$u_BMP2 = 1
$d_BMP2 = 1
$u_BRCA1=24.74949
$d_BRCA1=0.0404
$u_BRCA2=4.47542
$d_BRCA2=0.22344
$u_Carcinogen = 1
$d_Carcinogen = 1
$u_Caspase3 = 1
$d_Caspase3 = 1
$u_Caspase8=0.32381
$d_Caspase8=3.08823
$u_Caspase9=28.71855
$d_Caspase9=0.03482
$u_CDH2=0.04842
$d_CDH2=20.65262
$u_cFLAR=4.21261
$d_cFLAR=0.23738
$u_CHK1_2=0.56195
$d_CHK1_2=1.77952
$u_COX4I2=0.11405
$d_COX4I2=8.76808
$u_CyclinB=2.65803
$d_CyclinB=0.37622
$u_CyclinD=0.0911
$d_CyclinD=10.97695
$u_CytoC=1.18244
$d_CytoC=0.84571
$u_APAF1=17.1766
$d_APAF1=0.05822
$u_DAXX=7.23698
$d_DAXX=0.13818
$u_DNA_Damage = 1
$d_DNA_Damage = 1
$u_DNA_Repair = 1
$d_DNA_Repair = 1
$u_Dsh=0.60094
$d_Dsh=1.66406
$u_E2F1=5.23819
$d_E2F1=0.19091
$u_E_cadherin=25.89838
$d_E_cadherin=0.03861
$u_eEF2=9.24786
$d_eEF2=0.10813
$u_eEF2K=2.07162
$d_eEF2K=0.48271
$u_EMT = 1
$d_EMT = 1
$u_EP300=20.28223
$d_EP300=0.0493
$u_ERG=99.99999
$d_ERG=0.01
$u_ERK=1.59253
$d_ERK=0.62793
$u_ETS1=0.92438
$d_ETS1=1.08181
$u_ETV1=0.05282
$d_ETV1=18.93222
$u_EZH2=4.4883
$d_EZH2=0.2228
$u_FADD=0.47674
$d_FADD=2.09758
$u_FOS=3.94265
$d_FOS=0.25364
$u_JUN=0.93906
$d_JUN=1.06489
$u_FOXA1=29.73645
$d_FOXA1=0.03363
$u_FOXO=1.99885
$d_FOXO=0.50029
$u_EGF=0.99488
$d_EGF=1.00515
$u_EGFR=3.09098
$d_EGFR=0.32352
$u_FGF=0.0466
$d_FGF=21.45923
$u_FGFR3=1.57837
$d_FGFR3=0.63357
$u_FRS2=6.90486
$d_FRS2=0.14483
$u_GADD45=0.03752
$d_GADD45=26.65245
$u_GLI=0.07178
$d_GLI=13.93146
$u_GLUT1=7.21883
$d_GLUT1=0.13853
$u_Glycolysis = 1
$d_Glycolysis = 1
$u_GSH=0.04341
$d_GSH=23.03617
$u_GSK3=12.71021
$d_GSK3=0.07868
$u_HIF1=24.4606
$d_HIF1=0.04088
$u_HSPs=1.22653
$d_HSPs=0.81531
$u_Hypermethylation = 1
$d_Hypermethylation = 1
$u_Hypoxia = 1
$d_Hypoxia = 1
$u_IDH1=5.91281
$d_IDH1=0.16912
$u_Invasion = 1
$d_Invasion = 1
$u_IKK=13.15248
$d_IKK=0.07603
$u_JNK=0.92731
$d_JNK=1.07839
$u_Lactic_acid=10.75809
$d_Lactic_acid=0.09295
$u_LDHA=10.75809
$d_LDHA=0.09295
$u_MAP3K1_3=2.51163
$d_MAP3K1_3=0.39815
$u_MDM2=0.01626
$d_MDM2=61.50062
$u_MED12=9.11654
$d_MED12=0.10969
$u_MEK1_2=1.612
$d_MEK1_2=0.62035
$u_Metastasis = 1
$d_Metastasis = 1
$u_Migration = 1
$d_Migration = 1
$u_mTORC1=2.32933
$d_mTORC1=0.42931
$u_mTORC2=2.04072
$d_mTORC2=0.49002
$u_MXI1=3.81194
$d_MXI1=0.26233
$u_MYC=3.71305
$d_MYC=0.26932
$u_MYC_MAX=0.49101
$d_MYC_MAX=2.03662
$u_NCOA3=2.48543
$d_NCOA3=0.40234
$u_NCOR1=7.48006
$d_NCOR1=0.13369
$u_NCOR2=4.33238
$d_NCOR2=0.23082
$u_NF1=1.09292
$d_NF1=0.91498
$u_NF_kB=2.77986
$d_NF_kB=0.35973
$u_NKX3_1=5.95217
$d_NKX3_1=0.16801
$u_Nutrients = 1
$d_Nutrients = 1
$u_p14ARF=0.06234
$d_p14ARF=16.04107
$u_p15=0.05249
$d_p15=19.05125
$u_p21=0.05844
$d_p21=17.11157
$u_p38=0.75345
$d_p38=1.32723
$u_p53=0
$d_p53=0.18594
$u_p70S6kab=2.08588
$d_p70S6kab=0.47941
$u_p90RSK=8.28384
$d_p90RSK=0.12072
$u_PDK1=21.45271
$d_PDK1=0.04661
$u_PHDs=0.32462
$d_PHDs=3.08052
$u_PI3K=0.80467
$d_PI3K=1.24275
$u_PIP3=3.79581
$d_PIP3=0.26345
$u_PKC=0.94187
$d_PKC=1.06172
$u_Proliferation = 1
$d_Proliferation = 1
$u_PTCH1=0.23777
$d_PTCH1=4.20575
$u_PTEN=0
$d_PTEN=47.43833
$u_Quiescence = 1
$d_Quiescence = 1
$u_RAF=5.40316
$d_RAF=0.18508
$u_RAGS=0.07033
$d_RAGS=14.21868
$u_RAS=1.23799
$d_RAS=0.80776
$u_RB1=10.84666
$d_RB1=0.09219
$u_Rheb=0.10301
$d_Rheb=9.7078
$u_ROS=0.06691
$d_ROS=14.94545
$u_RTK=0.39478
$d_RTK=2.53306
$u_RUNX2=0.1967
$d_RUNX2=5.08388
$u_SHH=2.20327
$d_SHH=0.45387
$u_Slug=2.40024
$d_Slug=0.41663
$u_SMAD=0.15223
$d_SMAD=6.56901
$u_SMO=7.94441
$d_SMO=0.12587
$u_Snail=0.19729
$d_Snail=5.06868
$u_SPOP=2.54833
$d_SPOP=0.39241
$u_TAK1=16.34455
$d_TAK1=0.06118
$u_TCF=0.52267
$d_TCF=1.91325
$u_TERT=1.15029
$d_TERT=0.86935
$u_TGFb=0.05575
$d_TGFb=17.93722
$u_TGFBR=0.25426
$d_TGFBR=3.93298
$u_fused_event = 1
$d_fused_event = 1
$u_TNFalpha=0.18683
$d_TNFalpha=5.35246
$u_TSC1_2=2.3908
$d_TSC1_2=0.41827
$u_TWIST1=1.1016
$d_TWIST1=0.90777
$u_VEGF=0.22507
$d_VEGF=4.44306
$u_VHL=8.32083
$d_VHL=0.12018
$u_WNT=0.11914
$d_WNT=8.39349
$u_YWHAZ=5.81579
$d_YWHAZ=0.17195
$u_ZBTB17=2.10594
$d_ZBTB17=0.47485
discrete_time = 0
use_physrandgen = FALSE
seed_pseudorandom = 100
// sample_count = 500000
sample_count = 5000
max_time = 50
//time_tick = 0.01
time_tick = 0.1
thread_count = 1
statdist_traj_count = 100
statdist_cluster_threshold = 0.9
display_traj = 0
statdist_similarity_cache_max_size = 20000
//artificial nodes istate should be null
fused_event.istate=0
AR_ERG.istate=0	Acidosis.is_internal = TRUE
AKT.is_internal = TRUE
AMPK.is_internal = TRUE
AMP_ATP.is_internal = TRUE
Androgen.is_internal = TRUE
Angiogenesis.is_internal = TRUE
APAF1.is_internal = TRUE
Apoptosis.is_internal = FALSE
AR.is_internal = TRUE
AR_ERG.is_internal = TRUE
ATM.is_internal = TRUE
ATR.is_internal = TRUE
AXIN1.is_internal = TRUE
BAD.is_internal = TRUE
Bak.is_internal = TRUE
BAX.is_internal = TRUE
BCL2.is_internal = TRUE
Bcl_XL.is_internal = TRUE
beta_catenin.is_internal = TRUE
BIRC5.is_internal = TRUE
BMP2.is_internal = TRUE
BRCA1.is_internal = TRUE
BRCA2.is_internal = TRUE
Carcinogen.is_internal = TRUE
Caspase3.is_internal = TRUE
Caspase8.is_internal = TRUE
Caspase9.is_internal = TRUE
CDH2.is_internal = TRUE
cFLAR.is_internal = TRUE
CHK1_2.is_internal = TRUE
COX4I2.is_internal = TRUE
CyclinB.is_internal = TRUE
CyclinD.is_internal = TRUE
CytoC.is_internal = TRUE
DAXX.is_internal = TRUE
DNA_Damage.is_internal = TRUE
DNA_Repair.is_internal = TRUE
Dsh.is_internal = TRUE
E2F1.is_internal = TRUE
eEF2.is_internal = TRUE
eEF2K.is_internal = TRUE
EGF.is_internal = TRUE
EGFR.is_internal = TRUE
EMT.is_internal = TRUE
EP300.is_internal = TRUE
ERG.is_internal = TRUE
ERK.is_internal = TRUE
ETS1.is_internal = TRUE
ETV1.is_internal = TRUE
EZH2.is_internal = TRUE
E_cadherin.is_internal = TRUE
FADD.is_internal = TRUE
FGF.is_internal = TRUE
FGFR3.is_internal = TRUE
FOS.is_internal = TRUE
FOXA1.is_internal = TRUE
FOXO.is_internal = TRUE
FRS2.is_internal = TRUE
fused_event.is_internal = TRUE
GADD45.is_internal = TRUE
GLI.is_internal = TRUE
GLUT1.is_internal = TRUE
Glycolysis.is_internal = TRUE
GSH.is_internal = TRUE
GSK3.is_internal = TRUE
HIF1.is_internal = TRUE
HSPs.is_internal = TRUE
Hypermethylation.is_internal = TRUE
Hypoxia.is_internal = TRUE
IDH1.is_internal = TRUE
IKK.is_internal = TRUE
Invasion.is_internal = TRUE
JNK.is_internal = TRUE
JUN.is_internal = TRUE
Lactic_acid.is_internal = TRUE
LDHA.is_internal = TRUE
MAP3K1_3.is_internal = TRUE
MDM2.is_internal = TRUE
MED12.is_internal = TRUE
MEK1_2.is_internal = TRUE
Metastasis.is_internal = TRUE
Migration.is_internal = TRUE
mTORC1.is_internal = TRUE
mTORC2.is_internal = TRUE
MXI1.is_internal = TRUE
MYC.is_internal = TRUE
MYC_MAX.is_internal = TRUE
NCOA3.is_internal = TRUE
NCOR1.is_internal = TRUE
NCOR2.is_internal = TRUE
NF1.is_internal = TRUE
NF_kB.is_internal = TRUE
NKX3_1.is_internal = TRUE
Nutrients.is_internal = TRUE
p14ARF.is_internal = TRUE
p15.is_internal = TRUE
p21.is_internal = TRUE
p38.is_internal = TRUE
p53.is_internal = TRUE
p70S6kab.is_internal = TRUE
p90RSK.is_internal = TRUE
PDK1.is_internal = TRUE
PHDs.is_internal = TRUE
PI3K.is_internal = TRUE
PIP3.is_internal = TRUE
PKC.is_internal = TRUE
Proliferation.is_internal = FALSE
PTCH1.is_internal = TRUE
PTEN.is_internal = TRUE
Quiescence.is_internal = FALSE
RAF.is_internal = TRUE
RAGS.is_internal = TRUE
RAS.is_internal = TRUE
RB1.is_internal = TRUE
Rheb.is_internal = TRUE
ROS.is_internal = TRUE
RTK.is_internal = TRUE
RUNX2.is_internal = TRUE
SHH.is_internal = TRUE
Slug.is_internal = TRUE
SMAD.is_internal = TRUE
SMO.is_internal = TRUE
Snail.is_internal = TRUE
SPOP.is_internal = TRUE
TAK1.is_internal = TRUE
TCF.is_internal = TRUE
TERT.is_internal = TRUE
TGFb.is_internal = TRUE
TGFBR.is_internal = TRUE
TNFalpha.is_internal = TRUE
TSC1_2.is_internal = TRUE
TWIST1.is_internal = TRUE
VEGF.is_internal = TRUE
VHL.is_internal = TRUE
WNT.is_internal = TRUE
YWHAZ.is_internal = TRUE
ZBTB17.is_internal = TRUE
[Acidosis].istate = 0.5[1], 0.5[0]
[Androgen].istate = 0.5[1], 0.5[0]
[Carcinogen].istate = 0.5[1], 0.5[0]
[Hypoxia].istate = 0.5[1], 0.5[0]
[Nutrients].istate = 0.5[1], 0.5[0]
[AKT].istate = 0.50369[1], 0.49631000000000003[0]
[AMP_ATP].istate = 0.84669[1], 0.15330999999999995[0]
[AMPK].istate = 0.41402[1], 0.58598[0]
[APAF1].istate = 0.80873[1], 0.19127000000000005[0]
[AR].istate = 0.74141[1], 0.25859[0]
[ATM].istate = 0.69576[1], 0.30423999999999995[0]
[ATR].istate = 0.75662[1], 0.24338000000000004[0]
[AXIN1].istate = 0.73789[1], 0.26210999999999995[0]
[BAD].istate = 0.40624[1], 0.5937600000000001[0]
[Bak].istate = 0.39802[1], 0.60198[0]
[BAX].istate = 0.30347[1], 0.69653[0]
[Bcl_XL].istate = 0.31393[1], 0.68607[0]
[BCL2].istate = 0.16604[1], 0.83396[0]
[beta_catenin].istate = 0.72684[1], 0.27315999999999996[0]
[BIRC5].istate = 0.44067[1], 0.55933[0]
[BRCA1].istate = 0.84839[1], 0.15161000000000002[0]
[BRCA2].istate = 0.66271[1], 0.33729[0]
[Caspase8].istate = 0.37757[1], 0.62243[0]
[Caspase9].istate = 0.86454[1], 0.13546000000000002[0]
[CDH2].istate = 0.17125[1], 0.82875[0]
[cFLAR].istate = 0.65614[1], 0.34386000000000005[0]
[CHK1_2].istate = 0.43743[1], 0.56257[0]
[COX4I2].istate = 0.26428[1], 0.7357199999999999[0]
[CyclinB].istate = 0.60614[1], 0.39386[0]
[CyclinD].istate = 0.23988[1], 0.76012[0]
[CytoC].istate = 0.5182[1], 0.4818[0]
[DAXX].istate = 0.71489[1], 0.28511[0]
[Dsh].istate = 0.44471[1], 0.5552900000000001[0]
[E_cadherin].istate = 0.85332[1], 0.14668000000000003[0]
[E2F1].istate = 0.6798[1], 0.32020000000000004[0]
[eEF2].istate = 0.74151[1], 0.25849[0]
[eEF2K].istate = 0.57908[1], 0.42091999999999996[0]
[EGF].istate = 0.49944[1], 0.50056[0]
[EGFR].istate = 0.62252[1], 0.37748000000000004[0]
[EP300].istate = 0.82678[1], 0.17322000000000004[0]
[ERG].istate = 1.0[1], 0.0[0]
[ERK].istate = 0.55052[1], 0.44948[0]
[ETS1].istate = 0.49146[1], 0.50854[0]
[ETV1].istate = 0.18069[1], 0.81931[0]
[EZH2].istate = 0.66302[1], 0.33697999999999995[0]
[FADD].istate = 0.41957[1], 0.58043[0]
[FGF].istate = 0.1671[1], 0.8329[0]
[FGFR3].istate = 0.54955[1], 0.45045[0]
[FOS].istate = 0.64895[1], 0.35105[0]
[FOXA1].istate = 0.86832[1], 0.13168000000000002[0]
[FOXO].istate = 0.5752[1], 0.42479999999999996[0]
[FRS2].istate = 0.70979[1], 0.29020999999999997[0]
[GADD45].istate = 0.14357[1], 0.85643[0]
[GLI].istate = 0.21401[1], 0.78599[0]
[GLUT1].istate = 0.71462[1], 0.28537999999999997[0]
[GSH].istate = 0.15939[1], 0.84061[0]
[GSK3].istate = 0.77604[1], 0.22396000000000005[0]
[HIF1].istate = 0.84712[1], 0.15288000000000002[0]
[HSPs].istate = 0.52217[1], 0.47783[0]
[IDH1].istate = 0.69295[1], 0.30705000000000005[0]
[IKK].istate = 0.77975[1], 0.22024999999999995[0]
[JNK].istate = 0.49181[1], 0.5081899999999999[0]
[JUN].istate = 0.49317[1], 0.50683[0]
[Lactic_acid].istate = 0.75793[1], 0.24207[0]
[LDHA].istate = 0.75793[1], 0.24207[0]
[MAP3K1_3].istate = 0.59999[1], 0.40001[0]
[MDM2].istate = 0.0528[1], 0.9472[0]
[MED12].istate = 0.73996[1], 0.26004000000000005[0]
[MEK1_2].istate = 0.55184[1], 0.44816[0]
[ZBTB17].istate = 0.58086[1], 0.41913999999999996[0]
[mTORC1].istate = 0.59181[1], 0.40819000000000005[0]
[mTORC2].istate = 0.57745[1], 0.42255[0]
[MXI1].istate = 0.64529[1], 0.35470999999999997[0]
[MYC].istate = 0.64243[1], 0.35757000000000005[0]
[MYC_MAX].istate = 0.42277[1], 0.57723[0]
[NCOA3].istate = 0.59885[1], 0.40115[0]
[NCOR1].istate = 0.71848[1], 0.28152[0]
[NCOR2].istate = 0.65918[1], 0.34082[0]
[NF_kB].istate = 0.61101[1], 0.38898999999999995[0]
[NF1].istate = 0.50965[1], 0.49034999999999995[0]
[NKX3_1].istate = 0.69367[1], 0.30633[0]
[p14ARF].istate = 0.19869[1], 0.80131[0]
[p15].istate = 0.18002[1], 0.8199799999999999[0]
[p21].istate = 0.19167[1], 0.80833[0]
[p38].istate = 0.46926[1], 0.53074[0]
[p70S6kab].istate = 0.57982[1], 0.42018[0]
[p90RSK].istate = 0.72956[1], 0.27044[0]
[PDK1].istate = 0.83287[1], 0.16713[0]
[PHDs].istate = 0.37784[1], 0.62216[0]
[PI3K].istate = 0.4764[1], 0.5236000000000001[0]
[PIP3].istate = 0.64483[1], 0.35517[0]
[PKC].istate = 0.4935[1], 0.5065[0]
[PTCH1].istate = 0.34404[1], 0.65596[0]
[RAF].istate = 0.68316[1], 0.31684[0]
[RAGS].istate = 0.21178[1], 0.78822[0]
[RAS].istate = 0.52318[1], 0.47682[0]
[RB1].istate = 0.75882[1], 0.24117999999999995[0]
[Rheb].istate = 0.25322[1], 0.74678[0]
[ROS].istate = 0.20637[1], 0.7936300000000001[0]
[RTK].istate = 0.39909[1], 0.60091[0]
[RUNX2].istate = 0.32345[1], 0.67655[0]
[SHH].istate = 0.58577[1], 0.41423[0]
[Slug].istate = 0.59506[1], 0.40493999999999997[0]
[SMAD].istate = 0.29563[1], 0.7043699999999999[0]
[SMO].istate = 0.72502[1], 0.27498[0]
[Snail].istate = 0.32378[1], 0.67622[0]
[SPOP].istate = 0.60156[1], 0.39844[0]
[TAK1].istate = 0.80334[1], 0.19665999999999995[0]
[TCF].istate = 0.42956[1], 0.5704400000000001[0]
[TERT].istate = 0.5152[1], 0.4848[0]
[TGFb].istate = 0.18656[1], 0.8134399999999999[0]
[TGFBR].istate = 0.35132[1], 0.6486799999999999[0]
[TNFalpha].istate = 0.31786[1], 0.68214[0]
[TSC1_2].istate = 0.59464[1], 0.40536000000000005[0]
[TWIST1].istate = 0.51051[1], 0.48949[0]
[VEGF].istate = 0.33808[1], 0.6619200000000001[0]
[VHL].istate = 0.73004[1], 0.26996[0]
[WNT].istate = 0.26902[1], 0.73098[0]
[YWHAZ].istate = 0.69115[1], 0.30884999999999996[0]
[p53].istate=0[1], 1[0]
[PTEN].istate=0[1], 1[0]
