# Supplementary material for: Patient-specific Boolean models of signalling networks guide personalised treatments
Source: eLife. 2022 Feb 15;11:e72626. doi: 10.7554/eLife.72626 (PMC9018074; doi:10.7554/eLife.72626)
Supplement: Supplementary file 3. [file elife-72626-supp3.zip › SuppFile 3 TCGA model files/TCGA_mutCNA_RNA_models/PC_20191219_TCGA_mutCNA_RNA_106.cfg]

$u_Acidosis = 1
$d_Acidosis = 1
$u_AKT=0.21002
$d_AKT=4.76145
$u_AMP_ATP=0.15226
$d_AMP_ATP=6.56771
$u_AMPK=0.87719
$d_AMPK=1.14
$u_Androgen = 1
$d_Androgen = 1
$u_Angiogenesis = 1
$d_Angiogenesis = 1
$u_Apoptosis = 1
$d_Apoptosis = 1
$u_AR=1.06992
$d_AR=0.93465
$u_AR_ERG = 1
$d_AR_ERG = 1
$u_ATM=10.64746
$d_ATM=0.09392
$u_ATR=0.28261
$d_ATR=3.53845
$u_AXIN1=3.71547
$d_AXIN1=0.26914
$u_BAD=0.14363
$d_BAD=6.96233
$u_Bak=0.3769
$d_Bak=2.65322
$u_BAX=0.15784
$d_BAX=6.33553
$u_BCL2=39.79611
$d_BCL2=0.02513
$u_Bcl_XL=0.74635
$d_Bcl_XL=1.33985
$u_beta_catenin=6.42436
$d_beta_catenin=0.15566
$u_BIRC5=1.03069
$d_BIRC5=0.97022
$u_BMP2 = 1
$d_BMP2 = 1
$u_BRCA1=1.41104
$d_BRCA1=0.7087
$u_BRCA2=14.93464
$d_BRCA2=0.06696
$u_Carcinogen = 1
$d_Carcinogen = 1
$u_Caspase3 = 1
$d_Caspase3 = 1
$u_Caspase8=8.8478
$d_Caspase8=0.11302
$u_Caspase9=48.11407
$d_Caspase9=0.02078
$u_CDH2=1.72425
$d_CDH2=0.57996
$u_cFLAR=11.00517
$d_cFLAR=0.09087
$u_CHK1_2=1.44177
$d_CHK1_2=0.69359
$u_COX4I2=1.30476
$d_COX4I2=0.76642
$u_CyclinB=0.41049
$d_CyclinB=2.43611
$u_CyclinD=3.78006
$d_CyclinD=0.26455
$u_CytoC=0.05434
$d_CytoC=18.40265
$u_APAF1=14.29876
$d_APAF1=0.06994
$u_DAXX=12.40766
$d_DAXX=0.0806
$u_DNA_Damage = 1
$d_DNA_Damage = 1
$u_DNA_Repair = 1
$d_DNA_Repair = 1
$u_Dsh=2.82515
$d_Dsh=0.35396
$u_E2F1=0.79631
$d_E2F1=1.25579
$u_E_cadherin=0.05997
$d_E_cadherin=16.675
$u_eEF2=0.06048
$d_eEF2=16.53439
$u_eEF2K=36.36399
$d_eEF2K=0.0275
$u_EMT = 1
$d_EMT = 1
$u_EP300=0.67708
$d_EP300=1.47693
$u_ERG=99.94923
$d_ERG=0.01001
$u_ERK=1.36434
$d_ERK=0.73296
$u_ETS1=19.82235
$d_ETS1=0.05045
$u_ETV1=5.2606
$d_ETV1=0.19009
$u_EZH2=0.59266
$d_EZH2=1.68731
$u_FADD=7.50999
$d_FADD=0.13316
$u_FOS=2.74088
$d_FOS=0.36485
$u_JUN=6.65274
$d_JUN=0.15031
$u_FOXA1=0.04758
$d_FOXA1=21.01723
$u_FOXO=13.38305
$d_FOXO=0.07472
$u_EGF=0.74174
$d_EGF=1.34818
$u_EGFR=6.72754
$d_EGFR=0.14864
$u_FGF=0.41417
$d_FGF=2.41447
$u_FGFR3=3.83368
$d_FGFR3=0.26085
$u_FRS2=2.86529
$d_FRS2=0.349
$u_GADD45=46.76755
$d_GADD45=0.02138
$u_GLI=7.87483
$d_GLI=0.12699
$u_GLUT1=5.57281
$d_GLUT1=0.17944
$u_Glycolysis = 1
$d_Glycolysis = 1
$u_GSH=0.66249
$d_GSH=1.50946
$u_GSK3=0.15271
$d_GSK3=6.54836
$u_HIF1=0.10941
$d_HIF1=9.13993
$u_HSPs=0.29685
$d_HSPs=3.3687
$u_Hypermethylation = 1
$d_Hypermethylation = 1
$u_Hypoxia = 1
$d_Hypoxia = 1
$u_IDH1=0.02094
$d_IDH1=47.75549
$u_Invasion = 1
$d_Invasion = 1
$u_IKK=1.87229
$d_IKK=0.53411
$u_JNK=0.2129
$d_JNK=4.69704
$u_Lactic_acid=0.17767
$d_Lactic_acid=5.62841
$u_LDHA=0.17767
$d_LDHA=5.62841
$u_MAP3K1_3=9.01272
$d_MAP3K1_3=0.11095
$u_MDM2=1.23287
$d_MDM2=0.81112
$u_MED12=4.05965
$d_MED12=0.24633
$u_MEK1_2=0.19298
$d_MEK1_2=5.18188
$u_Metastasis = 1
$d_Metastasis = 1
$u_Migration = 1
$d_Migration = 1
$u_mTORC1=0.67731
$d_mTORC1=1.47643
$u_mTORC2=0.67826
$d_mTORC2=1.47436
$u_MXI1=6.38076
$d_MXI1=0.15672
$u_MYC=0.09958
$d_MYC=10.04218
$u_MYC_MAX=0.76565
$d_MYC_MAX=1.30608
$u_NCOA3=1.38967
$d_NCOA3=0.7196
$u_NCOR1=1.31832
$d_NCOR1=0.75854
$u_NCOR2=11.72721
$d_NCOR2=0.08527
$u_NF1=4.17308
$d_NF1=0.23963
$u_NF_kB=4.5363
$d_NF_kB=0.22044
$u_NKX3_1=0.02252
$d_NKX3_1=44.40497
$u_Nutrients = 1
$d_Nutrients = 1
$u_p14ARF=4.78949
$d_p14ARF=0.20879
$u_p15=13.42753
$d_p15=0.07447
$u_p21=0.29297
$d_p21=3.41332
$u_p38=4.78
$d_p38=0.20921
$u_p53=0.11406
$d_p53=8.76732
$u_p70S6kab=0.48577
$d_p70S6kab=2.05859
$u_p90RSK=0.10679
$d_p90RSK=9.36417
$u_PDK1=0.02453
$d_PDK1=40.76641
$u_PHDs=2.36559
$d_PHDs=0.42273
$u_PI3K=2.13915
$d_PI3K=0.46748
$u_PIP3=5.04222
$d_PIP3=0.19833
$u_PKC=1.39539
$d_PKC=0.71665
$u_Proliferation = 1
$d_Proliferation = 1
$u_PTCH1=6.2921
$d_PTCH1=0.15893
$u_PTEN=0
$d_PTEN=3.2438
$u_Quiescence = 1
$d_Quiescence = 1
$u_RAF=0.31596
$d_RAF=3.16496
$u_RAGS=0.45752
$d_RAGS=2.1857
$u_RAS=1.89918
$d_RAS=0.52654
$u_RB1=1.26677
$d_RB1=0.78941
$u_Rheb=0.96259
$d_Rheb=1.03886
$u_ROS=2.11388
$d_ROS=0.47306
$u_RTK=2.89233
$d_RTK=0.34574
$u_RUNX2=65.39412
$d_RUNX2=0.01529
$u_SHH=6.11856
$d_SHH=0.16344
$u_Slug=38.41006
$d_Slug=0.02603
$u_SMAD=8.4414
$d_SMAD=0.11846
$u_SMO=17.10044
$d_SMO=0.05848
$u_Snail=1.88176
$d_Snail=0.53142
$u_SPOP=0.10467
$d_SPOP=9.55384
$u_TAK1=0.84946
$d_TAK1=1.17722
$u_TCF=10.17763
$d_TCF=0.09825
$u_TERT=0.04829
$d_TERT=20.70822
$u_TGFb=6.64388
$d_TGFb=0.15051
$u_TGFBR=2.35399
$d_TGFBR=0.42481
$u_fused_event = 1
$d_fused_event = 1
$u_TNFalpha=4.61368
$d_TNFalpha=0.21675
$u_TSC1_2=9.24938
$d_TSC1_2=0.10812
$u_TWIST1=0.21053
$d_TWIST1=4.74992
$u_VEGF=2.97243
$d_VEGF=0.33643
$u_VHL=0.54424
$d_VHL=1.83742
$u_WNT=5.46388
$d_WNT=0.18302
$u_YWHAZ=1.57798
$d_YWHAZ=0.63372
$u_ZBTB17=9.17019
$d_ZBTB17=0.10905
discrete_time = 0
use_physrandgen = FALSE
seed_pseudorandom = 100
// sample_count = 500000
sample_count = 5000
max_time = 50
//time_tick = 0.01
time_tick = 0.1
thread_count = 1
statdist_traj_count = 100
statdist_cluster_threshold = 0.9
display_traj = 0
statdist_similarity_cache_max_size = 20000
//artificial nodes istate should be null
fused_event.istate=0
AR_ERG.istate=0	Acidosis.is_internal = TRUE
AKT.is_internal = TRUE
AMPK.is_internal = TRUE
AMP_ATP.is_internal = TRUE
Androgen.is_internal = TRUE
Angiogenesis.is_internal = TRUE
APAF1.is_internal = TRUE
Apoptosis.is_internal = FALSE
AR.is_internal = TRUE
AR_ERG.is_internal = TRUE
ATM.is_internal = TRUE
ATR.is_internal = TRUE
AXIN1.is_internal = TRUE
BAD.is_internal = TRUE
Bak.is_internal = TRUE
BAX.is_internal = TRUE
BCL2.is_internal = TRUE
Bcl_XL.is_internal = TRUE
beta_catenin.is_internal = TRUE
BIRC5.is_internal = TRUE
BMP2.is_internal = TRUE
BRCA1.is_internal = TRUE
BRCA2.is_internal = TRUE
Carcinogen.is_internal = TRUE
Caspase3.is_internal = TRUE
Caspase8.is_internal = TRUE
Caspase9.is_internal = TRUE
CDH2.is_internal = TRUE
cFLAR.is_internal = TRUE
CHK1_2.is_internal = TRUE
COX4I2.is_internal = TRUE
CyclinB.is_internal = TRUE
CyclinD.is_internal = TRUE
CytoC.is_internal = TRUE
DAXX.is_internal = TRUE
DNA_Damage.is_internal = TRUE
DNA_Repair.is_internal = TRUE
Dsh.is_internal = TRUE
E2F1.is_internal = TRUE
eEF2.is_internal = TRUE
eEF2K.is_internal = TRUE
EGF.is_internal = TRUE
EGFR.is_internal = TRUE
EMT.is_internal = TRUE
EP300.is_internal = TRUE
ERG.is_internal = TRUE
ERK.is_internal = TRUE
ETS1.is_internal = TRUE
ETV1.is_internal = TRUE
EZH2.is_internal = TRUE
E_cadherin.is_internal = TRUE
FADD.is_internal = TRUE
FGF.is_internal = TRUE
FGFR3.is_internal = TRUE
FOS.is_internal = TRUE
FOXA1.is_internal = TRUE
FOXO.is_internal = TRUE
FRS2.is_internal = TRUE
fused_event.is_internal = TRUE
GADD45.is_internal = TRUE
GLI.is_internal = TRUE
GLUT1.is_internal = TRUE
Glycolysis.is_internal = TRUE
GSH.is_internal = TRUE
GSK3.is_internal = TRUE
HIF1.is_internal = TRUE
HSPs.is_internal = TRUE
Hypermethylation.is_internal = TRUE
Hypoxia.is_internal = TRUE
IDH1.is_internal = TRUE
IKK.is_internal = TRUE
Invasion.is_internal = TRUE
JNK.is_internal = TRUE
JUN.is_internal = TRUE
Lactic_acid.is_internal = TRUE
LDHA.is_internal = TRUE
MAP3K1_3.is_internal = TRUE
MDM2.is_internal = TRUE
MED12.is_internal = TRUE
MEK1_2.is_internal = TRUE
Metastasis.is_internal = TRUE
Migration.is_internal = TRUE
mTORC1.is_internal = TRUE
mTORC2.is_internal = TRUE
MXI1.is_internal = TRUE
MYC.is_internal = TRUE
MYC_MAX.is_internal = TRUE
NCOA3.is_internal = TRUE
NCOR1.is_internal = TRUE
NCOR2.is_internal = TRUE
NF1.is_internal = TRUE
NF_kB.is_internal = TRUE
NKX3_1.is_internal = TRUE
Nutrients.is_internal = TRUE
p14ARF.is_internal = TRUE
p15.is_internal = TRUE
p21.is_internal = TRUE
p38.is_internal = TRUE
p53.is_internal = TRUE
p70S6kab.is_internal = TRUE
p90RSK.is_internal = TRUE
PDK1.is_internal = TRUE
PHDs.is_internal = TRUE
PI3K.is_internal = TRUE
PIP3.is_internal = TRUE
PKC.is_internal = TRUE
Proliferation.is_internal = FALSE
PTCH1.is_internal = TRUE
PTEN.is_internal = TRUE
Quiescence.is_internal = FALSE
RAF.is_internal = TRUE
RAGS.is_internal = TRUE
RAS.is_internal = TRUE
RB1.is_internal = TRUE
Rheb.is_internal = TRUE
ROS.is_internal = TRUE
RTK.is_internal = TRUE
RUNX2.is_internal = TRUE
SHH.is_internal = TRUE
Slug.is_internal = TRUE
SMAD.is_internal = TRUE
SMO.is_internal = TRUE
Snail.is_internal = TRUE
SPOP.is_internal = TRUE
TAK1.is_internal = TRUE
TCF.is_internal = TRUE
TERT.is_internal = TRUE
TGFb.is_internal = TRUE
TGFBR.is_internal = TRUE
TNFalpha.is_internal = TRUE
TSC1_2.is_internal = TRUE
TWIST1.is_internal = TRUE
VEGF.is_internal = TRUE
VHL.is_internal = TRUE
WNT.is_internal = TRUE
YWHAZ.is_internal = TRUE
ZBTB17.is_internal = TRUE
[Acidosis].istate = 0.5[1], 0.5[0]
[Androgen].istate = 0.5[1], 0.5[0]
[Carcinogen].istate = 0.5[1], 0.5[0]
[Hypoxia].istate = 0.5[1], 0.5[0]
[Nutrients].istate = 0.5[1], 0.5[0]
[AKT].istate = 0.33057[1], 0.66943[0]
[AMP_ATP].istate = 0.29565[1], 0.70435[0]
[AMPK].istate = 0.48577[1], 0.51423[0]
[APAF1].istate = 0.78882[1], 0.21118000000000003[0]
[AR].istate = 0.50734[1], 0.49266[0]
[ATM].istate = 0.75681[1], 0.24319000000000002[0]
[ATR].istate = 0.3628[1], 0.6372[0]
[AXIN1].istate = 0.6425[1], 0.35750000000000004[0]
[BAD].istate = 0.28931[1], 0.71069[0]
[Bak].istate = 0.39406[1], 0.6059399999999999[0]
[BAX].istate = 0.29956[1], 0.70044[0]
[Bcl_XL].istate = 0.46824[1], 0.53176[0]
[BCL2].istate = 0.89996[1], 0.10004000000000002[0]
[beta_catenin].istate = 0.70196[1], 0.29803999999999997[0]
[BIRC5].istate = 0.50328[1], 0.49672000000000005[0]
[BRCA1].istate = 0.53739[1], 0.46260999999999997[0]
[BRCA2].istate = 0.79355[1], 0.20645000000000002[0]
[Caspase8].istate = 0.73671[1], 0.26329[0]
[Caspase9].istate = 0.92057[1], 0.07943[0]
[CDH2].istate = 0.55915[1], 0.44084999999999996[0]
[cFLAR].istate = 0.7604[1], 0.23960000000000004[0]
[CHK1_2].istate = 0.53972[1], 0.46028[0]
[COX4I2].istate = 0.52888[1], 0.47112[0]
[CyclinB].istate = 0.40333[1], 0.59667[0]
[CyclinD].istate = 0.64437[1], 0.35563[0]
[CytoC].istate = 0.18378[1], 0.81622[0]
[DAXX].istate = 0.77342[1], 0.22658[0]
[Dsh].istate = 0.61276[1], 0.38724000000000003[0]
[E_cadherin].istate = 0.19448[1], 0.80552[0]
[E2F1].istate = 0.47527[1], 0.5247299999999999[0]
[eEF2].istate = 0.1954[1], 0.8046[0]
[eEF2K].istate = 0.89017[1], 0.10982999999999998[0]
[EGF].istate = 0.46756[1], 0.53244[0]
[EGFR].istate = 0.70696[1], 0.29303999999999997[0]
[EP300].istate = 0.45766[1], 0.54234[0]
[ERG].istate = 0.99994[1], 5.999999999994898e-05[0]
[ERK].istate = 0.53373[1], 0.46626999999999996[0]
[ETS1].istate = 0.82429[1], 0.17571000000000003[0]
[ETV1].istate = 0.68026[1], 0.31974[0]
[EZH2].istate = 0.4432[1], 0.5568[0]
[FADD].istate = 0.71891[1], 0.28108999999999995[0]
[FGF].istate = 0.40429[1], 0.59571[0]
[FGFR3].istate = 0.6459[1], 0.35409999999999997[0]
[FOS].istate = 0.60947[1], 0.39053000000000004[0]
[FOXA1].istate = 0.16936[1], 0.83064[0]
[FOXO].istate = 0.78164[1], 0.21836[0]
[FRS2].istate = 0.61429[1], 0.38571[0]
[GADD45].istate = 0.91749[1], 0.08250999999999997[0]
[GLI].istate = 0.72406[1], 0.27593999999999996[0]
[GLUT1].istate = 0.68652[1], 0.31348[0]
[GSH].istate = 0.4553[1], 0.5447[0]
[GSK3].istate = 0.29597[1], 0.7040299999999999[0]
[HIF1].istate = 0.25977[1], 0.7402299999999999[0]
[HSPs].istate = 0.36813[1], 0.6318699999999999[0]
[IDH1].istate = 0.08026[1], 0.91974[0]
[IKK].istate = 0.56809[1], 0.43191[0]
[JNK].istate = 0.33205[1], 0.66795[0]
[JUN].istate = 0.70575[1], 0.29425[0]
[Lactic_acid].istate = 0.3124[1], 0.6876[0]
[LDHA].istate = 0.3124[1], 0.6876[0]
[MAP3K1_3].istate = 0.73871[1], 0.26129[0]
[MDM2].istate = 0.52273[1], 0.47726999999999997[0]
[MED12].istate = 0.65212[1], 0.34787999999999997[0]
[MEK1_2].istate = 0.32138[1], 0.67862[0]
[ZBTB17].istate = 0.74059[1], 0.25941000000000003[0]
[mTORC1].istate = 0.4577[1], 0.5423[0]
[mTORC2].istate = 0.45785[1], 0.54215[0]
[MXI1].istate = 0.70122[1], 0.29878000000000005[0]
[MYC].istate = 0.24954[1], 0.75046[0]
[MYC_MAX].istate = 0.47101[1], 0.5289900000000001[0]
[NCOA3].istate = 0.53573[1], 0.46426999999999996[0]
[NCOR1].istate = 0.53[1], 0.47[0]
[NCOR2].istate = 0.7673[1], 0.23270000000000002[0]
[NF_kB].istate = 0.66418[1], 0.33582[0]
[NF1].istate = 0.65511[1], 0.34489000000000003[0]
[NKX3_1].istate = 0.08812[1], 0.91188[0]
[p14ARF].istate = 0.67007[1], 0.32992999999999995[0]
[p15].istate = 0.782[1], 0.21799999999999997[0]
[p21].istate = 0.36671[1], 0.63329[0]
[p38].istate = 0.66986[1], 0.33014[0]
[p53].istate = 0.26429[1], 0.73571[0]
[p70S6kab].istate = 0.42161[1], 0.57839[0]
[p90RSK].istate = 0.25713[1], 0.7428699999999999[0]
[PDK1].istate = 0.09743[1], 0.90257[0]
[PHDs].istate = 0.59349[1], 0.40651000000000004[0]
[PI3K].istate = 0.58256[1], 0.41744000000000003[0]
[PIP3].istate = 0.67566[1], 0.32433999999999996[0]
[PKC].istate = 0.53617[1], 0.46382999999999996[0]
[PTCH1].istate = 0.6997[1], 0.3003[0]
[RAF].istate = 0.37491[1], 0.6250899999999999[0]
[RAGS].istate = 0.4151[1], 0.5849[0]
[RAS].istate = 0.56964[1], 0.43035999999999996[0]
[RB1].istate = 0.52567[1], 0.47433000000000003[0]
[Rheb].istate = 0.49586[1], 0.50414[0]
[ROS].istate = 0.58127[1], 0.41873000000000005[0]
[RTK].istate = 0.61531[1], 0.38469[0]
[RUNX2].istate = 0.95388[1], 0.04612000000000005[0]
[SHH].istate = 0.69666[1], 0.30334000000000005[0]
[Slug].istate = 0.89611[1], 0.10389000000000004[0]
[SMAD].istate = 0.7316[1], 0.26839999999999997[0]
[SMO].istate = 0.80825[1], 0.19174999999999998[0]
[Snail].istate = 0.56864[1], 0.43135999999999997[0]
[SPOP].istate = 0.25495[1], 0.74505[0]
[TAK1].istate = 0.48229[1], 0.51771[0]
[TCF].istate = 0.75191[1], 0.24809000000000003[0]
[TERT].istate = 0.17097[1], 0.8290299999999999[0]
[TGFb].istate = 0.70561[1], 0.29439000000000004[0]
[TGFBR].istate = 0.59295[1], 0.40705[0]
[TNFalpha].istate = 0.66601[1], 0.33399[0]
[TSC1_2].istate = 0.74153[1], 0.25847[0]
[TWIST1].istate = 0.33083[1], 0.66917[0]
[VEGF].istate = 0.61828[1], 0.38171999999999995[0]
[VHL].istate = 0.43395[1], 0.5660499999999999[0]
[WNT].istate = 0.68438[1], 0.31562[0]
[YWHAZ].istate = 0.54953[1], 0.45047000000000004[0]
[PTEN].istate=0[1], 1[0]
