# Supplementary material for: Patient-specific Boolean models of signalling networks guide personalised treatments
Source: eLife. 2022 Feb 15;11:e72626. doi: 10.7554/eLife.72626 (PMC9018074; doi:10.7554/eLife.72626)
Supplement: Supplementary file 3. [file elife-72626-supp3.zip › SuppFile 3 TCGA model files/TCGA_mutCNA_RNA_models/PC_20191219_TCGA_mutCNA_RNA_107.cfg]

$u_Acidosis = 1
$d_Acidosis = 1
$u_AKT=0.60014
$d_AKT=1.66628
$u_AMP_ATP=0.34615
$d_AMP_ATP=2.88892
$u_AMPK=0.68101
$d_AMPK=1.46841
$u_Androgen = 1
$d_Androgen = 1
$u_Angiogenesis = 1
$d_Angiogenesis = 1
$u_Apoptosis = 1
$d_Apoptosis = 1
$u_AR=8.95282
$d_AR=0.1117
$u_AR_ERG = 1
$d_AR_ERG = 1
$u_ATM=9.54531
$d_ATM=0.10476
$u_ATR=7.56819
$d_ATR=0.13213
$u_AXIN1=0.33004
$d_AXIN1=3.02994
$u_BAD=0.05685
$d_BAD=17.59015
$u_Bak=3.51957
$d_Bak=0.28413
$u_BAX=0.03661
$d_BAX=27.31494
$u_BCL2=2.11826
$d_BCL2=0.47209
$u_Bcl_XL=5.68266
$d_Bcl_XL=0.17597
$u_beta_catenin=1.24108
$d_beta_catenin=0.80575
$u_BIRC5=3.83759
$d_BIRC5=0.26058
$u_BMP2 = 1
$d_BMP2 = 1
$u_BRCA1=45.62322
$d_BRCA1=0.02192
$u_BRCA2=18.90825
$d_BRCA2=0.05289
$u_Carcinogen = 1
$d_Carcinogen = 1
$u_Caspase3 = 1
$d_Caspase3 = 1
$u_Caspase8=0.2757
$d_Caspase8=3.62713
$u_Caspase9=0.88999
$d_Caspase9=1.12361
$u_CDH2=26.50622
$d_CDH2=0.03773
$u_cFLAR=10.31318
$d_cFLAR=0.09696
$u_CHK1_2=0.1966
$d_CHK1_2=5.08647
$u_COX4I2=0.58612
$d_COX4I2=1.70614
$u_CyclinB=3.24379
$d_CyclinB=0.30828
$u_CyclinD=0.47918
$d_CyclinD=2.0869
$u_CytoC=0.52927
$d_CytoC=1.88939
$u_APAF1=39.98466
$d_APAF1=0.02501
$u_DAXX=0.16967
$d_DAXX=5.89379
$u_DNA_Damage = 1
$d_DNA_Damage = 1
$u_DNA_Repair = 1
$d_DNA_Repair = 1
$u_Dsh=0.95213
$d_Dsh=1.05028
$u_E2F1=5.96718
$d_E2F1=0.16758
$u_E_cadherin=0.175
$d_E_cadherin=5.71429
$u_eEF2=1.55964
$d_eEF2=0.64117
$u_eEF2K=5.52981
$d_eEF2K=0.18084
$u_EMT = 1
$d_EMT = 1
$u_EP300=23.11576
$d_EP300=0.04326
$u_ERG=0.01
$d_ERG=100.0
$u_ERK=1.62864
$d_ERK=0.61401
$u_ETS1=15.37236
$d_ETS1=0.06505
$u_ETV1=0.64906
$d_ETV1=1.54069
$u_EZH2=1.56006
$d_EZH2=0.641
$u_FADD=0.09668
$d_FADD=10.3434
$u_FOS=23.59624
$d_FOS=0.04238
$u_JUN=44.8748
$d_JUN=0.02228
$u_FOXA1=4.03831
$d_FOXA1=0.24763
$u_FOXO=1.52143
$d_FOXO=0.65728
$u_EGF=0.35876
$d_EGF=2.78738
$u_EGFR=30.05377
$d_EGFR=0.03327
$u_FGF=0.27128
$d_FGF=3.68623
$u_FGFR3=40.46639
$d_FGFR3=0.02471
$u_FRS2=33.16573
$d_FRS2=0.03015
$u_GADD45=1.14982
$d_GADD45=0.8697
$u_GLI=1.61892
$d_GLI=0.6177
$u_GLUT1=50.68058
$d_GLUT1=0.01973
$u_Glycolysis = 1
$d_Glycolysis = 1
$u_GSH=2.51773
$d_GSH=0.39718
$u_GSK3=4.56957
$d_GSK3=0.21884
$u_HIF1=4.60266
$d_HIF1=0.21727
$u_HSPs=4.62254
$d_HSPs=0.21633
$u_Hypermethylation = 1
$d_Hypermethylation = 1
$u_Hypoxia = 1
$d_Hypoxia = 1
$u_IDH1=42.2567
$d_IDH1=0.02366
$u_Invasion = 1
$d_Invasion = 1
$u_IKK=1.64885
$d_IKK=0.60648
$u_JNK=7.51922
$d_JNK=0.13299
$u_Lactic_acid=0.47282
$d_Lactic_acid=2.11497
$u_LDHA=0.47282
$d_LDHA=2.11497
$u_MAP3K1_3=9.6238
$d_MAP3K1_3=0.10391
$u_MDM2=18.55547
$d_MDM2=0.05389
$u_MED12=8.59808
$d_MED12=0.11631
$u_MEK1_2=0.30954
$d_MEK1_2=3.2306
$u_Metastasis = 1
$d_Metastasis = 1
$u_Migration = 1
$d_Migration = 1
$u_mTORC1=0.62039
$d_mTORC1=1.61189
$u_mTORC2=0.79288
$d_mTORC2=1.26122
$u_MXI1=0.06105
$d_MXI1=16.38002
$u_MYC=6.29019
$d_MYC=0.15898
$u_MYC_MAX=5.93607
$d_MYC_MAX=0.16846
$u_NCOA3=36.27618
$d_NCOA3=0.02757
$u_NCOR1=32.97525
$d_NCOR1=0.03033
$u_NCOR2=1.69883
$d_NCOR2=0.58864
$u_NF1=27.03725
$d_NF1=0.03699
$u_NF_kB=1.03008
$d_NF_kB=0.9708
$u_NKX3_1=1.06501
$d_NKX3_1=0.93896
$u_Nutrients = 1
$d_Nutrients = 1
$u_p14ARF=0.57167
$d_p14ARF=1.74926
$u_p15=10.70659
$d_p15=0.0934
$u_p21=14.95999
$d_p21=0.06684
$u_p38=3.07352
$d_p38=0.32536
$u_p53=6.36657
$d_p53=0.15707
$u_p70S6kab=0.6516
$d_p70S6kab=1.53468
$u_p90RSK=1.93474
$d_p90RSK=0.51687
$u_PDK1=0.36496
$d_PDK1=2.74003
$u_PHDs=0.29122
$d_PHDs=3.43383
$u_PI3K=5.70733
$d_PI3K=0.17521
$u_PIP3=24.5057
$d_PIP3=0.04081
$u_PKC=1.68842
$d_PKC=0.59227
$u_Proliferation = 1
$d_Proliferation = 1
$u_PTCH1=23.2132
$d_PTCH1=0.04308
$u_PTEN=6.01979
$d_PTEN=0.16612
$u_Quiescence = 1
$d_Quiescence = 1
$u_RAF=1.02845
$d_RAF=0.97234
$u_RAGS=0.15123
$d_RAGS=6.61244
$u_RAS=1.15106
$d_RAS=0.86876
$u_RB1=16.33008
$d_RB1=0.06124
$u_Rheb=0.04591
$d_Rheb=21.78175
$u_ROS=0.71603
$d_ROS=1.39659
$u_RTK=0
$d_RTK=0.27188
$u_RUNX2=2.55956
$d_RUNX2=0.39069
$u_SHH=0.49418
$d_SHH=2.02355
$u_Slug=6.04684
$d_Slug=0.16538
$u_SMAD=13.30683
$d_SMAD=0.07515
$u_SMO=1.0465
$d_SMO=0.95557
$u_Snail=5.61537
$d_Snail=0.17808
$u_SPOP=0.10118
$d_SPOP=9.88338
$u_TAK1=0.39973
$d_TAK1=2.50169
$u_TCF=3.55384
$d_TCF=0.28139
$u_TERT=0.56694
$d_TERT=1.76386
$u_TGFb=1.26369
$d_TGFb=0.79133
$u_TGFBR=8.09085
$d_TGFBR=0.1236
$u_fused_event = 1
$d_fused_event = 1
$u_TNFalpha=1.23204
$d_TNFalpha=0.81166
$u_TSC1_2=2.7219
$d_TSC1_2=0.36739
$u_TWIST1=0.03036
$d_TWIST1=32.93808
$u_VEGF=1.06849
$d_VEGF=0.9359
$u_VHL=1.96521
$d_VHL=0.50885
$u_WNT=2.44037
$d_WNT=0.40977
$u_YWHAZ=5.4301
$d_YWHAZ=0.18416
$u_ZBTB17=0.09147
$d_ZBTB17=10.93255
discrete_time = 0
use_physrandgen = FALSE
seed_pseudorandom = 100
// sample_count = 500000
sample_count = 5000
max_time = 50
//time_tick = 0.01
time_tick = 0.1
thread_count = 1
statdist_traj_count = 100
statdist_cluster_threshold = 0.9
display_traj = 0
statdist_similarity_cache_max_size = 20000
//artificial nodes istate should be null
fused_event.istate=0
AR_ERG.istate=0	Acidosis.is_internal = TRUE
AKT.is_internal = TRUE
AMPK.is_internal = TRUE
AMP_ATP.is_internal = TRUE
Androgen.is_internal = TRUE
Angiogenesis.is_internal = TRUE
APAF1.is_internal = TRUE
Apoptosis.is_internal = FALSE
AR.is_internal = TRUE
AR_ERG.is_internal = TRUE
ATM.is_internal = TRUE
ATR.is_internal = TRUE
AXIN1.is_internal = TRUE
BAD.is_internal = TRUE
Bak.is_internal = TRUE
BAX.is_internal = TRUE
BCL2.is_internal = TRUE
Bcl_XL.is_internal = TRUE
beta_catenin.is_internal = TRUE
BIRC5.is_internal = TRUE
BMP2.is_internal = TRUE
BRCA1.is_internal = TRUE
BRCA2.is_internal = TRUE
Carcinogen.is_internal = TRUE
Caspase3.is_internal = TRUE
Caspase8.is_internal = TRUE
Caspase9.is_internal = TRUE
CDH2.is_internal = TRUE
cFLAR.is_internal = TRUE
CHK1_2.is_internal = TRUE
COX4I2.is_internal = TRUE
CyclinB.is_internal = TRUE
CyclinD.is_internal = TRUE
CytoC.is_internal = TRUE
DAXX.is_internal = TRUE
DNA_Damage.is_internal = TRUE
DNA_Repair.is_internal = TRUE
Dsh.is_internal = TRUE
E2F1.is_internal = TRUE
eEF2.is_internal = TRUE
eEF2K.is_internal = TRUE
EGF.is_internal = TRUE
EGFR.is_internal = TRUE
EMT.is_internal = TRUE
EP300.is_internal = TRUE
ERG.is_internal = TRUE
ERK.is_internal = TRUE
ETS1.is_internal = TRUE
ETV1.is_internal = TRUE
EZH2.is_internal = TRUE
E_cadherin.is_internal = TRUE
FADD.is_internal = TRUE
FGF.is_internal = TRUE
FGFR3.is_internal = TRUE
FOS.is_internal = TRUE
FOXA1.is_internal = TRUE
FOXO.is_internal = TRUE
FRS2.is_internal = TRUE
fused_event.is_internal = TRUE
GADD45.is_internal = TRUE
GLI.is_internal = TRUE
GLUT1.is_internal = TRUE
Glycolysis.is_internal = TRUE
GSH.is_internal = TRUE
GSK3.is_internal = TRUE
HIF1.is_internal = TRUE
HSPs.is_internal = TRUE
Hypermethylation.is_internal = TRUE
Hypoxia.is_internal = TRUE
IDH1.is_internal = TRUE
IKK.is_internal = TRUE
Invasion.is_internal = TRUE
JNK.is_internal = TRUE
JUN.is_internal = TRUE
Lactic_acid.is_internal = TRUE
LDHA.is_internal = TRUE
MAP3K1_3.is_internal = TRUE
MDM2.is_internal = TRUE
MED12.is_internal = TRUE
MEK1_2.is_internal = TRUE
Metastasis.is_internal = TRUE
Migration.is_internal = TRUE
mTORC1.is_internal = TRUE
mTORC2.is_internal = TRUE
MXI1.is_internal = TRUE
MYC.is_internal = TRUE
MYC_MAX.is_internal = TRUE
NCOA3.is_internal = TRUE
NCOR1.is_internal = TRUE
NCOR2.is_internal = TRUE
NF1.is_internal = TRUE
NF_kB.is_internal = TRUE
NKX3_1.is_internal = TRUE
Nutrients.is_internal = TRUE
p14ARF.is_internal = TRUE
p15.is_internal = TRUE
p21.is_internal = TRUE
p38.is_internal = TRUE
p53.is_internal = TRUE
p70S6kab.is_internal = TRUE
p90RSK.is_internal = TRUE
PDK1.is_internal = TRUE
PHDs.is_internal = TRUE
PI3K.is_internal = TRUE
PIP3.is_internal = TRUE
PKC.is_internal = TRUE
Proliferation.is_internal = FALSE
PTCH1.is_internal = TRUE
PTEN.is_internal = TRUE
Quiescence.is_internal = FALSE
RAF.is_internal = TRUE
RAGS.is_internal = TRUE
RAS.is_internal = TRUE
RB1.is_internal = TRUE
Rheb.is_internal = TRUE
ROS.is_internal = TRUE
RTK.is_internal = TRUE
RUNX2.is_internal = TRUE
SHH.is_internal = TRUE
Slug.is_internal = TRUE
SMAD.is_internal = TRUE
SMO.is_internal = TRUE
Snail.is_internal = TRUE
SPOP.is_internal = TRUE
TAK1.is_internal = TRUE
TCF.is_internal = TRUE
TERT.is_internal = TRUE
TGFb.is_internal = TRUE
TGFBR.is_internal = TRUE
TNFalpha.is_internal = TRUE
TSC1_2.is_internal = TRUE
TWIST1.is_internal = TRUE
VEGF.is_internal = TRUE
VHL.is_internal = TRUE
WNT.is_internal = TRUE
YWHAZ.is_internal = TRUE
ZBTB17.is_internal = TRUE
[Acidosis].istate = 0.5[1], 0.5[0]
[Androgen].istate = 0.5[1], 0.5[0]
[Carcinogen].istate = 0.5[1], 0.5[0]
[Hypoxia].istate = 0.5[1], 0.5[0]
[Nutrients].istate = 0.5[1], 0.5[0]
[AKT].istate = 0.44456[1], 0.5554399999999999[0]
[AMP_ATP].istate = 0.38481[1], 0.61519[0]
[AMPK].istate = 0.45829[1], 0.54171[0]
[APAF1].istate = 0.90047[1], 0.09953000000000001[0]
[AR].istate = 0.73799[1], 0.26200999999999997[0]
[ATM].istate = 0.74495[1], 0.25505[0]
[ATR].istate = 0.71975[1], 0.28025[0]
[AXIN1].istate = 0.37964[1], 0.62036[0]
[BAD].istate = 0.18868[1], 0.81132[0]
[Bak].istate = 0.63662[1], 0.36338000000000004[0]
[BAX].istate = 0.1409[1], 0.8591[0]
[Bcl_XL].istate = 0.68864[1], 0.31135999999999997[0]
[BCL2].istate = 0.58149[1], 0.41851000000000005[0]
[beta_catenin].istate = 0.52345[1], 0.47655000000000003[0]
[BIRC5].istate = 0.64601[1], 0.35399[0]
[BRCA1].istate = 0.9148[1], 0.08520000000000005[0]
[BRCA2].istate = 0.81916[1], 0.18084[0]
[Caspase8].istate = 0.36011[1], 0.6398900000000001[0]
[Caspase9].istate = 0.48735[1], 0.51265[0]
[CDH2].istate = 0.85584[1], 0.14415999999999995[0]
[cFLAR].istate = 0.75335[1], 0.24665000000000004[0]
[CHK1_2].istate = 0.32339[1], 0.6766099999999999[0]
[COX4I2].istate = 0.442[1], 0.558[0]
[CyclinB].istate = 0.62776[1], 0.37224[0]
[CyclinD].istate = 0.42012[1], 0.57988[0]
[CytoC].istate = 0.43092[1], 0.56908[0]
[DAXX].istate = 0.3074[1], 0.6926[0]
[Dsh].istate = 0.49467[1], 0.5053300000000001[0]
[E_cadherin].istate = 0.31076[1], 0.6892400000000001[0]
[E2F1].istate = 0.69394[1], 0.30606[0]
[eEF2].istate = 0.54826[1], 0.45174000000000003[0]
[eEF2K].istate = 0.68568[1], 0.31432000000000004[0]
[EGF].istate = 0.3887[1], 0.6113[0]
[EGFR].istate = 0.86947[1], 0.13053000000000003[0]
[EP300].istate = 0.84098[1], 0.15902000000000005[0]
[ERG].istate = 0.0[1], 1.0[0]
[ERK].istate = 0.55296[1], 0.44704[0]
[ETS1].istate = 0.79669[1], 0.20331[0]
[ETV1].istate = 0.45307[1], 0.54693[0]
[EZH2].istate = 0.54829[1], 0.45170999999999994[0]
[FADD].istate = 0.24633[1], 0.7536700000000001[0]
[FGF].istate = 0.35835[1], 0.64165[0]
[FGFR3].istate = 0.90177[1], 0.09823000000000004[0]
[FOS].istate = 0.84321[1], 0.15678999999999998[0]
[FOXA1].istate = 0.65155[1], 0.34845000000000004[0]
[FOXO].istate = 0.54556[1], 0.45443999999999996[0]
[FRS2].istate = 0.88017[1], 0.11982999999999999[0]
[GADD45].istate = 0.51516[1], 0.48484000000000005[0]
[GLI].istate = 0.55231[1], 0.44769000000000003[0]
[GLUT1].istate = 0.92621[1], 0.07379000000000002[0]
[GSH].istate = 0.60025[1], 0.39975000000000005[0]
[GSK3].istate = 0.66497[1], 0.33503000000000005[0]
[HIF1].istate = 0.66575[1], 0.33425000000000005[0]
[HSPs].istate = 0.66622[1], 0.33377999999999997[0]
[IDH1].istate = 0.90647[1], 0.09353[0]
[IKK].istate = 0.5543[1], 0.4457[0]
[JNK].istate = 0.71904[1], 0.28096[0]
[JUN].istate = 0.913[1], 0.08699999999999997[0]
[Lactic_acid].istate = 0.41867[1], 0.58133[0]
[LDHA].istate = 0.41867[1], 0.58133[0]
[MAP3K1_3].istate = 0.74584[1], 0.25416000000000005[0]
[MDM2].istate = 0.81712[1], 0.18288000000000004[0]
[MED12].istate = 0.7336[1], 0.26639999999999997[0]
[MEK1_2].istate = 0.37268[1], 0.62732[0]
[ZBTB17].istate = 0.24032[1], 0.75968[0]
[mTORC1].istate = 0.44817[1], 0.55183[0]
[mTORC2].istate = 0.4748[1], 0.5252[0]
[MXI1].istate = 0.19642[1], 0.80358[0]
[MYC].istate = 0.69967[1], 0.30033[0]
[MYC_MAX].istate = 0.69337[1], 0.30662999999999996[0]
[NCOA3].istate = 0.88991[1], 0.11009000000000002[0]
[NCOR1].istate = 0.87955[1], 0.12044999999999995[0]
[NCOR2].istate = 0.55754[1], 0.44245999999999996[0]
[NF_kB].istate = 0.50322[1], 0.49678[0]
[NF1].istate = 0.85799[1], 0.14200999999999997[0]
[NKX3_1].istate = 0.50684[1], 0.49316000000000004[0]
[p14ARF].istate = 0.43929[1], 0.56071[0]
[p15].istate = 0.75741[1], 0.24258999999999997[0]
[p21].istate = 0.79373[1], 0.20626999999999995[0]
[p38].istate = 0.62191[1], 0.37809000000000004[0]
[p53].istate = 0.70098[1], 0.29901999999999995[0]
[p70S6kab].istate = 0.4535[1], 0.5465[0]
[p90RSK].istate = 0.57166[1], 0.42834000000000005[0]
[PDK1].istate = 0.39056[1], 0.60944[0]
[PHDs].istate = 0.36605[1], 0.63395[0]
[PI3K].istate = 0.68911[1], 0.31089[0]
[PIP3].istate = 0.84732[1], 0.15268000000000004[0]
[PKC].istate = 0.55687[1], 0.44313[0]
[PTCH1].istate = 0.84143[1], 0.15857[0]
[PTEN].istate = 0.6949[1], 0.30510000000000004[0]
[RAF].istate = 0.50305[1], 0.49695[0]
[RAGS].istate = 0.29491[1], 0.70509[0]
[RAS].istate = 0.51527[1], 0.48473[0]
[RB1].istate = 0.80325[1], 0.19674999999999998[0]
[Rheb].istate = 0.16549[1], 0.83451[0]
[ROS].istate = 0.46373[1], 0.53627[0]
[RUNX2].istate = 0.60204[1], 0.39796[0]
[SHH].istate = 0.42347[1], 0.57653[0]
[Slug].istate = 0.69538[1], 0.30462[0]
[SMAD].istate = 0.78102[1], 0.21897999999999995[0]
[SMO].istate = 0.50494[1], 0.49505999999999994[0]
[Snail].istate = 0.68734[1], 0.31266000000000005[0]
[SPOP].istate = 0.25127[1], 0.74873[0]
[TAK1].istate = 0.40044[1], 0.59956[0]
[TCF].istate = 0.63767[1], 0.36233000000000004[0]
[TERT].istate = 0.43838[1], 0.56162[0]
[TGFb].istate = 0.52541[1], 0.47458999999999996[0]
[TGFBR].istate = 0.727[1], 0.273[0]
[TNFalpha].istate = 0.52266[1], 0.47734[0]
[TSC1_2].istate = 0.60872[1], 0.39127999999999996[0]
[TWIST1].istate = 0.12057[1], 0.87943[0]
[VEGF].istate = 0.50719[1], 0.49280999999999997[0]
[VHL].istate = 0.57335[1], 0.42665[0]
[WNT].istate = 0.59686[1], 0.40314000000000005[0]
[YWHAZ].istate = 0.6837[1], 0.3163[0]
[RTK].istate=0[1], 1[0]
