# Supplementary material for: Patient-specific Boolean models of signalling networks guide personalised treatments
Source: eLife. 2022 Feb 15;11:e72626. doi: 10.7554/eLife.72626 (PMC9018074; doi:10.7554/eLife.72626)
Supplement: Supplementary file 3. [file elife-72626-supp3.zip › SuppFile 3 TCGA model files/TCGA_mutCNA_RNA_models/PC_20191219_TCGA_mutCNA_RNA_108.cfg]

$u_Acidosis = 1
$d_Acidosis = 1
$u_AKT=1.45475
$d_AKT=0.6874
$u_AMP_ATP=20.8447
$d_AMP_ATP=0.04797
$u_AMPK=1.30549
$d_AMPK=0.766
$u_Androgen = 1
$d_Androgen = 1
$u_Angiogenesis = 1
$d_Angiogenesis = 1
$u_Apoptosis = 1
$d_Apoptosis = 1
$u_AR=1.53943
$d_AR=0.64959
$u_AR_ERG = 1
$d_AR_ERG = 1
$u_ATM=1.00207
$d_ATM=0.99793
$u_ATR=0.27672
$d_ATR=3.61376
$u_AXIN1=0.02216
$d_AXIN1=45.12635
$u_BAD=0.09572
$d_BAD=10.44714
$u_Bak=3.26438
$d_Bak=0.30634
$u_BAX=2.56616
$d_BAX=0.38969
$u_BCL2=0.93092
$d_BCL2=1.07421
$u_Bcl_XL=6.68704
$d_Bcl_XL=0.14954
$u_beta_catenin=7.91095
$d_beta_catenin=0.12641
$u_BIRC5=0.20899
$d_BIRC5=4.78492
$u_BMP2 = 1
$d_BMP2 = 1
$u_BRCA1=0.07978
$d_BRCA1=12.53447
$u_BRCA2=0.06575
$d_BRCA2=15.20913
$u_Carcinogen = 1
$d_Carcinogen = 1
$u_Caspase3 = 1
$d_Caspase3 = 1
$u_Caspase8=1.12975
$d_Caspase8=0.88515
$u_Caspase9=0.18341
$d_Caspase9=5.45227
$u_CDH2=5.8989
$d_CDH2=0.16952
$u_cFLAR=0.04599
$d_cFLAR=21.74386
$u_CHK1_2=0.06396
$d_CHK1_2=15.63477
$u_COX4I2=2.2426
$d_COX4I2=0.44591
$u_CyclinB=0.67633
$d_CyclinB=1.47857
$u_CyclinD=1.55906
$d_CyclinD=0.64141
$u_CytoC=13.90282
$d_CytoC=0.07193
$u_APAF1=0.42372
$d_APAF1=2.36005
$u_DAXX=0.05291
$d_DAXX=18.90002
$u_DNA_Damage = 1
$d_DNA_Damage = 1
$u_DNA_Repair = 1
$d_DNA_Repair = 1
$u_Dsh=0.89457
$d_Dsh=1.11786
$u_E2F1=0.31211
$d_E2F1=3.204
$u_E_cadherin=15.8021
$d_E_cadherin=0.06328
$u_eEF2=1.96638
$d_eEF2=0.50855
$u_eEF2K=3.91649
$d_eEF2K=0.25533
$u_EMT = 1
$d_EMT = 1
$u_EP300=7.97067
$d_EP300=0.12546
$u_ERG=99.9999
$d_ERG=0.01
$u_ERK=5.79294
$d_ERK=0.17262
$u_ETS1=0.732
$d_ETS1=1.36612
$u_ETV1=4.63999
$d_ETV1=0.21552
$u_EZH2=0.04655
$d_EZH2=21.48228
$u_FADD=0.04263
$d_FADD=23.45766
$u_FOS=0.98518
$d_FOS=1.01504
$u_JUN=0.06013
$d_JUN=16.63063
$u_FOXA1=1.13495
$d_FOXA1=0.8811
$u_FOXO=3.33478
$d_FOXO=0.29987
$u_EGF=1.17864
$d_EGF=0.84844
$u_EGFR=0.53215
$d_EGFR=1.87917
$u_FGF=0.48785
$d_FGF=2.04981
$u_FGFR3=0.01253
$d_FGFR3=79.80846
$u_FRS2=10.47919
$d_FRS2=0.09543
$u_GADD45=0.22712
$d_GADD45=4.40296
$u_GLI=15.28687
$d_GLI=0.06542
$u_GLUT1=0.5646
$d_GLUT1=1.77117
$u_Glycolysis = 1
$d_Glycolysis = 1
$u_GSH=0.18359
$d_GSH=5.44692
$u_GSK3=25.93564
$d_GSK3=0.03856
$u_HIF1=8.7878
$d_HIF1=0.11379
$u_HSPs=0.22102
$d_HSPs=4.52448
$u_Hypermethylation = 1
$d_Hypermethylation = 1
$u_Hypoxia = 1
$d_Hypoxia = 1
$u_IDH1=0.43284
$d_IDH1=2.31032
$u_Invasion = 1
$d_Invasion = 1
$u_IKK=0.30335
$d_IKK=3.29652
$u_JNK=1.79986
$d_JNK=0.5556
$u_Lactic_acid=3.96374
$d_Lactic_acid=0.25229
$u_LDHA=3.96374
$d_LDHA=0.25229
$u_MAP3K1_3=1.02207
$d_MAP3K1_3=0.97841
$u_MDM2=23.40056
$d_MDM2=0.04273
$u_MED12=7.84504
$d_MED12=0.12747
$u_MEK1_2=0.35176
$d_MEK1_2=2.84285
$u_Metastasis = 1
$d_Metastasis = 1
$u_Migration = 1
$d_Migration = 1
$u_mTORC1=1.87597
$d_mTORC1=0.53306
$u_mTORC2=1.10316
$d_mTORC2=0.90649
$u_MXI1=11.90771
$d_MXI1=0.08398
$u_MYC=0.02999
$d_MYC=33.34445
$u_MYC_MAX=0.15821
$d_MYC_MAX=6.32071
$u_NCOA3=8.18494
$d_NCOA3=0.12218
$u_NCOR1=0.82082
$d_NCOR1=1.21829
$u_NCOR2=0.40044
$d_NCOR2=2.49725
$u_NF1=2.35109
$d_NF1=0.42533
$u_NF_kB=0.29551
$d_NF_kB=3.38398
$u_NKX3_1=1.53735
$d_NKX3_1=0.65047
$u_Nutrients = 1
$d_Nutrients = 1
$u_p14ARF=2.4568
$d_p14ARF=0.40703
$u_p15=0.16527
$d_p15=6.0507
$u_p21=1.0415
$d_p21=0.96015
$u_p38=1.47726
$d_p38=0.67693
$u_p53=23.98723
$d_p53=0.04169
$u_p70S6kab=0.33238
$d_p70S6kab=3.0086
$u_p90RSK=0.80695
$d_p90RSK=1.23923
$u_PDK1=0.04998
$d_PDK1=20.008
$u_PHDs=2.19044
$d_PHDs=0.45653
$u_PI3K=1.14792
$d_PI3K=0.87114
$u_PIP3=0.622
$d_PIP3=1.60772
$u_PKC=0.63226
$d_PKC=1.58163
$u_Proliferation = 1
$d_Proliferation = 1
$u_PTCH1=20.81043
$d_PTCH1=0.04805
$u_PTEN=3.09445
$d_PTEN=0.32316
$u_Quiescence = 1
$d_Quiescence = 1
$u_RAF=0.5926
$d_RAF=1.68748
$u_RAGS=0.05873
$d_RAGS=17.02707
$u_RAS=0.79552
$d_RAS=1.25704
$u_RB1=21.25071
$d_RB1=0.04706
$u_Rheb=2.34805
$d_Rheb=0.42589
$u_ROS=3.39344
$d_ROS=0.29469
$u_RTK=0.89624
$d_RTK=1.11577
$u_RUNX2=0.63217
$d_RUNX2=1.58185
$u_SHH=11.94402
$d_SHH=0.08372
$u_Slug=2.33072
$d_Slug=0.42905
$u_SMAD=6.13757
$d_SMAD=0.16293
$u_SMO=0.86931
$d_SMO=1.15034
$u_Snail=1.35332
$d_Snail=0.73892
$u_SPOP=43.09264
$d_SPOP=0.02321
$u_TAK1=0.50033
$d_TAK1=1.99868
$u_TCF=8.0771
$d_TCF=0.12381
$u_TERT=0.21818
$d_TERT=4.58337
$u_TGFb=2.10499
$d_TGFb=0.47506
$u_TGFBR=2.42494
$d_TGFBR=0.41238
$u_fused_event = 1
$d_fused_event = 1
$u_TNFalpha=0.44627
$d_TNFalpha=2.2408
$u_TSC1_2=0.15431
$d_TSC1_2=6.48046
$u_TWIST1=1.89304
$d_TWIST1=0.52825
$u_VEGF=0.7859
$d_VEGF=1.27243
$u_VHL=15.08421
$d_VHL=0.06629
$u_WNT=0.42423
$d_WNT=2.35721
$u_YWHAZ=6.09847
$d_YWHAZ=0.16398
$u_ZBTB17=0.03765
$d_ZBTB17=26.56042
discrete_time = 0
use_physrandgen = FALSE
seed_pseudorandom = 100
// sample_count = 500000
sample_count = 5000
max_time = 50
//time_tick = 0.01
time_tick = 0.1
thread_count = 1
statdist_traj_count = 100
statdist_cluster_threshold = 0.9
display_traj = 0
statdist_similarity_cache_max_size = 20000
//artificial nodes istate should be null
fused_event.istate=0
AR_ERG.istate=0	Acidosis.is_internal = TRUE
AKT.is_internal = TRUE
AMPK.is_internal = TRUE
AMP_ATP.is_internal = TRUE
Androgen.is_internal = TRUE
Angiogenesis.is_internal = TRUE
APAF1.is_internal = TRUE
Apoptosis.is_internal = FALSE
AR.is_internal = TRUE
AR_ERG.is_internal = TRUE
ATM.is_internal = TRUE
ATR.is_internal = TRUE
AXIN1.is_internal = TRUE
BAD.is_internal = TRUE
Bak.is_internal = TRUE
BAX.is_internal = TRUE
BCL2.is_internal = TRUE
Bcl_XL.is_internal = TRUE
beta_catenin.is_internal = TRUE
BIRC5.is_internal = TRUE
BMP2.is_internal = TRUE
BRCA1.is_internal = TRUE
BRCA2.is_internal = TRUE
Carcinogen.is_internal = TRUE
Caspase3.is_internal = TRUE
Caspase8.is_internal = TRUE
Caspase9.is_internal = TRUE
CDH2.is_internal = TRUE
cFLAR.is_internal = TRUE
CHK1_2.is_internal = TRUE
COX4I2.is_internal = TRUE
CyclinB.is_internal = TRUE
CyclinD.is_internal = TRUE
CytoC.is_internal = TRUE
DAXX.is_internal = TRUE
DNA_Damage.is_internal = TRUE
DNA_Repair.is_internal = TRUE
Dsh.is_internal = TRUE
E2F1.is_internal = TRUE
eEF2.is_internal = TRUE
eEF2K.is_internal = TRUE
EGF.is_internal = TRUE
EGFR.is_internal = TRUE
EMT.is_internal = TRUE
EP300.is_internal = TRUE
ERG.is_internal = TRUE
ERK.is_internal = TRUE
ETS1.is_internal = TRUE
ETV1.is_internal = TRUE
EZH2.is_internal = TRUE
E_cadherin.is_internal = TRUE
FADD.is_internal = TRUE
FGF.is_internal = TRUE
FGFR3.is_internal = TRUE
FOS.is_internal = TRUE
FOXA1.is_internal = TRUE
FOXO.is_internal = TRUE
FRS2.is_internal = TRUE
fused_event.is_internal = TRUE
GADD45.is_internal = TRUE
GLI.is_internal = TRUE
GLUT1.is_internal = TRUE
Glycolysis.is_internal = TRUE
GSH.is_internal = TRUE
GSK3.is_internal = TRUE
HIF1.is_internal = TRUE
HSPs.is_internal = TRUE
Hypermethylation.is_internal = TRUE
Hypoxia.is_internal = TRUE
IDH1.is_internal = TRUE
IKK.is_internal = TRUE
Invasion.is_internal = TRUE
JNK.is_internal = TRUE
JUN.is_internal = TRUE
Lactic_acid.is_internal = TRUE
LDHA.is_internal = TRUE
MAP3K1_3.is_internal = TRUE
MDM2.is_internal = TRUE
MED12.is_internal = TRUE
MEK1_2.is_internal = TRUE
Metastasis.is_internal = TRUE
Migration.is_internal = TRUE
mTORC1.is_internal = TRUE
mTORC2.is_internal = TRUE
MXI1.is_internal = TRUE
MYC.is_internal = TRUE
MYC_MAX.is_internal = TRUE
NCOA3.is_internal = TRUE
NCOR1.is_internal = TRUE
NCOR2.is_internal = TRUE
NF1.is_internal = TRUE
NF_kB.is_internal = TRUE
NKX3_1.is_internal = TRUE
Nutrients.is_internal = TRUE
p14ARF.is_internal = TRUE
p15.is_internal = TRUE
p21.is_internal = TRUE
p38.is_internal = TRUE
p53.is_internal = TRUE
p70S6kab.is_internal = TRUE
p90RSK.is_internal = TRUE
PDK1.is_internal = TRUE
PHDs.is_internal = TRUE
PI3K.is_internal = TRUE
PIP3.is_internal = TRUE
PKC.is_internal = TRUE
Proliferation.is_internal = FALSE
PTCH1.is_internal = TRUE
PTEN.is_internal = TRUE
Quiescence.is_internal = FALSE
RAF.is_internal = TRUE
RAGS.is_internal = TRUE
RAS.is_internal = TRUE
RB1.is_internal = TRUE
Rheb.is_internal = TRUE
ROS.is_internal = TRUE
RTK.is_internal = TRUE
RUNX2.is_internal = TRUE
SHH.is_internal = TRUE
Slug.is_internal = TRUE
SMAD.is_internal = TRUE
SMO.is_internal = TRUE
Snail.is_internal = TRUE
SPOP.is_internal = TRUE
TAK1.is_internal = TRUE
TCF.is_internal = TRUE
TERT.is_internal = TRUE
TGFb.is_internal = TRUE
TGFBR.is_internal = TRUE
TNFalpha.is_internal = TRUE
TSC1_2.is_internal = TRUE
TWIST1.is_internal = TRUE
VEGF.is_internal = TRUE
VHL.is_internal = TRUE
WNT.is_internal = TRUE
YWHAZ.is_internal = TRUE
ZBTB17.is_internal = TRUE
[Acidosis].istate = 0.5[1], 0.5[0]
[Androgen].istate = 0.5[1], 0.5[0]
[Carcinogen].istate = 0.5[1], 0.5[0]
[Hypoxia].istate = 0.5[1], 0.5[0]
[Nutrients].istate = 0.5[1], 0.5[0]
[AKT].istate = 0.5407[1], 0.45930000000000004[0]
[AMP_ATP].istate = 0.82975[1], 0.17025[0]
[AMPK].istate = 0.52894[1], 0.47106000000000003[0]
[APAF1].istate = 0.40677[1], 0.5932299999999999[0]
[AR].istate = 0.54684[1], 0.45316[0]
[ATM].istate = 0.50022[1], 0.49978[0]
[ATR].istate = 0.36051[1], 0.63949[0]
[AXIN1].istate = 0.08639[1], 0.91361[0]
[BAD].istate = 0.24525[1], 0.75475[0]
[Bak].istate = 0.62845[1], 0.37155000000000005[0]
[BAX].istate = 0.60232[1], 0.39768000000000003[0]
[Bcl_XL].istate = 0.70631[1], 0.29369[0]
[BCL2].istate = 0.49223[1], 0.50777[0]
[beta_catenin].istate = 0.72456[1], 0.27544[0]
[BIRC5].istate = 0.33003[1], 0.66997[0]
[BRCA1].istate = 0.22548[1], 0.77452[0]
[BRCA2].istate = 0.20447[1], 0.79553[0]
[Caspase8].istate = 0.51325[1], 0.48675[0]
[Caspase9].istate = 0.31586[1], 0.68414[0]
[CDH2].istate = 0.69269[1], 0.30730999999999997[0]
[cFLAR].istate = 0.16567[1], 0.83433[0]
[CHK1_2].istate = 0.20147[1], 0.79853[0]
[COX4I2].istate = 0.58769[1], 0.41230999999999995[0]
[CyclinB].istate = 0.45754[1], 0.5424599999999999[0]
[CyclinD].istate = 0.54822[1], 0.45177999999999996[0]
[CytoC].istate = 0.78578[1], 0.21421999999999997[0]
[DAXX].istate = 0.18089[1], 0.81911[0]
[Dsh].istate = 0.4879[1], 0.5121[0]
[E_cadherin].istate = 0.79968[1], 0.20032000000000005[0]
[E2F1].istate = 0.37358[1], 0.62642[0]
[eEF2].istate = 0.57342[1], 0.42657999999999996[0]
[eEF2K].istate = 0.64822[1], 0.35178[0]
[EGF].istate = 0.51785[1], 0.48214999999999997[0]
[EGFR].istate = 0.43151[1], 0.5684899999999999[0]
[EP300].istate = 0.72537[1], 0.27463000000000004[0]
[ERG].istate = 1.0[1], 0.0[0]
[ERK].istate = 0.69072[1], 0.30928[0]
[ETS1].istate = 0.46613[1], 0.5338700000000001[0]
[ETV1].istate = 0.66663[1], 0.33337000000000006[0]
[EZH2].istate = 0.16698[1], 0.83302[0]
[FADD].istate = 0.15742[1], 0.84258[0]
[FGF].istate = 0.42207[1], 0.57793[0]
[FGFR3].istate = 0.02451[1], 0.97549[0]
[FOS].istate = 0.49838[1], 0.50162[0]
[FOXA1].istate = 0.51374[1], 0.48626[0]
[FOXO].istate = 0.63077[1], 0.36922999999999995[0]
[FRS2].istate = 0.75508[1], 0.24492000000000003[0]
[GADD45].istate = 0.33906[1], 0.6609400000000001[0]
[GLI].istate = 0.79608[1], 0.20392[0]
[GLUT1].istate = 0.43794[1], 0.56206[0]
[GSH].istate = 0.31596[1], 0.68404[0]
[GSK3].istate = 0.85347[1], 0.14653000000000005[0]
[HIF1].istate = 0.73597[1], 0.26403[0]
[HSPs].istate = 0.33611[1], 0.66389[0]
[IDH1].istate = 0.40908[1], 0.59092[0]
[IKK].istate = 0.37049[1], 0.62951[0]
[JNK].istate = 0.56381[1], 0.43618999999999997[0]
[JUN].istate = 0.19478[1], 0.80522[0]
[Lactic_acid].istate = 0.64953[1], 0.35046999999999995[0]
[LDHA].istate = 0.64953[1], 0.35046999999999995[0]
[MAP3K1_3].istate = 0.50237[1], 0.49763[0]
[MDM2].istate = 0.84231[1], 0.15769[0]
[MED12].istate = 0.72365[1], 0.27635[0]
[MEK1_2].istate = 0.38656[1], 0.61344[0]
[ZBTB17].istate = 0.14394[1], 0.85606[0]
[mTORC1].istate = 0.56831[1], 0.43169[0]
[mTORC2].istate = 0.51066[1], 0.48934[0]
[MXI1].istate = 0.76896[1], 0.23104000000000002[0]
[MYC].istate = 0.11923[1], 0.88077[0]
[MYC_MAX].istate = 0.29981[1], 0.70019[0]
[NCOA3].istate = 0.72825[1], 0.27175000000000005[0]
[NCOR1].istate = 0.47856[1], 0.52144[0]
[NCOR2].istate = 0.40063[1], 0.59937[0]
[NF_kB].istate = 0.36764[1], 0.63236[0]
[NF1].istate = 0.59282[1], 0.40718[0]
[NKX3_1].istate = 0.54669[1], 0.45331[0]
[p14ARF].istate = 0.59759[1], 0.40241000000000005[0]
[p15].istate = 0.30455[1], 0.69545[0]
[p21].istate = 0.50442[1], 0.49558[0]
[p38].istate = 0.54236[1], 0.45764000000000005[0]
[p53].istate = 0.845[1], 0.15500000000000003[0]
[p70S6kab].istate = 0.38041[1], 0.61959[0]
[p90RSK].istate = 0.47671[1], 0.52329[0]
[PDK1].istate = 0.17469[1], 0.82531[0]
[PHDs].istate = 0.58513[1], 0.41486999999999996[0]
[PI3K].istate = 0.51498[1], 0.48502[0]
[PIP3].istate = 0.44845[1], 0.55155[0]
[PKC].istate = 0.45022[1], 0.5497799999999999[0]
[PTCH1].istate = 0.82957[1], 0.17042999999999997[0]
[PTEN].istate = 0.62265[1], 0.37734999999999996[0]
[RAF].istate = 0.44319[1], 0.55681[0]
[RAGS].istate = 0.19222[1], 0.8077799999999999[0]
[RAS].istate = 0.47516[1], 0.52484[0]
[RB1].istate = 0.83184[1], 0.16815999999999998[0]
[Rheb].istate = 0.59268[1], 0.40732[0]
[ROS].istate = 0.63266[1], 0.36734[0]
[RTK].istate = 0.48811[1], 0.51189[0]
[RUNX2].istate = 0.45021[1], 0.54979[0]
[SHH].istate = 0.76929[1], 0.23070999999999997[0]
[Slug].istate = 0.59187[1], 0.40813[0]
[SMAD].istate = 0.697[1], 0.30300000000000005[0]
[SMO].istate = 0.48479[1], 0.51521[0]
[Snail].istate = 0.53285[1], 0.46714999999999995[0]
[SPOP].istate = 0.9086[1], 0.09140000000000004[0]
[TAK1].istate = 0.42481[1], 0.57519[0]
[TCF].istate = 0.72681[1], 0.27319000000000004[0]
[TERT].istate = 0.3347[1], 0.6653[0]
[TGFb].istate = 0.58081[1], 0.41918999999999995[0]
[TGFBR].istate = 0.59618[1], 0.40381999999999996[0]
[TNFalpha].istate = 0.4124[1], 0.5876[0]
[TSC1_2].istate = 0.2971[1], 0.7029000000000001[0]
[TWIST1].istate = 0.56929[1], 0.43071000000000004[0]
[VEGF].istate = 0.47384[1], 0.52616[0]
[VHL].istate = 0.79463[1], 0.20537000000000005[0]
[WNT].istate = 0.4069[1], 0.5931[0]
[YWHAZ].istate = 0.69631[1], 0.30369[0]
