# Supplementary material for: Patient-specific Boolean models of signalling networks guide personalised treatments
Source: eLife. 2022 Feb 15;11:e72626. doi: 10.7554/eLife.72626 (PMC9018074; doi:10.7554/eLife.72626)
Supplement: Supplementary file 3. [file elife-72626-supp3.zip › SuppFile 3 TCGA model files/TCGA_mutCNA_RNA_models/PC_20191219_TCGA_mutCNA_RNA_109.cfg]

$u_Acidosis = 1
$d_Acidosis = 1
$u_AKT=0.78108
$d_AKT=1.28028
$u_AMP_ATP=1.06596
$d_AMP_ATP=0.93812
$u_AMPK=2.00839
$d_AMPK=0.49791
$u_Androgen = 1
$d_Androgen = 1
$u_Angiogenesis = 1
$d_Angiogenesis = 1
$u_Apoptosis = 1
$d_Apoptosis = 1
$u_AR=0.27136
$d_AR=3.68514
$u_AR_ERG = 1
$d_AR_ERG = 1
$u_ATM=0.29208
$d_ATM=3.42372
$u_ATR=1.13696
$d_ATR=0.87954
$u_AXIN1=0.5202
$d_AXIN1=1.92234
$u_BAD=0.94153
$d_BAD=1.0621
$u_Bak=0.53147
$d_Bak=1.88157
$u_BAX=17.61879
$d_BAX=0.05676
$u_BCL2=5.85505
$d_BCL2=0.17079
$u_Bcl_XL=0.13365
$d_Bcl_XL=7.48223
$u_beta_catenin=6.62193
$d_beta_catenin=0.15101
$u_BIRC5=1.11316
$d_BIRC5=0.89834
$u_BMP2 = 1
$d_BMP2 = 1
$u_BRCA1=0.31029
$d_BRCA1=3.22279
$u_BRCA2=1.01371
$d_BRCA2=0.98648
$u_Carcinogen = 1
$d_Carcinogen = 1
$u_Caspase3 = 1
$d_Caspase3 = 1
$u_Caspase8=2.67492
$d_Caspase8=0.37384
$u_Caspase9=4.99048
$d_Caspase9=0.20038
$u_CDH2=0.22555
$d_CDH2=4.43361
$u_cFLAR=0.71838
$d_cFLAR=1.39202
$u_CHK1_2=0.02402
$d_CHK1_2=41.63197
$u_COX4I2=1.33111
$d_COX4I2=0.75125
$u_CyclinB=0.51807
$d_CyclinB=1.93024
$u_CyclinD=0.4751
$d_CyclinD=2.10482
$u_CytoC=0.94826
$d_CytoC=1.05456
$u_APAF1=1.19612
$d_APAF1=0.83604
$u_DAXX=0.85328
$d_DAXX=1.17195
$u_DNA_Damage = 1
$d_DNA_Damage = 1
$u_DNA_Repair = 1
$d_DNA_Repair = 1
$u_Dsh=2.00563
$d_Dsh=0.4986
$u_E2F1=0.16651
$d_E2F1=6.00565
$u_E_cadherin=1.58744
$d_E_cadherin=0.62995
$u_eEF2=4.36632
$d_eEF2=0.22903
$u_eEF2K=0.71091
$d_eEF2K=1.40665
$u_EMT = 1
$d_EMT = 1
$u_EP300=0.60568
$d_EP300=1.65104
$u_ERG=0.01
$d_ERG=100.0
$u_ERK=0.35091
$d_ERK=2.84973
$u_ETS1=5.21243
$d_ETS1=0.19185
$u_ETV1=99.9248
$d_ETV1=0.01001
$u_EZH2=0.17601
$d_EZH2=5.6815
$u_FADD=0.35279
$d_FADD=2.83455
$u_FOS=7.41555
$d_FOS=0.13485
$u_JUN=15.00474
$d_JUN=0.06665
$u_FOXA1=0.27076
$d_FOXA1=3.69331
$u_FOXO=0.64621
$d_FOXO=1.54748
$u_EGF=0.82837
$d_EGF=1.20719
$u_EGFR=1.99467
$d_EGFR=0.50134
$u_FGF=0.33973
$d_FGF=2.94351
$u_FGFR3=0.28535
$d_FGFR3=3.50447
$u_FRS2=16.46113
$d_FRS2=0.06075
$u_GADD45=5.78077
$d_GADD45=0.17299
$u_GLI=1.25257
$d_GLI=0.79836
$u_GLUT1=5.88219
$d_GLUT1=0.17
$u_Glycolysis = 1
$d_Glycolysis = 1
$u_GSH=0.22624
$d_GSH=4.42008
$u_GSK3=1.12107
$d_GSK3=0.892
$u_HIF1=1.03402
$d_HIF1=0.9671
$u_HSPs=4.93987
$d_HSPs=0.20243
$u_Hypermethylation = 1
$d_Hypermethylation = 1
$u_Hypoxia = 1
$d_Hypoxia = 1
$u_IDH1=0.05689
$d_IDH1=17.57778
$u_Invasion = 1
$d_Invasion = 1
$u_IKK=13.50892
$d_IKK=0.07403
$u_JNK=1.84031
$d_JNK=0.54339
$u_Lactic_acid=0.12886
$d_Lactic_acid=7.76036
$u_LDHA=0.12886
$d_LDHA=7.76036
$u_MAP3K1_3=6.10666
$d_MAP3K1_3=0.16376
$u_MDM2=34.47894
$d_MDM2=0.029
$u_MED12=2.8578
$d_MED12=0.34992
$u_MEK1_2=0.20289
$d_MEK1_2=4.92878
$u_Metastasis = 1
$d_Metastasis = 1
$u_Migration = 1
$d_Migration = 1
$u_mTORC1=2.57317
$d_mTORC1=0.38863
$u_mTORC2=1.46947
$d_mTORC2=0.68052
$u_MXI1=0.3907
$d_MXI1=2.55951
$u_MYC=0.19938
$d_MYC=5.01555
$u_MYC_MAX=0.74389
$d_MYC_MAX=1.34428
$u_NCOA3=2.54791
$d_NCOA3=0.39248
$u_NCOR1=2.78306
$d_NCOR1=0.35932
$u_NCOR2=6.41818
$d_NCOR2=0.15581
$u_NF1=0.88356
$d_NF1=1.13179
$u_NF_kB=2.71985
$d_NF_kB=0.36767
$u_NKX3_1=1.70562
$d_NKX3_1=0.5863
$u_Nutrients = 1
$d_Nutrients = 1
$u_p14ARF=11.83042
$d_p14ARF=0.08453
$u_p15=6.82899
$d_p15=0.14643
$u_p21=0.76029
$d_p21=1.31529
$u_p38=1.09839
$d_p38=0.91042
$u_p53=2.73271
$d_p53=0.36594
$u_p70S6kab=3.70266
$d_p70S6kab=0.27008
$u_p90RSK=0.54994
$d_p90RSK=1.81838
$u_PDK1=0.86013
$d_PDK1=1.16261
$u_PHDs=1.39226
$d_PHDs=0.71826
$u_PI3K=2.25678
$d_PI3K=0.44311
$u_PIP3=3.39967
$d_PIP3=0.29415
$u_PKC=0.80933
$d_PKC=1.23559
$u_Proliferation = 1
$d_Proliferation = 1
$u_PTCH1=0.65913
$d_PTCH1=1.51715
$u_PTEN=0.04941
$d_PTEN=20.23882
$u_Quiescence = 1
$d_Quiescence = 1
$u_RAF=1.05569
$d_RAF=0.94725
$u_RAGS=0.22051
$d_RAGS=4.53494
$u_RAS=0.51049
$d_RAS=1.9589
$u_RB1=0.43983
$d_RB1=2.27361
$u_Rheb=0.38825
$d_Rheb=2.57566
$u_ROS=1.59926
$d_ROS=0.62529
$u_RTK=1.41254
$d_RTK=0
$u_RUNX2=7.07056
$d_RUNX2=0.14143
$u_SHH=0.07766
$d_SHH=12.87664
$u_Slug=1.46128
$d_Slug=0.68433
$u_SMAD=3.68162
$d_SMAD=0.27162
$u_SMO=0.01185
$d_SMO=84.38819
$u_Snail=4.44289
$d_Snail=0.22508
$u_SPOP=0.13094
$d_SPOP=7.63709
$u_TAK1=3.94055
$d_TAK1=0.25377
$u_TCF=1.00296
$d_TCF=0.99705
$u_TERT=0.10282
$d_TERT=9.72573
$u_TGFb=1.03528
$d_TGFb=0.96592
$u_TGFBR=1.49872
$d_TGFBR=0.66724
$u_fused_event = 1
$d_fused_event = 1
$u_TNFalpha=1.94363
$d_TNFalpha=0.5145
$u_TSC1_2=6.01507
$d_TSC1_2=0.16625
$u_TWIST1=3.38231
$d_TWIST1=0.29566
$u_VEGF=1.80754
$d_VEGF=0.55324
$u_VHL=4.10459
$d_VHL=0.24363
$u_WNT=0.893
$d_WNT=1.11982
$u_YWHAZ=15.11015
$d_YWHAZ=0.06618
$u_ZBTB17=0.56542
$d_ZBTB17=1.7686
discrete_time = 0
use_physrandgen = FALSE
seed_pseudorandom = 100
// sample_count = 500000
sample_count = 5000
max_time = 50
//time_tick = 0.01
time_tick = 0.1
thread_count = 1
statdist_traj_count = 100
statdist_cluster_threshold = 0.9
display_traj = 0
statdist_similarity_cache_max_size = 20000
//artificial nodes istate should be null
fused_event.istate=0
AR_ERG.istate=0	Acidosis.is_internal = TRUE
AKT.is_internal = TRUE
AMPK.is_internal = TRUE
AMP_ATP.is_internal = TRUE
Androgen.is_internal = TRUE
Angiogenesis.is_internal = TRUE
APAF1.is_internal = TRUE
Apoptosis.is_internal = FALSE
AR.is_internal = TRUE
AR_ERG.is_internal = TRUE
ATM.is_internal = TRUE
ATR.is_internal = TRUE
AXIN1.is_internal = TRUE
BAD.is_internal = TRUE
Bak.is_internal = TRUE
BAX.is_internal = TRUE
BCL2.is_internal = TRUE
Bcl_XL.is_internal = TRUE
beta_catenin.is_internal = TRUE
BIRC5.is_internal = TRUE
BMP2.is_internal = TRUE
BRCA1.is_internal = TRUE
BRCA2.is_internal = TRUE
Carcinogen.is_internal = TRUE
Caspase3.is_internal = TRUE
Caspase8.is_internal = TRUE
Caspase9.is_internal = TRUE
CDH2.is_internal = TRUE
cFLAR.is_internal = TRUE
CHK1_2.is_internal = TRUE
COX4I2.is_internal = TRUE
CyclinB.is_internal = TRUE
CyclinD.is_internal = TRUE
CytoC.is_internal = TRUE
DAXX.is_internal = TRUE
DNA_Damage.is_internal = TRUE
DNA_Repair.is_internal = TRUE
Dsh.is_internal = TRUE
E2F1.is_internal = TRUE
eEF2.is_internal = TRUE
eEF2K.is_internal = TRUE
EGF.is_internal = TRUE
EGFR.is_internal = TRUE
EMT.is_internal = TRUE
EP300.is_internal = TRUE
ERG.is_internal = TRUE
ERK.is_internal = TRUE
ETS1.is_internal = TRUE
ETV1.is_internal = TRUE
EZH2.is_internal = TRUE
E_cadherin.is_internal = TRUE
FADD.is_internal = TRUE
FGF.is_internal = TRUE
FGFR3.is_internal = TRUE
FOS.is_internal = TRUE
FOXA1.is_internal = TRUE
FOXO.is_internal = TRUE
FRS2.is_internal = TRUE
fused_event.is_internal = TRUE
GADD45.is_internal = TRUE
GLI.is_internal = TRUE
GLUT1.is_internal = TRUE
Glycolysis.is_internal = TRUE
GSH.is_internal = TRUE
GSK3.is_internal = TRUE
HIF1.is_internal = TRUE
HSPs.is_internal = TRUE
Hypermethylation.is_internal = TRUE
Hypoxia.is_internal = TRUE
IDH1.is_internal = TRUE
IKK.is_internal = TRUE
Invasion.is_internal = TRUE
JNK.is_internal = TRUE
JUN.is_internal = TRUE
Lactic_acid.is_internal = TRUE
LDHA.is_internal = TRUE
MAP3K1_3.is_internal = TRUE
MDM2.is_internal = TRUE
MED12.is_internal = TRUE
MEK1_2.is_internal = TRUE
Metastasis.is_internal = TRUE
Migration.is_internal = TRUE
mTORC1.is_internal = TRUE
mTORC2.is_internal = TRUE
MXI1.is_internal = TRUE
MYC.is_internal = TRUE
MYC_MAX.is_internal = TRUE
NCOA3.is_internal = TRUE
NCOR1.is_internal = TRUE
NCOR2.is_internal = TRUE
NF1.is_internal = TRUE
NF_kB.is_internal = TRUE
NKX3_1.is_internal = TRUE
Nutrients.is_internal = TRUE
p14ARF.is_internal = TRUE
p15.is_internal = TRUE
p21.is_internal = TRUE
p38.is_internal = TRUE
p53.is_internal = TRUE
p70S6kab.is_internal = TRUE
p90RSK.is_internal = TRUE
PDK1.is_internal = TRUE
PHDs.is_internal = TRUE
PI3K.is_internal = TRUE
PIP3.is_internal = TRUE
PKC.is_internal = TRUE
Proliferation.is_internal = FALSE
PTCH1.is_internal = TRUE
PTEN.is_internal = TRUE
Quiescence.is_internal = FALSE
RAF.is_internal = TRUE
RAGS.is_internal = TRUE
RAS.is_internal = TRUE
RB1.is_internal = TRUE
Rheb.is_internal = TRUE
ROS.is_internal = TRUE
RTK.is_internal = TRUE
RUNX2.is_internal = TRUE
SHH.is_internal = TRUE
Slug.is_internal = TRUE
SMAD.is_internal = TRUE
SMO.is_internal = TRUE
Snail.is_internal = TRUE
SPOP.is_internal = TRUE
TAK1.is_internal = TRUE
TCF.is_internal = TRUE
TERT.is_internal = TRUE
TGFb.is_internal = TRUE
TGFBR.is_internal = TRUE
TNFalpha.is_internal = TRUE
TSC1_2.is_internal = TRUE
TWIST1.is_internal = TRUE
VEGF.is_internal = TRUE
VHL.is_internal = TRUE
WNT.is_internal = TRUE
YWHAZ.is_internal = TRUE
ZBTB17.is_internal = TRUE
[Acidosis].istate = 0.5[1], 0.5[0]
[Androgen].istate = 0.5[1], 0.5[0]
[Carcinogen].istate = 0.5[1], 0.5[0]
[Hypoxia].istate = 0.5[1], 0.5[0]
[Nutrients].istate = 0.5[1], 0.5[0]
[AKT].istate = 0.47317[1], 0.52683[0]
[AMP_ATP].istate = 0.50694[1], 0.49306000000000005[0]
[AMPK].istate = 0.57571[1], 0.42428999999999994[0]
[APAF1].istate = 0.51944[1], 0.48056[0]
[AR].istate = 0.35839[1], 0.64161[0]
[ATM].istate = 0.36638[1], 0.6336200000000001[0]
[ATR].istate = 0.51394[1], 0.48606000000000005[0]
[AXIN1].istate = 0.42904[1], 0.57096[0]
[BAD].istate = 0.49346[1], 0.50654[0]
[Bak].istate = 0.43137[1], 0.56863[0]
[BAX].istate = 0.81149[1], 0.18850999999999996[0]
[Bcl_XL].istate = 0.2815[1], 0.7185[0]
[BCL2].istate = 0.69188[1], 0.30811999999999995[0]
[beta_catenin].istate = 0.70525[1], 0.29474999999999996[0]
[BIRC5].istate = 0.51164[1], 0.48836[0]
[BRCA1].istate = 0.37294[1], 0.62706[0]
[BRCA2].istate = 0.50148[1], 0.49851999999999996[0]
[Caspase8].istate = 0.60683[1], 0.39317[0]
[Caspase9].istate = 0.67454[1], 0.32545999999999997[0]
[CDH2].istate = 0.33831[1], 0.66169[0]
[cFLAR].istate = 0.46409[1], 0.53591[0]
[CHK1_2].istate = 0.09514[1], 0.90486[0]
[COX4I2].istate = 0.53105[1], 0.46895[0]
[CyclinB].istate = 0.4286[1], 0.5714[0]
[CyclinD].istate = 0.4192[1], 0.5808[0]
[CytoC].istate = 0.49423[1], 0.50577[0]
[DAXX].istate = 0.48277[1], 0.5172300000000001[0]
[Dsh].istate = 0.57556[1], 0.42444000000000004[0]
[E_cadherin].istate = 0.55017[1], 0.44982999999999995[0]
[E2F1].istate = 0.30536[1], 0.6946399999999999[0]
[eEF2].istate = 0.66003[1], 0.33997[0]
[eEF2K].istate = 0.46295[1], 0.53705[0]
[EGF].istate = 0.47956[1], 0.52044[0]
[EGFR].istate = 0.57497[1], 0.42503[0]
[EP300].istate = 0.44556[1], 0.55444[0]
[ERG].istate = 0.0[1], 1.0[0]
[ERK].istate = 0.3863[1], 0.6137[0]
[ETS1].istate = 0.67926[1], 0.32074[0]
[ETV1].istate = 0.99992[1], 7.999999999996898e-05[0]
[EZH2].istate = 0.31139[1], 0.6886099999999999[0]
[FADD].istate = 0.38688[1], 0.61312[0]
[FGF].istate = 0.38278[1], 0.61722[0]
[FGFR3].istate = 0.36384[1], 0.6361600000000001[0]
[FOS].istate = 0.71754[1], 0.28246000000000004[0]
[FOXA1].istate = 0.35815[1], 0.64185[0]
[FOXO].istate = 0.45259[1], 0.54741[0]
[FRS2].istate = 0.80411[1], 0.19589[0]
[GADD45].istate = 0.6905[1], 0.3095[0]
[GLI].istate = 0.52445[1], 0.47555000000000003[0]
[GLUT1].istate = 0.69238[1], 0.30762[0]
[GSH].istate = 0.33864[1], 0.66136[0]
[GSK3].istate = 0.51241[1], 0.48758999999999997[0]
[HIF1].istate = 0.50363[1], 0.49637[0]
[HSPs].istate = 0.67343[1], 0.32657[0]
[IDH1].istate = 0.18875[1], 0.81125[0]
[IKK].istate = 0.78266[1], 0.21733999999999998[0]
[JNK].istate = 0.56622[1], 0.43378000000000005[0]
[JUN].istate = 0.79406[1], 0.20594[0]
[Lactic_acid].istate = 0.27753[1], 0.72247[0]
[LDHA].istate = 0.27753[1], 0.72247[0]
[MAP3K1_3].istate = 0.69645[1], 0.30355[0]
[MDM2].istate = 0.88439[1], 0.11560999999999999[0]
[MED12].istate = 0.61401[1], 0.38599000000000006[0]
[MEK1_2].istate = 0.32681[1], 0.67319[0]
[ZBTB17].istate = 0.43809[1], 0.56191[0]
[mTORC1].istate = 0.60262[1], 0.39737999999999996[0]
[mTORC2].istate = 0.54179[1], 0.45821[0]
[MXI1].istate = 0.39796[1], 0.60204[0]
[MYC].istate = 0.32492[1], 0.67508[0]
[MYC_MAX].istate = 0.46788[1], 0.5321199999999999[0]
[NCOA3].istate = 0.60155[1], 0.39844999999999997[0]
[NCOR1].istate = 0.61113[1], 0.38887000000000005[0]
[NCOR2].istate = 0.70185[1], 0.29815[0]
[NF_kB].istate = 0.60864[1], 0.39136000000000004[0]
[NF1].istate = 0.48656[1], 0.51344[0]
[NKX3_1].istate = 0.55797[1], 0.44203000000000003[0]
[p14ARF].istate = 0.76825[1], 0.23175[0]
[p15].istate = 0.70859[1], 0.29140999999999995[0]
[p21].istate = 0.47024[1], 0.52976[0]
[p38].istate = 0.51019[1], 0.48980999999999997[0]
[p53].istate = 0.60915[1], 0.39085000000000003[0]
[p70S6kab].istate = 0.64213[1], 0.35787[0]
[p90RSK].istate = 0.43508[1], 0.56492[0]
[PDK1].istate = 0.48364[1], 0.5163599999999999[0]
[PHDs].istate = 0.53593[1], 0.46407[0]
[PI3K].istate = 0.58837[1], 0.41163000000000005[0]
[PIP3].istate = 0.63286[1], 0.36714[0]
[PKC].istate = 0.47703[1], 0.5229699999999999[0]
[PTCH1].istate = 0.45474[1], 0.5452600000000001[0]
[PTEN].istate = 0.17345[1], 0.82655[0]
[RAF].istate = 0.50588[1], 0.49412[0]
[RAGS].istate = 0.33586[1], 0.66414[0]
[RAS].istate = 0.427[1], 0.573[0]
[RB1].istate = 0.41082[1], 0.58918[0]
[Rheb].istate = 0.39728[1], 0.6027199999999999[0]
[ROS].istate = 0.55098[1], 0.44902[0]
[RUNX2].istate = 0.71236[1], 0.28764[0]
[SHH].istate = 0.22255[1], 0.77745[0]
[Slug].istate = 0.54118[1], 0.45882[0]
[SMAD].istate = 0.64151[1], 0.35849[0]
[SMO].istate = 0.0184[1], 0.9816[0]
[Snail].istate = 0.66192[1], 0.33808000000000005[0]
[SPOP].istate = 0.27927[1], 0.72073[0]
[TAK1].istate = 0.64889[1], 0.35111000000000003[0]
[TCF].istate = 0.50032[1], 0.49968[0]
[TERT].istate = 0.25302[1], 0.74698[0]
[TGFb].istate = 0.50376[1], 0.49624[0]
[TGFBR].istate = 0.54393[1], 0.45607[0]
[TNFalpha].istate = 0.57215[1], 0.42784999999999995[0]
[TSC1_2].istate = 0.69481[1], 0.30518999999999996[0]
[TWIST1].istate = 0.6323[1], 0.3677[0]
[VEGF].istate = 0.56427[1], 0.43572999999999995[0]
[VHL].istate = 0.65332[1], 0.34668[0]
[WNT].istate = 0.48771[1], 0.51229[0]
[YWHAZ].istate = 0.79482[1], 0.20518000000000003[0]
[RTK].istate=1[1], 0[1]
