# Supplementary material for: Patient-specific Boolean models of signalling networks guide personalised treatments
Source: eLife. 2022 Feb 15;11:e72626. doi: 10.7554/eLife.72626 (PMC9018074; doi:10.7554/eLife.72626)
Supplement: Supplementary file 3. [file elife-72626-supp3.zip › SuppFile 3 TCGA model files/TCGA_mutCNA_RNA_models/PC_20191219_TCGA_mutCNA_RNA_11.cfg]

$u_Acidosis = 1
$d_Acidosis = 1
$u_AKT=7.85156
$d_AKT=0.12736
$u_AMP_ATP=8.2706
$d_AMP_ATP=0.12091
$u_AMPK=2.54708
$d_AMPK=0
$u_Androgen = 1
$d_Androgen = 1
$u_Angiogenesis = 1
$d_Angiogenesis = 1
$u_Apoptosis = 1
$d_Apoptosis = 1
$u_AR=14.0379
$d_AR=0.07124
$u_AR_ERG = 1
$d_AR_ERG = 1
$u_ATM=2.80983
$d_ATM=0.35589
$u_ATR=4.74916
$d_ATR=0.21056
$u_AXIN1=1.35173
$d_AXIN1=0.73979
$u_BAD=3.40177
$d_BAD=0.29396
$u_Bak=0.38865
$d_Bak=2.57301
$u_BAX=0.2109
$d_BAX=4.74158
$u_BCL2=0.27456
$d_BCL2=3.64219
$u_Bcl_XL=0.36573
$d_Bcl_XL=2.73426
$u_beta_catenin=26.09153
$d_beta_catenin=0.03833
$u_BIRC5=3.94547
$d_BIRC5=0.25346
$u_BMP2 = 1
$d_BMP2 = 1
$u_BRCA1=13.39635
$d_BRCA1=0.07465
$u_BRCA2=10.82593
$d_BRCA2=0.09237
$u_Carcinogen = 1
$d_Carcinogen = 1
$u_Caspase3 = 1
$d_Caspase3 = 1
$u_Caspase8=0.04871
$d_Caspase8=20.52967
$u_Caspase9=0.20025
$d_Caspase9=4.99376
$u_CDH2=0.34118
$d_CDH2=2.931
$u_cFLAR=1.76367
$d_cFLAR=0.567
$u_CHK1_2=0.03791
$d_CHK1_2=26.37826
$u_COX4I2=0.60865
$d_COX4I2=1.64298
$u_CyclinB=1.56079
$d_CyclinB=0.6407
$u_CyclinD=0.87659
$d_CyclinD=1.14078
$u_CytoC=0.07284
$d_CytoC=13.72872
$u_APAF1=32.12976
$d_APAF1=0
$u_DAXX=19.34772
$d_DAXX=0.05169
$u_DNA_Damage = 1
$d_DNA_Damage = 1
$u_DNA_Repair = 1
$d_DNA_Repair = 1
$u_Dsh=0.79139
$d_Dsh=1.2636
$u_E2F1=3.47216
$d_E2F1=0.28801
$u_E_cadherin=8.37988
$d_E_cadherin=0.11933
$u_eEF2=13.08875
$d_eEF2=0.0764
$u_eEF2K=18.44481
$d_eEF2K=0.05422
$u_EMT = 1
$d_EMT = 1
$u_EP300=11.12213
$d_EP300=0
$u_ERG=0.01
$d_ERG=100.0
$u_ERK=8.88794
$d_ERK=0.11251
$u_ETS1=4.23474
$d_ETS1=0.23614
$u_ETV1=98.84368
$d_ETV1=0.01012
$u_EZH2=7.16524
$d_EZH2=0.13956
$u_FADD=0.08916
$d_FADD=11.21579
$u_FOS=0.38695
$d_FOS=2.58431
$u_JUN=0.37811
$d_JUN=2.64473
$u_FOXA1=1.17825
$d_FOXA1=0.84872
$u_FOXO=0.46683
$d_FOXO=2.14211
$u_EGF=0.02858
$d_EGF=34.9895
$u_EGFR=3.69614
$d_EGFR=0.27055
$u_FGF=0.09351
$d_FGF=10.69404
$u_FGFR3=0.02415
$d_FGFR3=41.40787
$u_FRS2=9.04781
$d_FRS2=0.11052
$u_GADD45=0.11718
$d_GADD45=8.53388
$u_GLI=0.4163
$d_GLI=2.40211
$u_GLUT1=1.24344
$d_GLUT1=0.80422
$u_Glycolysis = 1
$d_Glycolysis = 1
$u_GSH=0.06328
$d_GSH=15.80278
$u_GSK3=3.31055
$d_GSK3=0.30206
$u_HIF1=32.84236
$d_HIF1=0.03045
$u_HSPs=0.49776
$d_HSPs=0
$u_Hypermethylation = 1
$d_Hypermethylation = 1
$u_Hypoxia = 1
$d_Hypoxia = 1
$u_IDH1=24.18687
$d_IDH1=0.04134
$u_Invasion = 1
$d_Invasion = 1
$u_IKK=4.4619
$d_IKK=0.22412
$u_JNK=1.58958
$d_JNK=0.6291
$u_Lactic_acid=0.1129
$d_Lactic_acid=8.8574
$u_LDHA=0.1129
$d_LDHA=8.8574
$u_MAP3K1_3=1.41451
$d_MAP3K1_3=0.70696
$u_MDM2=18.85734
$d_MDM2=0.05303
$u_MED12=7.72296
$d_MED12=0.12948
$u_MEK1_2=3.47335
$d_MEK1_2=0.28791
$u_Metastasis = 1
$d_Metastasis = 1
$u_Migration = 1
$d_Migration = 1
$u_mTORC1=1.77793
$d_mTORC1=0.56245
$u_mTORC2=1.2728
$d_mTORC2=0.78567
$u_MXI1=0.09465
$d_MXI1=10.56524
$u_MYC=6.39132
$d_MYC=0.15646
$u_MYC_MAX=2.55567
$d_MYC_MAX=0.39129
$u_NCOA3=0.79041
$d_NCOA3=1.26517
$u_NCOR1=1.93862
$d_NCOR1=0.51583
$u_NCOR2=46.26879
$d_NCOR2=0
$u_NF1=11.37637
$d_NF1=0.0879
$u_NF_kB=0.92655
$d_NF_kB=1.07927
$u_NKX3_1=1.096
$d_NKX3_1=0.91241
$u_Nutrients = 1
$d_Nutrients = 1
$u_p14ARF=0.10387
$d_p14ARF=9.62742
$u_p15=1.31497
$d_p15=0.76047
$u_p21=6.35726
$d_p21=0.1573
$u_p38=5.06795
$d_p38=0.19732
$u_p53=0.03843
$d_p53=26.02134
$u_p70S6kab=5.08785
$d_p70S6kab=0.19655
$u_p90RSK=67.29483
$d_p90RSK=0.01486
$u_PDK1=0.13437
$d_PDK1=7.44214
$u_PHDs=0.11608
$d_PHDs=8.61475
$u_PI3K=1.3439
$d_PI3K=0.7441
$u_PIP3=5.18388
$d_PIP3=0.19291
$u_PKC=0.65501
$d_PKC=1.52669
$u_Proliferation = 1
$d_Proliferation = 1
$u_PTCH1=35.07752
$d_PTCH1=0.02851
$u_PTEN=0.14408
$d_PTEN=6.94059
$u_Quiescence = 1
$d_Quiescence = 1
$u_RAF=9.0354
$d_RAF=0.11068
$u_RAGS=0.14096
$d_RAGS=7.09421
$u_RAS=1.31659
$d_RAS=0.75954
$u_RB1=7.00321
$d_RB1=0.14279
$u_Rheb=3.6394
$d_Rheb=0.27477
$u_ROS=0.56203
$d_ROS=1.77926
$u_RTK=0.94967
$d_RTK=0
$u_RUNX2=0.69234
$d_RUNX2=1.44438
$u_SHH=0.16873
$d_SHH=5.92663
$u_Slug=0.62211
$d_Slug=1.60743
$u_SMAD=0.73713
$d_SMAD=1.35661
$u_SMO=0.01534
$d_SMO=65.18905
$u_Snail=0.24002
$d_Snail=4.16632
$u_SPOP=0.09576
$d_SPOP=10.44277
$u_TAK1=0.19111
$d_TAK1=5.23259
$u_TCF=0.13497
$d_TCF=7.40905
$u_TERT=0.07943
$d_TERT=12.5897
$u_TGFb=1.09902
$d_TGFb=0.9099
$u_TGFBR=0.59672
$d_TGFBR=1.67583
$u_fused_event = 1
$d_fused_event = 1
$u_TNFalpha=0.4115
$d_TNFalpha=2.43013
$u_TSC1_2=11.80323
$d_TSC1_2=0.08472
$u_TWIST1=2.23513
$d_TWIST1=0.4474
$u_VEGF=4.57397
$d_VEGF=0.21863
$u_VHL=2.76752
$d_VHL=0.36133
$u_WNT=0.29631
$d_WNT=3.37484
$u_YWHAZ=7.22145
$d_YWHAZ=0.13848
$u_ZBTB17=0.07681
$d_ZBTB17=13.01914
discrete_time = 0
use_physrandgen = FALSE
seed_pseudorandom = 100
// sample_count = 500000
sample_count = 5000
max_time = 50
//time_tick = 0.01
time_tick = 0.1
thread_count = 1
statdist_traj_count = 100
statdist_cluster_threshold = 0.9
display_traj = 0
statdist_similarity_cache_max_size = 20000
//artificial nodes istate should be null
fused_event.istate=0
AR_ERG.istate=0	Acidosis.is_internal = TRUE
AKT.is_internal = TRUE
AMPK.is_internal = TRUE
AMP_ATP.is_internal = TRUE
Androgen.is_internal = TRUE
Angiogenesis.is_internal = TRUE
APAF1.is_internal = TRUE
Apoptosis.is_internal = FALSE
AR.is_internal = TRUE
AR_ERG.is_internal = TRUE
ATM.is_internal = TRUE
ATR.is_internal = TRUE
AXIN1.is_internal = TRUE
BAD.is_internal = TRUE
Bak.is_internal = TRUE
BAX.is_internal = TRUE
BCL2.is_internal = TRUE
Bcl_XL.is_internal = TRUE
beta_catenin.is_internal = TRUE
BIRC5.is_internal = TRUE
BMP2.is_internal = TRUE
BRCA1.is_internal = TRUE
BRCA2.is_internal = TRUE
Carcinogen.is_internal = TRUE
Caspase3.is_internal = TRUE
Caspase8.is_internal = TRUE
Caspase9.is_internal = TRUE
CDH2.is_internal = TRUE
cFLAR.is_internal = TRUE
CHK1_2.is_internal = TRUE
COX4I2.is_internal = TRUE
CyclinB.is_internal = TRUE
CyclinD.is_internal = TRUE
CytoC.is_internal = TRUE
DAXX.is_internal = TRUE
DNA_Damage.is_internal = TRUE
DNA_Repair.is_internal = TRUE
Dsh.is_internal = TRUE
E2F1.is_internal = TRUE
eEF2.is_internal = TRUE
eEF2K.is_internal = TRUE
EGF.is_internal = TRUE
EGFR.is_internal = TRUE
EMT.is_internal = TRUE
EP300.is_internal = TRUE
ERG.is_internal = TRUE
ERK.is_internal = TRUE
ETS1.is_internal = TRUE
ETV1.is_internal = TRUE
EZH2.is_internal = TRUE
E_cadherin.is_internal = TRUE
FADD.is_internal = TRUE
FGF.is_internal = TRUE
FGFR3.is_internal = TRUE
FOS.is_internal = TRUE
FOXA1.is_internal = TRUE
FOXO.is_internal = TRUE
FRS2.is_internal = TRUE
fused_event.is_internal = TRUE
GADD45.is_internal = TRUE
GLI.is_internal = TRUE
GLUT1.is_internal = TRUE
Glycolysis.is_internal = TRUE
GSH.is_internal = TRUE
GSK3.is_internal = TRUE
HIF1.is_internal = TRUE
HSPs.is_internal = TRUE
Hypermethylation.is_internal = TRUE
Hypoxia.is_internal = TRUE
IDH1.is_internal = TRUE
IKK.is_internal = TRUE
Invasion.is_internal = TRUE
JNK.is_internal = TRUE
JUN.is_internal = TRUE
Lactic_acid.is_internal = TRUE
LDHA.is_internal = TRUE
MAP3K1_3.is_internal = TRUE
MDM2.is_internal = TRUE
MED12.is_internal = TRUE
MEK1_2.is_internal = TRUE
Metastasis.is_internal = TRUE
Migration.is_internal = TRUE
mTORC1.is_internal = TRUE
mTORC2.is_internal = TRUE
MXI1.is_internal = TRUE
MYC.is_internal = TRUE
MYC_MAX.is_internal = TRUE
NCOA3.is_internal = TRUE
NCOR1.is_internal = TRUE
NCOR2.is_internal = TRUE
NF1.is_internal = TRUE
NF_kB.is_internal = TRUE
NKX3_1.is_internal = TRUE
Nutrients.is_internal = TRUE
p14ARF.is_internal = TRUE
p15.is_internal = TRUE
p21.is_internal = TRUE
p38.is_internal = TRUE
p53.is_internal = TRUE
p70S6kab.is_internal = TRUE
p90RSK.is_internal = TRUE
PDK1.is_internal = TRUE
PHDs.is_internal = TRUE
PI3K.is_internal = TRUE
PIP3.is_internal = TRUE
PKC.is_internal = TRUE
Proliferation.is_internal = FALSE
PTCH1.is_internal = TRUE
PTEN.is_internal = TRUE
Quiescence.is_internal = FALSE
RAF.is_internal = TRUE
RAGS.is_internal = TRUE
RAS.is_internal = TRUE
RB1.is_internal = TRUE
Rheb.is_internal = TRUE
ROS.is_internal = TRUE
RTK.is_internal = TRUE
RUNX2.is_internal = TRUE
SHH.is_internal = TRUE
Slug.is_internal = TRUE
SMAD.is_internal = TRUE
SMO.is_internal = TRUE
Snail.is_internal = TRUE
SPOP.is_internal = TRUE
TAK1.is_internal = TRUE
TCF.is_internal = TRUE
TERT.is_internal = TRUE
TGFb.is_internal = TRUE
TGFBR.is_internal = TRUE
TNFalpha.is_internal = TRUE
TSC1_2.is_internal = TRUE
TWIST1.is_internal = TRUE
VEGF.is_internal = TRUE
VHL.is_internal = TRUE
WNT.is_internal = TRUE
YWHAZ.is_internal = TRUE
ZBTB17.is_internal = TRUE
[Acidosis].istate = 0.5[1], 0.5[0]
[Androgen].istate = 0.5[1], 0.5[0]
[Carcinogen].istate = 0.5[1], 0.5[0]
[Hypoxia].istate = 0.5[1], 0.5[0]
[Nutrients].istate = 0.5[1], 0.5[0]
[AKT].istate = 0.72374[1], 0.27625999999999995[0]
[AMP_ATP].istate = 0.72938[1], 0.27061999999999997[0]
[AR].istate = 0.78683[1], 0.21316999999999997[0]
[ATM].istate = 0.61217[1], 0.38783[0]
[ATR].istate = 0.66915[1], 0.33085[0]
[AXIN1].istate = 0.53272[1], 0.46728000000000003[0]
[BAD].istate = 0.63293[1], 0.36707[0]
[Bak].istate = 0.39739[1], 0.60261[0]
[BAX].istate = 0.33102[1], 0.66898[0]
[Bcl_XL].istate = 0.39079[1], 0.60921[0]
[BCL2].istate = 0.35966[1], 0.64034[0]
[beta_catenin].istate = 0.85412[1], 0.14588[0]
[BIRC5].istate = 0.64902[1], 0.35097999999999996[0]
[BRCA1].istate = 0.78175[1], 0.21825000000000006[0]
[BRCA2].istate = 0.75862[1], 0.24138000000000004[0]
[Caspase8].istate = 0.17191[1], 0.82809[0]
[Caspase9].istate = 0.32539[1], 0.6746099999999999[0]
[CDH2].istate = 0.38324[1], 0.61676[0]
[cFLAR].istate = 0.5616[1], 0.4384[0]
[CHK1_2].istate = 0.1447[1], 0.8553[0]
[COX4I2].istate = 0.44609[1], 0.55391[0]
[CyclinB].istate = 0.54834[1], 0.45165999999999995[0]
[CyclinD].istate = 0.4857[1], 0.5143[0]
[CytoC].istate = 0.21559[1], 0.78441[0]
[DAXX].istate = 0.82166[1], 0.17834000000000005[0]
[Dsh].istate = 0.4746[1], 0.5254[0]
[E_cadherin].istate = 0.73081[1], 0.26919000000000004[0]
[E2F1].istate = 0.63515[1], 0.36485[0]
[eEF2].istate = 0.77922[1], 0.22077999999999998[0]
[eEF2K].istate = 0.81647[1], 0.18352999999999997[0]
[EGF].istate = 0.11403[1], 0.88597[0]
[EGFR].istate = 0.64194[1], 0.35806000000000004[0]
[ERG].istate = 0.0[1], 1.0[0]
[ERK].istate = 0.7372[1], 0.26280000000000003[0]
[ETS1].istate = 0.65671[1], 0.34329[0]
[ETV1].istate = 0.99874[1], 0.0012600000000000389[0]
[EZH2].istate = 0.71381[1], 0.28619000000000006[0]
[FADD].istate = 0.23754[1], 0.76246[0]
[FGF].istate = 0.24271[1], 0.75729[0]
[FGFR3].istate = 0.09573[1], 0.90427[0]
[FOS].istate = 0.39691[1], 0.60309[0]
[FOXA1].istate = 0.51781[1], 0.48219[0]
[FOXO].istate = 0.41729[1], 0.5827100000000001[0]
[FRS2].istate = 0.73914[1], 0.26086[0]
[GADD45].istate = 0.26721[1], 0.73279[0]
[GLI].istate = 0.40485[1], 0.5951500000000001[0]
[GLUT1].istate = 0.52366[1], 0.47634[0]
[GSH].istate = 0.20032[1], 0.79968[0]
[GSK3].istate = 0.62998[1], 0.37002[0]
[HIF1].istate = 0.87911[1], 0.12089000000000005[0]
[IDH1].istate = 0.84589[1], 0.15410999999999997[0]
[IKK].istate = 0.66238[1], 0.33762000000000003[0]
[JNK].istate = 0.55032[1], 0.44967999999999997[0]
[JUN].istate = 0.39441[1], 0.6055900000000001[0]
[Lactic_acid].istate = 0.26318[1], 0.73682[0]
[LDHA].istate = 0.26318[1], 0.73682[0]
[MAP3K1_3].istate = 0.53765[1], 0.46235000000000004[0]
[MDM2].istate = 0.81887[1], 0.18113[0]
[MED12].istate = 0.72195[1], 0.27805[0]
[MEK1_2].istate = 0.63519[1], 0.36480999999999997[0]
[ZBTB17].istate = 0.22136[1], 0.77864[0]
[mTORC1].istate = 0.56248[1], 0.43752[0]
[mTORC2].istate = 0.52619[1], 0.47380999999999995[0]
[MXI1].istate = 0.24403[1], 0.75597[0]
[MYC].istate = 0.7014[1], 0.2986[0]
[MYC_MAX].istate = 0.60188[1], 0.39812000000000003[0]
[NCOA3].istate = 0.47446[1], 0.52554[0]
[NCOR1].istate = 0.57187[1], 0.42813[0]
[NF_kB].istate = 0.49172[1], 0.5082800000000001[0]
[NF1].istate = 0.764[1], 0.236[0]
[NKX3_1].istate = 0.50995[1], 0.49005[0]
[p14ARF].istate = 0.25413[1], 0.74587[0]
[p15].istate = 0.52973[1], 0.47026999999999997[0]
[p21].istate = 0.70082[1], 0.29918[0]
[p38].istate = 0.67621[1], 0.32379[0]
[p53].istate = 0.14618[1], 0.85382[0]
[p70S6kab].istate = 0.67663[1], 0.32337000000000005[0]
[p90RSK].istate = 0.957[1], 0.04300000000000004[0]
[PDK1].istate = 0.28208[1], 0.71792[0]
[PHDs].istate = 0.26619[1], 0.7338100000000001[0]
[PI3K].istate = 0.53209[1], 0.46791000000000005[0]
[PIP3].istate = 0.67866[1], 0.32133999999999996[0]
[PKC].istate = 0.45406[1], 0.54594[0]
[PTCH1].istate = 0.88626[1], 0.11373999999999995[0]
[PTEN].istate = 0.28965[1], 0.71035[0]
[RAF].istate = 0.73899[1], 0.26100999999999996[0]
[RAGS].istate = 0.28727[1], 0.71273[0]
[RAS].istate = 0.52986[1], 0.47014[0]
[RB1].istate = 0.71132[1], 0.28868000000000005[0]
[Rheb].istate = 0.64026[1], 0.35973999999999995[0]
[ROS].istate = 0.43744[1], 0.56256[0]
[RUNX2].istate = 0.46008[1], 0.53992[0]
[SHH].istate = 0.3068[1], 0.6932[0]
[Slug].istate = 0.44847[1], 0.5515300000000001[0]
[SMAD].istate = 0.46689[1], 0.53311[0]
[SMO].istate = 0.04643[1], 0.95357[0]
[Snail].istate = 0.34506[1], 0.6549400000000001[0]
[SPOP].istate = 0.2453[1], 0.7547[0]
[TAK1].istate = 0.32032[1], 0.6796800000000001[0]
[TCF].istate = 0.28256[1], 0.7174400000000001[0]
[TERT].istate = 0.225[1], 0.775[0]
[TGFb].istate = 0.51025[1], 0.48975[0]
[TGFBR].istate = 0.44394[1], 0.55606[0]
[TNFalpha].istate = 0.40359[1], 0.59641[0]
[TSC1_2].istate = 0.768[1], 0.23199999999999998[0]
[TWIST1].istate = 0.58733[1], 0.41267[0]
[VEGF].istate = 0.66507[1], 0.33492999999999995[0]
[VHL].istate = 0.61052[1], 0.38948000000000005[0]
[WNT].istate = 0.36794[1], 0.6320600000000001[0]
[YWHAZ].istate = 0.71466[1], 0.28534000000000004[0]
[AMPK].istate=1[1], 0[1]
[APAF1].istate=1[1], 0[1]
[EP300].istate=1[1], 0[1]
[HSPs].istate=1[1], 0[1]
[NCOR2].istate=1[1], 0[1]
[RTK].istate=1[1], 0[1]
