# Supplementary material for: Patient-specific Boolean models of signalling networks guide personalised treatments
Source: eLife. 2022 Feb 15;11:e72626. doi: 10.7554/eLife.72626 (PMC9018074; doi:10.7554/eLife.72626)
Supplement: Supplementary file 3. [file elife-72626-supp3.zip › SuppFile 3 TCGA model files/TCGA_mutCNA_RNA_models/PC_20191219_TCGA_mutCNA_RNA_110.cfg]

$u_Acidosis = 1
$d_Acidosis = 1
$u_AKT=2.67504
$d_AKT=0.37383
$u_AMP_ATP=0.49168
$d_AMP_ATP=2.03384
$u_AMPK=1.08445
$d_AMPK=0.92213
$u_Androgen = 1
$d_Androgen = 1
$u_Angiogenesis = 1
$d_Angiogenesis = 1
$u_Apoptosis = 1
$d_Apoptosis = 1
$u_AR=1.08753
$d_AR=0.91951
$u_AR_ERG = 1
$d_AR_ERG = 1
$u_ATM=0.72142
$d_ATM=1.38616
$u_ATR=0.1789
$d_ATR=5.58971
$u_AXIN1=2.37137
$d_AXIN1=0.4217
$u_BAD=2.06767
$d_BAD=0.48364
$u_Bak=0.45205
$d_Bak=2.21214
$u_BAX=2.63656
$d_BAX=0.37928
$u_BCL2=1.76329
$d_BCL2=0.56712
$u_Bcl_XL=17.14944
$d_Bcl_XL=0.05831
$u_beta_catenin=2.27874
$d_beta_catenin=0.43884
$u_BIRC5=0.80635
$d_BIRC5=1.24016
$u_BMP2 = 1
$d_BMP2 = 1
$u_BRCA1=0.80603
$d_BRCA1=1.24065
$u_BRCA2=1.0392
$d_BRCA2=0.96228
$u_Carcinogen = 1
$d_Carcinogen = 1
$u_Caspase3 = 1
$d_Caspase3 = 1
$u_Caspase8=0.17044
$d_Caspase8=5.86717
$u_Caspase9=1.16558
$d_Caspase9=0.85794
$u_CDH2=19.0137
$d_CDH2=0.05259
$u_cFLAR=3.10152
$d_cFLAR=0.32242
$u_CHK1_2=1.30378
$d_CHK1_2=0.767
$u_COX4I2=12.63807
$d_COX4I2=0.07913
$u_CyclinB=0.96291
$d_CyclinB=1.03852
$u_CyclinD=5.77949
$d_CyclinD=0.17303
$u_CytoC=0.02444
$d_CytoC=40.91653
$u_APAF1=1.13904
$d_APAF1=0.87793
$u_DAXX=9.05993
$d_DAXX=0.11038
$u_DNA_Damage = 1
$d_DNA_Damage = 1
$u_DNA_Repair = 1
$d_DNA_Repair = 1
$u_Dsh=1.05159
$d_Dsh=0.95094
$u_E2F1=1.21067
$d_E2F1=0.82599
$u_E_cadherin=0.52131
$d_E_cadherin=1.91824
$u_eEF2=1.39285
$d_eEF2=0.71795
$u_eEF2K=3.64198
$d_eEF2K=0.27458
$u_EMT = 1
$d_EMT = 1
$u_EP300=0.69537
$d_EP300=1.43808
$u_ERG=0.01
$d_ERG=100.0
$u_ERK=2.69108
$d_ERK=0.3716
$u_ETS1=17.9373
$d_ETS1=0.05575
$u_ETV1=0.98415
$d_ETV1=1.01611
$u_EZH2=1.34331
$d_EZH2=0.74443
$u_FADD=3.91718
$d_FADD=0.25529
$u_FOS=6.54995
$d_FOS=0.15267
$u_JUN=23.54841
$d_JUN=0.04247
$u_FOXA1=0.13285
$d_FOXA1=7.52729
$u_FOXO=2.87713
$d_FOXO=0.34757
$u_EGF=5.19589
$d_EGF=0.19246
$u_EGFR=1.30919
$d_EGFR=0.76383
$u_FGF=0.90295
$d_FGF=1.10748
$u_FGFR3=0.3709
$d_FGFR3=2.69614
$u_FRS2=0.10334
$d_FRS2=9.6768
$u_GADD45=2.60168
$d_GADD45=0.38437
$u_GLI=9.83163
$d_GLI=0.10171
$u_GLUT1=0.4421
$d_GLUT1=2.26193
$u_Glycolysis = 1
$d_Glycolysis = 1
$u_GSH=3.6528
$d_GSH=0.27376
$u_GSK3=0.55878
$d_GSK3=1.78961
$u_HIF1=0.13877
$d_HIF1=7.20617
$u_HSPs=0.32071
$d_HSPs=3.11808
$u_Hypermethylation = 1
$d_Hypermethylation = 1
$u_Hypoxia = 1
$d_Hypoxia = 1
$u_IDH1=0.25533
$d_IDH1=3.9165
$u_Invasion = 1
$d_Invasion = 1
$u_IKK=0.46197
$d_IKK=2.16464
$u_JNK=1.10882
$d_JNK=0.90186
$u_Lactic_acid=0.12756
$d_Lactic_acid=7.83945
$u_LDHA=0.12756
$d_LDHA=7.83945
$u_MAP3K1_3=1.94842
$d_MAP3K1_3=0.51324
$u_MDM2=0.21357
$d_MDM2=4.68231
$u_MED12=0.49375
$d_MED12=2.02532
$u_MEK1_2=0.80259
$d_MEK1_2=1.24597
$u_Metastasis = 1
$d_Metastasis = 1
$u_Migration = 1
$d_Migration = 1
$u_mTORC1=1.65805
$d_mTORC1=0.60312
$u_mTORC2=2.01707
$d_mTORC2=0.49577
$u_MXI1=2.48857
$d_MXI1=0.40184
$u_MYC=1.73542
$d_MYC=0.57623
$u_MYC_MAX=2.77798
$d_MYC_MAX=0.35997
$u_NCOA3=1.49508
$d_NCOA3=0.66886
$u_NCOR1=1.126
$d_NCOR1=0.8881
$u_NCOR2=1.38443
$d_NCOR2=0.72232
$u_NF1=0.53083
$d_NF1=1.88384
$u_NF_kB=1.10958
$d_NF_kB=0.90124
$u_NKX3_1=1.6635
$d_NKX3_1=0.60114
$u_Nutrients = 1
$d_Nutrients = 1
$u_p14ARF=3.50448
$d_p14ARF=0.28535
$u_p15=13.60795
$d_p15=0.07349
$u_p21=1.02322
$d_p21=0.97731
$u_p38=5.20859
$d_p38=0.19199
$u_p53=2.47285
$d_p53=0.40439
$u_p70S6kab=1.01389
$d_p70S6kab=0.9863
$u_p90RSK=2.75592
$d_p90RSK=0.36286
$u_PDK1=0.84174
$d_PDK1=1.18802
$u_PHDs=3.5799
$d_PHDs=0.27934
$u_PI3K=2.08166
$d_PI3K=0.48039
$u_PIP3=2.30618
$d_PIP3=0.43362
$u_PKC=1.27109
$d_PKC=0.78673
$u_Proliferation = 1
$d_Proliferation = 1
$u_PTCH1=0.30028
$d_PTCH1=3.33023
$u_PTEN=1.07714
$d_PTEN=0.92838
$u_Quiescence = 1
$d_Quiescence = 1
$u_RAF=1.29218
$d_RAF=0.77389
$u_RAGS=0.11828
$d_RAGS=8.45451
$u_RAS=0.21397
$d_RAS=4.67355
$u_RB1=0.64284
$d_RB1=1.5556
$u_Rheb=0.24207
$d_Rheb=4.13104
$u_ROS=0.69731
$d_ROS=1.43408
$u_RTK=2.33857
$d_RTK=0.42761
$u_RUNX2=1.85296
$d_RUNX2=0.53968
$u_SHH=0.23074
$d_SHH=4.33388
$u_Slug=11.97058
$d_Slug=0.08354
$u_SMAD=3.96691
$d_SMAD=0.25209
$u_SMO=2.3408
$d_SMO=0.4272
$u_Snail=0.64947
$d_Snail=1.53972
$u_SPOP=1.30372
$d_SPOP=0.76704
$u_TAK1=0.92081
$d_TAK1=1.086
$u_TCF=5.94037
$d_TCF=0.16834
$u_TERT=0.85232
$d_TERT=1.17327
$u_TGFb=8.0307
$d_TGFb=0.12452
$u_TGFBR=3.50714
$d_TGFBR=0.28513
$u_fused_event = 1
$d_fused_event = 1
$u_TNFalpha=4.86702
$d_TNFalpha=0.20546
$u_TSC1_2=0.32843
$d_TSC1_2=3.04479
$u_TWIST1=0.14664
$d_TWIST1=6.81942
$u_VEGF=0.78722
$d_VEGF=1.27029
$u_VHL=0.59028
$d_VHL=1.69411
$u_WNT=1.95072
$d_WNT=0.51263
$u_YWHAZ=0.09222
$d_YWHAZ=10.84363
$u_ZBTB17=6.42007
$d_ZBTB17=0.15576
discrete_time = 0
use_physrandgen = FALSE
seed_pseudorandom = 100
// sample_count = 500000
sample_count = 5000
max_time = 50
//time_tick = 0.01
time_tick = 0.1
thread_count = 1
statdist_traj_count = 100
statdist_cluster_threshold = 0.9
display_traj = 0
statdist_similarity_cache_max_size = 20000
//artificial nodes istate should be null
fused_event.istate=0
AR_ERG.istate=0	Acidosis.is_internal = TRUE
AKT.is_internal = TRUE
AMPK.is_internal = TRUE
AMP_ATP.is_internal = TRUE
Androgen.is_internal = TRUE
Angiogenesis.is_internal = TRUE
APAF1.is_internal = TRUE
Apoptosis.is_internal = FALSE
AR.is_internal = TRUE
AR_ERG.is_internal = TRUE
ATM.is_internal = TRUE
ATR.is_internal = TRUE
AXIN1.is_internal = TRUE
BAD.is_internal = TRUE
Bak.is_internal = TRUE
BAX.is_internal = TRUE
BCL2.is_internal = TRUE
Bcl_XL.is_internal = TRUE
beta_catenin.is_internal = TRUE
BIRC5.is_internal = TRUE
BMP2.is_internal = TRUE
BRCA1.is_internal = TRUE
BRCA2.is_internal = TRUE
Carcinogen.is_internal = TRUE
Caspase3.is_internal = TRUE
Caspase8.is_internal = TRUE
Caspase9.is_internal = TRUE
CDH2.is_internal = TRUE
cFLAR.is_internal = TRUE
CHK1_2.is_internal = TRUE
COX4I2.is_internal = TRUE
CyclinB.is_internal = TRUE
CyclinD.is_internal = TRUE
CytoC.is_internal = TRUE
DAXX.is_internal = TRUE
DNA_Damage.is_internal = TRUE
DNA_Repair.is_internal = TRUE
Dsh.is_internal = TRUE
E2F1.is_internal = TRUE
eEF2.is_internal = TRUE
eEF2K.is_internal = TRUE
EGF.is_internal = TRUE
EGFR.is_internal = TRUE
EMT.is_internal = TRUE
EP300.is_internal = TRUE
ERG.is_internal = TRUE
ERK.is_internal = TRUE
ETS1.is_internal = TRUE
ETV1.is_internal = TRUE
EZH2.is_internal = TRUE
E_cadherin.is_internal = TRUE
FADD.is_internal = TRUE
FGF.is_internal = TRUE
FGFR3.is_internal = TRUE
FOS.is_internal = TRUE
FOXA1.is_internal = TRUE
FOXO.is_internal = TRUE
FRS2.is_internal = TRUE
fused_event.is_internal = TRUE
GADD45.is_internal = TRUE
GLI.is_internal = TRUE
GLUT1.is_internal = TRUE
Glycolysis.is_internal = TRUE
GSH.is_internal = TRUE
GSK3.is_internal = TRUE
HIF1.is_internal = TRUE
HSPs.is_internal = TRUE
Hypermethylation.is_internal = TRUE
Hypoxia.is_internal = TRUE
IDH1.is_internal = TRUE
IKK.is_internal = TRUE
Invasion.is_internal = TRUE
JNK.is_internal = TRUE
JUN.is_internal = TRUE
Lactic_acid.is_internal = TRUE
LDHA.is_internal = TRUE
MAP3K1_3.is_internal = TRUE
MDM2.is_internal = TRUE
MED12.is_internal = TRUE
MEK1_2.is_internal = TRUE
Metastasis.is_internal = TRUE
Migration.is_internal = TRUE
mTORC1.is_internal = TRUE
mTORC2.is_internal = TRUE
MXI1.is_internal = TRUE
MYC.is_internal = TRUE
MYC_MAX.is_internal = TRUE
NCOA3.is_internal = TRUE
NCOR1.is_internal = TRUE
NCOR2.is_internal = TRUE
NF1.is_internal = TRUE
NF_kB.is_internal = TRUE
NKX3_1.is_internal = TRUE
Nutrients.is_internal = TRUE
p14ARF.is_internal = TRUE
p15.is_internal = TRUE
p21.is_internal = TRUE
p38.is_internal = TRUE
p53.is_internal = TRUE
p70S6kab.is_internal = TRUE
p90RSK.is_internal = TRUE
PDK1.is_internal = TRUE
PHDs.is_internal = TRUE
PI3K.is_internal = TRUE
PIP3.is_internal = TRUE
PKC.is_internal = TRUE
Proliferation.is_internal = FALSE
PTCH1.is_internal = TRUE
PTEN.is_internal = TRUE
Quiescence.is_internal = FALSE
RAF.is_internal = TRUE
RAGS.is_internal = TRUE
RAS.is_internal = TRUE
RB1.is_internal = TRUE
Rheb.is_internal = TRUE
ROS.is_internal = TRUE
RTK.is_internal = TRUE
RUNX2.is_internal = TRUE
SHH.is_internal = TRUE
Slug.is_internal = TRUE
SMAD.is_internal = TRUE
SMO.is_internal = TRUE
Snail.is_internal = TRUE
SPOP.is_internal = TRUE
TAK1.is_internal = TRUE
TCF.is_internal = TRUE
TERT.is_internal = TRUE
TGFb.is_internal = TRUE
TGFBR.is_internal = TRUE
TNFalpha.is_internal = TRUE
TSC1_2.is_internal = TRUE
TWIST1.is_internal = TRUE
VEGF.is_internal = TRUE
VHL.is_internal = TRUE
WNT.is_internal = TRUE
YWHAZ.is_internal = TRUE
ZBTB17.is_internal = TRUE
[Acidosis].istate = 0.5[1], 0.5[0]
[Androgen].istate = 0.5[1], 0.5[0]
[Carcinogen].istate = 0.5[1], 0.5[0]
[Hypoxia].istate = 0.5[1], 0.5[0]
[Nutrients].istate = 0.5[1], 0.5[0]
[AKT].istate = 0.60683[1], 0.39317[0]
[AMP_ATP].istate = 0.42292[1], 0.57708[0]
[AMPK].istate = 0.5088[1], 0.49119999999999997[0]
[APAF1].istate = 0.51413[1], 0.48587[0]
[AR].istate = 0.50911[1], 0.49089000000000005[0]
[ATM].istate = 0.46455[1], 0.53545[0]
[ATR].istate = 0.31316[1], 0.68684[0]
[AXIN1].istate = 0.59375[1], 0.40625[0]
[BAD].istate = 0.57887[1], 0.42113[0]
[Bak].istate = 0.4138[1], 0.5862[0]
[BAX].istate = 0.60526[1], 0.39474[0]
[Bcl_XL].istate = 0.80856[1], 0.19144000000000005[0]
[BCL2].istate = 0.56158[1], 0.43842000000000003[0]
[beta_catenin].istate = 0.58942[1], 0.41057999999999995[0]
[BIRC5].istate = 0.47663[1], 0.52337[0]
[BRCA1].istate = 0.47659[1], 0.5234099999999999[0]
[BRCA2].istate = 0.50417[1], 0.49583[0]
[Caspase8].istate = 0.30789[1], 0.69211[0]
[Caspase9].istate = 0.51664[1], 0.48336[0]
[CDH2].istate = 0.81977[1], 0.18023[0]
[cFLAR].istate = 0.62289[1], 0.37710999999999995[0]
[CHK1_2].istate = 0.5288[1], 0.47119999999999995[0]
[COX4I2].istate = 0.77542[1], 0.22458[0]
[CyclinB].istate = 0.4959[1], 0.5041[0]
[CyclinD].istate = 0.69047[1], 0.30952999999999997[0]
[CytoC].istate = 0.09705[1], 0.90295[0]
[DAXX].istate = 0.73928[1], 0.26071999999999995[0]
[Dsh].istate = 0.50546[1], 0.49454[0]
[E_cadherin].istate = 0.42927[1], 0.57073[0]
[E2F1].istate = 0.52076[1], 0.47924[0]
[eEF2].istate = 0.53598[1], 0.46402[0]
[eEF2K].istate = 0.64033[1], 0.35967000000000005[0]
[EGF].istate = 0.67891[1], 0.32109[0]
[EGFR].istate = 0.52925[1], 0.47075[0]
[EP300].istate = 0.46055[1], 0.53945[0]
[ERG].istate = 0.0[1], 1.0[0]
[ERK].istate = 0.60748[1], 0.39252[0]
[ETS1].istate = 0.81344[1], 0.18655999999999995[0]
[ETV1].istate = 0.49826[1], 0.5017400000000001[0]
[EZH2].istate = 0.53204[1], 0.46796000000000004[0]
[FADD].istate = 0.64824[1], 0.35175999999999996[0]
[FGF].istate = 0.48892[1], 0.51108[0]
[FGFR3].istate = 0.39232[1], 0.60768[0]
[FOS].istate = 0.70406[1], 0.29594[0]
[FOXA1].istate = 0.28084[1], 0.71916[0]
[FOXO].istate = 0.61474[1], 0.38526000000000005[0]
[FRS2].istate = 0.25357[1], 0.7464299999999999[0]
[GADD45].istate = 0.60381[1], 0.39619000000000004[0]
[GLI].istate = 0.74816[1], 0.25183999999999995[0]
[GLUT1].istate = 0.41138[1], 0.5886199999999999[0]
[GSH].istate = 0.64066[1], 0.35934[0]
[GSK3].istate = 0.43681[1], 0.5631900000000001[0]
[HIF1].istate = 0.28558[1], 0.71442[0]
[HSPs].istate = 0.37653[1], 0.62347[0]
[IDH1].istate = 0.35178[1], 0.64822[0]
[IKK].istate = 0.41615[1], 0.58385[0]
[JNK].istate = 0.51121[1], 0.48878999999999995[0]
[JUN].istate = 0.84299[1], 0.15700999999999998[0]
[Lactic_acid].istate = 0.27643[1], 0.72357[0]
[LDHA].istate = 0.27643[1], 0.72357[0]
[MAP3K1_3].istate = 0.57242[1], 0.42757999999999996[0]
[MDM2].istate = 0.33239[1], 0.66761[0]
[MED12].istate = 0.42338[1], 0.57662[0]
[MEK1_2].istate = 0.47612[1], 0.52388[0]
[ZBTB17].istate = 0.70188[1], 0.29812000000000005[0]
[mTORC1].istate = 0.5549[1], 0.44510000000000005[0]
[mTORC2].istate = 0.57618[1], 0.42382[0]
[MXI1].istate = 0.59899[1], 0.40101[0]
[MYC].istate = 0.55985[1], 0.44015000000000004[0]
[MYC_MAX].istate = 0.61093[1], 0.38907[0]
[NCOA3].istate = 0.54367[1], 0.45633[0]
[NCOR1].istate = 0.51288[1], 0.48712[0]
[NCOR2].istate = 0.53532[1], 0.46468[0]
[NF_kB].istate = 0.51129[1], 0.48871[0]
[NF1].istate = 0.43124[1], 0.5687599999999999[0]
[NKX3_1].istate = 0.55526[1], 0.44474[0]
[p14ARF].istate = 0.63616[1], 0.36384000000000005[0]
[p15].istate = 0.78345[1], 0.21655000000000002[0]
[p21].istate = 0.50249[1], 0.49751[0]
[p38].istate = 0.67918[1], 0.32082[0]
[p53].istate = 0.5983[1], 0.40169999999999995[0]
[p70S6kab].istate = 0.5015[1], 0.49850000000000005[0]
[p90RSK].istate = 0.61007[1], 0.38993[0]
[PDK1].istate = 0.48129[1], 0.51871[0]
[PHDs].istate = 0.63847[1], 0.36153[0]
[PI3K].istate = 0.5796[1], 0.4204[0]
[PIP3].istate = 0.59072[1], 0.40928[0]
[PKC].istate = 0.52604[1], 0.47396000000000005[0]
[PTCH1].istate = 0.36938[1], 0.63062[0]
[PTEN].istate = 0.50807[1], 0.49193[0]
[RAF].istate = 0.52783[1], 0.47217[0]
[RAGS].istate = 0.26823[1], 0.73177[0]
[RAS].istate = 0.33259[1], 0.6674100000000001[0]
[RB1].istate = 0.45203[1], 0.5479700000000001[0]
[Rheb].istate = 0.34598[1], 0.65402[0]
[ROS].istate = 0.46086[1], 0.53914[0]
[RTK].istate = 0.59224[1], 0.40776[0]
[RUNX2].istate = 0.56697[1], 0.43303[0]
[SHH].istate = 0.34078[1], 0.6592199999999999[0]
[Slug].istate = 0.76953[1], 0.23046999999999995[0]
[SMAD].istate = 0.64961[1], 0.35039[0]
[SMO].istate = 0.59234[1], 0.40766[0]
[Snail].istate = 0.45314[1], 0.54686[0]
[SPOP].istate = 0.5288[1], 0.47119999999999995[0]
[TAK1].istate = 0.49104[1], 0.5089600000000001[0]
[TCF].istate = 0.69345[1], 0.30655[0]
[TERT].istate = 0.48265[1], 0.51735[0]
[TGFb].istate = 0.72619[1], 0.27381[0]
[TGFBR].istate = 0.63624[1], 0.36376[0]
[TNFalpha].istate = 0.67182[1], 0.32818[0]
[TSC1_2].istate = 0.37911[1], 0.6208899999999999[0]
[TWIST1].istate = 0.29156[1], 0.70844[0]
[VEGF].istate = 0.47402[1], 0.52598[0]
[VHL].istate = 0.44276[1], 0.55724[0]
[WNT].istate = 0.57255[1], 0.42745[0]
[YWHAZ].istate = 0.24121[1], 0.75879[0]
