# Supplementary material for: Patient-specific Boolean models of signalling networks guide personalised treatments
Source: eLife. 2022 Feb 15;11:e72626. doi: 10.7554/eLife.72626 (PMC9018074; doi:10.7554/eLife.72626)
Supplement: Supplementary file 3. [file elife-72626-supp3.zip › SuppFile 3 TCGA model files/TCGA_mutCNA_RNA_models/PC_20191219_TCGA_mutCNA_RNA_111.cfg]

$u_Acidosis = 1
$d_Acidosis = 1
$u_AKT=1.2835
$d_AKT=0.77912
$u_AMP_ATP=0.46005
$d_AMP_ATP=2.17368
$u_AMPK=0.4797
$d_AMPK=2.08464
$u_Androgen = 1
$d_Androgen = 1
$u_Angiogenesis = 1
$d_Angiogenesis = 1
$u_Apoptosis = 1
$d_Apoptosis = 1
$u_AR=0.87573
$d_AR=1.1419
$u_AR_ERG = 1
$d_AR_ERG = 1
$u_ATM=0.16685
$d_ATM=5.99341
$u_ATR=0.09647
$d_ATR=10.36592
$u_AXIN1=0.17859
$d_AXIN1=5.59942
$u_BAD=2.37762
$d_BAD=0.42059
$u_Bak=0.32582
$d_Bak=3.06918
$u_BAX=0.20305
$d_BAX=4.9249
$u_BCL2=1.17188
$d_BCL2=0.85333
$u_Bcl_XL=2.59632
$d_Bcl_XL=0.38516
$u_beta_catenin=0.21271
$d_beta_catenin=4.70124
$u_BIRC5=0.01202
$d_BIRC5=83.19468
$u_BMP2 = 1
$d_BMP2 = 1
$u_BRCA1=0.15805
$d_BRCA1=6.32711
$u_BRCA2=0.17441
$d_BRCA2=5.73362
$u_Carcinogen = 1
$d_Carcinogen = 1
$u_Caspase3 = 1
$d_Caspase3 = 1
$u_Caspase8=0.06184
$d_Caspase8=16.17076
$u_Caspase9=19.56939
$d_Caspase9=0.0511
$u_CDH2=0.4598
$d_CDH2=2.17486
$u_cFLAR=0.04886
$d_cFLAR=20.46664
$u_CHK1_2=0.10949
$d_CHK1_2=9.13325
$u_COX4I2=1.66865
$d_COX4I2=0.59929
$u_CyclinB=0.14775
$d_CyclinB=6.76819
$u_CyclinD=1.70425
$d_CyclinD=0.58677
$u_CytoC=0.05567
$d_CytoC=17.963
$u_APAF1=0.20523
$d_APAF1=4.87258
$u_DAXX=3.86801
$d_DAXX=0.25853
$u_DNA_Damage = 1
$d_DNA_Damage = 1
$u_DNA_Repair = 1
$d_DNA_Repair = 1
$u_Dsh=1.85893
$d_Dsh=0.53794
$u_E2F1=0.06868
$d_E2F1=14.56028
$u_E_cadherin=1.78731
$d_E_cadherin=0.5595
$u_eEF2=0.1222
$d_eEF2=8.18331
$u_eEF2K=23.30255
$d_eEF2K=0.04291
$u_EMT = 1
$d_EMT = 1
$u_EP300=0.64997
$d_EP300=1.53853
$u_ERG=0.01
$d_ERG=100.0
$u_ERK=2.54175
$d_ERK=0.39343
$u_ETS1=0.18028
$d_ETS1=5.54693
$u_ETV1=0.63523
$d_ETV1=1.57423
$u_EZH2=0.03414
$d_EZH2=29.29115
$u_FADD=1.22775
$d_FADD=0.8145
$u_FOS=0.02686
$d_FOS=37.23008
$u_JUN=0.21781
$d_JUN=4.59116
$u_FOXA1=0.27754
$d_FOXA1=3.60308
$u_FOXO=2.31178
$d_FOXO=0.43257
$u_EGF=2.65962
$d_EGF=0.37599
$u_EGFR=2.08824
$d_EGFR=0.47887
$u_FGF=0.29142
$d_FGF=3.43147
$u_FGFR3=6.63254
$d_FGFR3=0.15077
$u_FRS2=0.2237
$d_FRS2=4.47027
$u_GADD45=0.19828
$d_GADD45=5.04337
$u_GLI=0.74139
$d_GLI=1.34882
$u_GLUT1=1.7731
$d_GLUT1=0.56398
$u_Glycolysis = 1
$d_Glycolysis = 1
$u_GSH=9.84119
$d_GSH=0.10161
$u_GSK3=0.48248
$d_GSK3=2.07262
$u_HIF1=0.14729
$d_HIF1=6.78933
$u_HSPs=0.86842
$d_HSPs=1.15152
$u_Hypermethylation = 1
$d_Hypermethylation = 1
$u_Hypoxia = 1
$d_Hypoxia = 1
$u_IDH1=1.48046
$d_IDH1=0.67547
$u_Invasion = 1
$d_Invasion = 1
$u_IKK=0.6139
$d_IKK=1.62893
$u_JNK=0.24967
$d_JNK=4.00529
$u_Lactic_acid=0.03864
$d_Lactic_acid=25.87992
$u_LDHA=0.03864
$d_LDHA=25.87992
$u_MAP3K1_3=0.76673
$d_MAP3K1_3=1.30424
$u_MDM2=0.54515
$d_MDM2=1.83436
$u_MED12=0.91114
$d_MED12=1.09753
$u_MEK1_2=2.49941
$d_MEK1_2=0.40009
$u_Metastasis = 1
$d_Metastasis = 1
$u_Migration = 1
$d_Migration = 1
$u_mTORC1=0.96328
$d_mTORC1=1.03812
$u_mTORC2=1.14697
$d_mTORC2=0.87186
$u_MXI1=6.34413
$d_MXI1=0.15763
$u_MYC=0.05011
$d_MYC=19.9561
$u_MYC_MAX=0.4618
$d_MYC_MAX=2.16544
$u_NCOA3=0.12884
$d_NCOA3=7.76156
$u_NCOR1=0.75377
$d_NCOR1=1.32666
$u_NCOR2=4.8741
$d_NCOR2=0.20517
$u_NF1=0.40052
$d_NF1=2.49675
$u_NF_kB=0.1666
$d_NF_kB=6.0024
$u_NKX3_1=6.9724
$d_NKX3_1=0.14342
$u_Nutrients = 1
$d_Nutrients = 1
$u_p14ARF=0.04971
$d_p14ARF=20.11668
$u_p15=0.32096
$d_p15=3.11565
$u_p21=0.82948
$d_p21=1.20557
$u_p38=0.51418
$d_p38=1.94484
$u_p53=0.19058
$d_p53=5.24714
$u_p70S6kab=0.77423
$d_p70S6kab=1.29161
$u_p90RSK=0.72439
$d_p90RSK=1.38047
$u_PDK1=0.04456
$d_PDK1=22.44165
$u_PHDs=1.99858
$d_PHDs=0.50036
$u_PI3K=0.36282
$d_PI3K=2.75619
$u_PIP3=0.1964
$d_PIP3=5.09165
$u_PKC=1.07051
$d_PKC=0.93413
$u_Proliferation = 1
$d_Proliferation = 1
$u_PTCH1=0.30156
$d_PTCH1=3.31609
$u_PTEN=0.79368
$d_PTEN=1.25995
$u_Quiescence = 1
$d_Quiescence = 1
$u_RAF=2.69617
$d_RAF=0.3709
$u_RAGS=0.16566
$d_RAGS=6.03646
$u_RAS=0.50799
$d_RAS=1.96854
$u_RB1=1.171
$d_RB1=0.85397
$u_Rheb=1.27922
$d_Rheb=0.78173
$u_ROS=0.07753
$d_ROS=12.89823
$u_RTK=1.12873
$d_RTK=0.88595
$u_RUNX2=4.19609
$d_RUNX2=0.23832
$u_SHH=0.75292
$d_SHH=1.32816
$u_Slug=34.16272
$d_Slug=0.02927
$u_SMAD=2.16612
$d_SMAD=0.46165
$u_SMO=0.87774
$d_SMO=1.13929
$u_Snail=0.31469
$d_Snail=3.17773
$u_SPOP=6.89849
$d_SPOP=0.14496
$u_TAK1=0.76948
$d_TAK1=1.29958
$u_TCF=1.41371
$d_TCF=0.70736
$u_TERT=4.28888
$d_TERT=0.23316
$u_TGFb=4.37025
$d_TGFb=0.22882
$u_TGFBR=0.86418
$d_TGFBR=1.15717
$u_fused_event = 1
$d_fused_event = 1
$u_TNFalpha=0.65873
$d_TNFalpha=1.51807
$u_TSC1_2=2.37472
$d_TSC1_2=0.4211
$u_TWIST1=0.08621
$d_TWIST1=11.59958
$u_VEGF=1.66437
$d_VEGF=0.60083
$u_VHL=0.27746
$d_VHL=3.60412
$u_WNT=1.12558
$d_WNT=0.88843
$u_YWHAZ=0.16583
$d_YWHAZ=6.03027
$u_ZBTB17=2.89384
$d_ZBTB17=0.34556
discrete_time = 0
use_physrandgen = FALSE
seed_pseudorandom = 100
// sample_count = 500000
sample_count = 5000
max_time = 50
//time_tick = 0.01
time_tick = 0.1
thread_count = 1
statdist_traj_count = 100
statdist_cluster_threshold = 0.9
display_traj = 0
statdist_similarity_cache_max_size = 20000
//artificial nodes istate should be null
fused_event.istate=0
AR_ERG.istate=0	Acidosis.is_internal = TRUE
AKT.is_internal = TRUE
AMPK.is_internal = TRUE
AMP_ATP.is_internal = TRUE
Androgen.is_internal = TRUE
Angiogenesis.is_internal = TRUE
APAF1.is_internal = TRUE
Apoptosis.is_internal = FALSE
AR.is_internal = TRUE
AR_ERG.is_internal = TRUE
ATM.is_internal = TRUE
ATR.is_internal = TRUE
AXIN1.is_internal = TRUE
BAD.is_internal = TRUE
Bak.is_internal = TRUE
BAX.is_internal = TRUE
BCL2.is_internal = TRUE
Bcl_XL.is_internal = TRUE
beta_catenin.is_internal = TRUE
BIRC5.is_internal = TRUE
BMP2.is_internal = TRUE
BRCA1.is_internal = TRUE
BRCA2.is_internal = TRUE
Carcinogen.is_internal = TRUE
Caspase3.is_internal = TRUE
Caspase8.is_internal = TRUE
Caspase9.is_internal = TRUE
CDH2.is_internal = TRUE
cFLAR.is_internal = TRUE
CHK1_2.is_internal = TRUE
COX4I2.is_internal = TRUE
CyclinB.is_internal = TRUE
CyclinD.is_internal = TRUE
CytoC.is_internal = TRUE
DAXX.is_internal = TRUE
DNA_Damage.is_internal = TRUE
DNA_Repair.is_internal = TRUE
Dsh.is_internal = TRUE
E2F1.is_internal = TRUE
eEF2.is_internal = TRUE
eEF2K.is_internal = TRUE
EGF.is_internal = TRUE
EGFR.is_internal = TRUE
EMT.is_internal = TRUE
EP300.is_internal = TRUE
ERG.is_internal = TRUE
ERK.is_internal = TRUE
ETS1.is_internal = TRUE
ETV1.is_internal = TRUE
EZH2.is_internal = TRUE
E_cadherin.is_internal = TRUE
FADD.is_internal = TRUE
FGF.is_internal = TRUE
FGFR3.is_internal = TRUE
FOS.is_internal = TRUE
FOXA1.is_internal = TRUE
FOXO.is_internal = TRUE
FRS2.is_internal = TRUE
fused_event.is_internal = TRUE
GADD45.is_internal = TRUE
GLI.is_internal = TRUE
GLUT1.is_internal = TRUE
Glycolysis.is_internal = TRUE
GSH.is_internal = TRUE
GSK3.is_internal = TRUE
HIF1.is_internal = TRUE
HSPs.is_internal = TRUE
Hypermethylation.is_internal = TRUE
Hypoxia.is_internal = TRUE
IDH1.is_internal = TRUE
IKK.is_internal = TRUE
Invasion.is_internal = TRUE
JNK.is_internal = TRUE
JUN.is_internal = TRUE
Lactic_acid.is_internal = TRUE
LDHA.is_internal = TRUE
MAP3K1_3.is_internal = TRUE
MDM2.is_internal = TRUE
MED12.is_internal = TRUE
MEK1_2.is_internal = TRUE
Metastasis.is_internal = TRUE
Migration.is_internal = TRUE
mTORC1.is_internal = TRUE
mTORC2.is_internal = TRUE
MXI1.is_internal = TRUE
MYC.is_internal = TRUE
MYC_MAX.is_internal = TRUE
NCOA3.is_internal = TRUE
NCOR1.is_internal = TRUE
NCOR2.is_internal = TRUE
NF1.is_internal = TRUE
NF_kB.is_internal = TRUE
NKX3_1.is_internal = TRUE
Nutrients.is_internal = TRUE
p14ARF.is_internal = TRUE
p15.is_internal = TRUE
p21.is_internal = TRUE
p38.is_internal = TRUE
p53.is_internal = TRUE
p70S6kab.is_internal = TRUE
p90RSK.is_internal = TRUE
PDK1.is_internal = TRUE
PHDs.is_internal = TRUE
PI3K.is_internal = TRUE
PIP3.is_internal = TRUE
PKC.is_internal = TRUE
Proliferation.is_internal = FALSE
PTCH1.is_internal = TRUE
PTEN.is_internal = TRUE
Quiescence.is_internal = FALSE
RAF.is_internal = TRUE
RAGS.is_internal = TRUE
RAS.is_internal = TRUE
RB1.is_internal = TRUE
Rheb.is_internal = TRUE
ROS.is_internal = TRUE
RTK.is_internal = TRUE
RUNX2.is_internal = TRUE
SHH.is_internal = TRUE
Slug.is_internal = TRUE
SMAD.is_internal = TRUE
SMO.is_internal = TRUE
Snail.is_internal = TRUE
SPOP.is_internal = TRUE
TAK1.is_internal = TRUE
TCF.is_internal = TRUE
TERT.is_internal = TRUE
TGFb.is_internal = TRUE
TGFBR.is_internal = TRUE
TNFalpha.is_internal = TRUE
TSC1_2.is_internal = TRUE
TWIST1.is_internal = TRUE
VEGF.is_internal = TRUE
VHL.is_internal = TRUE
WNT.is_internal = TRUE
YWHAZ.is_internal = TRUE
ZBTB17.is_internal = TRUE
[Acidosis].istate = 0.5[1], 0.5[0]
[Androgen].istate = 0.5[1], 0.5[0]
[Carcinogen].istate = 0.5[1], 0.5[0]
[Hypoxia].istate = 0.5[1], 0.5[0]
[Nutrients].istate = 0.5[1], 0.5[0]
[AKT].istate = 0.5271[1], 0.4729[0]
[AMP_ATP].istate = 0.4157[1], 0.5843[0]
[AMPK].istate = 0.42024[1], 0.57976[0]
[APAF1].istate = 0.32806[1], 0.67194[0]
[AR].istate = 0.48559[1], 0.51441[0]
[ATM].istate = 0.30558[1], 0.69442[0]
[ATR].istate = 0.2461[1], 0.7539[0]
[AXIN1].istate = 0.31296[1], 0.68704[0]
[BAD].istate = 0.59404[1], 0.40596[0]
[Bak].istate = 0.37825[1], 0.62175[0]
[BAX].istate = 0.3269[1], 0.6731[0]
[Bcl_XL].istate = 0.60359[1], 0.39641000000000004[0]
[BCL2].istate = 0.51722[1], 0.48278[0]
[beta_catenin].istate = 0.33195[1], 0.66805[0]
[BIRC5].istate = 0.02002[1], 0.97998[0]
[BRCA1].istate = 0.2997[1], 0.7002999999999999[0]
[BRCA2].istate = 0.31039[1], 0.6896100000000001[0]
[Caspase8].istate = 0.19781[1], 0.80219[0]
[Caspase9].istate = 0.82289[1], 0.17711[0]
[CDH2].istate = 0.41564[1], 0.58436[0]
[cFLAR].istate = 0.17224[1], 0.82776[0]
[CHK1_2].istate = 0.25984[1], 0.7401599999999999[0]
[COX4I2].istate = 0.55559[1], 0.44440999999999997[0]
[CyclinB].istate = 0.29238[1], 0.70762[0]
[CyclinD].istate = 0.55788[1], 0.44211999999999996[0]
[CytoC].istate = 0.18641[1], 0.81359[0]
[DAXX].istate = 0.64687[1], 0.35313000000000005[0]
[Dsh].istate = 0.56732[1], 0.43267999999999995[0]
[E_cadherin].istate = 0.56305[1], 0.43694999999999995[0]
[E2F1].istate = 0.20921[1], 0.79079[0]
[eEF2].istate = 0.27177[1], 0.7282299999999999[0]
[eEF2K].istate = 0.84185[1], 0.15815[0]
[EGF].istate = 0.60621[1], 0.39379[0]
[EGFR].istate = 0.57995[1], 0.42005000000000003[0]
[EP300].istate = 0.45322[1], 0.54678[0]
[ERG].istate = 0.0[1], 1.0[0]
[ERK].istate = 0.60128[1], 0.39871999999999996[0]
[ETS1].istate = 0.31399[1], 0.68601[0]
[ETV1].istate = 0.45073[1], 0.5492699999999999[0]
[EZH2].istate = 0.13332[1], 0.86668[0]
[FADD].istate = 0.52228[1], 0.47772000000000003[0]
[FGF].istate = 0.36613[1], 0.6338699999999999[0]
[FGFR3].istate = 0.70542[1], 0.29457999999999995[0]
[FOS].istate = 0.10728[1], 0.89272[0]
[FOXA1].istate = 0.36083[1], 0.63917[0]
[FOXO].istate = 0.59099[1], 0.40901[0]
[FRS2].istate = 0.33742[1], 0.66258[0]
[GADD45].istate = 0.32432[1], 0.6756800000000001[0]
[GLI].istate = 0.46751[1], 0.53249[0]
[GLUT1].istate = 0.56218[1], 0.43782[0]
[GSH].istate = 0.74826[1], 0.25173999999999996[0]
[GSK3].istate = 0.42087[1], 0.5791299999999999[0]
[HIF1].istate = 0.29204[1], 0.7079599999999999[0]
[HSPs].istate = 0.48468[1], 0.51532[0]
[IDH1].istate = 0.5426[1], 0.45740000000000003[0]
[IKK].istate = 0.44702[1], 0.55298[0]
[JNK].istate = 0.34934[1], 0.65066[0]
[JUN].istate = 0.33452[1], 0.6654800000000001[0]
[Lactic_acid].istate = 0.14675[1], 0.8532500000000001[0]
[LDHA].istate = 0.14675[1], 0.8532500000000001[0]
[MAP3K1_3].istate = 0.47116[1], 0.52884[0]
[MDM2].istate = 0.43413[1], 0.56587[0]
[MED12].istate = 0.4899[1], 0.5101[0]
[MEK1_2].istate = 0.59946[1], 0.40054[0]
[ZBTB17].istate = 0.61537[1], 0.38463[0]
[mTORC1].istate = 0.49594[1], 0.50406[0]
[mTORC2].istate = 0.51489[1], 0.48511000000000004[0]
[MXI1].istate = 0.70059[1], 0.29940999999999995[0]
[MYC].istate = 0.17497[1], 0.82503[0]
[MYC_MAX].istate = 0.41611[1], 0.58389[0]
[NCOA3].istate = 0.27752[1], 0.72248[0]
[NCOR1].istate = 0.46931[1], 0.53069[0]
[NCOR2].istate = 0.67197[1], 0.32803000000000004[0]
[NF_kB].istate = 0.30542[1], 0.69458[0]
[NF1].istate = 0.40066[1], 0.59934[0]
[NKX3_1].istate = 0.71085[1], 0.28915[0]
[p14ARF].istate = 0.17411[1], 0.82589[0]
[p15].istate = 0.37661[1], 0.62339[0]
[p21].istate = 0.4797[1], 0.5203[0]
[p38].istate = 0.42778[1], 0.57222[0]
[p53].istate = 0.32002[1], 0.67998[0]
[p70S6kab].istate = 0.47222[1], 0.52778[0]
[p90RSK].istate = 0.46499[1], 0.53501[0]
[PDK1].istate = 0.16223[1], 0.83777[0]
[PHDs].istate = 0.57518[1], 0.42482[0]
[PI3K].istate = 0.38992[1], 0.61008[0]
[PIP3].istate = 0.32328[1], 0.67672[0]
[PKC].istate = 0.5074[1], 0.49260000000000004[0]
[PTCH1].istate = 0.36985[1], 0.63015[0]
[PTEN].istate = 0.47491[1], 0.5250900000000001[0]
[RAF].istate = 0.60769[1], 0.39231000000000005[0]
[RAGS].istate = 0.3048[1], 0.6952[0]
[RAS].istate = 0.42646[1], 0.5735399999999999[0]
[RB1].istate = 0.51714[1], 0.48285999999999996[0]
[Rheb].istate = 0.52674[1], 0.47326[0]
[ROS].istate = 0.22237[1], 0.77763[0]
[RTK].istate = 0.51315[1], 0.48685[0]
[RUNX2].istate = 0.65571[1], 0.34429[0]
[SHH].istate = 0.46919[1], 0.53081[0]
[Slug].istate = 0.88339[1], 0.11660999999999999[0]
[SMAD].istate = 0.58392[1], 0.41608[0]
[SMO].istate = 0.48584[1], 0.51416[0]
[Snail].istate = 0.37447[1], 0.6255299999999999[0]
[SPOP].istate = 0.70969[1], 0.29030999999999996[0]
[TAK1].istate = 0.47155[1], 0.52845[0]
[TCF].istate = 0.53759[1], 0.46241[0]
[TERT].istate = 0.65809[1], 0.34191000000000005[0]
[TGFb].istate = 0.66013[1], 0.33987[0]
[TGFBR].istate = 0.48415[1], 0.5158499999999999[0]
[TNFalpha].istate = 0.45468[1], 0.54532[0]
[TSC1_2].istate = 0.5939[1], 0.4061[0]
[TWIST1].istate = 0.23389[1], 0.7661100000000001[0]
[VEGF].istate = 0.55531[1], 0.44469000000000003[0]
[VHL].istate = 0.3608[1], 0.6392[0]
[WNT].istate = 0.51284[1], 0.48716000000000004[0]
[YWHAZ].istate = 0.30492[1], 0.6950799999999999[0]
