# Supplementary material for: Patient-specific Boolean models of signalling networks guide personalised treatments
Source: eLife. 2022 Feb 15;11:e72626. doi: 10.7554/eLife.72626 (PMC9018074; doi:10.7554/eLife.72626)
Supplement: Supplementary file 3. [file elife-72626-supp3.zip › SuppFile 3 TCGA model files/TCGA_mutCNA_RNA_models/PC_20191219_TCGA_mutCNA_RNA_112.cfg]

$u_Acidosis = 1
$d_Acidosis = 1
$u_AKT=0.32877
$d_AKT=3.04164
$u_AMP_ATP=3.56727
$d_AMP_ATP=0.28033
$u_AMPK=0.67298
$d_AMPK=1.48593
$u_Androgen = 1
$d_Androgen = 1
$u_Angiogenesis = 1
$d_Angiogenesis = 1
$u_Apoptosis = 1
$d_Apoptosis = 1
$u_AR=0.36866
$d_AR=2.71253
$u_AR_ERG = 1
$d_AR_ERG = 1
$u_ATM=3.65306
$d_ATM=0.27374
$u_ATR=3.39402
$d_ATR=0.29464
$u_AXIN1=0.3244
$d_AXIN1=3.08261
$u_BAD=0.34545
$d_BAD=2.89477
$u_Bak=0.09846
$d_Bak=10.15641
$u_BAX=12.89631
$d_BAX=0.07754
$u_BCL2=7.65723
$d_BCL2=0.1306
$u_Bcl_XL=0.36109
$d_Bcl_XL=2.76939
$u_beta_catenin=3.99314
$d_beta_catenin=0.25043
$u_BIRC5=0.15579
$d_BIRC5=6.4189
$u_BMP2 = 1
$d_BMP2 = 1
$u_BRCA1=2.02873
$d_BRCA1=0.49292
$u_BRCA2=1.0
$d_BRCA2=1.0
$u_Carcinogen = 1
$d_Carcinogen = 1
$u_Caspase3 = 1
$d_Caspase3 = 1
$u_Caspase8=4.48005
$d_Caspase8=0.22321
$u_Caspase9=0.95467
$d_Caspase9=1.04748
$u_CDH2=1.4122
$d_CDH2=0.70811
$u_cFLAR=1.69706
$d_cFLAR=0.58925
$u_CHK1_2=2.13222
$d_CHK1_2=0.46899
$u_COX4I2=1.71605
$d_COX4I2=0.58273
$u_CyclinB=1.31994
$d_CyclinB=0.75761
$u_CyclinD=1.48262
$d_CyclinD=0.67448
$u_CytoC=1.29695
$d_CytoC=0.77104
$u_APAF1=0.90191
$d_APAF1=1.10876
$u_DAXX=1.59136
$d_DAXX=0.62839
$u_DNA_Damage = 1
$d_DNA_Damage = 1
$u_DNA_Repair = 1
$d_DNA_Repair = 1
$u_Dsh=0.57144
$d_Dsh=1.74997
$u_E2F1=0.40273
$d_E2F1=2.48305
$u_E_cadherin=1.3646
$d_E_cadherin=0.73282
$u_eEF2=12.9318
$d_eEF2=0.07733
$u_eEF2K=0.22795
$d_eEF2K=4.38693
$u_EMT = 1
$d_EMT = 1
$u_EP300=0.15141
$d_EP300=6.60458
$u_ERG=99.99907
$d_ERG=0.01
$u_ERK=0.42375
$d_ERK=2.35988
$u_ETS1=3.16316
$d_ETS1=0.31614
$u_ETV1=11.33641
$d_ETV1=0.08821
$u_EZH2=1.13564
$d_EZH2=0.88056
$u_FADD=0.28684
$d_FADD=3.48626
$u_FOS=13.58571
$d_FOS=0.07361
$u_JUN=21.98013
$d_JUN=0.0455
$u_FOXA1=0.05433
$d_FOXA1=18.40604
$u_FOXO=2.73993
$d_FOXO=0.36497
$u_EGF=1.23212
$d_EGF=0.81161
$u_EGFR=1.52541
$d_EGFR=0.65556
$u_FGF=1.02998
$d_FGF=0.97089
$u_FGFR3=2.08969
$d_FGFR3=0.47854
$u_FRS2=0.76127
$d_FRS2=1.31359
$u_GADD45=22.99184
$d_GADD45=0.04349
$u_GLI=13.83844
$d_GLI=0.07226
$u_GLUT1=0.17687
$d_GLUT1=5.65387
$u_Glycolysis = 1
$d_Glycolysis = 1
$u_GSH=0.26531
$d_GSH=3.76918
$u_GSK3=0.27196
$d_GSK3=3.67701
$u_HIF1=0.46576
$d_HIF1=2.14703
$u_HSPs=0.28928
$d_HSPs=3.45686
$u_Hypermethylation = 1
$d_Hypermethylation = 1
$u_Hypoxia = 1
$d_Hypoxia = 1
$u_IDH1=2.59113
$d_IDH1=0.38593
$u_Invasion = 1
$d_Invasion = 1
$u_IKK=12.96825
$d_IKK=0.07711
$u_JNK=1.35274
$d_JNK=0.73924
$u_Lactic_acid=6.14304
$d_Lactic_acid=0.16279
$u_LDHA=6.14304
$d_LDHA=0.16279
$u_MAP3K1_3=3.87941
$d_MAP3K1_3=0.25777
$u_MDM2=2.77564
$d_MDM2=0.36028
$u_MED12=0.5978
$d_MED12=1.6728
$u_MEK1_2=0.47021
$d_MEK1_2=2.12671
$u_Metastasis = 1
$d_Metastasis = 1
$u_Migration = 1
$d_Migration = 1
$u_mTORC1=1.04774
$d_mTORC1=0.95444
$u_mTORC2=0.88002
$d_mTORC2=1.13634
$u_MXI1=1.7532
$d_MXI1=0.57039
$u_MYC=2.29164
$d_MYC=0.43637
$u_MYC_MAX=1.17206
$d_MYC_MAX=0.8532
$u_NCOA3=0.89906
$d_NCOA3=1.11227
$u_NCOR1=0.76004
$d_NCOR1=1.31572
$u_NCOR2=2.39862
$d_NCOR2=0.41691
$u_NF1=0.90262
$d_NF1=1.10789
$u_NF_kB=1.30972
$d_NF_kB=0.76352
$u_NKX3_1=0.27743
$d_NKX3_1=3.60451
$u_Nutrients = 1
$d_Nutrients = 1
$u_p14ARF=0.31041
$d_p14ARF=3.22155
$u_p15=8.81067
$d_p15=0.1135
$u_p21=6.49714
$d_p21=0.15391
$u_p38=1.37313
$d_p38=0.72826
$u_p53=3.325
$d_p53=0.30075
$u_p70S6kab=0.55668
$d_p70S6kab=1.79636
$u_p90RSK=1.12583
$d_p90RSK=0.88823
$u_PDK1=0.11225
$d_PDK1=8.90869
$u_PHDs=1.95239
$d_PHDs=0.51219
$u_PI3K=1.66081
$d_PI3K=0.60212
$u_PIP3=2.65088
$d_PIP3=0.37723
$u_PKC=1.24464
$d_PKC=0.80345
$u_Proliferation = 1
$d_Proliferation = 1
$u_PTCH1=26.49672
$d_PTCH1=0.03774
$u_PTEN=0
$d_PTEN=19.1681
$u_Quiescence = 1
$d_Quiescence = 1
$u_RAF=0.13135
$d_RAF=7.61325
$u_RAGS=0.26671
$d_RAGS=3.74939
$u_RAS=2.04922
$d_RAS=0.48799
$u_RB1=0.96348
$d_RB1=1.0379
$u_Rheb=0.70559
$d_Rheb=1.41725
$u_ROS=3.26765
$d_ROS=0.30603
$u_RTK=1.49858
$d_RTK=0.6673
$u_RUNX2=21.49079
$d_RUNX2=0.04653
$u_SHH=41.466
$d_SHH=0.02412
$u_Slug=0.80173
$d_Slug=1.2473
$u_SMAD=3.44557
$d_SMAD=0.29023
$u_SMO=1.38896
$d_SMO=0.71996
$u_Snail=12.02119
$d_Snail=0.08319
$u_SPOP=1.74899
$d_SPOP=0.57176
$u_TAK1=3.96586
$d_TAK1=0.25215
$u_TCF=2.45014
$d_TCF=0.40814
$u_TERT=11.28242
$d_TERT=0.08863
$u_TGFb=4.07554
$d_TGFb=0.24537
$u_TGFBR=2.51388
$d_TGFBR=0.39779
$u_fused_event = 1
$d_fused_event = 1
$u_TNFalpha=2.94594
$d_TNFalpha=0.33945
$u_TSC1_2=1.50136
$d_TSC1_2=0.66606
$u_TWIST1=1.91137
$d_TWIST1=0.52318
$u_VEGF=0.91442
$d_VEGF=1.09359
$u_VHL=0.05746
$d_VHL=17.40341
$u_WNT=3.63318
$d_WNT=0.27524
$u_YWHAZ=0.38531
$d_YWHAZ=2.59531
$u_ZBTB17=0.67455
$d_ZBTB17=1.48247
discrete_time = 0
use_physrandgen = FALSE
seed_pseudorandom = 100
// sample_count = 500000
sample_count = 5000
max_time = 50
//time_tick = 0.01
time_tick = 0.1
thread_count = 1
statdist_traj_count = 100
statdist_cluster_threshold = 0.9
display_traj = 0
statdist_similarity_cache_max_size = 20000
//artificial nodes istate should be null
fused_event.istate=0
AR_ERG.istate=0	Acidosis.is_internal = TRUE
AKT.is_internal = TRUE
AMPK.is_internal = TRUE
AMP_ATP.is_internal = TRUE
Androgen.is_internal = TRUE
Angiogenesis.is_internal = TRUE
APAF1.is_internal = TRUE
Apoptosis.is_internal = FALSE
AR.is_internal = TRUE
AR_ERG.is_internal = TRUE
ATM.is_internal = TRUE
ATR.is_internal = TRUE
AXIN1.is_internal = TRUE
BAD.is_internal = TRUE
Bak.is_internal = TRUE
BAX.is_internal = TRUE
BCL2.is_internal = TRUE
Bcl_XL.is_internal = TRUE
beta_catenin.is_internal = TRUE
BIRC5.is_internal = TRUE
BMP2.is_internal = TRUE
BRCA1.is_internal = TRUE
BRCA2.is_internal = TRUE
Carcinogen.is_internal = TRUE
Caspase3.is_internal = TRUE
Caspase8.is_internal = TRUE
Caspase9.is_internal = TRUE
CDH2.is_internal = TRUE
cFLAR.is_internal = TRUE
CHK1_2.is_internal = TRUE
COX4I2.is_internal = TRUE
CyclinB.is_internal = TRUE
CyclinD.is_internal = TRUE
CytoC.is_internal = TRUE
DAXX.is_internal = TRUE
DNA_Damage.is_internal = TRUE
DNA_Repair.is_internal = TRUE
Dsh.is_internal = TRUE
E2F1.is_internal = TRUE
eEF2.is_internal = TRUE
eEF2K.is_internal = TRUE
EGF.is_internal = TRUE
EGFR.is_internal = TRUE
EMT.is_internal = TRUE
EP300.is_internal = TRUE
ERG.is_internal = TRUE
ERK.is_internal = TRUE
ETS1.is_internal = TRUE
ETV1.is_internal = TRUE
EZH2.is_internal = TRUE
E_cadherin.is_internal = TRUE
FADD.is_internal = TRUE
FGF.is_internal = TRUE
FGFR3.is_internal = TRUE
FOS.is_internal = TRUE
FOXA1.is_internal = TRUE
FOXO.is_internal = TRUE
FRS2.is_internal = TRUE
fused_event.is_internal = TRUE
GADD45.is_internal = TRUE
GLI.is_internal = TRUE
GLUT1.is_internal = TRUE
Glycolysis.is_internal = TRUE
GSH.is_internal = TRUE
GSK3.is_internal = TRUE
HIF1.is_internal = TRUE
HSPs.is_internal = TRUE
Hypermethylation.is_internal = TRUE
Hypoxia.is_internal = TRUE
IDH1.is_internal = TRUE
IKK.is_internal = TRUE
Invasion.is_internal = TRUE
JNK.is_internal = TRUE
JUN.is_internal = TRUE
Lactic_acid.is_internal = TRUE
LDHA.is_internal = TRUE
MAP3K1_3.is_internal = TRUE
MDM2.is_internal = TRUE
MED12.is_internal = TRUE
MEK1_2.is_internal = TRUE
Metastasis.is_internal = TRUE
Migration.is_internal = TRUE
mTORC1.is_internal = TRUE
mTORC2.is_internal = TRUE
MXI1.is_internal = TRUE
MYC.is_internal = TRUE
MYC_MAX.is_internal = TRUE
NCOA3.is_internal = TRUE
NCOR1.is_internal = TRUE
NCOR2.is_internal = TRUE
NF1.is_internal = TRUE
NF_kB.is_internal = TRUE
NKX3_1.is_internal = TRUE
Nutrients.is_internal = TRUE
p14ARF.is_internal = TRUE
p15.is_internal = TRUE
p21.is_internal = TRUE
p38.is_internal = TRUE
p53.is_internal = TRUE
p70S6kab.is_internal = TRUE
p90RSK.is_internal = TRUE
PDK1.is_internal = TRUE
PHDs.is_internal = TRUE
PI3K.is_internal = TRUE
PIP3.is_internal = TRUE
PKC.is_internal = TRUE
Proliferation.is_internal = FALSE
PTCH1.is_internal = TRUE
PTEN.is_internal = TRUE
Quiescence.is_internal = FALSE
RAF.is_internal = TRUE
RAGS.is_internal = TRUE
RAS.is_internal = TRUE
RB1.is_internal = TRUE
Rheb.is_internal = TRUE
ROS.is_internal = TRUE
RTK.is_internal = TRUE
RUNX2.is_internal = TRUE
SHH.is_internal = TRUE
Slug.is_internal = TRUE
SMAD.is_internal = TRUE
SMO.is_internal = TRUE
Snail.is_internal = TRUE
SPOP.is_internal = TRUE
TAK1.is_internal = TRUE
TCF.is_internal = TRUE
TERT.is_internal = TRUE
TGFb.is_internal = TRUE
TGFBR.is_internal = TRUE
TNFalpha.is_internal = TRUE
TSC1_2.is_internal = TRUE
TWIST1.is_internal = TRUE
VEGF.is_internal = TRUE
VHL.is_internal = TRUE
WNT.is_internal = TRUE
YWHAZ.is_internal = TRUE
ZBTB17.is_internal = TRUE
[Acidosis].istate = 0.5[1], 0.5[0]
[Androgen].istate = 0.5[1], 0.5[0]
[Carcinogen].istate = 0.5[1], 0.5[0]
[Hypoxia].istate = 0.5[1], 0.5[0]
[Nutrients].istate = 0.5[1], 0.5[0]
[AKT].istate = 0.37922[1], 0.62078[0]
[AMP_ATP].istate = 0.63808[1], 0.36192[0]
[AMPK].istate = 0.457[1], 0.5429999999999999[0]
[APAF1].istate = 0.48879[1], 0.5112099999999999[0]
[AR].istate = 0.39166[1], 0.60834[0]
[ATM].istate = 0.64066[1], 0.35934[0]
[ATR].istate = 0.63268[1], 0.36732[0]
[AXIN1].istate = 0.37777[1], 0.6222300000000001[0]
[BAD].istate = 0.3846[1], 0.6154[0]
[Bak].istate = 0.24832[1], 0.75168[0]
[BAX].istate = 0.77762[1], 0.22238000000000002[0]
[Bcl_XL].istate = 0.38941[1], 0.61059[0]
[BCL2].istate = 0.72102[1], 0.27898[0]
[beta_catenin].istate = 0.65033[1], 0.34967000000000004[0]
[BIRC5].istate = 0.29814[1], 0.7018599999999999[0]
[BRCA1].istate = 0.57681[1], 0.42318999999999996[0]
[BRCA2].istate = 0.5[1], 0.5[0]
[Caspase8].istate = 0.66282[1], 0.33718000000000004[0]
[Caspase9].istate = 0.49496[1], 0.5050399999999999[0]
[CDH2].istate = 0.53747[1], 0.46253[0]
[cFLAR].istate = 0.55742[1], 0.44258[0]
[CHK1_2].istate = 0.58221[1], 0.41779[0]
[COX4I2].istate = 0.55863[1], 0.44137000000000004[0]
[CyclinB].istate = 0.53014[1], 0.46986000000000006[0]
[CyclinD].istate = 0.54276[1], 0.45724[0]
[CytoC].istate = 0.52823[1], 0.47177[0]
[DAXX].istate = 0.55044[1], 0.44955999999999996[0]
[Dsh].istate = 0.43924[1], 0.5607599999999999[0]
[E_cadherin].istate = 0.53375[1], 0.46625000000000005[0]
[E2F1].istate = 0.40125[1], 0.59875[0]
[eEF2].istate = 0.77791[1], 0.22209[0]
[eEF2K].istate = 0.33946[1], 0.66054[0]
[EGF].istate = 0.52266[1], 0.47734[0]
[EGFR].istate = 0.54585[1], 0.45415000000000005[0]
[EP300].istate = 0.29504[1], 0.70496[0]
[ERG].istate = 1.0[1], 0.0[0]
[ERK].istate = 0.40678[1], 0.5932200000000001[0]
[ETS1].istate = 0.62503[1], 0.37497[0]
[ETV1].istate = 0.76362[1], 0.23638000000000003[0]
[EZH2].istate = 0.51381[1], 0.48619[0]
[FADD].istate = 0.36441[1], 0.63559[0]
[FGF].istate = 0.50321[1], 0.49678999999999995[0]
[FGFR3].istate = 0.58002[1], 0.41998[0]
[FOS].istate = 0.78327[1], 0.21672999999999998[0]
[FOXA1].istate = 0.18377[1], 0.81623[0]
[FOXO].istate = 0.60943[1], 0.39057[0]
[FRS2].istate = 0.47038[1], 0.52962[0]
[GADD45].istate = 0.84039[1], 0.15961000000000003[0]
[GLI].istate = 0.78527[1], 0.21472999999999998[0]
[GLUT1].istate = 0.31191[1], 0.68809[0]
[GSH].istate = 0.35594[1], 0.6440600000000001[0]
[GSK3].istate = 0.35862[1], 0.6413800000000001[0]
[HIF1].istate = 0.41704[1], 0.5829599999999999[0]
[HSPs].istate = 0.36533[1], 0.6346700000000001[0]
[IDH1].istate = 0.60337[1], 0.39663000000000004[0]
[IKK].istate = 0.77822[1], 0.22177999999999998[0]
[JNK].istate = 0.5328[1], 0.46719999999999995[0]
[JUN].istate = 0.83551[1], 0.16449000000000003[0]
[Lactic_acid].istate = 0.6971[1], 0.30289999999999995[0]
[LDHA].istate = 0.6971[1], 0.30289999999999995[0]
[MAP3K1_3].istate = 0.64719[1], 0.35280999999999996[0]
[MDM2].istate = 0.61084[1], 0.38915999999999995[0]
[MED12].istate = 0.44414[1], 0.55586[0]
[MEK1_2].istate = 0.41807[1], 0.5819300000000001[0]
[ZBTB17].istate = 0.45725[1], 0.5427500000000001[0]
[mTORC1].istate = 0.50506[1], 0.49494000000000005[0]
[mTORC2].istate = 0.48612[1], 0.51388[0]
[MXI1].istate = 0.56096[1], 0.43904[0]
[MYC].istate = 0.59004[1], 0.40996[0]
[MYC_MAX].istate = 0.51724[1], 0.48275999999999997[0]
[NCOA3].istate = 0.48845[1], 0.51155[0]
[NCOR1].istate = 0.47021[1], 0.52979[0]
[NCOR2].istate = 0.59499[1], 0.40501[0]
[NF_kB].istate = 0.5293[1], 0.4707[0]
[NF1].istate = 0.48888[1], 0.51112[0]
[NKX3_1].istate = 0.36079[1], 0.6392100000000001[0]
[p14ARF].istate = 0.37299[1], 0.6270100000000001[0]
[p15].istate = 0.73625[1], 0.26375000000000004[0]
[p21].istate = 0.70318[1], 0.29682[0]
[p38].istate = 0.53443[1], 0.46557000000000004[0]
[p53].istate = 0.63045[1], 0.36955000000000005[0]
[p70S6kab].istate = 0.4364[1], 0.5636[0]
[p90RSK].istate = 0.51287[1], 0.48712999999999995[0]
[PDK1].istate = 0.26255[1], 0.7374499999999999[0]
[PHDs].istate = 0.57264[1], 0.42735999999999996[0]
[PI3K].istate = 0.55508[1], 0.44492[0]
[PIP3].istate = 0.60585[1], 0.39415[0]
[PKC].istate = 0.52376[1], 0.47624[0]
[PTCH1].istate = 0.8558[1], 0.1442[0]
[RAF].istate = 0.27961[1], 0.72039[0]
[RAGS].istate = 0.35651[1], 0.64349[0]
[RAS].istate = 0.5779[1], 0.42210000000000003[0]
[RB1].istate = 0.49596[1], 0.50404[0]
[Rheb].istate = 0.46214[1], 0.53786[0]
[ROS].istate = 0.62856[1], 0.37144[0]
[RTK].istate = 0.54392[1], 0.45608000000000004[0]
[RUNX2].istate = 0.83306[1], 0.16693999999999998[0]
[SHH].istate = 0.90442[1], 0.09558[0]
[Slug].istate = 0.47601[1], 0.52399[0]
[SMAD].istate = 0.63432[1], 0.36568[0]
[SMO].istate = 0.53567[1], 0.46433[0]
[Snail].istate = 0.76999[1], 0.23001000000000005[0]
[SPOP].istate = 0.5607[1], 0.4393[0]
[TAK1].istate = 0.64958[1], 0.35041999999999995[0]
[TCF].istate = 0.5973[1], 0.40269999999999995[0]
[TERT].istate = 0.7631[1], 0.2369[0]
[TGFb].istate = 0.65255[1], 0.34745000000000004[0]
[TGFBR].istate = 0.60009[1], 0.39991[0]
[TNFalpha].istate = 0.61731[1], 0.38269[0]
[TSC1_2].istate = 0.54412[1], 0.45587999999999995[0]
[TWIST1].istate = 0.57034[1], 0.42966000000000004[0]
[VEGF].istate = 0.49029[1], 0.50971[0]
[VHL].istate = 0.18983[1], 0.8101700000000001[0]
[WNT].istate = 0.64007[1], 0.35992999999999997[0]
[YWHAZ].istate = 0.39645[1], 0.60355[0]
[PTEN].istate=0[1], 1[0]
