# Supplementary material for: Patient-specific Boolean models of signalling networks guide personalised treatments
Source: eLife. 2022 Feb 15;11:e72626. doi: 10.7554/eLife.72626 (PMC9018074; doi:10.7554/eLife.72626)
Supplement: Supplementary file 3. [file elife-72626-supp3.zip › SuppFile 3 TCGA model files/TCGA_mutCNA_RNA_models/PC_20191219_TCGA_mutCNA_RNA_113.cfg]

$u_Acidosis = 1
$d_Acidosis = 1
$u_AKT=6.29805
$d_AKT=0.15878
$u_AMP_ATP=0.07403
$d_AMP_ATP=13.50804
$u_AMPK=1.02234
$d_AMPK=0.97815
$u_Androgen = 1
$d_Androgen = 1
$u_Angiogenesis = 1
$d_Angiogenesis = 1
$u_Apoptosis = 1
$d_Apoptosis = 1
$u_AR=0.23575
$d_AR=4.24178
$u_AR_ERG = 1
$d_AR_ERG = 1
$u_ATM=0.60084
$d_ATM=1.66434
$u_ATR=0.09461
$d_ATR=10.56971
$u_AXIN1=6.18358
$d_AXIN1=0.16172
$u_BAD=8.17983
$d_BAD=0.12225
$u_Bak=0.56589
$d_Bak=1.76713
$u_BAX=0.7718
$d_BAX=1.29567
$u_BCL2=1.81216
$d_BCL2=0.55183
$u_Bcl_XL=12.48887
$d_Bcl_XL=0.08007
$u_beta_catenin=1.65399
$d_beta_catenin=0.6046
$u_BIRC5=19.34523
$d_BIRC5=0.05169
$u_BMP2 = 1
$d_BMP2 = 1
$u_BRCA1=0.19667
$d_BRCA1=5.08466
$u_BRCA2=3.6605
$d_BRCA2=0.27319
$u_Carcinogen = 1
$d_Carcinogen = 1
$u_Caspase3 = 1
$d_Caspase3 = 1
$u_Caspase8=1.1222
$d_Caspase8=0.89111
$u_Caspase9=15.76312
$d_Caspase9=0.06344
$u_CDH2=35.48749
$d_CDH2=0.02818
$u_cFLAR=0.46479
$d_cFLAR=2.15151
$u_CHK1_2=0.59504
$d_CHK1_2=1.68056
$u_COX4I2=15.27721
$d_COX4I2=0.06546
$u_CyclinB=0
$d_CyclinB=0.63627
$u_CyclinD=10.24089
$d_CyclinD=0.09765
$u_CytoC=1.25659
$d_CytoC=0.7958
$u_APAF1=0.46213
$d_APAF1=2.16389
$u_DAXX=14.30368
$d_DAXX=0.06991
$u_DNA_Damage = 1
$d_DNA_Damage = 1
$u_DNA_Repair = 1
$d_DNA_Repair = 1
$u_Dsh=2.6298
$d_Dsh=0.38026
$u_E2F1=3.6796
$d_E2F1=0.27177
$u_E_cadherin=0.03606
$d_E_cadherin=27.73156
$u_eEF2=0.50063
$d_eEF2=1.99748
$u_eEF2K=2.04893
$d_eEF2K=0.48806
$u_EMT = 1
$d_EMT = 1
$u_EP300=0.46505
$d_EP300=2.15031
$u_ERG=0.01
$d_ERG=100.0
$u_ERK=10.40201
$d_ERK=0.09614
$u_ETS1=2.52387
$d_ETS1=0.39622
$u_ETV1=25.35826
$d_ETV1=0.03943
$u_EZH2=3.3865
$d_EZH2=0.29529
$u_FADD=0.21734
$d_FADD=4.60109
$u_FOS=13.10338
$d_FOS=0.07632
$u_JUN=8.76307
$d_JUN=0.11412
$u_FOXA1=0.10491
$d_FOXA1=9.53198
$u_FOXO=14.89793
$d_FOXO=0.06712
$u_EGF=0.01878
$d_EGF=53.24814
$u_EGFR=0.74442
$d_EGFR=1.34333
$u_FGF=2.23714
$d_FGF=0.447
$u_FGFR3=0.04791
$d_FGFR3=20.87247
$u_FRS2=1.09671
$d_FRS2=0.91182
$u_GADD45=4.83274
$d_GADD45=0.20692
$u_GLI=4.74689
$d_GLI=0.21066
$u_GLUT1=54.54583
$d_GLUT1=0.01833
$u_Glycolysis = 1
$d_Glycolysis = 1
$u_GSH=0.16248
$d_GSH=6.1546
$u_GSK3=6.30171
$d_GSK3=0.15869
$u_HIF1=1.57978
$d_HIF1=0.633
$u_HSPs=1.41651
$d_HSPs=0.70596
$u_Hypermethylation = 1
$d_Hypermethylation = 1
$u_Hypoxia = 1
$d_Hypoxia = 1
$u_IDH1=0.07029
$d_IDH1=14.22677
$u_Invasion = 1
$d_Invasion = 1
$u_IKK=0.09293
$d_IKK=10.76079
$u_JNK=3.3261
$d_JNK=0.30065
$u_Lactic_acid=7.75543
$d_Lactic_acid=0.12894
$u_LDHA=7.75543
$d_LDHA=0.12894
$u_MAP3K1_3=2.32968
$d_MAP3K1_3=0.42924
$u_MDM2=0.03454
$d_MDM2=28.95194
$u_MED12=18.3258
$d_MED12=0.05457
$u_MEK1_2=0.22183
$d_MEK1_2=4.50796
$u_Metastasis = 1
$d_Metastasis = 1
$u_Migration = 1
$d_Migration = 1
$u_mTORC1=1.35873
$d_mTORC1=0.73598
$u_mTORC2=0.41874
$d_mTORC2=0
$u_MXI1=13.04271
$d_MXI1=0.07667
$u_MYC=5.66805
$d_MYC=0
$u_MYC_MAX=13.97607
$d_MYC_MAX=0
$u_NCOA3=6.65386
$d_NCOA3=0.15029
$u_NCOR1=0.30306
$d_NCOR1=3.29968
$u_NCOR2=0.32099
$d_NCOR2=3.11536
$u_NF1=0.53703
$d_NF1=1.86209
$u_NF_kB=0.91064
$d_NF_kB=1.09813
$u_NKX3_1=0.11792
$d_NKX3_1=8.48033
$u_Nutrients = 1
$d_Nutrients = 1
$u_p14ARF=1.59052
$d_p14ARF=0.62873
$u_p15=13.00946
$d_p15=0.07687
$u_p21=24.83688
$d_p21=0.04026
$u_p38=0.62038
$d_p38=1.61192
$u_p53=4.03463
$d_p53=0.24785
$u_p70S6kab=1.56151
$d_p70S6kab=0.64041
$u_p90RSK=0.02081
$d_p90RSK=48.05382
$u_PDK1=0.78813
$d_PDK1=1.26883
$u_PHDs=2.19989
$d_PHDs=0.45457
$u_PI3K=0
$d_PI3K=1.38087
$u_PIP3=6.51183
$d_PIP3=0.15357
$u_PKC=0.75087
$d_PKC=1.33179
$u_Proliferation = 1
$d_Proliferation = 1
$u_PTCH1=1.39876
$d_PTCH1=0.71492
$u_PTEN=7.66585
$d_PTEN=0.13045
$u_Quiescence = 1
$d_Quiescence = 1
$u_RAF=2.46692
$d_RAF=0.40536
$u_RAGS=0.33412
$d_RAGS=2.99294
$u_RAS=2.60583
$d_RAS=0
$u_RB1=3.61629
$d_RB1=0.27653
$u_Rheb=35.11918
$d_Rheb=0.02847
$u_ROS=6.87916
$d_ROS=0.14537
$u_RTK=1.79143
$d_RTK=0.55821
$u_RUNX2=4.40135
$d_RUNX2=0.2272
$u_SHH=0.10137
$d_SHH=9.86485
$u_Slug=9.83543
$d_Slug=0.10167
$u_SMAD=0.19573
$d_SMAD=5.10908
$u_SMO=15.74276
$d_SMO=0.06352
$u_Snail=51.29639
$d_Snail=0.01949
$u_SPOP=1.43443
$d_SPOP=0.69714
$u_TAK1=1.1056
$d_TAK1=0.90449
$u_TCF=4.22124
$d_TCF=0.2369
$u_TERT=0.56722
$d_TERT=1.76298
$u_TGFb=5.69849
$d_TGFb=0.17549
$u_TGFBR=13.04786
$d_TGFBR=0.07664
$u_fused_event = 1
$d_fused_event = 1
$u_TNFalpha=1.24322
$d_TNFalpha=0.80436
$u_TSC1_2=0.76787
$d_TSC1_2=1.3023
$u_TWIST1=54.91023
$d_TWIST1=0.01821
$u_VEGF=5.88378
$d_VEGF=0.16996
$u_VHL=0.81124
$d_VHL=1.23268
$u_WNT=1.33686
$d_WNT=0.74802
$u_YWHAZ=29.27978
$d_YWHAZ=0.03415
$u_ZBTB17=0.68896
$d_ZBTB17=1.45146
discrete_time = 0
use_physrandgen = FALSE
seed_pseudorandom = 100
// sample_count = 500000
sample_count = 5000
max_time = 50
//time_tick = 0.01
time_tick = 0.1
thread_count = 1
statdist_traj_count = 100
statdist_cluster_threshold = 0.9
display_traj = 0
statdist_similarity_cache_max_size = 20000
//artificial nodes istate should be null
fused_event.istate=0
AR_ERG.istate=0	Acidosis.is_internal = TRUE
AKT.is_internal = TRUE
AMPK.is_internal = TRUE
AMP_ATP.is_internal = TRUE
Androgen.is_internal = TRUE
Angiogenesis.is_internal = TRUE
APAF1.is_internal = TRUE
Apoptosis.is_internal = FALSE
AR.is_internal = TRUE
AR_ERG.is_internal = TRUE
ATM.is_internal = TRUE
ATR.is_internal = TRUE
AXIN1.is_internal = TRUE
BAD.is_internal = TRUE
Bak.is_internal = TRUE
BAX.is_internal = TRUE
BCL2.is_internal = TRUE
Bcl_XL.is_internal = TRUE
beta_catenin.is_internal = TRUE
BIRC5.is_internal = TRUE
BMP2.is_internal = TRUE
BRCA1.is_internal = TRUE
BRCA2.is_internal = TRUE
Carcinogen.is_internal = TRUE
Caspase3.is_internal = TRUE
Caspase8.is_internal = TRUE
Caspase9.is_internal = TRUE
CDH2.is_internal = TRUE
cFLAR.is_internal = TRUE
CHK1_2.is_internal = TRUE
COX4I2.is_internal = TRUE
CyclinB.is_internal = TRUE
CyclinD.is_internal = TRUE
CytoC.is_internal = TRUE
DAXX.is_internal = TRUE
DNA_Damage.is_internal = TRUE
DNA_Repair.is_internal = TRUE
Dsh.is_internal = TRUE
E2F1.is_internal = TRUE
eEF2.is_internal = TRUE
eEF2K.is_internal = TRUE
EGF.is_internal = TRUE
EGFR.is_internal = TRUE
EMT.is_internal = TRUE
EP300.is_internal = TRUE
ERG.is_internal = TRUE
ERK.is_internal = TRUE
ETS1.is_internal = TRUE
ETV1.is_internal = TRUE
EZH2.is_internal = TRUE
E_cadherin.is_internal = TRUE
FADD.is_internal = TRUE
FGF.is_internal = TRUE
FGFR3.is_internal = TRUE
FOS.is_internal = TRUE
FOXA1.is_internal = TRUE
FOXO.is_internal = TRUE
FRS2.is_internal = TRUE
fused_event.is_internal = TRUE
GADD45.is_internal = TRUE
GLI.is_internal = TRUE
GLUT1.is_internal = TRUE
Glycolysis.is_internal = TRUE
GSH.is_internal = TRUE
GSK3.is_internal = TRUE
HIF1.is_internal = TRUE
HSPs.is_internal = TRUE
Hypermethylation.is_internal = TRUE
Hypoxia.is_internal = TRUE
IDH1.is_internal = TRUE
IKK.is_internal = TRUE
Invasion.is_internal = TRUE
JNK.is_internal = TRUE
JUN.is_internal = TRUE
Lactic_acid.is_internal = TRUE
LDHA.is_internal = TRUE
MAP3K1_3.is_internal = TRUE
MDM2.is_internal = TRUE
MED12.is_internal = TRUE
MEK1_2.is_internal = TRUE
Metastasis.is_internal = TRUE
Migration.is_internal = TRUE
mTORC1.is_internal = TRUE
mTORC2.is_internal = TRUE
MXI1.is_internal = TRUE
MYC.is_internal = TRUE
MYC_MAX.is_internal = TRUE
NCOA3.is_internal = TRUE
NCOR1.is_internal = TRUE
NCOR2.is_internal = TRUE
NF1.is_internal = TRUE
NF_kB.is_internal = TRUE
NKX3_1.is_internal = TRUE
Nutrients.is_internal = TRUE
p14ARF.is_internal = TRUE
p15.is_internal = TRUE
p21.is_internal = TRUE
p38.is_internal = TRUE
p53.is_internal = TRUE
p70S6kab.is_internal = TRUE
p90RSK.is_internal = TRUE
PDK1.is_internal = TRUE
PHDs.is_internal = TRUE
PI3K.is_internal = TRUE
PIP3.is_internal = TRUE
PKC.is_internal = TRUE
Proliferation.is_internal = FALSE
PTCH1.is_internal = TRUE
PTEN.is_internal = TRUE
Quiescence.is_internal = FALSE
RAF.is_internal = TRUE
RAGS.is_internal = TRUE
RAS.is_internal = TRUE
RB1.is_internal = TRUE
Rheb.is_internal = TRUE
ROS.is_internal = TRUE
RTK.is_internal = TRUE
RUNX2.is_internal = TRUE
SHH.is_internal = TRUE
Slug.is_internal = TRUE
SMAD.is_internal = TRUE
SMO.is_internal = TRUE
Snail.is_internal = TRUE
SPOP.is_internal = TRUE
TAK1.is_internal = TRUE
TCF.is_internal = TRUE
TERT.is_internal = TRUE
TGFb.is_internal = TRUE
TGFBR.is_internal = TRUE
TNFalpha.is_internal = TRUE
TSC1_2.is_internal = TRUE
TWIST1.is_internal = TRUE
VEGF.is_internal = TRUE
VHL.is_internal = TRUE
WNT.is_internal = TRUE
YWHAZ.is_internal = TRUE
ZBTB17.is_internal = TRUE
[Acidosis].istate = 0.5[1], 0.5[0]
[Androgen].istate = 0.5[1], 0.5[0]
[Carcinogen].istate = 0.5[1], 0.5[0]
[Hypoxia].istate = 0.5[1], 0.5[0]
[Nutrients].istate = 0.5[1], 0.5[0]
[AKT].istate = 0.6998[1], 0.3002[0]
[AMP_ATP].istate = 0.21735[1], 0.7826500000000001[0]
[AMPK].istate = 0.5024[1], 0.49760000000000004[0]
[APAF1].istate = 0.41619[1], 0.5838099999999999[0]
[AR].istate = 0.34311[1], 0.65689[0]
[ATM].istate = 0.44469[1], 0.55531[0]
[ATR].istate = 0.24398[1], 0.75602[0]
[AXIN1].istate = 0.69781[1], 0.30218999999999996[0]
[BAD].istate = 0.72819[1], 0.27181[0]
[Bak].istate = 0.43818[1], 0.56182[0]
[BAX].istate = 0.47188[1], 0.5281199999999999[0]
[Bcl_XL].istate = 0.77413[1], 0.22587000000000002[0]
[BCL2].istate = 0.56455[1], 0.43545[0]
[beta_catenin].istate = 0.55463[1], 0.44537000000000004[0]
[BIRC5].istate = 0.82164[1], 0.17835999999999996[0]
[BRCA1].istate = 0.32343[1], 0.67657[0]
[BRCA2].istate = 0.64089[1], 0.35911000000000004[0]
[Caspase8].istate = 0.51252[1], 0.48748[0]
[Caspase9].istate = 0.79941[1], 0.20059000000000005[0]
[CDH2].istate = 0.88752[1], 0.11248000000000002[0]
[cFLAR].istate = 0.41681[1], 0.58319[0]
[CHK1_2].istate = 0.44364[1], 0.55636[0]
[COX4I2].istate = 0.79601[1], 0.20399[0]
[CyclinD].istate = 0.75258[1], 0.24741999999999997[0]
[CytoC].istate = 0.5248[1], 0.47519999999999996[0]
[DAXX].istate = 0.78886[1], 0.21114[0]
[Dsh].istate = 0.60498[1], 0.39502000000000004[0]
[E_cadherin].istate = 0.13926[1], 0.8607400000000001[0]
[E2F1].istate = 0.64145[1], 0.35855000000000004[0]
[eEF2].istate = 0.42488[1], 0.5751200000000001[0]
[eEF2K].istate = 0.57788[1], 0.42212000000000005[0]
[EGF].istate = 0.0684[1], 0.9316[0]
[EGFR].istate = 0.46795[1], 0.53205[0]
[EP300].istate = 0.41687[1], 0.5831299999999999[0]
[ERG].istate = 0.0[1], 1.0[0]
[ERK].istate = 0.75428[1], 0.24572000000000005[0]
[ETS1].istate = 0.60052[1], 0.39947999999999995[0]
[ETV1].istate = 0.85103[1], 0.14897000000000005[0]
[EZH2].istate = 0.63244[1], 0.36756[0]
[FADD].istate = 0.33429[1], 0.66571[0]
[FGF].istate = 0.58742[1], 0.41257999999999995[0]
[FGFR3].istate = 0.1701[1], 0.8299[0]
[FOS].istate = 0.77935[1], 0.22065[0]
[FOXA1].istate = 0.2552[1], 0.7448[0]
[FOXO].istate = 0.79328[1], 0.20672000000000001[0]
[FRS2].istate = 0.51002[1], 0.48997999999999997[0]
[GADD45].istate = 0.67105[1], 0.32894999999999996[0]
[GLI].istate = 0.6691[1], 0.33089999999999997[0]
[GLUT1].istate = 0.93419[1], 0.06581000000000004[0]
[GSH].istate = 0.3027[1], 0.6973[0]
[GSK3].istate = 0.69986[1], 0.30013999999999996[0]
[HIF1].istate = 0.54965[1], 0.45035000000000003[0]
[HSPs].istate = 0.53781[1], 0.46219[0]
[IDH1].istate = 0.21173[1], 0.78827[0]
[IKK].istate = 0.24204[1], 0.75796[0]
[JNK].istate = 0.63048[1], 0.36951999999999996[0]
[JUN].istate = 0.73566[1], 0.26434[0]
[Lactic_acid].istate = 0.7224[1], 0.27759999999999996[0]
[LDHA].istate = 0.7224[1], 0.27759999999999996[0]
[MAP3K1_3].istate = 0.59182[1], 0.40818[0]
[MDM2].istate = 0.13457[1], 0.86543[0]
[MED12].istate = 0.81577[1], 0.18423[0]
[MEK1_2].istate = 0.33651[1], 0.66349[0]
[ZBTB17].istate = 0.45955[1], 0.54045[0]
[mTORC1].istate = 0.53328[1], 0.46672[0]
[MXI1].istate = 0.77884[1], 0.22116000000000002[0]
[NCOA3].istate = 0.70577[1], 0.29423[0]
[NCOR1].istate = 0.37038[1], 0.6296200000000001[0]
[NCOR2].istate = 0.37662[1], 0.62338[0]
[NF_kB].istate = 0.48984[1], 0.51016[0]
[NF1].istate = 0.4325[1], 0.5675[0]
[NKX3_1].istate = 0.26789[1], 0.73211[0]
[p14ARF].istate = 0.55038[1], 0.44962[0]
[p15].istate = 0.77856[1], 0.22143999999999997[0]
[p21].istate = 0.84877[1], 0.15122999999999998[0]
[p38].istate = 0.44816[1], 0.55184[0]
[p53].istate = 0.65145[1], 0.34855[0]
[p70S6kab].istate = 0.54839[1], 0.45160999999999996[0]
[p90RSK].istate = 0.07956[1], 0.92044[0]
[PDK1].istate = 0.47415[1], 0.5258499999999999[0]
[PHDs].istate = 0.5856[1], 0.4144[0]
[PIP3].istate = 0.70343[1], 0.29657[0]
[PKC].istate = 0.46889[1], 0.53111[0]
[PTCH1].istate = 0.53644[1], 0.46355999999999997[0]
[PTEN].istate = 0.72114[1], 0.27886[0]
[RAF].istate = 0.59804[1], 0.40196[0]
[RAGS].istate = 0.38098[1], 0.61902[0]
[RB1].istate = 0.63957[1], 0.36043000000000003[0]
[Rheb].istate = 0.88639[1], 0.11360999999999999[0]
[ROS].istate = 0.70938[1], 0.29062[0]
[RTK].istate = 0.5633[1], 0.4367[0]
[RUNX2].istate = 0.6609[1], 0.33909999999999996[0]
[SHH].istate = 0.25148[1], 0.7485200000000001[0]
[Slug].istate = 0.7482[1], 0.2518[0]
[SMAD].istate = 0.32291[1], 0.67709[0]
[SMO].istate = 0.79927[1], 0.20072999999999996[0]
[Snail].istate = 0.92752[1], 0.07247999999999999[0]
[SPOP].istate = 0.53917[1], 0.46082999999999996[0]
[TAK1].istate = 0.5109[1], 0.4891[0]
[TCF].istate = 0.65636[1], 0.34363999999999995[0]
[TERT].istate = 0.43844[1], 0.5615600000000001[0]
[TGFb].istate = 0.68894[1], 0.31106[0]
[TGFBR].istate = 0.77888[1], 0.22111999999999998[0]
[TNFalpha].istate = 0.52364[1], 0.47636[0]
[TSC1_2].istate = 0.47132[1], 0.52868[0]
[TWIST1].istate = 0.93491[1], 0.06508999999999998[0]
[VEGF].istate = 0.69241[1], 0.30759000000000003[0]
[VHL].istate = 0.47729[1], 0.52271[0]
[WNT].istate = 0.53152[1], 0.46848[0]
[YWHAZ].istate = 0.86664[1], 0.13336000000000003[0]
[CyclinB].istate=0[1], 1[0]
[mTORC2].istate=1[1], 0[1]
[MYC].istate=1[1], 0[1]
[MYC_MAX].istate=1[1], 0[1]
[PI3K].istate=0[1], 1[0]
[RAS].istate=1[1], 0[1]
