# Supplementary material for: Patient-specific Boolean models of signalling networks guide personalised treatments
Source: eLife. 2022 Feb 15;11:e72626. doi: 10.7554/eLife.72626 (PMC9018074; doi:10.7554/eLife.72626)
Supplement: Supplementary file 3. [file elife-72626-supp3.zip › SuppFile 3 TCGA model files/TCGA_mutCNA_RNA_models/PC_20191219_TCGA_mutCNA_RNA_114.cfg]

$u_Acidosis = 1
$d_Acidosis = 1
$u_AKT=0.22806
$d_AKT=4.38481
$u_AMP_ATP=0.11598
$d_AMP_ATP=8.62218
$u_AMPK=0.28973
$d_AMPK=3.45149
$u_Androgen = 1
$d_Androgen = 1
$u_Angiogenesis = 1
$d_Angiogenesis = 1
$u_Apoptosis = 1
$d_Apoptosis = 1
$u_AR=0.01579
$d_AR=63.33122
$u_AR_ERG = 1
$d_AR_ERG = 1
$u_ATM=0.01604
$d_ATM=62.34414
$u_ATR=0.07571
$d_ATR=13.20829
$u_AXIN1=2.62501
$d_AXIN1=0.38095
$u_BAD=63.64693
$d_BAD=0.01571
$u_Bak=24.96368
$d_Bak=0.04006
$u_BAX=50.87951
$d_BAX=0.01965
$u_BCL2=0.12748
$d_BCL2=7.84437
$u_Bcl_XL=7.26793
$d_Bcl_XL=0.13759
$u_beta_catenin=0.29505
$d_beta_catenin=3.38926
$u_BIRC5=11.86566
$d_BIRC5=0.08428
$u_BMP2 = 1
$d_BMP2 = 1
$u_BRCA1=0.39059
$d_BRCA1=2.56023
$u_BRCA2=0.03647
$d_BRCA2=27.4198
$u_Carcinogen = 1
$d_Carcinogen = 1
$u_Caspase3 = 1
$d_Caspase3 = 1
$u_Caspase8=0.05055
$d_Caspase8=19.78239
$u_Caspase9=0.72779
$d_Caspase9=1.37402
$u_CDH2=0.34839
$d_CDH2=2.87035
$u_cFLAR=0.11105
$d_cFLAR=9.00495
$u_CHK1_2=42.7217
$d_CHK1_2=0.02341
$u_COX4I2=46.07279
$d_COX4I2=0.0217
$u_CyclinB=2.02735
$d_CyclinB=0.49325
$u_CyclinD=2.35088
$d_CyclinD=0.42537
$u_CytoC=9.63261
$d_CytoC=0.10381
$u_APAF1=0.01513
$d_APAF1=66.09385
$u_DAXX=0.33441
$d_DAXX=2.99034
$u_DNA_Damage = 1
$d_DNA_Damage = 1
$u_DNA_Repair = 1
$d_DNA_Repair = 1
$u_Dsh=0.18883
$d_Dsh=5.29577
$u_E2F1=1.13773
$d_E2F1=0.87894
$u_E_cadherin=0.04309
$d_E_cadherin=23.20724
$u_eEF2=0.81505
$d_eEF2=1.22692
$u_eEF2K=0.09708
$d_eEF2K=10.30078
$u_EMT = 1
$d_EMT = 1
$u_EP300=0.01052
$d_EP300=95.05703
$u_ERG=0.01
$d_ERG=100.0
$u_ERK=0.65652
$d_ERK=1.52318
$u_ETS1=0.04639
$d_ETS1=21.55637
$u_ETV1=0.42737
$d_ETV1=2.33989
$u_EZH2=2.97786
$d_EZH2=0.33581
$u_FADD=74.32437
$d_FADD=0.01345
$u_FOS=0.87612
$d_FOS=1.1414
$u_JUN=0.17102
$d_JUN=5.84727
$u_FOXA1=0.02514
$d_FOXA1=39.77725
$u_FOXO=0
$d_FOXO=22.95684
$u_EGF=13.14349
$d_EGF=0.07608
$u_EGFR=0.02866
$d_EGFR=34.89184
$u_FGF=0.25595
$d_FGF=3.90701
$u_FGFR3=3.77599
$d_FGFR3=0.26483
$u_FRS2=0.01274
$d_FRS2=78.49294
$u_GADD45=3.10279
$d_GADD45=0.32229
$u_GLI=0
$d_GLI=1.92708
$u_GLUT1=0.15239
$d_GLUT1=6.56211
$u_Glycolysis = 1
$d_Glycolysis = 1
$u_GSH=25.02247
$d_GSH=0.03996
$u_GSK3=0.09788
$d_GSK3=10.21659
$u_HIF1=0.02896
$d_HIF1=34.53039
$u_HSPs=3.0662
$d_HSPs=0.32614
$u_Hypermethylation = 1
$d_Hypermethylation = 1
$u_Hypoxia = 1
$d_Hypoxia = 1
$u_IDH1=0.22535
$d_IDH1=4.43754
$u_Invasion = 1
$d_Invasion = 1
$u_IKK=0.42117
$d_IKK=2.37434
$u_JNK=0
$d_JNK=4.50268
$u_Lactic_acid=4.47138
$d_Lactic_acid=0.22364
$u_LDHA=4.47138
$d_LDHA=0.22364
$u_MAP3K1_3=0
$d_MAP3K1_3=25.2589
$u_MDM2=0.05273
$d_MDM2=18.96454
$u_MED12=0.01082
$d_MED12=92.42144
$u_MEK1_2=2.57092
$d_MEK1_2=0.38897
$u_Metastasis = 1
$d_Metastasis = 1
$u_Migration = 1
$d_Migration = 1
$u_mTORC1=1.59669
$d_mTORC1=0.6263
$u_mTORC2=0
$d_mTORC2=0.61817
$u_MXI1=0.08655
$d_MXI1=11.55402
$u_MYC=0.20427
$d_MYC=4.89548
$u_MYC_MAX=0.57481
$d_MYC_MAX=1.73971
$u_NCOA3=0.01585
$d_NCOA3=63.09148
$u_NCOR1=0.01853
$d_NCOR1=53.96654
$u_NCOR2=0.02302
$d_NCOR2=43.44049
$u_NF1=0.01396
$d_NF1=71.63324
$u_NF_kB=0.35631
$d_NF_kB=2.80654
$u_NKX3_1=0.04534
$d_NKX3_1=22.05558
$u_Nutrients = 1
$d_Nutrients = 1
$u_p14ARF=1.14308
$d_p14ARF=0.87483
$u_p15=0.04783
$d_p15=20.90738
$u_p21=0
$d_p21=0.53869
$u_p38=0.02222
$d_p38=45.0045
$u_p53=0.09529
$d_p53=10.49428
$u_p70S6kab=0.68405
$d_p70S6kab=1.46188
$u_p90RSK=20.84065
$d_p90RSK=0.04798
$u_PDK1=0.1157
$d_PDK1=8.64304
$u_PHDs=4.04651
$d_PHDs=0.24713
$u_PI3K=0.20235
$d_PI3K=4.94193
$u_PIP3=0.01681
$d_PIP3=59.4884
$u_PKC=0.44377
$d_PKC=2.25342
$u_Proliferation = 1
$d_Proliferation = 1
$u_PTCH1=0.02153
$d_PTCH1=46.44682
$u_PTEN=0.33455
$d_PTEN=2.98909
$u_Quiescence = 1
$d_Quiescence = 1
$u_RAF=0.18894
$d_RAF=5.29269
$u_RAGS=0.0839
$d_RAGS=11.91895
$u_RAS=0.12904
$d_RAS=7.74954
$u_RB1=0
$d_RB1=51.41388
$u_Rheb=38.79915
$d_Rheb=0.02577
$u_ROS=5.26766
$d_ROS=0.18984
$u_RTK=0
$d_RTK=1.88658
$u_RUNX2=0.26902
$d_RUNX2=3.7172
$u_SHH=0.1934
$d_SHH=5.17063
$u_Slug=2.11697
$d_Slug=0.47237
$u_SMAD=0.04072
$d_SMAD=24.55796
$u_SMO=2.07161
$d_SMO=0.48272
$u_Snail=1.60263
$d_Snail=0.62397
$u_SPOP=0
$d_SPOP=0.03615
$u_TAK1=0
$d_TAK1=54.55537
$u_TCF=0.25591
$d_TCF=3.90762
$u_TERT=12.01286
$d_TERT=0.08324
$u_TGFb=2.31448
$d_TGFb=0.43206
$u_TGFBR=0.19003
$d_TGFBR=5.26233
$u_fused_event = 1
$d_fused_event = 1
$u_TNFalpha=1.86576
$d_TNFalpha=0.53597
$u_TSC1_2=0.05637
$d_TSC1_2=17.73993
$u_TWIST1=1.05079
$d_TWIST1=0.95166
$u_VEGF=4.67406
$d_VEGF=0.21395
$u_VHL=0.0246
$d_VHL=40.65041
$u_WNT=2.17883
$d_WNT=0.45896
$u_YWHAZ=0.0247
$d_YWHAZ=40.48583
$u_ZBTB17=20.68709
$d_ZBTB17=0.04834
discrete_time = 0
use_physrandgen = FALSE
seed_pseudorandom = 100
// sample_count = 500000
sample_count = 5000
max_time = 50
//time_tick = 0.01
time_tick = 0.1
thread_count = 1
statdist_traj_count = 100
statdist_cluster_threshold = 0.9
display_traj = 0
statdist_similarity_cache_max_size = 20000
//artificial nodes istate should be null
fused_event.istate=0
AR_ERG.istate=0	Acidosis.is_internal = TRUE
AKT.is_internal = TRUE
AMPK.is_internal = TRUE
AMP_ATP.is_internal = TRUE
Androgen.is_internal = TRUE
Angiogenesis.is_internal = TRUE
APAF1.is_internal = TRUE
Apoptosis.is_internal = FALSE
AR.is_internal = TRUE
AR_ERG.is_internal = TRUE
ATM.is_internal = TRUE
ATR.is_internal = TRUE
AXIN1.is_internal = TRUE
BAD.is_internal = TRUE
Bak.is_internal = TRUE
BAX.is_internal = TRUE
BCL2.is_internal = TRUE
Bcl_XL.is_internal = TRUE
beta_catenin.is_internal = TRUE
BIRC5.is_internal = TRUE
BMP2.is_internal = TRUE
BRCA1.is_internal = TRUE
BRCA2.is_internal = TRUE
Carcinogen.is_internal = TRUE
Caspase3.is_internal = TRUE
Caspase8.is_internal = TRUE
Caspase9.is_internal = TRUE
CDH2.is_internal = TRUE
cFLAR.is_internal = TRUE
CHK1_2.is_internal = TRUE
COX4I2.is_internal = TRUE
CyclinB.is_internal = TRUE
CyclinD.is_internal = TRUE
CytoC.is_internal = TRUE
DAXX.is_internal = TRUE
DNA_Damage.is_internal = TRUE
DNA_Repair.is_internal = TRUE
Dsh.is_internal = TRUE
E2F1.is_internal = TRUE
eEF2.is_internal = TRUE
eEF2K.is_internal = TRUE
EGF.is_internal = TRUE
EGFR.is_internal = TRUE
EMT.is_internal = TRUE
EP300.is_internal = TRUE
ERG.is_internal = TRUE
ERK.is_internal = TRUE
ETS1.is_internal = TRUE
ETV1.is_internal = TRUE
EZH2.is_internal = TRUE
E_cadherin.is_internal = TRUE
FADD.is_internal = TRUE
FGF.is_internal = TRUE
FGFR3.is_internal = TRUE
FOS.is_internal = TRUE
FOXA1.is_internal = TRUE
FOXO.is_internal = TRUE
FRS2.is_internal = TRUE
fused_event.is_internal = TRUE
GADD45.is_internal = TRUE
GLI.is_internal = TRUE
GLUT1.is_internal = TRUE
Glycolysis.is_internal = TRUE
GSH.is_internal = TRUE
GSK3.is_internal = TRUE
HIF1.is_internal = TRUE
HSPs.is_internal = TRUE
Hypermethylation.is_internal = TRUE
Hypoxia.is_internal = TRUE
IDH1.is_internal = TRUE
IKK.is_internal = TRUE
Invasion.is_internal = TRUE
JNK.is_internal = TRUE
JUN.is_internal = TRUE
Lactic_acid.is_internal = TRUE
LDHA.is_internal = TRUE
MAP3K1_3.is_internal = TRUE
MDM2.is_internal = TRUE
MED12.is_internal = TRUE
MEK1_2.is_internal = TRUE
Metastasis.is_internal = TRUE
Migration.is_internal = TRUE
mTORC1.is_internal = TRUE
mTORC2.is_internal = TRUE
MXI1.is_internal = TRUE
MYC.is_internal = TRUE
MYC_MAX.is_internal = TRUE
NCOA3.is_internal = TRUE
NCOR1.is_internal = TRUE
NCOR2.is_internal = TRUE
NF1.is_internal = TRUE
NF_kB.is_internal = TRUE
NKX3_1.is_internal = TRUE
Nutrients.is_internal = TRUE
p14ARF.is_internal = TRUE
p15.is_internal = TRUE
p21.is_internal = TRUE
p38.is_internal = TRUE
p53.is_internal = TRUE
p70S6kab.is_internal = TRUE
p90RSK.is_internal = TRUE
PDK1.is_internal = TRUE
PHDs.is_internal = TRUE
PI3K.is_internal = TRUE
PIP3.is_internal = TRUE
PKC.is_internal = TRUE
Proliferation.is_internal = FALSE
PTCH1.is_internal = TRUE
PTEN.is_internal = TRUE
Quiescence.is_internal = FALSE
RAF.is_internal = TRUE
RAGS.is_internal = TRUE
RAS.is_internal = TRUE
RB1.is_internal = TRUE
Rheb.is_internal = TRUE
ROS.is_internal = TRUE
RTK.is_internal = TRUE
RUNX2.is_internal = TRUE
SHH.is_internal = TRUE
Slug.is_internal = TRUE
SMAD.is_internal = TRUE
SMO.is_internal = TRUE
Snail.is_internal = TRUE
SPOP.is_internal = TRUE
TAK1.is_internal = TRUE
TCF.is_internal = TRUE
TERT.is_internal = TRUE
TGFb.is_internal = TRUE
TGFBR.is_internal = TRUE
TNFalpha.is_internal = TRUE
TSC1_2.is_internal = TRUE
TWIST1.is_internal = TRUE
VEGF.is_internal = TRUE
VHL.is_internal = TRUE
WNT.is_internal = TRUE
YWHAZ.is_internal = TRUE
ZBTB17.is_internal = TRUE
[Acidosis].istate = 0.5[1], 0.5[0]
[Androgen].istate = 0.5[1], 0.5[0]
[Carcinogen].istate = 0.5[1], 0.5[0]
[Hypoxia].istate = 0.5[1], 0.5[0]
[Nutrients].istate = 0.5[1], 0.5[0]
[AKT].istate = 0.33951[1], 0.66049[0]
[AMP_ATP].istate = 0.2661[1], 0.7339[0]
[AMPK].istate = 0.3655[1], 0.6345000000000001[0]
[APAF1].istate = 0.04495[1], 0.95505[0]
[AR].istate = 0.04959[1], 0.95041[0]
[ATM].istate = 0.05128[1], 0.94872[0]
[ATR].istate = 0.21979[1], 0.78021[0]
[AXIN1].istate = 0.60478[1], 0.39522[0]
[BAD].istate = 0.95094[1], 0.04905999999999999[0]
[Bak].istate = 0.84933[1], 0.15066999999999997[0]
[BAX].istate = 0.92664[1], 0.07335999999999998[0]
[Bcl_XL].istate = 0.71535[1], 0.28464999999999996[0]
[BCL2].istate = 0.27636[1], 0.7236400000000001[0]
[beta_catenin].istate = 0.36747[1], 0.63253[0]
[BIRC5].istate = 0.76857[1], 0.23143000000000002[0]
[BRCA1].istate = 0.39793[1], 0.60207[0]
[BRCA2].istate = 0.14047[1], 0.85953[0]
[Caspase8].istate = 0.17593[1], 0.82407[0]
[Caspase9].istate = 0.4655[1], 0.5345[0]
[CDH2].istate = 0.38552[1], 0.61448[0]
[cFLAR].istate = 0.26138[1], 0.73862[0]
[CHK1_2].istate = 0.90766[1], 0.09233999999999998[0]
[COX4I2].istate = 0.91586[1], 0.08413999999999999[0]
[CyclinB].istate = 0.57673[1], 0.42327000000000004[0]
[CyclinD].istate = 0.59281[1], 0.40719000000000005[0]
[CytoC].istate = 0.74594[1], 0.25405999999999995[0]
[DAXX].istate = 0.38107[1], 0.61893[0]
[Dsh].istate = 0.31902[1], 0.6809799999999999[0]
[E_cadherin].istate = 0.15861[1], 0.84139[0]
[E2F1].istate = 0.51401[1], 0.48599000000000003[0]
[eEF2].istate = 0.4778[1], 0.5222[0]
[eEF2K].istate = 0.24678[1], 0.75322[0]
[EGF].istate = 0.77968[1], 0.22031999999999996[0]
[EGFR].istate = 0.11431[1], 0.88569[0]
[EP300].istate = 0.00553[1], 0.99447[0]
[ERG].istate = 0.0[1], 1.0[0]
[ERK].istate = 0.45431[1], 0.54569[0]
[ETS1].istate = 0.1666[1], 0.8334[0]
[ETV1].istate = 0.4077[1], 0.5923[0]
[EZH2].istate = 0.61848[1], 0.38151999999999997[0]
[FADD].istate = 0.96778[1], 0.032220000000000026[0]
[FGF].istate = 0.35204[1], 0.64796[0]
[FGFR3].istate = 0.64426[1], 0.35573999999999995[0]
[FOS].istate = 0.48564[1], 0.5143599999999999[0]
[FOXA1].istate = 0.10007[1], 0.89993[0]
[FRS2].istate = 0.02628[1], 0.97372[0]
[GADD45].istate = 0.62294[1], 0.37705999999999995[0]
[GLUT1].istate = 0.29574[1], 0.70426[0]
[GSH].istate = 0.84958[1], 0.15042[0]
[GSK3].istate = 0.24768[1], 0.75232[0]
[HIF1].istate = 0.11547[1], 0.88453[0]
[HSPs].istate = 0.62165[1], 0.37834999999999996[0]
[IDH1].istate = 0.33822[1], 0.66178[0]
[IKK].istate = 0.40611[1], 0.59389[0]
[JUN].istate = 0.30826[1], 0.69174[0]
[Lactic_acid].istate = 0.66261[1], 0.33738999999999997[0]
[LDHA].istate = 0.66261[1], 0.33738999999999997[0]
[MDM2].istate = 0.18052[1], 0.81948[0]
[MED12].istate = 0.00856[1], 0.99144[0]
[MEK1_2].istate = 0.60252[1], 0.39748000000000006[0]
[ZBTB17].istate = 0.82892[1], 0.17108[0]
[mTORC1].istate = 0.55081[1], 0.44919[0]
[MXI1].istate = 0.23432[1], 0.76568[0]
[MYC].istate = 0.32755[1], 0.67245[0]
[MYC_MAX].istate = 0.43988[1], 0.56012[0]
[NCOA3].istate = 0.04999[1], 0.95001[0]
[NCOR1].istate = 0.06696[1], 0.93304[0]
[NCOR2].istate = 0.09052[1], 0.90948[0]
[NF_kB].istate = 0.38796[1], 0.6120399999999999[0]
[NF1].istate = 0.03621[1], 0.96379[0]
[NKX3_1].istate = 0.16411[1], 0.83589[0]
[p14ARF].istate = 0.51452[1], 0.48548[0]
[p15].istate = 0.16992[1], 0.83008[0]
[p38].istate = 0.08667[1], 0.91333[0]
[p53].istate = 0.24477[1], 0.7552300000000001[0]
[p70S6kab].istate = 0.45877[1], 0.54123[0]
[p90RSK].istate = 0.82973[1], 0.17027000000000003[0]
[PDK1].istate = 0.26584[1], 0.7341599999999999[0]
[PHDs].istate = 0.65177[1], 0.34823000000000004[0]
[PI3K].istate = 0.32653[1], 0.67347[0]
[PIP3].istate = 0.05642[1], 0.94358[0]
[PKC].istate = 0.41179[1], 0.58821[0]
[PTCH1].istate = 0.08327[1], 0.91673[0]
[PTEN].istate = 0.38111[1], 0.6188899999999999[0]
[RAF].istate = 0.31908[1], 0.68092[0]
[RAGS].istate = 0.23095[1], 0.76905[0]
[RAS].istate = 0.27768[1], 0.7223200000000001[0]
[Rheb].istate = 0.89721[1], 0.10279000000000005[0]
[ROS].istate = 0.6804[1], 0.3196[0]
[RUNX2].istate = 0.35744[1], 0.64256[0]
[SHH].istate = 0.32161[1], 0.67839[0]
[Slug].istate = 0.58143[1], 0.41857[0]
[SMAD].istate = 0.15245[1], 0.84755[0]
[SMO].istate = 0.57908[1], 0.42091999999999996[0]
[Snail].istate = 0.55121[1], 0.44879[0]
[TCF].istate = 0.35202[1], 0.64798[0]
[TERT].istate = 0.76991[1], 0.23009000000000002[0]
[TGFb].istate = 0.59111[1], 0.40889[0]
[TGFBR].istate = 0.3197[1], 0.6803[0]
[TNFalpha].istate = 0.56771[1], 0.43228999999999995[0]
[TSC1_2].istate = 0.18777[1], 0.81223[0]
[TWIST1].istate = 0.50538[1], 0.49461999999999995[0]
[VEGF].istate = 0.66742[1], 0.33258[0]
[VHL].istate = 0.09773[1], 0.90227[0]
[WNT].istate = 0.58456[1], 0.41544000000000003[0]
[YWHAZ].istate = 0.09816[1], 0.90184[0]
[FOXO].istate=0[1], 1[0]
[GLI].istate=0[1], 1[0]
[JNK].istate=0[1], 1[0]
[MAP3K1_3].istate=0[1], 1[0]
[mTORC2].istate=0[1], 1[0]
[p21].istate=0[1], 1[0]
[RB1].istate=0[1], 1[0]
[RTK].istate=0[1], 1[0]
[SPOP].istate=0[1], 1[0]
[TAK1].istate=0[1], 1[0]
