# Supplementary material for: Patient-specific Boolean models of signalling networks guide personalised treatments
Source: eLife. 2022 Feb 15;11:e72626. doi: 10.7554/eLife.72626 (PMC9018074; doi:10.7554/eLife.72626)
Supplement: Supplementary file 3. [file elife-72626-supp3.zip › SuppFile 3 TCGA model files/TCGA_mutCNA_RNA_models/PC_20191219_TCGA_mutCNA_RNA_115.cfg]

$u_Acidosis = 1
$d_Acidosis = 1
$u_AKT=1.75346
$d_AKT=0.5703
$u_AMP_ATP=3.57341
$d_AMP_ATP=0.27984
$u_AMPK=0.39202
$d_AMPK=2.55089
$u_Androgen = 1
$d_Androgen = 1
$u_Angiogenesis = 1
$d_Angiogenesis = 1
$u_Apoptosis = 1
$d_Apoptosis = 1
$u_AR=4.7825
$d_AR=0.2091
$u_AR_ERG = 1
$d_AR_ERG = 1
$u_ATM=2.7962
$d_ATM=0.35763
$u_ATR=1.17308
$d_ATR=0.85246
$u_AXIN1=0.14189
$d_AXIN1=7.04771
$u_BAD=0.31551
$d_BAD=3.16947
$u_Bak=0.63852
$d_Bak=1.56612
$u_BAX=0.11767
$d_BAX=8.49834
$u_BCL2=17.93881
$d_BCL2=0.05575
$u_Bcl_XL=5.77923
$d_Bcl_XL=0.17303
$u_beta_catenin=27.93862
$d_beta_catenin=0.03579
$u_BIRC5=0.16114
$d_BIRC5=6.20578
$u_BMP2 = 1
$d_BMP2 = 1
$u_BRCA1=4.54836
$d_BRCA1=0.21986
$u_BRCA2=1.96108
$d_BRCA2=0.50992
$u_Carcinogen = 1
$d_Carcinogen = 1
$u_Caspase3 = 1
$d_Caspase3 = 1
$u_Caspase8=0.28292
$d_Caspase8=3.53457
$u_Caspase9=16.18919
$d_Caspase9=0.06177
$u_CDH2=6.87953
$d_CDH2=0.14536
$u_cFLAR=4.93069
$d_cFLAR=0.20281
$u_CHK1_2=0.17943
$d_CHK1_2=5.5732
$u_COX4I2=1.41648
$d_COX4I2=0.70598
$u_CyclinB=0.24347
$d_CyclinB=4.10728
$u_CyclinD=3.51695
$d_CyclinD=0.28434
$u_CytoC=0.04519
$d_CytoC=22.12879
$u_APAF1=0.7762
$d_APAF1=1.28833
$u_DAXX=0.12279
$d_DAXX=8.14399
$u_DNA_Damage = 1
$d_DNA_Damage = 1
$u_DNA_Repair = 1
$d_DNA_Repair = 1
$u_Dsh=1.23071
$d_Dsh=0.81254
$u_E2F1=0.39109
$d_E2F1=2.55696
$u_E_cadherin=8.41113
$d_E_cadherin=0.11889
$u_eEF2=0.35178
$d_eEF2=2.84269
$u_eEF2K=13.67437
$d_eEF2K=0.07313
$u_EMT = 1
$d_EMT = 1
$u_EP300=5.23053
$d_EP300=0.19119
$u_ERG=7.44657
$d_ERG=0.13429
$u_ERK=11.39164
$d_ERK=0.08778
$u_ETS1=6.41903
$d_ETS1=0.15579
$u_ETV1=1.71732
$d_ETV1=0.5823
$u_EZH2=0.04646
$d_EZH2=21.52389
$u_FADD=0.65036
$d_FADD=1.53761
$u_FOS=0.76457
$d_FOS=1.30792
$u_JUN=0.45834
$d_JUN=2.18179
$u_FOXA1=0.40613
$d_FOXA1=2.46227
$u_FOXO=12.56958
$d_FOXO=0.07956
$u_EGF=2.00245
$d_EGF=0.49939
$u_EGFR=17.59324
$d_EGFR=0.05684
$u_FGF=0.60557
$d_FGF=1.65134
$u_FGFR3=0.09044
$d_FGFR3=11.05705
$u_FRS2=2.20662
$d_FRS2=0.45318
$u_GADD45=0.1073
$d_GADD45=9.31966
$u_GLI=5.60959
$d_GLI=0.17827
$u_GLUT1=1.77114
$d_GLUT1=0.56461
$u_Glycolysis = 1
$d_Glycolysis = 1
$u_GSH=1.12917
$d_GSH=0.88561
$u_GSK3=0.66504
$d_GSK3=1.50367
$u_HIF1=1.42549
$d_HIF1=0.70151
$u_HSPs=0.18406
$d_HSPs=5.43301
$u_Hypermethylation = 1
$d_Hypermethylation = 1
$u_Hypoxia = 1
$d_Hypoxia = 1
$u_IDH1=2.92599
$d_IDH1=0.34176
$u_Invasion = 1
$d_Invasion = 1
$u_IKK=1.85765
$d_IKK=0.53831
$u_JNK=0.78503
$d_JNK=1.27384
$u_Lactic_acid=0.2007
$d_Lactic_acid=4.98256
$u_LDHA=0.2007
$d_LDHA=4.98256
$u_MAP3K1_3=3.04538
$d_MAP3K1_3=0.32837
$u_MDM2=1.28855
$d_MDM2=0.77607
$u_MED12=15.247
$d_MED12=0.06559
$u_MEK1_2=1.09563
$d_MEK1_2=0.91272
$u_Metastasis = 1
$d_Metastasis = 1
$u_Migration = 1
$d_Migration = 1
$u_mTORC1=2.16035
$d_mTORC1=0.46289
$u_mTORC2=2.52642
$d_mTORC2=0.39582
$u_MXI1=0.1912
$d_MXI1=5.23013
$u_MYC=0.02451
$d_MYC=40.79967
$u_MYC_MAX=0.11244
$d_MYC_MAX=8.89363
$u_NCOA3=4.16681
$d_NCOA3=0.23999
$u_NCOR1=6.69603
$d_NCOR1=0.14934
$u_NCOR2=31.04864
$d_NCOR2=0.03221
$u_NF1=8.72714
$d_NF1=0.11459
$u_NF_kB=5.90612
$d_NF_kB=0.16932
$u_NKX3_1=12.8185
$d_NKX3_1=0.07801
$u_Nutrients = 1
$d_Nutrients = 1
$u_p14ARF=0.03024
$d_p14ARF=33.06878
$u_p15=0.23442
$d_p15=4.26585
$u_p21=0.97193
$d_p21=1.02888
$u_p38=0.81303
$d_p38=1.22997
$u_p53=3.68193
$d_p53=0.2716
$u_p70S6kab=0.31337
$d_p70S6kab=3.19112
$u_p90RSK=1.77566
$d_p90RSK=0.56317
$u_PDK1=0.15035
$d_PDK1=6.65115
$u_PHDs=1.73522
$d_PHDs=0.5763
$u_PI3K=4.16906
$d_PI3K=0.23986
$u_PIP3=2.35911
$d_PIP3=0.42389
$u_PKC=1.65703
$d_PKC=0.60349
$u_Proliferation = 1
$d_Proliferation = 1
$u_PTCH1=6.73822
$d_PTCH1=0.14841
$u_PTEN=1.6249
$d_PTEN=0.61542
$u_Quiescence = 1
$d_Quiescence = 1
$u_RAF=4.61376
$d_RAF=0.21674
$u_RAGS=0.96313
$d_RAGS=1.03828
$u_RAS=0.9433
$d_RAS=1.06011
$u_RB1=2.63759
$d_RB1=0.37913
$u_Rheb=0.08923
$d_Rheb=11.20699
$u_ROS=0.21697
$d_ROS=4.60893
$u_RTK=4.4133
$d_RTK=0.22659
$u_RUNX2=10.15624
$d_RUNX2=0.09846
$u_SHH=7.02817
$d_SHH=0.14228
$u_Slug=27.58436
$d_Slug=0.03625
$u_SMAD=7.45954
$d_SMAD=0.13406
$u_SMO=18.03335
$d_SMO=0.05545
$u_Snail=8.30452
$d_Snail=0.12042
$u_SPOP=0.58184
$d_SPOP=1.71869
$u_TAK1=5.14795
$d_TAK1=0.19425
$u_TCF=6.76923
$d_TCF=0.14773
$u_TERT=0.11232
$d_TERT=8.90313
$u_TGFb=3.4484
$d_TGFb=0.28999
$u_TGFBR=3.35567
$d_TGFBR=0.298
$u_fused_event = 1
$d_fused_event = 1
$u_TNFalpha=3.32943
$d_TNFalpha=0.30035
$u_TSC1_2=2.01976
$d_TSC1_2=0.49511
$u_TWIST1=0.11784
$d_TWIST1=8.48608
$u_VEGF=1.16981
$d_VEGF=0.85484
$u_VHL=1.34986
$d_VHL=0.74082
$u_WNT=1.95698
$d_WNT=0.51099
$u_YWHAZ=0.5396
$d_YWHAZ=1.85322
$u_ZBTB17=0.28087
$d_ZBTB17=3.56037
discrete_time = 0
use_physrandgen = FALSE
seed_pseudorandom = 100
// sample_count = 500000
sample_count = 5000
max_time = 50
//time_tick = 0.01
time_tick = 0.1
thread_count = 1
statdist_traj_count = 100
statdist_cluster_threshold = 0.9
display_traj = 0
statdist_similarity_cache_max_size = 20000
//artificial nodes istate should be null
fused_event.istate=0
AR_ERG.istate=0	Acidosis.is_internal = TRUE
AKT.is_internal = TRUE
AMPK.is_internal = TRUE
AMP_ATP.is_internal = TRUE
Androgen.is_internal = TRUE
Angiogenesis.is_internal = TRUE
APAF1.is_internal = TRUE
Apoptosis.is_internal = FALSE
AR.is_internal = TRUE
AR_ERG.is_internal = TRUE
ATM.is_internal = TRUE
ATR.is_internal = TRUE
AXIN1.is_internal = TRUE
BAD.is_internal = TRUE
Bak.is_internal = TRUE
BAX.is_internal = TRUE
BCL2.is_internal = TRUE
Bcl_XL.is_internal = TRUE
beta_catenin.is_internal = TRUE
BIRC5.is_internal = TRUE
BMP2.is_internal = TRUE
BRCA1.is_internal = TRUE
BRCA2.is_internal = TRUE
Carcinogen.is_internal = TRUE
Caspase3.is_internal = TRUE
Caspase8.is_internal = TRUE
Caspase9.is_internal = TRUE
CDH2.is_internal = TRUE
cFLAR.is_internal = TRUE
CHK1_2.is_internal = TRUE
COX4I2.is_internal = TRUE
CyclinB.is_internal = TRUE
CyclinD.is_internal = TRUE
CytoC.is_internal = TRUE
DAXX.is_internal = TRUE
DNA_Damage.is_internal = TRUE
DNA_Repair.is_internal = TRUE
Dsh.is_internal = TRUE
E2F1.is_internal = TRUE
eEF2.is_internal = TRUE
eEF2K.is_internal = TRUE
EGF.is_internal = TRUE
EGFR.is_internal = TRUE
EMT.is_internal = TRUE
EP300.is_internal = TRUE
ERG.is_internal = TRUE
ERK.is_internal = TRUE
ETS1.is_internal = TRUE
ETV1.is_internal = TRUE
EZH2.is_internal = TRUE
E_cadherin.is_internal = TRUE
FADD.is_internal = TRUE
FGF.is_internal = TRUE
FGFR3.is_internal = TRUE
FOS.is_internal = TRUE
FOXA1.is_internal = TRUE
FOXO.is_internal = TRUE
FRS2.is_internal = TRUE
fused_event.is_internal = TRUE
GADD45.is_internal = TRUE
GLI.is_internal = TRUE
GLUT1.is_internal = TRUE
Glycolysis.is_internal = TRUE
GSH.is_internal = TRUE
GSK3.is_internal = TRUE
HIF1.is_internal = TRUE
HSPs.is_internal = TRUE
Hypermethylation.is_internal = TRUE
Hypoxia.is_internal = TRUE
IDH1.is_internal = TRUE
IKK.is_internal = TRUE
Invasion.is_internal = TRUE
JNK.is_internal = TRUE
JUN.is_internal = TRUE
Lactic_acid.is_internal = TRUE
LDHA.is_internal = TRUE
MAP3K1_3.is_internal = TRUE
MDM2.is_internal = TRUE
MED12.is_internal = TRUE
MEK1_2.is_internal = TRUE
Metastasis.is_internal = TRUE
Migration.is_internal = TRUE
mTORC1.is_internal = TRUE
mTORC2.is_internal = TRUE
MXI1.is_internal = TRUE
MYC.is_internal = TRUE
MYC_MAX.is_internal = TRUE
NCOA3.is_internal = TRUE
NCOR1.is_internal = TRUE
NCOR2.is_internal = TRUE
NF1.is_internal = TRUE
NF_kB.is_internal = TRUE
NKX3_1.is_internal = TRUE
Nutrients.is_internal = TRUE
p14ARF.is_internal = TRUE
p15.is_internal = TRUE
p21.is_internal = TRUE
p38.is_internal = TRUE
p53.is_internal = TRUE
p70S6kab.is_internal = TRUE
p90RSK.is_internal = TRUE
PDK1.is_internal = TRUE
PHDs.is_internal = TRUE
PI3K.is_internal = TRUE
PIP3.is_internal = TRUE
PKC.is_internal = TRUE
Proliferation.is_internal = FALSE
PTCH1.is_internal = TRUE
PTEN.is_internal = TRUE
Quiescence.is_internal = FALSE
RAF.is_internal = TRUE
RAGS.is_internal = TRUE
RAS.is_internal = TRUE
RB1.is_internal = TRUE
Rheb.is_internal = TRUE
ROS.is_internal = TRUE
RTK.is_internal = TRUE
RUNX2.is_internal = TRUE
SHH.is_internal = TRUE
Slug.is_internal = TRUE
SMAD.is_internal = TRUE
SMO.is_internal = TRUE
Snail.is_internal = TRUE
SPOP.is_internal = TRUE
TAK1.is_internal = TRUE
TCF.is_internal = TRUE
TERT.is_internal = TRUE
TGFb.is_internal = TRUE
TGFBR.is_internal = TRUE
TNFalpha.is_internal = TRUE
TSC1_2.is_internal = TRUE
TWIST1.is_internal = TRUE
VEGF.is_internal = TRUE
VHL.is_internal = TRUE
WNT.is_internal = TRUE
YWHAZ.is_internal = TRUE
ZBTB17.is_internal = TRUE
[Acidosis].istate = 0.5[1], 0.5[0]
[Androgen].istate = 0.5[1], 0.5[0]
[Carcinogen].istate = 0.5[1], 0.5[0]
[Hypoxia].istate = 0.5[1], 0.5[0]
[Nutrients].istate = 0.5[1], 0.5[0]
[AKT].istate = 0.56097[1], 0.43903000000000003[0]
[AMP_ATP].istate = 0.63827[1], 0.36173[0]
[AMPK].istate = 0.39833[1], 0.6016699999999999[0]
[APAF1].istate = 0.47249[1], 0.5275099999999999[0]
[AR].istate = 0.66991[1], 0.33009[0]
[ATM].istate = 0.61164[1], 0.38836000000000004[0]
[ATR].istate = 0.51733[1], 0.48267000000000004[0]
[AXIN1].istate = 0.28799[1], 0.71201[0]
[BAD].istate = 0.37475[1], 0.62525[0]
[Bak].istate = 0.45129[1], 0.54871[0]
[BAX].istate = 0.26767[1], 0.7323299999999999[0]
[Bcl_XL].istate = 0.69047[1], 0.30952999999999997[0]
[BCL2].istate = 0.81345[1], 0.18655[0]
[beta_catenin].istate = 0.86155[1], 0.13844999999999996[0]
[BIRC5].istate = 0.3018[1], 0.6981999999999999[0]
[BRCA1].istate = 0.66446[1], 0.33553999999999995[0]
[BRCA2].istate = 0.57312[1], 0.42688000000000004[0]
[Caspase8].istate = 0.36292[1], 0.63708[0]
[Caspase9].istate = 0.80231[1], 0.19769000000000003[0]
[CDH2].istate = 0.70939[1], 0.29061000000000003[0]
[cFLAR].istate = 0.67323[1], 0.32677[0]
[CHK1_2].istate = 0.31348[1], 0.68652[0]
[COX4I2].istate = 0.5378[1], 0.46220000000000006[0]
[CyclinB].istate = 0.34661[1], 0.65339[0]
[CyclinD].istate = 0.63654[1], 0.36346[0]
[CytoC].istate = 0.16375[1], 0.8362499999999999[0]
[DAXX].istate = 0.2723[1], 0.7277[0]
[Dsh].istate = 0.52254[1], 0.47746[0]
[E_cadherin].istate = 0.73121[1], 0.26879[0]
[E2F1].istate = 0.39807[1], 0.6019300000000001[0]
[eEF2].istate = 0.38657[1], 0.6134299999999999[0]
[eEF2K].istate = 0.78398[1], 0.21602[0]
[EGF].istate = 0.57539[1], 0.42461000000000004[0]
[EGFR].istate = 0.81134[1], 0.18866000000000005[0]
[EP300].istate = 0.67964[1], 0.32036[0]
[ERG].istate = 0.71799[1], 0.28201[0]
[ERK].istate = 0.76415[1], 0.23585[0]
[ETS1].istate = 0.70187[1], 0.29813[0]
[ETV1].istate = 0.55871[1], 0.44128999999999996[0]
[EZH2].istate = 0.16677[1], 0.83323[0]
[FADD].istate = 0.45329[1], 0.54671[0]
[FGF].istate = 0.44554[1], 0.55446[0]
[FGFR3].istate = 0.23909[1], 0.76091[0]
[FOS].istate = 0.47085[1], 0.52915[0]
[FOXA1].istate = 0.40217[1], 0.59783[0]
[FOXO].istate = 0.77483[1], 0.22516999999999998[0]
[FRS2].istate = 0.58593[1], 0.41407000000000005[0]
[GADD45].istate = 0.25765[1], 0.7423500000000001[0]
[GLI].istate = 0.68723[1], 0.31277[0]
[GLUT1].istate = 0.56206[1], 0.43794[0]
[GSH].istate = 0.51319[1], 0.48680999999999996[0]
[GSK3].istate = 0.45571[1], 0.5442899999999999[0]
[HIF1].istate = 0.53849[1], 0.46151[0]
[HSPs].istate = 0.31624[1], 0.6837599999999999[0]
[IDH1].istate = 0.61657[1], 0.38343000000000005[0]
[IKK].istate = 0.56724[1], 0.43276000000000003[0]
[JNK].istate = 0.47372[1], 0.5262800000000001[0]
[JUN].istate = 0.4153[1], 0.5847[0]
[Lactic_acid].istate = 0.32564[1], 0.6743600000000001[0]
[LDHA].istate = 0.32564[1], 0.6743600000000001[0]
[MAP3K1_3].istate = 0.62091[1], 0.37909000000000004[0]
[MDM2].istate = 0.52753[1], 0.47246999999999995[0]
[MED12].istate = 0.7958[1], 0.20420000000000005[0]
[MEK1_2].istate = 0.50992[1], 0.49007999999999996[0]
[ZBTB17].istate = 0.36213[1], 0.6378699999999999[0]
[mTORC1].istate = 0.58363[1], 0.41637[0]
[mTORC2].istate = 0.60063[1], 0.39937[0]
[MXI1].istate = 0.32037[1], 0.67963[0]
[MYC].istate = 0.09732[1], 0.90268[0]
[MYC_MAX].istate = 0.26273[1], 0.73727[0]
[NCOA3].istate = 0.65495[1], 0.34504999999999997[0]
[NCOR1].istate = 0.70645[1], 0.29355[0]
[NCOR2].istate = 0.87301[1], 0.12699000000000005[0]
[NF_kB].istate = 0.69283[1], 0.30717000000000005[0]
[NF1].istate = 0.73522[1], 0.26478[0]
[NKX3_1].istate = 0.77696[1], 0.22304000000000002[0]
[p14ARF].istate = 0.12015[1], 0.87985[0]
[p15].istate = 0.3425[1], 0.6575[0]
[p21].istate = 0.49691[1], 0.50309[0]
[p38].istate = 0.47753[1], 0.52247[0]
[p53].istate = 0.64152[1], 0.35848[0]
[p70S6kab].istate = 0.37401[1], 0.62599[0]
[p90RSK].istate = 0.56234[1], 0.43766000000000005[0]
[PDK1].istate = 0.29428[1], 0.70572[0]
[PHDs].istate = 0.55984[1], 0.44016[0]
[PI3K].istate = 0.65501[1], 0.34499[0]
[PIP3].istate = 0.59319[1], 0.40681[0]
[PKC].istate = 0.55483[1], 0.44516999999999995[0]
[PTCH1].istate = 0.70714[1], 0.29286[0]
[PTEN].istate = 0.55271[1], 0.44728999999999997[0]
[RAF].istate = 0.66601[1], 0.33399[0]
[RAGS].istate = 0.49592[1], 0.50408[0]
[RAS].istate = 0.49366[1], 0.50634[0]
[RB1].istate = 0.6053[1], 0.39470000000000005[0]
[Rheb].istate = 0.23763[1], 0.76237[0]
[ROS].istate = 0.3341[1], 0.6658999999999999[0]
[RTK].istate = 0.66119[1], 0.33880999999999994[0]
[RUNX2].istate = 0.75168[1], 0.24831999999999999[0]
[SHH].istate = 0.71171[1], 0.28829000000000005[0]
[Slug].istate = 0.86017[1], 0.13983[0]
[SMAD].istate = 0.71818[1], 0.28181999999999996[0]
[SMO].istate = 0.81402[1], 0.18598000000000003[0]
[Snail].istate = 0.72983[1], 0.27017[0]
[SPOP].istate = 0.4412[1], 0.5588[0]
[TAK1].istate = 0.67791[1], 0.32209[0]
[TCF].istate = 0.70763[1], 0.29237[0]
[TERT].istate = 0.26261[1], 0.73739[0]
[TGFb].istate = 0.6344[1], 0.36560000000000004[0]
[TGFBR].istate = 0.63144[1], 0.36856[0]
[TNFalpha].istate = 0.63059[1], 0.36941[0]
[TSC1_2].istate = 0.57632[1], 0.42367999999999995[0]
[TWIST1].istate = 0.26783[1], 0.73217[0]
[VEGF].istate = 0.51703[1], 0.48297[0]
[VHL].istate = 0.53257[1], 0.46743[0]
[WNT].istate = 0.5729[1], 0.42710000000000004[0]
[YWHAZ].istate = 0.43302[1], 0.56698[0]
