# Supplementary material for: Patient-specific Boolean models of signalling networks guide personalised treatments
Source: eLife. 2022 Feb 15;11:e72626. doi: 10.7554/eLife.72626 (PMC9018074; doi:10.7554/eLife.72626)
Supplement: Supplementary file 3. [file elife-72626-supp3.zip › SuppFile 3 TCGA model files/TCGA_mutCNA_RNA_models/PC_20191219_TCGA_mutCNA_RNA_116.cfg]

$u_Acidosis = 1
$d_Acidosis = 1
$u_AKT=0.33874
$d_AKT=2.95212
$u_AMP_ATP=5.44965
$d_AMP_ATP=0.1835
$u_AMPK=0.10125
$d_AMPK=9.87654
$u_Androgen = 1
$d_Androgen = 1
$u_Angiogenesis = 1
$d_Angiogenesis = 1
$u_Apoptosis = 1
$d_Apoptosis = 1
$u_AR=0.02012
$d_AR=49.70179
$u_AR_ERG = 1
$d_AR_ERG = 1
$u_ATM=0.01795
$d_ATM=55.71031
$u_ATR=0.04133
$d_ATR=24.1955
$u_AXIN1=1.17983
$d_AXIN1=0.84758
$u_BAD=47.68113
$d_BAD=0.02097
$u_Bak=35.04148
$d_Bak=0.02854
$u_BAX=60.85008
$d_BAX=0.01643
$u_BCL2=0.64004
$d_BCL2=1.5624
$u_Bcl_XL=5.68057
$d_Bcl_XL=0.17604
$u_beta_catenin=0.52249
$d_beta_catenin=1.91391
$u_BIRC5=11.69118
$d_BIRC5=0.08553
$u_BMP2 = 1
$d_BMP2 = 1
$u_BRCA1=0.02403
$d_BRCA1=41.61465
$u_BRCA2=0.03722
$d_BRCA2=26.86728
$u_Carcinogen = 1
$d_Carcinogen = 1
$u_Caspase3 = 1
$d_Caspase3 = 1
$u_Caspase8=0.05007
$d_Caspase8=19.97204
$u_Caspase9=20.90276
$d_Caspase9=0.04784
$u_CDH2=1.38314
$d_CDH2=0.72299
$u_cFLAR=0.33882
$d_cFLAR=2.95142
$u_CHK1_2=17.24947
$d_CHK1_2=0.05797
$u_COX4I2=33.96313
$d_COX4I2=0.02944
$u_CyclinB=0.35781
$d_CyclinB=2.79478
$u_CyclinD=2.25825
$d_CyclinD=0.44282
$u_CytoC=10.65325
$d_CytoC=0.09387
$u_APAF1=0.01595
$d_APAF1=62.69592
$u_DAXX=0.43665
$d_DAXX=2.29016
$u_DNA_Damage = 1
$d_DNA_Damage = 1
$u_DNA_Repair = 1
$d_DNA_Repair = 1
$u_Dsh=0.78252
$d_Dsh=1.27792
$u_E2F1=0.41537
$d_E2F1=2.40749
$u_E_cadherin=0.02291
$d_E_cadherin=43.64906
$u_eEF2=0.22123
$d_eEF2=4.52018
$u_eEF2K=0.04578
$d_eEF2K=21.8436
$u_EMT = 1
$d_EMT = 1
$u_EP300=0.0107
$d_EP300=93.45794
$u_ERG=0.01
$d_ERG=100.0
$u_ERK=0.62762
$d_ERK=1.59332
$u_ETS1=0.05014
$d_ETS1=19.94416
$u_ETV1=93.8321
$d_ETV1=0.01066
$u_EZH2=0.23388
$d_EZH2=4.2757
$u_FADD=54.94764
$d_FADD=0.0182
$u_FOS=13.90388
$d_FOS=0.07192
$u_JUN=5.6312
$d_JUN=0.17758
$u_FOXA1=0.01778
$d_FOXA1=56.24297
$u_FOXO=0.04627
$d_FOXO=21.61228
$u_EGF=0.65772
$d_EGF=1.5204
$u_EGFR=0.02146
$d_EGFR=46.59832
$u_FGF=0.19057
$d_FGF=5.24742
$u_FGFR3=0.8245
$d_FGFR3=1.21286
$u_FRS2=0.01262
$d_FRS2=79.2393
$u_GADD45=4.89546
$d_GADD45=0.20427
$u_GLI=2.69842
$d_GLI=0.37059
$u_GLUT1=0.11107
$d_GLUT1=9.00333
$u_Glycolysis = 1
$d_Glycolysis = 1
$u_GSH=20.17849
$d_GSH=0.04956
$u_GSK3=0.1285
$d_GSK3=7.7821
$u_HIF1=0.01755
$d_HIF1=56.98006
$u_HSPs=5.66044
$d_HSPs=0.17666
$u_Hypermethylation = 1
$d_Hypermethylation = 1
$u_Hypoxia = 1
$d_Hypoxia = 1
$u_IDH1=0.179
$d_IDH1=5.58659
$u_Invasion = 1
$d_Invasion = 1
$u_IKK=0.7739
$d_IKK=1.29216
$u_JNK=0.10217
$d_JNK=9.78761
$u_Lactic_acid=2.60871
$d_Lactic_acid=0.38333
$u_LDHA=2.60871
$d_LDHA=0.38333
$u_MAP3K1_3=0.04732
$d_MAP3K1_3=21.13271
$u_MDM2=0.16267
$d_MDM2=6.14742
$u_MED12=0.01221
$d_MED12=81.90008
$u_MEK1_2=2.49855
$d_MEK1_2=0.40023
$u_Metastasis = 1
$d_Metastasis = 1
$u_Migration = 1
$d_Migration = 1
$u_mTORC1=0.52248
$d_mTORC1=1.91395
$u_mTORC2=0.77848
$d_mTORC2=1.28455
$u_MXI1=0.09357
$d_MXI1=10.68719
$u_MYC=0.43498
$d_MYC=2.29896
$u_MYC_MAX=2.79108
$d_MYC_MAX=0.35828
$u_NCOA3=0.02235
$d_NCOA3=44.74273
$u_NCOR1=0.01747
$d_NCOR1=57.24098
$u_NCOR2=0.0433
$d_NCOR2=23.09469
$u_NF1=0.01368
$d_NF1=73.09942
$u_NF_kB=0.77462
$d_NF_kB=1.29096
$u_NKX3_1=0
$d_NKX3_1=9.40734
$u_Nutrients = 1
$d_Nutrients = 1
$u_p14ARF=19.95884
$d_p14ARF=0.0501
$u_p15=0.79588
$d_p15=1.25647
$u_p21=10.17467
$d_p21=0.09828
$u_p38=0.0364
$d_p38=27.47253
$u_p53=0.16559
$d_p53=6.03901
$u_p70S6kab=0.94081
$d_p70S6kab=1.06291
$u_p90RSK=0.54551
$d_p90RSK=1.83315
$u_PDK1=0.03802
$d_PDK1=26.30195
$u_PHDs=4.91998
$d_PHDs=0.20325
$u_PI3K=0
$d_PI3K=5.70386
$u_PIP3=0.021
$d_PIP3=47.61905
$u_PKC=0.37709
$d_PKC=2.65189
$u_Proliferation = 1
$d_Proliferation = 1
$u_PTCH1=0.03643
$d_PTCH1=27.4499
$u_PTEN=0.16378
$d_PTEN=6.10575
$u_Quiescence = 1
$d_Quiescence = 1
$u_RAF=0.35856
$d_RAF=2.78893
$u_RAGS=0.02518
$d_RAGS=39.71406
$u_RAS=0.09289
$d_RAS=10.76542
$u_RB1=0.01654
$d_RB1=60.45949
$u_Rheb=25.12521
$d_Rheb=0.0398
$u_ROS=3.32457
$d_ROS=0.30079
$u_RTK=0.45553
$d_RTK=2.19525
$u_RUNX2=0.08189
$d_RUNX2=12.2115
$u_SHH=0.92719
$d_SHH=1.07853
$u_Slug=6.56845
$d_Slug=0.15224
$u_SMAD=0.13276
$d_SMAD=7.53239
$u_SMO=4.46636
$d_SMO=0.2239
$u_Snail=18.18209
$d_Snail=0.055
$u_SPOP=16.82365
$d_SPOP=0.05944
$u_TAK1=0.02237
$d_TAK1=44.70273
$u_TCF=0.45568
$d_TCF=2.19452
$u_TERT=1.01811
$d_TERT=0.98221
$u_TGFb=5.38902
$d_TGFb=0.18556
$u_TGFBR=0.26554
$d_TGFBR=3.76591
$u_fused_event = 1
$d_fused_event = 1
$u_TNFalpha=0
$d_TNFalpha=0.39201
$u_TSC1_2=0.12217
$d_TSC1_2=8.18532
$u_TWIST1=21.41462
$d_TWIST1=0.0467
$u_VEGF=3.89484
$d_VEGF=0.25675
$u_VHL=0.01857
$d_VHL=53.8503
$u_WNT=1.68046
$d_WNT=0.59508
$u_YWHAZ=0.0368
$d_YWHAZ=27.17391
$u_ZBTB17=6.99365
$d_ZBTB17=0.14299
discrete_time = 0
use_physrandgen = FALSE
seed_pseudorandom = 100
// sample_count = 500000
sample_count = 5000
max_time = 50
//time_tick = 0.01
time_tick = 0.1
thread_count = 1
statdist_traj_count = 100
statdist_cluster_threshold = 0.9
display_traj = 0
statdist_similarity_cache_max_size = 20000
//artificial nodes istate should be null
fused_event.istate=0
AR_ERG.istate=0	Acidosis.is_internal = TRUE
AKT.is_internal = TRUE
AMPK.is_internal = TRUE
AMP_ATP.is_internal = TRUE
Androgen.is_internal = TRUE
Angiogenesis.is_internal = TRUE
APAF1.is_internal = TRUE
Apoptosis.is_internal = FALSE
AR.is_internal = TRUE
AR_ERG.is_internal = TRUE
ATM.is_internal = TRUE
ATR.is_internal = TRUE
AXIN1.is_internal = TRUE
BAD.is_internal = TRUE
Bak.is_internal = TRUE
BAX.is_internal = TRUE
BCL2.is_internal = TRUE
Bcl_XL.is_internal = TRUE
beta_catenin.is_internal = TRUE
BIRC5.is_internal = TRUE
BMP2.is_internal = TRUE
BRCA1.is_internal = TRUE
BRCA2.is_internal = TRUE
Carcinogen.is_internal = TRUE
Caspase3.is_internal = TRUE
Caspase8.is_internal = TRUE
Caspase9.is_internal = TRUE
CDH2.is_internal = TRUE
cFLAR.is_internal = TRUE
CHK1_2.is_internal = TRUE
COX4I2.is_internal = TRUE
CyclinB.is_internal = TRUE
CyclinD.is_internal = TRUE
CytoC.is_internal = TRUE
DAXX.is_internal = TRUE
DNA_Damage.is_internal = TRUE
DNA_Repair.is_internal = TRUE
Dsh.is_internal = TRUE
E2F1.is_internal = TRUE
eEF2.is_internal = TRUE
eEF2K.is_internal = TRUE
EGF.is_internal = TRUE
EGFR.is_internal = TRUE
EMT.is_internal = TRUE
EP300.is_internal = TRUE
ERG.is_internal = TRUE
ERK.is_internal = TRUE
ETS1.is_internal = TRUE
ETV1.is_internal = TRUE
EZH2.is_internal = TRUE
E_cadherin.is_internal = TRUE
FADD.is_internal = TRUE
FGF.is_internal = TRUE
FGFR3.is_internal = TRUE
FOS.is_internal = TRUE
FOXA1.is_internal = TRUE
FOXO.is_internal = TRUE
FRS2.is_internal = TRUE
fused_event.is_internal = TRUE
GADD45.is_internal = TRUE
GLI.is_internal = TRUE
GLUT1.is_internal = TRUE
Glycolysis.is_internal = TRUE
GSH.is_internal = TRUE
GSK3.is_internal = TRUE
HIF1.is_internal = TRUE
HSPs.is_internal = TRUE
Hypermethylation.is_internal = TRUE
Hypoxia.is_internal = TRUE
IDH1.is_internal = TRUE
IKK.is_internal = TRUE
Invasion.is_internal = TRUE
JNK.is_internal = TRUE
JUN.is_internal = TRUE
Lactic_acid.is_internal = TRUE
LDHA.is_internal = TRUE
MAP3K1_3.is_internal = TRUE
MDM2.is_internal = TRUE
MED12.is_internal = TRUE
MEK1_2.is_internal = TRUE
Metastasis.is_internal = TRUE
Migration.is_internal = TRUE
mTORC1.is_internal = TRUE
mTORC2.is_internal = TRUE
MXI1.is_internal = TRUE
MYC.is_internal = TRUE
MYC_MAX.is_internal = TRUE
NCOA3.is_internal = TRUE
NCOR1.is_internal = TRUE
NCOR2.is_internal = TRUE
NF1.is_internal = TRUE
NF_kB.is_internal = TRUE
NKX3_1.is_internal = TRUE
Nutrients.is_internal = TRUE
p14ARF.is_internal = TRUE
p15.is_internal = TRUE
p21.is_internal = TRUE
p38.is_internal = TRUE
p53.is_internal = TRUE
p70S6kab.is_internal = TRUE
p90RSK.is_internal = TRUE
PDK1.is_internal = TRUE
PHDs.is_internal = TRUE
PI3K.is_internal = TRUE
PIP3.is_internal = TRUE
PKC.is_internal = TRUE
Proliferation.is_internal = FALSE
PTCH1.is_internal = TRUE
PTEN.is_internal = TRUE
Quiescence.is_internal = FALSE
RAF.is_internal = TRUE
RAGS.is_internal = TRUE
RAS.is_internal = TRUE
RB1.is_internal = TRUE
Rheb.is_internal = TRUE
ROS.is_internal = TRUE
RTK.is_internal = TRUE
RUNX2.is_internal = TRUE
SHH.is_internal = TRUE
Slug.is_internal = TRUE
SMAD.is_internal = TRUE
SMO.is_internal = TRUE
Snail.is_internal = TRUE
SPOP.is_internal = TRUE
TAK1.is_internal = TRUE
TCF.is_internal = TRUE
TERT.is_internal = TRUE
TGFb.is_internal = TRUE
TGFBR.is_internal = TRUE
TNFalpha.is_internal = TRUE
TSC1_2.is_internal = TRUE
TWIST1.is_internal = TRUE
VEGF.is_internal = TRUE
VHL.is_internal = TRUE
WNT.is_internal = TRUE
YWHAZ.is_internal = TRUE
ZBTB17.is_internal = TRUE
[Acidosis].istate = 0.5[1], 0.5[0]
[Androgen].istate = 0.5[1], 0.5[0]
[Carcinogen].istate = 0.5[1], 0.5[0]
[Hypoxia].istate = 0.5[1], 0.5[0]
[Nutrients].istate = 0.5[1], 0.5[0]
[AKT].istate = 0.38247[1], 0.61753[0]
[AMP_ATP].istate = 0.68409[1], 0.31591[0]
[AMPK].istate = 0.25135[1], 0.74865[0]
[APAF1].istate = 0.05068[1], 0.9493199999999999[0]
[AR].istate = 0.07591[1], 0.92409[0]
[ATM].istate = 0.06352[1], 0.93648[0]
[ATR].istate = 0.15407[1], 0.84593[0]
[AXIN1].istate = 0.51795[1], 0.48205[0]
[BAD].istate = 0.91959[1], 0.08040999999999998[0]
[Bak].istate = 0.88615[1], 0.11385[0]
[BAX].istate = 0.94607[1], 0.05393000000000003[0]
[Bcl_XL].istate = 0.6886[1], 0.3114[0]
[BCL2].istate = 0.45155[1], 0.54845[0]
[beta_catenin].istate = 0.42952[1], 0.57048[0]
[BIRC5].istate = 0.76696[1], 0.23304000000000002[0]
[BRCA1].istate = 0.09519[1], 0.90481[0]
[BRCA2].istate = 0.1427[1], 0.8573[0]
[Caspase8].istate = 0.17489[1], 0.82511[0]
[Caspase9].istate = 0.83005[1], 0.16995000000000005[0]
[CDH2].istate = 0.53522[1], 0.46477999999999997[0]
[cFLAR].istate = 0.38249[1], 0.61751[0]
[CHK1_2].istate = 0.80919[1], 0.19081000000000004[0]
[COX4I2].istate = 0.88275[1], 0.11724999999999997[0]
[CyclinB].istate = 0.38841[1], 0.6115900000000001[0]
[CyclinD].istate = 0.58844[1], 0.41156000000000004[0]
[CytoC].istate = 0.75687[1], 0.24312999999999996[0]
[DAXX].istate = 0.41003[1], 0.58997[0]
[Dsh].istate = 0.47337[1], 0.5266299999999999[0]
[E_cadherin].istate = 0.09[1], 0.91[0]
[E2F1].istate = 0.40461[1], 0.59539[0]
[eEF2].istate = 0.33621[1], 0.66379[0]
[eEF2K].istate = 0.16516[1], 0.83484[0]
[EGF].istate = 0.45451[1], 0.54549[0]
[EGFR].istate = 0.08291[1], 0.91709[0]
[EP300].istate = 0.00738[1], 0.99262[0]
[ERG].istate = 0.0[1], 1.0[0]
[ERK].istate = 0.44942[1], 0.5505800000000001[0]
[ETS1].istate = 0.17504[1], 0.82496[0]
[ETV1].istate = 0.99309[1], 0.006909999999999972[0]
[EZH2].istate = 0.34225[1], 0.6577500000000001[0]
[FADD].istate = 0.93499[1], 0.06501000000000001[0]
[FGF].istate = 0.32001[1], 0.67999[0]
[FGFR3].istate = 0.47905[1], 0.52095[0]
[FOS].istate = 0.78578[1], 0.21421999999999997[0]
[FOXA1].istate = 0.06248[1], 0.93752[0]
[FOXO].istate = 0.16634[1], 0.8336600000000001[0]
[FRS2].istate = 0.02524[1], 0.97476[0]
[GADD45].istate = 0.67245[1], 0.32755[0]
[GLI].istate = 0.60778[1], 0.39222[0]
[GLUT1].istate = 0.2614[1], 0.7385999999999999[0]
[GSH].istate = 0.82622[1], 0.17378000000000005[0]
[GSK3].istate = 0.27723[1], 0.72277[0]
[HIF1].istate = 0.06104[1], 0.93896[0]
[HSPs].istate = 0.68821[1], 0.31179[0]
[IDH1].istate = 0.31321[1], 0.68679[0]
[IKK].istate = 0.47217[1], 0.52783[0]
[JNK].istate = 0.25233[1], 0.7476700000000001[0]
[JUN].istate = 0.68765[1], 0.31235[0]
[Lactic_acid].istate = 0.60411[1], 0.39588999999999996[0]
[LDHA].istate = 0.60411[1], 0.39588999999999996[0]
[MAP3K1_3].istate = 0.16877[1], 0.83123[0]
[MDM2].istate = 0.30282[1], 0.69718[0]
[MED12].istate = 0.0217[1], 0.9783[0]
[MEK1_2].istate = 0.59942[1], 0.40058000000000005[0]
[ZBTB17].istate = 0.71118[1], 0.28881999999999997[0]
[mTORC1].istate = 0.42952[1], 0.57048[0]
[mTORC2].istate = 0.47281[1], 0.52719[0]
[MXI1].istate = 0.24278[1], 0.75722[0]
[MYC].istate = 0.40962[1], 0.59038[0]
[MYC_MAX].istate = 0.61144[1], 0.38856[0]
[NCOA3].istate = 0.08731[1], 0.91269[0]
[NCOR1].istate = 0.06056[1], 0.93944[0]
[NCOR2].istate = 0.15913[1], 0.84087[0]
[NF_kB].istate = 0.47227[1], 0.52773[0]
[NF1].istate = 0.03399[1], 0.96601[0]
[p14ARF].istate = 0.82503[1], 0.17496999999999996[0]
[p15].istate = 0.47521[1], 0.52479[0]
[p21].istate = 0.75188[1], 0.24812[0]
[p38].istate = 0.14026[1], 0.85974[0]
[p53].istate = 0.30476[1], 0.6952400000000001[0]
[p70S6kab].istate = 0.49338[1], 0.5066200000000001[0]
[p90RSK].istate = 0.4342[1], 0.5658000000000001[0]
[PDK1].istate = 0.14499[1], 0.85501[0]
[PHDs].istate = 0.67299[1], 0.32701[0]
[PIP3].istate = 0.08058[1], 0.91942[0]
[PKC].istate = 0.39411[1], 0.60589[0]
[PTCH1].istate = 0.14036[1], 0.85964[0]
[PTEN].istate = 0.30356[1], 0.69644[0]
[RAF].istate = 0.38864[1], 0.61136[0]
[RAGS].istate = 0.10025[1], 0.89975[0]
[RAS].istate = 0.24199[1], 0.75801[0]
[RB1].istate = 0.05461[1], 0.94539[0]
[Rheb].istate = 0.85003[1], 0.14997000000000005[0]
[ROS].istate = 0.63043[1], 0.36956999999999995[0]
[RTK].istate = 0.41463[1], 0.58537[0]
[RUNX2].istate = 0.22831[1], 0.77169[0]
[SHH].istate = 0.49179[1], 0.50821[0]
[Slug].istate = 0.70437[1], 0.29562999999999995[0]
[SMAD].istate = 0.28077[1], 0.71923[0]
[SMO].istate = 0.66249[1], 0.33751[0]
[Snail].istate = 0.81491[1], 0.18508999999999998[0]
[SPOP].istate = 0.80648[1], 0.19352000000000003[0]
[TAK1].istate = 0.0874[1], 0.9126[0]
[TCF].istate = 0.41467[1], 0.58533[0]
[TERT].istate = 0.50195[1], 0.49805[0]
[TGFb].istate = 0.68288[1], 0.31711999999999996[0]
[TGFBR].istate = 0.35603[1], 0.6439699999999999[0]
[TSC1_2].istate = 0.27174[1], 0.72826[0]
[TWIST1].istate = 0.83268[1], 0.16732000000000002[0]
[VEGF].istate = 0.64762[1], 0.35238[0]
[VHL].istate = 0.06718[1], 0.93282[0]
[WNT].istate = 0.55636[1], 0.44364000000000003[0]
[YWHAZ].istate = 0.14146[1], 0.85854[0]
[NKX3_1].istate=0[1], 1[0]
[PI3K].istate=0[1], 1[0]
[TNFalpha].istate=0[1], 1[0]
