# Supplementary material for: Patient-specific Boolean models of signalling networks guide personalised treatments
Source: eLife. 2022 Feb 15;11:e72626. doi: 10.7554/eLife.72626 (PMC9018074; doi:10.7554/eLife.72626)
Supplement: Supplementary file 3. [file elife-72626-supp3.zip › SuppFile 3 TCGA model files/TCGA_mutCNA_RNA_models/PC_20191219_TCGA_mutCNA_RNA_117.cfg]

$u_Acidosis = 1
$d_Acidosis = 1
$u_AKT=0.31967
$d_AKT=3.12823
$u_AMP_ATP=0.13962
$d_AMP_ATP=7.1623
$u_AMPK=0.25478
$d_AMPK=3.92495
$u_Androgen = 1
$d_Androgen = 1
$u_Angiogenesis = 1
$d_Angiogenesis = 1
$u_Apoptosis = 1
$d_Apoptosis = 1
$u_AR=0.01739
$d_AR=57.50431
$u_AR_ERG = 1
$d_AR_ERG = 1
$u_ATM=0.01315
$d_ATM=76.04563
$u_ATR=0.07885
$d_ATR=12.68231
$u_AXIN1=1.57129
$d_AXIN1=0.63642
$u_BAD=53.59416
$d_BAD=0.01866
$u_Bak=0.50325
$d_Bak=1.98708
$u_BAX=46.37127
$d_BAX=0.02157
$u_BCL2=2.08581
$d_BCL2=0.47943
$u_Bcl_XL=8.35891
$d_Bcl_XL=0.11963
$u_beta_catenin=0.2157
$d_beta_catenin=4.63607
$u_BIRC5=11.0159
$d_BIRC5=0.09078
$u_BMP2 = 1
$d_BMP2 = 1
$u_BRCA1=0.07352
$d_BRCA1=13.60174
$u_BRCA2=0.02659
$d_BRCA2=37.60812
$u_Carcinogen = 1
$d_Carcinogen = 1
$u_Caspase3 = 1
$d_Caspase3 = 1
$u_Caspase8=0.01273
$d_Caspase8=78.5546
$u_Caspase9=0.15025
$d_Caspase9=6.65557
$u_CDH2=9.95396
$d_CDH2=0.10046
$u_cFLAR=0.05482
$d_cFLAR=18.24152
$u_CHK1_2=1.90318
$d_CHK1_2=0.52544
$u_COX4I2=49.40311
$d_COX4I2=0.02024
$u_CyclinB=1.4665
$d_CyclinB=0.6819
$u_CyclinD=5.26601
$d_CyclinD=0.1899
$u_CytoC=14.95253
$d_CytoC=0.06688
$u_APAF1=0.01399
$d_APAF1=71.47963
$u_DAXX=0.54238
$d_DAXX=1.84373
$u_DNA_Damage = 1
$d_DNA_Damage = 1
$u_DNA_Repair = 1
$d_DNA_Repair = 1
$u_Dsh=0.28252
$d_Dsh=3.53957
$u_E2F1=0.74585
$d_E2F1=1.34075
$u_E_cadherin=0.02998
$d_E_cadherin=33.35557
$u_eEF2=1.23951
$d_eEF2=0.80677
$u_eEF2K=0.16798
$d_eEF2K=5.95309
$u_EMT = 1
$d_EMT = 1
$u_EP300=0.01087
$d_EP300=91.99632
$u_ERG=0.01
$d_ERG=100.0
$u_ERK=0.83669
$d_ERK=1.19519
$u_ETS1=0.36953
$d_ETS1=2.70614
$u_ETV1=0.84007
$d_ETV1=1.19038
$u_EZH2=0.53257
$d_EZH2=1.87769
$u_FADD=53.84528
$d_FADD=0.01857
$u_FOS=0.13102
$d_FOS=7.63242
$u_JUN=0.02457
$d_JUN=40.70004
$u_FOXA1=0.0276
$d_FOXA1=36.23188
$u_FOXO=0.04995
$d_FOXO=20.02002
$u_EGF=0.28433
$d_EGF=3.51704
$u_EGFR=0.02038
$d_EGFR=49.06771
$u_FGF=0.22707
$d_FGF=4.40393
$u_FGFR3=7.12509
$d_FGFR3=0.14035
$u_FRS2=0.01425
$d_FRS2=70.17544
$u_GADD45=5.3917
$d_GADD45=0.18547
$u_GLI=2.76407
$d_GLI=0.36179
$u_GLUT1=0.22739
$d_GLUT1=4.39773
$u_Glycolysis = 1
$d_Glycolysis = 1
$u_GSH=24.1866
$d_GSH=0.04135
$u_GSK3=0.17372
$d_GSK3=5.75639
$u_HIF1=0.19534
$d_HIF1=5.11928
$u_HSPs=3.43354
$d_HSPs=0.29124
$u_Hypermethylation = 1
$d_Hypermethylation = 1
$u_Hypoxia = 1
$d_Hypoxia = 1
$u_IDH1=12.54445
$d_IDH1=0.07972
$u_Invasion = 1
$d_Invasion = 1
$u_IKK=0.06992
$d_IKK=14.30206
$u_JNK=0.07649
$d_JNK=13.0736
$u_Lactic_acid=0.49854
$d_Lactic_acid=2.00586
$u_LDHA=0.49854
$d_LDHA=2.00586
$u_MAP3K1_3=0.04743
$d_MAP3K1_3=21.0837
$u_MDM2=0.8235
$d_MDM2=1.21433
$u_MED12=0.01213
$d_MED12=82.44023
$u_MEK1_2=4.83876
$d_MEK1_2=0.20666
$u_Metastasis = 1
$d_Metastasis = 1
$u_Migration = 1
$d_Migration = 1
$u_mTORC1=0.48564
$d_mTORC1=2.05914
$u_mTORC2=0.76904
$d_mTORC2=1.30032
$u_MXI1=0.01816
$d_MXI1=55.06608
$u_MYC=1.92575
$d_MYC=0.51928
$u_MYC_MAX=5.35642
$d_MYC_MAX=0.18669
$u_NCOA3=0.02696
$d_NCOA3=37.09199
$u_NCOR1=0.02101
$d_NCOR1=47.59638
$u_NCOR2=0.14633
$d_NCOR2=6.83387
$u_NF1=0.01752
$d_NF1=57.07763
$u_NF_kB=0.19236
$d_NF_kB=5.19859
$u_NKX3_1=0.0295
$d_NKX3_1=33.89831
$u_Nutrients = 1
$d_Nutrients = 1
$u_p14ARF=25.18099
$d_p14ARF=0.03971
$u_p15=0.44468
$d_p15=2.24881
$u_p21=12.68614
$d_p21=0.07883
$u_p38=0.02888
$d_p38=34.62604
$u_p53=0.11505
$d_p53=8.69187
$u_p70S6kab=1.82717
$d_p70S6kab=0.54729
$u_p90RSK=1.6761
$d_p90RSK=0.59662
$u_PDK1=0.75531
$d_PDK1=1.32396
$u_PHDs=4.36197
$d_PHDs=0.22925
$u_PI3K=0.15391
$d_PI3K=6.4973
$u_PIP3=0.01966
$d_PIP3=50.8647
$u_PKC=0.42357
$d_PKC=2.36088
$u_Proliferation = 1
$d_Proliferation = 1
$u_PTCH1=0.10492
$d_PTCH1=9.53107
$u_PTEN=0.87292
$d_PTEN=1.14558
$u_Quiescence = 1
$d_Quiescence = 1
$u_RAF=0.35861
$d_RAF=2.78854
$u_RAGS=2.80656
$d_RAGS=0.35631
$u_RAS=0.14339
$d_RAS=6.97399
$u_RB1=0.01935
$d_RB1=51.67959
$u_Rheb=5.09583
$d_Rheb=0.19624
$u_ROS=2.21678
$d_ROS=0.4511
$u_RTK=0.83158
$d_RTK=1.20253
$u_RUNX2=0.14231
$d_RUNX2=7.02691
$u_SHH=0.15746
$d_SHH=6.35082
$u_Slug=4.63504
$d_Slug=0.21575
$u_SMAD=0.03559
$d_SMAD=28.09778
$u_SMO=1.13093
$d_SMO=0.88423
$u_Snail=3.15885
$d_Snail=0.31657
$u_SPOP=1.77007
$d_SPOP=0.56495
$u_TAK1=0.11386
$d_TAK1=8.78272
$u_TCF=0.51592
$d_TCF=1.93829
$u_TERT=0.11859
$d_TERT=8.43241
$u_TGFb=1.93336
$d_TGFb=0.51723
$u_TGFBR=0.42153
$d_TGFBR=2.37231
$u_fused_event = 1
$d_fused_event = 1
$u_TNFalpha=1.0935
$d_TNFalpha=0.91449
$u_TSC1_2=0.14803
$d_TSC1_2=6.75539
$u_TWIST1=0.13406
$d_TWIST1=7.45935
$u_VEGF=3.58908
$d_VEGF=0.27862
$u_VHL=0.02354
$d_VHL=42.48088
$u_WNT=1.31415
$d_WNT=0.76095
$u_YWHAZ=0.08961
$d_YWHAZ=11.15947
$u_ZBTB17=1.24158
$d_ZBTB17=0.80543
discrete_time = 0
use_physrandgen = FALSE
seed_pseudorandom = 100
// sample_count = 500000
sample_count = 5000
max_time = 50
//time_tick = 0.01
time_tick = 0.1
thread_count = 1
statdist_traj_count = 100
statdist_cluster_threshold = 0.9
display_traj = 0
statdist_similarity_cache_max_size = 20000
//artificial nodes istate should be null
fused_event.istate=0
AR_ERG.istate=0	Acidosis.is_internal = TRUE
AKT.is_internal = TRUE
AMPK.is_internal = TRUE
AMP_ATP.is_internal = TRUE
Androgen.is_internal = TRUE
Angiogenesis.is_internal = TRUE
APAF1.is_internal = TRUE
Apoptosis.is_internal = FALSE
AR.is_internal = TRUE
AR_ERG.is_internal = TRUE
ATM.is_internal = TRUE
ATR.is_internal = TRUE
AXIN1.is_internal = TRUE
BAD.is_internal = TRUE
Bak.is_internal = TRUE
BAX.is_internal = TRUE
BCL2.is_internal = TRUE
Bcl_XL.is_internal = TRUE
beta_catenin.is_internal = TRUE
BIRC5.is_internal = TRUE
BMP2.is_internal = TRUE
BRCA1.is_internal = TRUE
BRCA2.is_internal = TRUE
Carcinogen.is_internal = TRUE
Caspase3.is_internal = TRUE
Caspase8.is_internal = TRUE
Caspase9.is_internal = TRUE
CDH2.is_internal = TRUE
cFLAR.is_internal = TRUE
CHK1_2.is_internal = TRUE
COX4I2.is_internal = TRUE
CyclinB.is_internal = TRUE
CyclinD.is_internal = TRUE
CytoC.is_internal = TRUE
DAXX.is_internal = TRUE
DNA_Damage.is_internal = TRUE
DNA_Repair.is_internal = TRUE
Dsh.is_internal = TRUE
E2F1.is_internal = TRUE
eEF2.is_internal = TRUE
eEF2K.is_internal = TRUE
EGF.is_internal = TRUE
EGFR.is_internal = TRUE
EMT.is_internal = TRUE
EP300.is_internal = TRUE
ERG.is_internal = TRUE
ERK.is_internal = TRUE
ETS1.is_internal = TRUE
ETV1.is_internal = TRUE
EZH2.is_internal = TRUE
E_cadherin.is_internal = TRUE
FADD.is_internal = TRUE
FGF.is_internal = TRUE
FGFR3.is_internal = TRUE
FOS.is_internal = TRUE
FOXA1.is_internal = TRUE
FOXO.is_internal = TRUE
FRS2.is_internal = TRUE
fused_event.is_internal = TRUE
GADD45.is_internal = TRUE
GLI.is_internal = TRUE
GLUT1.is_internal = TRUE
Glycolysis.is_internal = TRUE
GSH.is_internal = TRUE
GSK3.is_internal = TRUE
HIF1.is_internal = TRUE
HSPs.is_internal = TRUE
Hypermethylation.is_internal = TRUE
Hypoxia.is_internal = TRUE
IDH1.is_internal = TRUE
IKK.is_internal = TRUE
Invasion.is_internal = TRUE
JNK.is_internal = TRUE
JUN.is_internal = TRUE
Lactic_acid.is_internal = TRUE
LDHA.is_internal = TRUE
MAP3K1_3.is_internal = TRUE
MDM2.is_internal = TRUE
MED12.is_internal = TRUE
MEK1_2.is_internal = TRUE
Metastasis.is_internal = TRUE
Migration.is_internal = TRUE
mTORC1.is_internal = TRUE
mTORC2.is_internal = TRUE
MXI1.is_internal = TRUE
MYC.is_internal = TRUE
MYC_MAX.is_internal = TRUE
NCOA3.is_internal = TRUE
NCOR1.is_internal = TRUE
NCOR2.is_internal = TRUE
NF1.is_internal = TRUE
NF_kB.is_internal = TRUE
NKX3_1.is_internal = TRUE
Nutrients.is_internal = TRUE
p14ARF.is_internal = TRUE
p15.is_internal = TRUE
p21.is_internal = TRUE
p38.is_internal = TRUE
p53.is_internal = TRUE
p70S6kab.is_internal = TRUE
p90RSK.is_internal = TRUE
PDK1.is_internal = TRUE
PHDs.is_internal = TRUE
PI3K.is_internal = TRUE
PIP3.is_internal = TRUE
PKC.is_internal = TRUE
Proliferation.is_internal = FALSE
PTCH1.is_internal = TRUE
PTEN.is_internal = TRUE
Quiescence.is_internal = FALSE
RAF.is_internal = TRUE
RAGS.is_internal = TRUE
RAS.is_internal = TRUE
RB1.is_internal = TRUE
Rheb.is_internal = TRUE
ROS.is_internal = TRUE
RTK.is_internal = TRUE
RUNX2.is_internal = TRUE
SHH.is_internal = TRUE
Slug.is_internal = TRUE
SMAD.is_internal = TRUE
SMO.is_internal = TRUE
Snail.is_internal = TRUE
SPOP.is_internal = TRUE
TAK1.is_internal = TRUE
TCF.is_internal = TRUE
TERT.is_internal = TRUE
TGFb.is_internal = TRUE
TGFBR.is_internal = TRUE
TNFalpha.is_internal = TRUE
TSC1_2.is_internal = TRUE
TWIST1.is_internal = TRUE
VEGF.is_internal = TRUE
VHL.is_internal = TRUE
WNT.is_internal = TRUE
YWHAZ.is_internal = TRUE
ZBTB17.is_internal = TRUE
[Acidosis].istate = 0.5[1], 0.5[0]
[Androgen].istate = 0.5[1], 0.5[0]
[Carcinogen].istate = 0.5[1], 0.5[0]
[Hypoxia].istate = 0.5[1], 0.5[0]
[Nutrients].istate = 0.5[1], 0.5[0]
[AKT].istate = 0.37617[1], 0.62383[0]
[AMP_ATP].istate = 0.28624[1], 0.71376[0]
[AMPK].istate = 0.35154[1], 0.64846[0]
[APAF1].istate = 0.03647[1], 0.96353[0]
[AR].istate = 0.06007[1], 0.93993[0]
[ATM].istate = 0.02976[1], 0.97024[0]
[ATR].istate = 0.22419[1], 0.77581[0]
[AXIN1].istate = 0.54906[1], 0.45094[0]
[BAD].istate = 0.93228[1], 0.06772[0]
[Bak].istate = 0.42545[1], 0.57455[0]
[BAX].istate = 0.91656[1], 0.08343999999999996[0]
[Bcl_XL].istate = 0.73054[1], 0.26946000000000003[0]
[BCL2].istate = 0.57982[1], 0.42018[0]
[beta_catenin].istate = 0.33347[1], 0.6665300000000001[0]
[BIRC5].istate = 0.7605[1], 0.23950000000000005[0]
[BRCA1].istate = 0.2166[1], 0.7834[0]
[BRCA2].istate = 0.10618[1], 0.8938200000000001[0]
[Caspase8].istate = 0.02624[1], 0.97376[0]
[Caspase9].istate = 0.29421[1], 0.7057899999999999[0]
[CDH2].istate = 0.7495[1], 0.25049999999999994[0]
[cFLAR].istate = 0.18473[1], 0.8152699999999999[0]
[CHK1_2].istate = 0.56987[1], 0.43013[0]
[COX4I2].istate = 0.92344[1], 0.07655999999999996[0]
[CyclinB].istate = 0.54157[1], 0.45843[0]
[CyclinD].istate = 0.68037[1], 0.31962999999999997[0]
[CytoC].istate = 0.79368[1], 0.20631999999999995[0]
[DAXX].istate = 0.43358[1], 0.5664199999999999[0]
[Dsh].istate = 0.36276[1], 0.63724[0]
[E_cadherin].istate = 0.11919[1], 0.88081[0]
[E2F1].istate = 0.46816[1], 0.53184[0]
[eEF2].istate = 0.52331[1], 0.47668999999999995[0]
[eEF2K].istate = 0.30632[1], 0.6936800000000001[0]
[EGF].istate = 0.36345[1], 0.63655[0]
[EGFR].istate = 0.07729[1], 0.92271[0]
[EP300].istate = 0.0091[1], 0.9909[0]
[ERG].istate = 0.0[1], 1.0[0]
[ERK].istate = 0.48064[1], 0.51936[0]
[ETS1].istate = 0.39191[1], 0.60809[0]
[ETV1].istate = 0.48108[1], 0.51892[0]
[EZH2].istate = 0.43159[1], 0.5684100000000001[0]
[FADD].istate = 0.93279[1], 0.06720999999999999[0]
[FGF].istate = 0.33904[1], 0.66096[0]
[FGFR3].istate = 0.7132[1], 0.28680000000000005[0]
[FOS].istate = 0.27933[1], 0.7206699999999999[0]
[FOXA1].istate = 0.11022[1], 0.88978[0]
[FOXO].istate = 0.17464[1], 0.82536[0]
[FRS2].istate = 0.03845[1], 0.96155[0]
[GADD45].istate = 0.68293[1], 0.31706999999999996[0]
[GLI].istate = 0.61039[1], 0.38961[0]
[GLUT1].istate = 0.33919[1], 0.66081[0]
[GSH].istate = 0.84589[1], 0.15410999999999997[0]
[GSK3].istate = 0.30996[1], 0.69004[0]
[HIF1].istate = 0.3227[1], 0.6773[0]
[HSPs].istate = 0.63394[1], 0.36606000000000005[0]
[IDH1].istate = 0.77461[1], 0.22538999999999998[0]
[IKK].istate = 0.21115[1], 0.78885[0]
[JNK].istate = 0.22089[1], 0.77911[0]
[JUN].istate = 0.09759[1], 0.90241[0]
[Lactic_acid].istate = 0.42442[1], 0.57558[0]
[LDHA].istate = 0.42442[1], 0.57558[0]
[MAP3K1_3].istate = 0.16901[1], 0.83099[0]
[MDM2].istate = 0.47892[1], 0.52108[0]
[MED12].istate = 0.02096[1], 0.97904[0]
[MEK1_2].istate = 0.67118[1], 0.32882[0]
[ZBTB17].istate = 0.52349[1], 0.47651[0]
[mTORC1].istate = 0.42158[1], 0.5784199999999999[0]
[mTORC2].istate = 0.47149[1], 0.52851[0]
[MXI1].istate = 0.06477[1], 0.93523[0]
[MYC].istate = 0.57115[1], 0.42884999999999995[0]
[MYC_MAX].istate = 0.68222[1], 0.31777999999999995[0]
[NCOA3].istate = 0.1077[1], 0.8923[0]
[NCOR1].istate = 0.0806[1], 0.9194[0]
[NCOR2].istate = 0.29134[1], 0.7086600000000001[0]
[NF_kB].istate = 0.32103[1], 0.6789700000000001[0]
[NF1].istate = 0.06087[1], 0.93913[0]
[NKX3_1].istate = 0.11746[1], 0.88254[0]
[p14ARF].istate = 0.85027[1], 0.14973000000000003[0]
[p15].istate = 0.41201[1], 0.58799[0]
[p21].istate = 0.77583[1], 0.22416999999999998[0]
[p38].istate = 0.11516[1], 0.88484[0]
[p53].istate = 0.26522[1], 0.73478[0]
[p70S6kab].istate = 0.56544[1], 0.43455999999999995[0]
[p90RSK].istate = 0.55607[1], 0.44393000000000005[0]
[PDK1].istate = 0.46953[1], 0.53047[0]
[PHDs].istate = 0.65992[1], 0.34008000000000005[0]
[PI3K].istate = 0.29681[1], 0.70319[0]
[PIP3].istate = 0.07341[1], 0.92659[0]
[PKC].istate = 0.40673[1], 0.59327[0]
[PTCH1].istate = 0.25521[1], 0.7447900000000001[0]
[PTEN].istate = 0.48524[1], 0.51476[0]
[RAF].istate = 0.38866[1], 0.61134[0]
[RAGS].istate = 0.61204[1], 0.38795999999999997[0]
[RAS].istate = 0.28913[1], 0.71087[0]
[RB1].istate = 0.07169[1], 0.92831[0]
[Rheb].istate = 0.6768[1], 0.32320000000000004[0]
[ROS].istate = 0.58643[1], 0.41357[0]
[RTK].istate = 0.47998[1], 0.5200199999999999[0]
[RUNX2].istate = 0.28831[1], 0.7116899999999999[0]
[SHH].istate = 0.29929[1], 0.7007099999999999[0]
[Slug].istate = 0.66651[1], 0.33348999999999995[0]
[SMAD].istate = 0.13784[1], 0.86216[0]
[SMO].istate = 0.51336[1], 0.48663999999999996[0]
[Snail].istate = 0.62488[1], 0.37512[0]
[SPOP].istate = 0.562[1], 0.43799999999999994[0]
[TAK1].istate = 0.2641[1], 0.7359[0]
[TCF].istate = 0.42814[1], 0.57186[0]
[TERT].istate = 0.26851[1], 0.73149[0]
[TGFb].istate = 0.57158[1], 0.42842[0]
[TGFBR].istate = 0.40621[1], 0.59379[0]
[TNFalpha].istate = 0.50971[1], 0.49029[0]
[TSC1_2].istate = 0.29259[1], 0.70741[0]
[TWIST1].istate = 0.28183[1], 0.71817[0]
[VEGF].istate = 0.63875[1], 0.36124999999999996[0]
[VHL].istate = 0.09297[1], 0.90703[0]
[WNT].istate = 0.52966[1], 0.47034[0]
[YWHAZ].istate = 0.23809[1], 0.76191[0]
