# Supplementary material for: Patient-specific Boolean models of signalling networks guide personalised treatments
Source: eLife. 2022 Feb 15;11:e72626. doi: 10.7554/eLife.72626 (PMC9018074; doi:10.7554/eLife.72626)
Supplement: Supplementary file 3. [file elife-72626-supp3.zip › SuppFile 3 TCGA model files/TCGA_mutCNA_RNA_models/PC_20191219_TCGA_mutCNA_RNA_118.cfg]

$u_Acidosis = 1
$d_Acidosis = 1
$u_AKT=3.05615
$d_AKT=0.32721
$u_AMP_ATP=0.55597
$d_AMP_ATP=1.79866
$u_AMPK=0.46975
$d_AMPK=2.12879
$u_Androgen = 1
$d_Androgen = 1
$u_Angiogenesis = 1
$d_Angiogenesis = 1
$u_Apoptosis = 1
$d_Apoptosis = 1
$u_AR=2.42855
$d_AR=0.41177
$u_AR_ERG = 1
$d_AR_ERG = 1
$u_ATM=5.89147
$d_ATM=0.16974
$u_ATR=1.73666
$d_ATR=0.57582
$u_AXIN1=5.72352
$d_AXIN1=0.17472
$u_BAD=2.55586
$d_BAD=0.39126
$u_Bak=3.35436
$d_Bak=0.29812
$u_BAX=11.83705
$d_BAX=0.08448
$u_BCL2=1.21654
$d_BCL2=0.822
$u_Bcl_XL=0.23753
$d_Bcl_XL=4.20999
$u_beta_catenin=3.0384
$d_beta_catenin=0.32912
$u_BIRC5=2.47344
$d_BIRC5=0.4043
$u_BMP2 = 1
$d_BMP2 = 1
$u_BRCA1=0.9749
$d_BRCA1=1.02575
$u_BRCA2=1.20828
$d_BRCA2=0.82762
$u_Carcinogen = 1
$d_Carcinogen = 1
$u_Caspase3 = 1
$d_Caspase3 = 1
$u_Caspase8=2.35292
$d_Caspase8=0.425
$u_Caspase9=4.70132
$d_Caspase9=0.21271
$u_CDH2=17.17846
$d_CDH2=0.05821
$u_cFLAR=1.3807
$d_cFLAR=0.72427
$u_CHK1_2=1.24645
$d_CHK1_2=0.80228
$u_COX4I2=42.66182
$d_COX4I2=0.02344
$u_CyclinB=2.04741
$d_CyclinB=0.48842
$u_CyclinD=3.1533
$d_CyclinD=0.31713
$u_CytoC=2.06777
$d_CytoC=0.48361
$u_APAF1=0.10507
$d_APAF1=9.51746
$u_DAXX=1.50533
$d_DAXX=0.66431
$u_DNA_Damage = 1
$d_DNA_Damage = 1
$u_DNA_Repair = 1
$d_DNA_Repair = 1
$u_Dsh=4.95184
$d_Dsh=0.20195
$u_E2F1=1.95174
$d_E2F1=0.51236
$u_E_cadherin=0
$d_E_cadherin=6.90799
$u_eEF2=25.37635
$d_eEF2=0.03941
$u_eEF2K=0.1076
$d_eEF2K=9.29368
$u_EMT = 1
$d_EMT = 1
$u_EP300=2.12899
$d_EP300=0.46971
$u_ERG=0
$d_ERG=0.01
$u_ERK=5.35627
$d_ERK=0.1867
$u_ETS1=17.30012
$d_ETS1=0.0578
$u_ETV1=0.99656
$d_ETV1=1.00345
$u_EZH2=0.15551
$d_EZH2=6.43045
$u_FADD=12.84599
$d_FADD=0.07785
$u_FOS=0.54379
$d_FOS=1.83895
$u_JUN=0.05995
$d_JUN=16.68057
$u_FOXA1=1.64787
$d_FOXA1=0.60684
$u_FOXO=1.87634
$d_FOXO=0.53295
$u_EGF=0.13721
$d_EGF=7.2881
$u_EGFR=1.53264
$d_EGFR=0.65247
$u_FGF=0.12604
$d_FGF=7.93399
$u_FGFR3=0.18766
$d_FGFR3=5.32879
$u_FRS2=1.4336
$d_FRS2=0.69754
$u_GADD45=11.42626
$d_GADD45=0.08752
$u_GLI=10.19278
$d_GLI=0.09811
$u_GLUT1=5.08033
$d_GLUT1=0.19684
$u_Glycolysis = 1
$d_Glycolysis = 1
$u_GSH=1.11941
$d_GSH=0.89333
$u_GSK3=5.09539
$d_GSK3=0.19626
$u_HIF1=2.10219
$d_HIF1=0.47569
$u_HSPs=0.74486
$d_HSPs=1.34253
$u_Hypermethylation = 1
$d_Hypermethylation = 1
$u_Hypoxia = 1
$d_Hypoxia = 1
$u_IDH1=0.0649
$d_IDH1=15.40832
$u_Invasion = 1
$d_Invasion = 1
$u_IKK=8.81874
$d_IKK=0.11339
$u_JNK=3.69504
$d_JNK=0.27063
$u_Lactic_acid=0.79476
$d_Lactic_acid=1.25824
$u_LDHA=0.79476
$d_LDHA=1.25824
$u_MAP3K1_3=0
$d_MAP3K1_3=6.25
$u_MDM2=3.99118
$d_MDM2=0.25055
$u_MED12=4.03581
$d_MED12=0.24778
$u_MEK1_2=11.05761
$d_MEK1_2=0.09044
$u_Metastasis = 1
$d_Metastasis = 1
$u_Migration = 1
$d_Migration = 1
$u_mTORC1=0.45309
$d_mTORC1=2.20707
$u_mTORC2=0.75734
$d_mTORC2=1.32041
$u_MXI1=0.06844
$d_MXI1=14.61134
$u_MYC=0.59657
$d_MYC=1.67625
$u_MYC_MAX=0.35811
$d_MYC_MAX=2.79244
$u_NCOA3=4.65639
$d_NCOA3=0.21476
$u_NCOR1=4.33566
$d_NCOR1=0.23065
$u_NCOR2=3.78367
$d_NCOR2=0.26429
$u_NF1=9.09372
$d_NF1=0.10997
$u_NF_kB=6.01268
$d_NF_kB=0.16632
$u_NKX3_1=0
$d_NKX3_1=63.13131
$u_Nutrients = 1
$d_Nutrients = 1
$u_p14ARF=3.17754
$d_p14ARF=0.31471
$u_p15=35.01763
$d_p15=0.02856
$u_p21=2.77022
$d_p21=0.36098
$u_p38=0.55341
$d_p38=1.80698
$u_p53=7.21495
$d_p53=0.1386
$u_p70S6kab=3.80271
$d_p70S6kab=0.26297
$u_p90RSK=0.07606
$d_p90RSK=13.14752
$u_PDK1=0.96395
$d_PDK1=1.0374
$u_PHDs=2.58821
$d_PHDs=0.38637
$u_PI3K=1.68788
$d_PI3K=0.59246
$u_PIP3=1.75193
$d_PIP3=0.5708
$u_PKC=0.88963
$d_PKC=1.12406
$u_Proliferation = 1
$d_Proliferation = 1
$u_PTCH1=7.58459
$d_PTCH1=0.13185
$u_PTEN=0
$d_PTEN=42.26543
$u_Quiescence = 1
$d_Quiescence = 1
$u_RAF=2.72098
$d_RAF=0.36751
$u_RAGS=0.03602
$d_RAGS=27.76235
$u_RAS=3.10773
$d_RAS=0.32178
$u_RB1=1.63723
$d_RB1=0.61079
$u_Rheb=0.50604
$d_Rheb=1.97613
$u_ROS=3.71433
$d_ROS=0.26923
$u_RTK=1.97045
$d_RTK=0.5075
$u_RUNX2=34.42248
$d_RUNX2=0.02905
$u_SHH=36.40652
$d_SHH=0.02747
$u_Slug=13.44429
$d_Slug=0.07438
$u_SMAD=2.96743
$d_SMAD=0.33699
$u_SMO=4.90372
$d_SMO=0.20393
$u_Snail=18.43115
$d_Snail=0.05426
$u_SPOP=0.20647
$d_SPOP=4.84332
$u_TAK1=10.93118
$d_TAK1=0.09148
$u_TCF=0.69162
$d_TCF=1.44588
$u_TERT=0.29976
$d_TERT=3.336
$u_TGFb=6.55533
$d_TGFb=0.15255
$u_TGFBR=1.39188
$d_TGFBR=0.71845
$u_fused_event=0
$d_fused_event = 1
$u_TNFalpha=0
$d_TNFalpha=0.63478
$u_TSC1_2=4.23775
$d_TSC1_2=0.23597
$u_TWIST1=0.54271
$d_TWIST1=1.8426
$u_VEGF=0.90665
$d_VEGF=1.10296
$u_VHL=17.70912
$d_VHL=0.05647
$u_WNT=1.1496
$d_WNT=0.86987
$u_YWHAZ=2.06075
$d_YWHAZ=0.48526
$u_ZBTB17=0.49193
$d_ZBTB17=2.03281
discrete_time = 0
use_physrandgen = FALSE
seed_pseudorandom = 100
// sample_count = 500000
sample_count = 5000
max_time = 50
//time_tick = 0.01
time_tick = 0.1
thread_count = 1
statdist_traj_count = 100
statdist_cluster_threshold = 0.9
display_traj = 0
statdist_similarity_cache_max_size = 20000
//artificial nodes istate should be null
AR_ERG.istate=0	Acidosis.is_internal = TRUE
AKT.is_internal = TRUE
AMPK.is_internal = TRUE
AMP_ATP.is_internal = TRUE
Androgen.is_internal = TRUE
Angiogenesis.is_internal = TRUE
APAF1.is_internal = TRUE
Apoptosis.is_internal = FALSE
AR.is_internal = TRUE
AR_ERG.is_internal = TRUE
ATM.is_internal = TRUE
ATR.is_internal = TRUE
AXIN1.is_internal = TRUE
BAD.is_internal = TRUE
Bak.is_internal = TRUE
BAX.is_internal = TRUE
BCL2.is_internal = TRUE
Bcl_XL.is_internal = TRUE
beta_catenin.is_internal = TRUE
BIRC5.is_internal = TRUE
BMP2.is_internal = TRUE
BRCA1.is_internal = TRUE
BRCA2.is_internal = TRUE
Carcinogen.is_internal = TRUE
Caspase3.is_internal = TRUE
Caspase8.is_internal = TRUE
Caspase9.is_internal = TRUE
CDH2.is_internal = TRUE
cFLAR.is_internal = TRUE
CHK1_2.is_internal = TRUE
COX4I2.is_internal = TRUE
CyclinB.is_internal = TRUE
CyclinD.is_internal = TRUE
CytoC.is_internal = TRUE
DAXX.is_internal = TRUE
DNA_Damage.is_internal = TRUE
DNA_Repair.is_internal = TRUE
Dsh.is_internal = TRUE
E2F1.is_internal = TRUE
eEF2.is_internal = TRUE
eEF2K.is_internal = TRUE
EGF.is_internal = TRUE
EGFR.is_internal = TRUE
EMT.is_internal = TRUE
EP300.is_internal = TRUE
ERG.is_internal = TRUE
ERK.is_internal = TRUE
ETS1.is_internal = TRUE
ETV1.is_internal = TRUE
EZH2.is_internal = TRUE
E_cadherin.is_internal = TRUE
FADD.is_internal = TRUE
FGF.is_internal = TRUE
FGFR3.is_internal = TRUE
FOS.is_internal = TRUE
FOXA1.is_internal = TRUE
FOXO.is_internal = TRUE
FRS2.is_internal = TRUE
fused_event.is_internal = TRUE
GADD45.is_internal = TRUE
GLI.is_internal = TRUE
GLUT1.is_internal = TRUE
Glycolysis.is_internal = TRUE
GSH.is_internal = TRUE
GSK3.is_internal = TRUE
HIF1.is_internal = TRUE
HSPs.is_internal = TRUE
Hypermethylation.is_internal = TRUE
Hypoxia.is_internal = TRUE
IDH1.is_internal = TRUE
IKK.is_internal = TRUE
Invasion.is_internal = TRUE
JNK.is_internal = TRUE
JUN.is_internal = TRUE
Lactic_acid.is_internal = TRUE
LDHA.is_internal = TRUE
MAP3K1_3.is_internal = TRUE
MDM2.is_internal = TRUE
MED12.is_internal = TRUE
MEK1_2.is_internal = TRUE
Metastasis.is_internal = TRUE
Migration.is_internal = TRUE
mTORC1.is_internal = TRUE
mTORC2.is_internal = TRUE
MXI1.is_internal = TRUE
MYC.is_internal = TRUE
MYC_MAX.is_internal = TRUE
NCOA3.is_internal = TRUE
NCOR1.is_internal = TRUE
NCOR2.is_internal = TRUE
NF1.is_internal = TRUE
NF_kB.is_internal = TRUE
NKX3_1.is_internal = TRUE
Nutrients.is_internal = TRUE
p14ARF.is_internal = TRUE
p15.is_internal = TRUE
p21.is_internal = TRUE
p38.is_internal = TRUE
p53.is_internal = TRUE
p70S6kab.is_internal = TRUE
p90RSK.is_internal = TRUE
PDK1.is_internal = TRUE
PHDs.is_internal = TRUE
PI3K.is_internal = TRUE
PIP3.is_internal = TRUE
PKC.is_internal = TRUE
Proliferation.is_internal = FALSE
PTCH1.is_internal = TRUE
PTEN.is_internal = TRUE
Quiescence.is_internal = FALSE
RAF.is_internal = TRUE
RAGS.is_internal = TRUE
RAS.is_internal = TRUE
RB1.is_internal = TRUE
Rheb.is_internal = TRUE
ROS.is_internal = TRUE
RTK.is_internal = TRUE
RUNX2.is_internal = TRUE
SHH.is_internal = TRUE
Slug.is_internal = TRUE
SMAD.is_internal = TRUE
SMO.is_internal = TRUE
Snail.is_internal = TRUE
SPOP.is_internal = TRUE
TAK1.is_internal = TRUE
TCF.is_internal = TRUE
TERT.is_internal = TRUE
TGFb.is_internal = TRUE
TGFBR.is_internal = TRUE
TNFalpha.is_internal = TRUE
TSC1_2.is_internal = TRUE
TWIST1.is_internal = TRUE
VEGF.is_internal = TRUE
VHL.is_internal = TRUE
WNT.is_internal = TRUE
YWHAZ.is_internal = TRUE
ZBTB17.is_internal = TRUE
[Acidosis].istate = 0.5[1], 0.5[0]
[Androgen].istate = 0.5[1], 0.5[0]
[Carcinogen].istate = 0.5[1], 0.5[0]
[Hypoxia].istate = 0.5[1], 0.5[0]
[Nutrients].istate = 0.5[1], 0.5[0]
[AKT].istate = 0.62129[1], 0.37871[0]
[AMP_ATP].istate = 0.43626[1], 0.56374[0]
[AMPK].istate = 0.41797[1], 0.58203[0]
[APAF1].istate = 0.25537[1], 0.74463[0]
[AR].istate = 0.59634[1], 0.40366[0]
[ATM].istate = 0.69256[1], 0.30744000000000005[0]
[ATR].istate = 0.55993[1], 0.44006999999999996[0]
[AXIN1].istate = 0.68942[1], 0.31057999999999997[0]
[BAD].istate = 0.60188[1], 0.39812000000000003[0]
[Bak].istate = 0.6314[1], 0.36860000000000004[0]
[BAX].istate = 0.76831[1], 0.23168999999999995[0]
[Bcl_XL].istate = 0.34393[1], 0.6560699999999999[0]
[BCL2].istate = 0.52128[1], 0.47872000000000003[0]
[beta_catenin].istate = 0.62066[1], 0.37934[0]
[BIRC5].istate = 0.59833[1], 0.40166999999999997[0]
[BRCA1].istate = 0.49724[1], 0.50276[0]
[BRCA2].istate = 0.52054[1], 0.47946[0]
[Caspase8].istate = 0.5929[1], 0.4071[0]
[Caspase9].istate = 0.66805[1], 0.33194999999999997[0]
[CDH2].istate = 0.80875[1], 0.19125000000000003[0]
[cFLAR].istate = 0.53502[1], 0.46497999999999995[0]
[CHK1_2].istate = 0.52392[1], 0.47607999999999995[0]
[COX4I2].istate = 0.90751[1], 0.09248999999999996[0]
[CyclinB].istate = 0.5778[1], 0.4222[0]
[CyclinD].istate = 0.62469[1], 0.37531000000000003[0]
[CytoC].istate = 0.57888[1], 0.42112000000000005[0]
[DAXX].istate = 0.54441[1], 0.45559000000000005[0]
[Dsh].istate = 0.67369[1], 0.32631[0]
[E2F1].istate = 0.57261[1], 0.42739000000000005[0]
[eEF2].istate = 0.85111[1], 0.14888999999999997[0]
[eEF2K].istate = 0.25795[1], 0.74205[0]
[EGF].istate = 0.28434[1], 0.71566[0]
[EGFR].istate = 0.54636[1], 0.45364000000000004[0]
[EP300].istate = 0.58204[1], 0.41796[0]
[ERK].istate = 0.68222[1], 0.31777999999999995[0]
[ETS1].istate = 0.80951[1], 0.19049000000000005[0]
[ETV1].istate = 0.49963[1], 0.50037[0]
[EZH2].istate = 0.29794[1], 0.70206[0]
[FADD].istate = 0.77719[1], 0.22280999999999995[0]
[FGF].istate = 0.27513[1], 0.72487[0]
[FGFR3].istate = 0.31834[1], 0.6816599999999999[0]
[FOS].istate = 0.43386[1], 0.56614[0]
[FOXA1].istate = 0.55423[1], 0.44577[0]
[FOXO].istate = 0.56833[1], 0.43167[0]
[FRS2].istate = 0.53911[1], 0.46089[0]
[GADD45].istate = 0.76448[1], 0.23551999999999995[0]
[GLI].istate = 0.75207[1], 0.24792999999999998[0]
[GLUT1].istate = 0.67647[1], 0.32353[0]
[GSH].istate = 0.51225[1], 0.48775[0]
[GSK3].istate = 0.67679[1], 0.32321[0]
[HIF1].istate = 0.58067[1], 0.41933[0]
[HSPs].istate = 0.46802[1], 0.53198[0]
[IDH1].istate = 0.20306[1], 0.79694[0]
[IKK].istate = 0.73635[1], 0.26365000000000005[0]
[JNK].istate = 0.6419[1], 0.3581[0]
[JUN].istate = 0.19444[1], 0.80556[0]
[Lactic_acid].istate = 0.47506[1], 0.52494[0]
[LDHA].istate = 0.47506[1], 0.52494[0]
[MDM2].istate = 0.65028[1], 0.34972000000000003[0]
[MED12].istate = 0.65148[1], 0.34852000000000005[0]
[MEK1_2].istate = 0.76092[1], 0.23907999999999996[0]
[ZBTB17].istate = 0.42298[1], 0.57702[0]
[mTORC1].istate = 0.41405[1], 0.58595[0]
[mTORC2].istate = 0.46982[1], 0.53018[0]
[MXI1].istate = 0.20883[1], 0.79117[0]
[MYC].istate = 0.44392[1], 0.55608[0]
[MYC_MAX].istate = 0.3885[1], 0.6114999999999999[0]
[NCOA3].istate = 0.66701[1], 0.33299[0]
[NCOR1].istate = 0.65926[1], 0.34074000000000004[0]
[NCOR2].istate = 0.64448[1], 0.35551999999999995[0]
[NF_kB].istate = 0.69477[1], 0.30523[0]
[NF1].istate = 0.73969[1], 0.26031000000000004[0]
[p14ARF].istate = 0.62552[1], 0.37448000000000004[0]
[p15].istate = 0.88607[1], 0.11392999999999998[0]
[p21].istate = 0.61063[1], 0.38937[0]
[p38].istate = 0.43576[1], 0.5642400000000001[0]
[p53].istate = 0.71456[1], 0.28544[0]
[p70S6kab].istate = 0.64502[1], 0.35497999999999996[0]
[p90RSK].istate = 0.22029[1], 0.77971[0]
[PDK1].istate = 0.49601[1], 0.5039899999999999[0]
[PHDs].istate = 0.60325[1], 0.39675000000000005[0]
[PI3K].istate = 0.55684[1], 0.44316[0]
[PIP3].istate = 0.56088[1], 0.43911999999999995[0]
[PKC].istate = 0.4873[1], 0.5126999999999999[0]
[PTCH1].istate = 0.71998[1], 0.28002000000000005[0]
[RAF].istate = 0.60868[1], 0.39132[0]
[RAGS].istate = 0.13914[1], 0.86086[0]
[RAS].istate = 0.62311[1], 0.37688999999999995[0]
[RB1].istate = 0.55353[1], 0.44647000000000003[0]
[Rheb].istate = 0.42605[1], 0.57395[0]
[ROS].istate = 0.64247[1], 0.35753[0]
[RTK].istate = 0.57364[1], 0.42635999999999996[0]
[RUNX2].istate = 0.88421[1], 0.11578999999999995[0]
[SHH].istate = 0.89029[1], 0.10970999999999997[0]
[Slug].istate = 0.78213[1], 0.21787[0]
[SMAD].istate = 0.6181[1], 0.3819[0]
[SMO].istate = 0.67263[1], 0.32737000000000005[0]
[Snail].istate = 0.81639[1], 0.18361000000000005[0]
[SPOP].istate = 0.32871[1], 0.6712899999999999[0]
[TAK1].istate = 0.75967[1], 0.24033000000000004[0]
[TCF].istate = 0.45997[1], 0.54003[0]
[TERT].istate = 0.36919[1], 0.63081[0]
[TGFb].istate = 0.70415[1], 0.29584999999999995[0]
[TGFBR].istate = 0.5359[1], 0.46409999999999996[0]
[TSC1_2].istate = 0.65678[1], 0.34321999999999997[0]
[TWIST1].istate = 0.43364[1], 0.56636[0]
[VEGF].istate = 0.48936[1], 0.51064[0]
[VHL].istate = 0.81205[1], 0.18794999999999995[0]
[WNT].istate = 0.51514[1], 0.48485999999999996[0]
[YWHAZ].istate = 0.57851[1], 0.42149000000000003[0]
[E_cadherin].istate=0[1], 1[0]
[ERG].istate=0[1], 1[0]
[fused_event].istate=0[1], 1[0]
[MAP3K1_3].istate=0[1], 1[0]
[NKX3_1].istate=0[1], 1[0]
[PTEN].istate=0[1], 1[0]
[TNFalpha].istate=0[1], 1[0]
