# Supplementary material for: Patient-specific Boolean models of signalling networks guide personalised treatments
Source: eLife. 2022 Feb 15;11:e72626. doi: 10.7554/eLife.72626 (PMC9018074; doi:10.7554/eLife.72626)
Supplement: Supplementary file 3. [file elife-72626-supp3.zip › SuppFile 3 TCGA model files/TCGA_mutCNA_RNA_models/PC_20191219_TCGA_mutCNA_RNA_119.cfg]

$u_Acidosis = 1
$d_Acidosis = 1
$u_AKT=0.02577
$d_AKT=38.80481
$u_AMP_ATP=0.2425
$d_AMP_ATP=4.12371
$u_AMPK=3.32241
$d_AMPK=0.30099
$u_Androgen = 1
$d_Androgen = 1
$u_Angiogenesis = 1
$d_Angiogenesis = 1
$u_Apoptosis = 1
$d_Apoptosis = 1
$u_AR=0.04874
$d_AR=20.51703
$u_AR_ERG = 1
$d_AR_ERG = 1
$u_ATM=0.20155
$d_ATM=4.96155
$u_ATR=16.31443
$d_ATR=0.0613
$u_AXIN1=0.01274
$d_AXIN1=78.49294
$u_BAD=0.79862
$d_BAD=1.25216
$u_Bak=9.25009
$d_Bak=0.10811
$u_BAX=4.15515
$d_BAX=0.24067
$u_BCL2=0.08779
$d_BCL2=11.39082
$u_Bcl_XL=4.86603
$d_Bcl_XL=0.20551
$u_beta_catenin=4.11623
$d_beta_catenin=0.24294
$u_BIRC5=14.49253
$d_BIRC5=0.069
$u_BMP2 = 1
$d_BMP2 = 1
$u_BRCA1=2.24808
$d_BRCA1=0.44482
$u_BRCA2=1.13721
$d_BRCA2=0.87935
$u_Carcinogen = 1
$d_Carcinogen = 1
$u_Caspase3 = 1
$d_Caspase3 = 1
$u_Caspase8=24.96708
$d_Caspase8=0.04005
$u_Caspase9=0.04807
$d_Caspase9=20.803
$u_CDH2=0.53047
$d_CDH2=1.88512
$u_cFLAR=0.27308
$d_cFLAR=3.66193
$u_CHK1_2=1.47668
$d_CHK1_2=0.67719
$u_COX4I2=1.04659
$d_COX4I2=0.95548
$u_CyclinB=3.05795
$d_CyclinB=0.32702
$u_CyclinD=0.29614
$d_CyclinD=3.37678
$u_CytoC=79.31541
$d_CytoC=0.01261
$u_APAF1=0.36579
$d_APAF1=2.73381
$u_DAXX=0.12859
$d_DAXX=7.77665
$u_DNA_Damage = 1
$d_DNA_Damage = 1
$u_DNA_Repair = 1
$d_DNA_Repair = 1
$u_Dsh=0.01792
$d_Dsh=55.80357
$u_E2F1=0.56654
$d_E2F1=1.7651
$u_E_cadherin=6.4062
$d_E_cadherin=0.1561
$u_eEF2=0.1553
$d_eEF2=6.43915
$u_eEF2K=0.02731
$d_eEF2K=36.61662
$u_EMT = 1
$d_EMT = 1
$u_EP300=0.01934
$d_EP300=51.70631
$u_ERG=99.99941
$d_ERG=0.01
$u_ERK=0.07762
$d_ERK=12.88328
$u_ETS1=0.46209
$d_ETS1=2.16408
$u_ETV1=2.11417
$d_ETV1=0.473
$u_EZH2=1.9903
$d_EZH2=0.50244
$u_FADD=1.32732
$d_FADD=0.7534
$u_FOS=0.08837
$d_FOS=11.31606
$u_JUN=0.07923
$d_JUN=12.62148
$u_FOXA1=0.03448
$d_FOXA1=29.00232
$u_FOXO=0.13233
$d_FOXO=7.55687
$u_EGF=4.4467
$d_EGF=0.22489
$u_EGFR=0.05908
$d_EGFR=16.9262
$u_FGF=0.30254
$d_FGF=3.30535
$u_FGFR3=0.61074
$d_FGFR3=1.63736
$u_FRS2=23.64945
$d_FRS2=0.04228
$u_GADD45=12.20114
$d_GADD45=0.08196
$u_GLI=0.2993
$d_GLI=3.34113
$u_GLUT1=0.10907
$d_GLUT1=9.16842
$u_Glycolysis = 1
$d_Glycolysis = 1
$u_GSH=0.98064
$d_GSH=1.01974
$u_GSK3=0.81403
$d_GSK3=1.22846
$u_HIF1=3.31906
$d_HIF1=0.30129
$u_HSPs=0
$d_HSPs=0.03811
$u_Hypermethylation = 1
$d_Hypermethylation = 1
$u_Hypoxia = 1
$d_Hypoxia = 1
$u_IDH1=42.94237
$d_IDH1=0.02329
$u_Invasion = 1
$d_Invasion = 1
$u_IKK=0.088
$d_IKK=11.36364
$u_JNK=5.05321
$d_JNK=0.19789
$u_Lactic_acid=23.91494
$d_Lactic_acid=0.04181
$u_LDHA=23.91494
$d_LDHA=0.04181
$u_MAP3K1_3=0.55155
$d_MAP3K1_3=1.81307
$u_MDM2=40.70199
$d_MDM2=0.02457
$u_MED12=0.0129
$d_MED12=77.51938
$u_MEK1_2=0.07081
$d_MEK1_2=14.1223
$u_Metastasis = 1
$d_Metastasis = 1
$u_Migration = 1
$d_Migration = 1
$u_mTORC1=0.2625
$d_mTORC1=3.80952
$u_mTORC2=0.72281
$d_mTORC2=1.38349
$u_MXI1=0.92476
$d_MXI1=1.08136
$u_MYC=0.04
$d_MYC=25.0
$u_MYC_MAX=0.10826
$d_MYC_MAX=9.23702
$u_NCOA3=0.17314
$d_NCOA3=5.77567
$u_NCOR1=0.10677
$d_NCOR1=9.36593
$u_NCOR2=0.01131
$d_NCOR2=88.41733
$u_NF1=0.01392
$d_NF1=71.83908
$u_NF_kB=0.08951
$d_NF_kB=11.17194
$u_NKX3_1=0.35032
$d_NKX3_1=2.85453
$u_Nutrients = 1
$d_Nutrients = 1
$u_p14ARF=4.40131
$d_p14ARF=0.22721
$u_p15=1.4917
$d_p15=0.67038
$u_p21=4.24416
$d_p21=0.23562
$u_p38=2.41469
$d_p38=0.41413
$u_p53=6.06069
$d_p53=0.165
$u_p70S6kab=4.14174
$d_p70S6kab=0.24144
$u_p90RSK=1.07994
$d_p90RSK=0.92598
$u_PDK1=51.91638
$d_PDK1=0.01926
$u_PHDs=1.71427
$d_PHDs=0.58334
$u_PI3K=0
$d_PI3K=3.57743
$u_PIP3=0.13525
$d_PIP3=7.39372
$u_PKC=0.49363
$d_PKC=2.02581
$u_Proliferation = 1
$d_Proliferation = 1
$u_PTCH1=0.02533
$d_PTCH1=39.47888
$u_PTEN=0
$d_PTEN=55.89715
$u_Quiescence = 1
$d_Quiescence = 1
$u_RAF=0.07208
$d_RAF=13.87347
$u_RAGS=0.13768
$d_RAGS=7.26322
$u_RAS=0.7973
$d_RAS=1.25423
$u_RB1=22.51345
$d_RB1=0.04442
$u_Rheb=27.17066
$d_Rheb=0.0368
$u_ROS=11.10566
$d_ROS=0.09004
$u_RTK=0.22231
$d_RTK=4.49822
$u_RUNX2=0.19116
$d_RUNX2=5.23122
$u_SHH=0.05382
$d_SHH=18.58045
$u_Slug=0.33091
$d_Slug=3.02197
$u_SMAD=1.94164
$d_SMAD=0.51503
$u_SMO=0.01965
$d_SMO=50.89059
$u_Snail=0.08726
$d_Snail=11.46
$u_SPOP=0.17711
$d_SPOP=5.64621
$u_TAK1=12.52311
$d_TAK1=0.07985
$u_TCF=0.29492
$d_TCF=3.39075
$u_TERT=0.97962
$d_TERT=1.0208
$u_TGFb=0.27784
$d_TGFb=3.59919
$u_TGFBR=1.64402
$d_TGFBR=0.60827
$u_fused_event = 1
$d_fused_event = 1
$u_TNFalpha=0.63062
$d_TNFalpha=1.58574
$u_TSC1_2=0.01701
$d_TSC1_2=58.78895
$u_TWIST1=0.74498
$d_TWIST1=1.34232
$u_VEGF=0.0858
$d_VEGF=11.65501
$u_VHL=0.01895
$d_VHL=52.77045
$u_WNT=0.44581
$d_WNT=2.24311
$u_YWHAZ=9.82564
$d_YWHAZ=0.10177
$u_ZBTB17=0.0402
$d_ZBTB17=24.87562
discrete_time = 0
use_physrandgen = FALSE
seed_pseudorandom = 100
// sample_count = 500000
sample_count = 5000
max_time = 50
//time_tick = 0.01
time_tick = 0.1
thread_count = 1
statdist_traj_count = 100
statdist_cluster_threshold = 0.9
display_traj = 0
statdist_similarity_cache_max_size = 20000
//artificial nodes istate should be null
fused_event.istate=0
AR_ERG.istate=0	Acidosis.is_internal = TRUE
AKT.is_internal = TRUE
AMPK.is_internal = TRUE
AMP_ATP.is_internal = TRUE
Androgen.is_internal = TRUE
Angiogenesis.is_internal = TRUE
APAF1.is_internal = TRUE
Apoptosis.is_internal = FALSE
AR.is_internal = TRUE
AR_ERG.is_internal = TRUE
ATM.is_internal = TRUE
ATR.is_internal = TRUE
AXIN1.is_internal = TRUE
BAD.is_internal = TRUE
Bak.is_internal = TRUE
BAX.is_internal = TRUE
BCL2.is_internal = TRUE
Bcl_XL.is_internal = TRUE
beta_catenin.is_internal = TRUE
BIRC5.is_internal = TRUE
BMP2.is_internal = TRUE
BRCA1.is_internal = TRUE
BRCA2.is_internal = TRUE
Carcinogen.is_internal = TRUE
Caspase3.is_internal = TRUE
Caspase8.is_internal = TRUE
Caspase9.is_internal = TRUE
CDH2.is_internal = TRUE
cFLAR.is_internal = TRUE
CHK1_2.is_internal = TRUE
COX4I2.is_internal = TRUE
CyclinB.is_internal = TRUE
CyclinD.is_internal = TRUE
CytoC.is_internal = TRUE
DAXX.is_internal = TRUE
DNA_Damage.is_internal = TRUE
DNA_Repair.is_internal = TRUE
Dsh.is_internal = TRUE
E2F1.is_internal = TRUE
eEF2.is_internal = TRUE
eEF2K.is_internal = TRUE
EGF.is_internal = TRUE
EGFR.is_internal = TRUE
EMT.is_internal = TRUE
EP300.is_internal = TRUE
ERG.is_internal = TRUE
ERK.is_internal = TRUE
ETS1.is_internal = TRUE
ETV1.is_internal = TRUE
EZH2.is_internal = TRUE
E_cadherin.is_internal = TRUE
FADD.is_internal = TRUE
FGF.is_internal = TRUE
FGFR3.is_internal = TRUE
FOS.is_internal = TRUE
FOXA1.is_internal = TRUE
FOXO.is_internal = TRUE
FRS2.is_internal = TRUE
fused_event.is_internal = TRUE
GADD45.is_internal = TRUE
GLI.is_internal = TRUE
GLUT1.is_internal = TRUE
Glycolysis.is_internal = TRUE
GSH.is_internal = TRUE
GSK3.is_internal = TRUE
HIF1.is_internal = TRUE
HSPs.is_internal = TRUE
Hypermethylation.is_internal = TRUE
Hypoxia.is_internal = TRUE
IDH1.is_internal = TRUE
IKK.is_internal = TRUE
Invasion.is_internal = TRUE
JNK.is_internal = TRUE
JUN.is_internal = TRUE
Lactic_acid.is_internal = TRUE
LDHA.is_internal = TRUE
MAP3K1_3.is_internal = TRUE
MDM2.is_internal = TRUE
MED12.is_internal = TRUE
MEK1_2.is_internal = TRUE
Metastasis.is_internal = TRUE
Migration.is_internal = TRUE
mTORC1.is_internal = TRUE
mTORC2.is_internal = TRUE
MXI1.is_internal = TRUE
MYC.is_internal = TRUE
MYC_MAX.is_internal = TRUE
NCOA3.is_internal = TRUE
NCOR1.is_internal = TRUE
NCOR2.is_internal = TRUE
NF1.is_internal = TRUE
NF_kB.is_internal = TRUE
NKX3_1.is_internal = TRUE
Nutrients.is_internal = TRUE
p14ARF.is_internal = TRUE
p15.is_internal = TRUE
p21.is_internal = TRUE
p38.is_internal = TRUE
p53.is_internal = TRUE
p70S6kab.is_internal = TRUE
p90RSK.is_internal = TRUE
PDK1.is_internal = TRUE
PHDs.is_internal = TRUE
PI3K.is_internal = TRUE
PIP3.is_internal = TRUE
PKC.is_internal = TRUE
Proliferation.is_internal = FALSE
PTCH1.is_internal = TRUE
PTEN.is_internal = TRUE
Quiescence.is_internal = FALSE
RAF.is_internal = TRUE
RAGS.is_internal = TRUE
RAS.is_internal = TRUE
RB1.is_internal = TRUE
Rheb.is_internal = TRUE
ROS.is_internal = TRUE
RTK.is_internal = TRUE
RUNX2.is_internal = TRUE
SHH.is_internal = TRUE
Slug.is_internal = TRUE
SMAD.is_internal = TRUE
SMO.is_internal = TRUE
Snail.is_internal = TRUE
SPOP.is_internal = TRUE
TAK1.is_internal = TRUE
TCF.is_internal = TRUE
TERT.is_internal = TRUE
TGFb.is_internal = TRUE
TGFBR.is_internal = TRUE
TNFalpha.is_internal = TRUE
TSC1_2.is_internal = TRUE
TWIST1.is_internal = TRUE
VEGF.is_internal = TRUE
VHL.is_internal = TRUE
WNT.is_internal = TRUE
YWHAZ.is_internal = TRUE
ZBTB17.is_internal = TRUE
[Acidosis].istate = 0.5[1], 0.5[0]
[Androgen].istate = 0.5[1], 0.5[0]
[Carcinogen].istate = 0.5[1], 0.5[0]
[Hypoxia].istate = 0.5[1], 0.5[0]
[Nutrients].istate = 0.5[1], 0.5[0]
[AKT].istate = 0.10277[1], 0.89723[0]
[AMP_ATP].istate = 0.34618[1], 0.6538200000000001[0]
[AMPK].istate = 0.63036[1], 0.36963999999999997[0]
[APAF1].istate = 0.39081[1], 0.60919[0]
[AR].istate = 0.17198[1], 0.82802[0]
[ATM].istate = 0.3261[1], 0.6738999999999999[0]
[ATR].istate = 0.80314[1], 0.19686000000000003[0]
[AXIN1].istate = 0.02626[1], 0.97374[0]
[BAD].istate = 0.47559[1], 0.52441[0]
[Bak].istate = 0.74154[1], 0.25846[0]
[BAX].istate = 0.65465[1], 0.34535000000000005[0]
[Bcl_XL].istate = 0.67179[1], 0.32821[0]
[BCL2].istate = 0.23586[1], 0.76414[0]
[beta_catenin].istate = 0.65362[1], 0.34638[0]
[BIRC5].istate = 0.79029[1], 0.20970999999999995[0]
[BRCA1].istate = 0.58795[1], 0.41205[0]
[BRCA2].istate = 0.51396[1], 0.48604[0]
[Caspase8].istate = 0.84934[1], 0.15066000000000002[0]
[Caspase9].istate = 0.17048[1], 0.82952[0]
[CDH2].istate = 0.43117[1], 0.56883[0]
[cFLAR].istate = 0.35907[1], 0.64093[0]
[CHK1_2].istate = 0.54232[1], 0.45768[0]
[COX4I2].istate = 0.50494[1], 0.49505999999999994[0]
[CyclinB].istate = 0.62136[1], 0.37864[0]
[CyclinD].istate = 0.36787[1], 0.6321300000000001[0]
[CytoC].istate = 0.97484[1], 0.02515999999999996[0]
[DAXX].istate = 0.2773[1], 0.7227[0]
[Dsh].istate = 0.06332[1], 0.93668[0]
[E_cadherin].istate = 0.70165[1], 0.29835[0]
[E2F1].istate = 0.43831[1], 0.56169[0]
[eEF2].istate = 0.29779[1], 0.70221[0]
[eEF2K].istate = 0.10906[1], 0.89094[0]
[EGF].istate = 0.66201[1], 0.33799[0]
[EGFR].istate = 0.19286[1], 0.80714[0]
[EP300].istate = 0.07163[1], 0.92837[0]
[ERG].istate = 1.0[1], 0.0[0]
[ERK].istate = 0.22249[1], 0.77751[0]
[ETS1].istate = 0.41618[1], 0.58382[0]
[ETV1].istate = 0.58128[1], 0.41872[0]
[EZH2].istate = 0.57473[1], 0.42527000000000004[0]
[FADD].istate = 0.53074[1], 0.46926[0]
[FGF].istate = 0.3702[1], 0.6298[0]
[FGFR3].istate = 0.44646[1], 0.5535399999999999[0]
[FOS].istate = 0.23658[1], 0.76342[0]
[FOXA1].istate = 0.13438[1], 0.8656200000000001[0]
[FOXO].istate = 0.28042[1], 0.71958[0]
[FRS2].istate = 0.84346[1], 0.15654[0]
[GADD45].istate = 0.7716[1], 0.22840000000000005[0]
[GLI].istate = 0.36903[1], 0.63097[0]
[GLUT1].istate = 0.25942[1], 0.74058[0]
[GSH].istate = 0.49788[1], 0.50212[0]
[GSK3].istate = 0.47766[1], 0.52234[0]
[HIF1].istate = 0.63025[1], 0.36975[0]
[IDH1].istate = 0.90822[1], 0.09177999999999997[0]
[IKK].istate = 0.23612[1], 0.76388[0]
[JNK].istate = 0.67589[1], 0.32411[0]
[JUN].istate = 0.22473[1], 0.77527[0]
[Lactic_acid].istate = 0.84467[1], 0.15532999999999997[0]
[LDHA].istate = 0.84467[1], 0.15532999999999997[0]
[MAP3K1_3].istate = 0.4354[1], 0.5646[0]
[MDM2].istate = 0.9024[1], 0.09760000000000002[0]
[MED12].istate = 0.02765[1], 0.97235[0]
[MEK1_2].istate = 0.21253[1], 0.78747[0]
[ZBTB17].istate = 0.15105[1], 0.84895[0]
[mTORC1].istate = 0.35478[1], 0.64522[0]
[mTORC2].istate = 0.46476[1], 0.5352399999999999[0]
[MXI1].istate = 0.49151[1], 0.50849[0]
[MYC].istate = 0.15051[1], 0.84949[0]
[MYC_MAX].istate = 0.25862[1], 0.7413799999999999[0]
[NCOA3].istate = 0.3096[1], 0.6904[0]
[NCOR1].istate = 0.25711[1], 0.74289[0]
[NCOR2].istate = 0.01337[1], 0.98663[0]
[NF_kB].istate = 0.23797[1], 0.76203[0]
[NF1].istate = 0.03594[1], 0.96406[0]
[NKX3_1].istate = 0.38612[1], 0.61388[0]
[p14ARF].istate = 0.6609[1], 0.33909999999999996[0]
[p15].istate = 0.54342[1], 0.45658[0]
[p21].istate = 0.65695[1], 0.34304999999999997[0]
[p38].istate = 0.59572[1], 0.40428[0]
[p53].istate = 0.69563[1], 0.30437000000000003[0]
[p70S6kab].istate = 0.6543[1], 0.3457[0]
[p90RSK].istate = 0.50835[1], 0.49165000000000003[0]
[PDK1].istate = 0.92883[1], 0.07116999999999996[0]
[PHDs].istate = 0.55852[1], 0.44148[0]
[PIP3].istate = 0.28278[1], 0.71722[0]
[PKC].istate = 0.42335[1], 0.57665[0]
[PTCH1].istate = 0.1009[1], 0.8991[0]
[RAF].istate = 0.21446[1], 0.78554[0]
[RAGS].istate = 0.28471[1], 0.71529[0]
[RAS].istate = 0.47541[1], 0.52459[0]
[RB1].istate = 0.83811[1], 0.16188999999999998[0]
[Rheb].istate = 0.85853[1], 0.14146999999999998[0]
[ROS].istate = 0.76139[1], 0.23861[0]
[RTK].istate = 0.33674[1], 0.66326[0]
[RUNX2].istate = 0.32035[1], 0.67965[0]
[SHH].istate = 0.18273[1], 0.8172699999999999[0]
[Slug].istate = 0.37993[1], 0.62007[0]
[SMAD].istate = 0.57204[1], 0.42796[0]
[SMO].istate = 0.07332[1], 0.92668[0]
[Snail].istate = 0.2352[1], 0.7648[0]
[SPOP].istate = 0.31206[1], 0.68794[0]
[TAK1].istate = 0.77443[1], 0.22557000000000005[0]
[TCF].istate = 0.36743[1], 0.6325700000000001[0]
[TERT].istate = 0.49776[1], 0.50224[0]
[TGFb].istate = 0.36095[1], 0.63905[0]
[TGFBR].istate = 0.55398[1], 0.44601999999999997[0]
[TNFalpha].istate = 0.44994[1], 0.55006[0]
[TSC1_2].istate = 0.05768[1], 0.94232[0]
[TWIST1].istate = 0.46804[1], 0.53196[0]
[VEGF].istate = 0.23337[1], 0.76663[0]
[VHL].istate = 0.06942[1], 0.93058[0]
[WNT].istate = 0.41229[1], 0.58771[0]
[YWHAZ].istate = 0.74809[1], 0.25190999999999997[0]
[HSPs].istate=0[1], 1[0]
[PI3K].istate=0[1], 1[0]
[PTEN].istate=0[1], 1[0]
