# Supplementary material for: Patient-specific Boolean models of signalling networks guide personalised treatments
Source: eLife. 2022 Feb 15;11:e72626. doi: 10.7554/eLife.72626 (PMC9018074; doi:10.7554/eLife.72626)
Supplement: Supplementary file 3. [file elife-72626-supp3.zip › SuppFile 3 TCGA model files/TCGA_mutCNA_RNA_models/PC_20191219_TCGA_mutCNA_RNA_12.cfg]

$u_Acidosis = 1
$d_Acidosis = 1
$u_AKT=0.55805
$d_AKT=1.79195
$u_AMP_ATP=3.02992
$d_AMP_ATP=0.33004
$u_AMPK=0.37032
$d_AMPK=2.70037
$u_Androgen = 1
$d_Androgen = 1
$u_Angiogenesis = 1
$d_Angiogenesis = 1
$u_Apoptosis = 1
$d_Apoptosis = 1
$u_AR=4.26094
$d_AR=0.23469
$u_AR_ERG = 1
$d_AR_ERG = 1
$u_ATM=17.80387
$d_ATM=0
$u_ATR=1.91078
$d_ATR=0.52335
$u_AXIN1=0.29925
$d_AXIN1=3.34169
$u_BAD=0.45497
$d_BAD=2.19795
$u_Bak=1.3831
$d_Bak=0.72301
$u_BAX=3.12788
$d_BAX=0.31971
$u_BCL2=1.40709
$d_BCL2=0.71069
$u_Bcl_XL=17.50181
$d_Bcl_XL=0.05714
$u_beta_catenin=0.7835
$d_beta_catenin=1.27632
$u_BIRC5=1.23574
$d_BIRC5=0.80923
$u_BMP2 = 1
$d_BMP2 = 1
$u_BRCA1=2.6768
$d_BRCA1=0.37358
$u_BRCA2=1.30884
$d_BRCA2=0.76404
$u_Carcinogen = 1
$d_Carcinogen = 1
$u_Caspase3 = 1
$d_Caspase3 = 1
$u_Caspase8=8.95324
$d_Caspase8=0.11169
$u_Caspase9=0.14389
$d_Caspase9=6.94975
$u_CDH2=0.21938
$d_CDH2=4.5583
$u_cFLAR=1.91929
$d_cFLAR=0.52103
$u_CHK1_2=3.91931
$d_CHK1_2=0.25515
$u_COX4I2=1.02079
$d_COX4I2=0.97963
$u_CyclinB=8.1578
$d_CyclinB=0.12258
$u_CyclinD=0.89337
$d_CyclinD=1.11936
$u_CytoC=0.09672
$d_CytoC=10.33912
$u_APAF1=2.29537
$d_APAF1=0.43566
$u_DAXX=12.18761
$d_DAXX=0.08205
$u_DNA_Damage = 1
$d_DNA_Damage = 1
$u_DNA_Repair = 1
$d_DNA_Repair = 1
$u_Dsh=0.1724
$d_Dsh=5.80046
$u_E2F1=1.39446
$d_E2F1=0.71712
$u_E_cadherin=14.14008
$d_E_cadherin=0.07072
$u_eEF2=1.10654
$d_eEF2=0.90372
$u_eEF2K=0.03124
$d_eEF2K=32.01024
$u_EMT = 1
$d_EMT = 1
$u_EP300=3.41297
$d_EP300=0.293
$u_ERG=99.99921
$d_ERG=0.01
$u_ERK=8.11371
$d_ERK=0.12325
$u_ETS1=38.32452
$d_ETS1=0.02609
$u_ETV1=10.96707
$d_ETV1=0.09118
$u_EZH2=0.62294
$d_EZH2=1.60529
$u_FADD=8.41613
$d_FADD=0.11882
$u_FOS=0.10444
$d_FOS=9.57488
$u_JUN=0.14623
$d_JUN=6.83854
$u_FOXA1=5.08097
$d_FOXA1=0.19681
$u_FOXO=1.81185
$d_FOXO=0.55192
$u_EGF=1.82956
$d_EGF=0.54658
$u_EGFR=2.62594
$d_EGFR=0.38082
$u_FGF=0.1525
$d_FGF=6.55738
$u_FGFR3=0.01488
$d_FGFR3=67.2043
$u_FRS2=20.44253
$d_FRS2=0.04892
$u_GADD45=1.52156
$d_GADD45=0.65722
$u_GLI=5.60868
$d_GLI=0.1783
$u_GLUT1=0.0757
$d_GLUT1=13.21004
$u_Glycolysis = 1
$d_Glycolysis = 1
$u_GSH=0.49092
$d_GSH=2.03699
$u_GSK3=3.87482
$d_GSK3=0.25808
$u_HIF1=6.34242
$d_HIF1=0.15767
$u_HSPs=0.12713
$d_HSPs=7.86596
$u_Hypermethylation = 1
$d_Hypermethylation = 1
$u_Hypoxia = 1
$d_Hypoxia = 1
$u_IDH1=2.25529
$d_IDH1=0.4434
$u_Invasion = 1
$d_Invasion = 1
$u_IKK=3.17627
$d_IKK=0.31483
$u_JNK=0.89159
$d_JNK=1.12159
$u_Lactic_acid=5.11823
$d_Lactic_acid=0.19538
$u_LDHA=5.11823
$d_LDHA=0.19538
$u_MAP3K1_3=5.06867
$d_MAP3K1_3=0.19729
$u_MDM2=12.06165
$d_MDM2=0.08291
$u_MED12=4.25756
$d_MED12=0.23488
$u_MEK1_2=1.98862
$d_MEK1_2=0.50286
$u_Metastasis = 1
$d_Metastasis = 1
$u_Migration = 1
$d_Migration = 1
$u_mTORC1=1.23854
$d_mTORC1=0.8074
$u_mTORC2=0.70736
$d_mTORC2=1.41371
$u_MXI1=0.09478
$d_MXI1=10.55075
$u_MYC=0.17064
$d_MYC=5.86029
$u_MYC_MAX=0.23077
$d_MYC_MAX=4.33332
$u_NCOA3=1.76591
$d_NCOA3=0.56628
$u_NCOR1=0.50525
$d_NCOR1=1.97922
$u_NCOR2=1.12726
$d_NCOR2=0.88711
$u_NF1=11.19142
$d_NF1=0.08935
$u_NF_kB=8.61085
$d_NF_kB=0.11613
$u_NKX3_1=15.4289
$d_NKX3_1=0.06481
$u_Nutrients = 1
$d_Nutrients = 1
$u_p14ARF=14.51403
$d_p14ARF=0.0689
$u_p15=29.81252
$d_p15=0.03354
$u_p21=0.33659
$d_p21=2.97097
$u_p38=7.07701
$d_p38=0.1413
$u_p53=0
$d_p53=3.2476
$u_p70S6kab=0.11108
$d_p70S6kab=9.00252
$u_p90RSK=39.65468
$d_p90RSK=0.02522
$u_PDK1=0.79558
$d_PDK1=1.25694
$u_PHDs=4.33754
$d_PHDs=0.23055
$u_PI3K=3.7912
$d_PI3K=0.26377
$u_PIP3=15.3625
$d_PIP3=0.06509
$u_PKC=1.25466
$d_PKC=0.79703
$u_Proliferation = 1
$d_Proliferation = 1
$u_PTCH1=0.40648
$d_PTCH1=2.46015
$u_PTEN=0
$d_PTEN=34.35246
$u_Quiescence = 1
$d_Quiescence = 1
$u_RAF=1.12948
$d_RAF=0.88536
$u_RAGS=0.06774
$d_RAGS=14.76233
$u_RAS=1.06718
$d_RAS=0.93705
$u_RB1=1.92856
$d_RB1=0.51852
$u_Rheb=0.43949
$d_Rheb=2.27536
$u_ROS=24.16993
$d_ROS=0.04137
$u_RTK=0
$d_RTK=0.68712
$u_RUNX2=7.19114
$d_RUNX2=0.13906
$u_SHH=3.51201
$d_SHH=0.28474
$u_Slug=0.16488
$d_Slug=6.06502
$u_SMAD=0
$d_SMAD=4.99276
$u_SMO=19.37255
$d_SMO=0.05162
$u_Snail=1.0556
$d_Snail=0
$u_SPOP=3.07282
$d_SPOP=0.32543
$u_TAK1=2.10381
$d_TAK1=0.47533
$u_TCF=7.2735
$d_TCF=0.13749
$u_TERT=1.27146
$d_TERT=0.7865
$u_TGFb=1.44472
$d_TGFb=0.69218
$u_TGFBR=2.87371
$d_TGFBR=0.34798
$u_fused_event = 1
$d_fused_event = 1
$u_TNFalpha=5.26414
$d_TNFalpha=0
$u_TSC1_2=0.09848
$d_TSC1_2=10.15435
$u_TWIST1=0.94895
$d_TWIST1=1.0538
$u_VEGF=0.0842
$d_VEGF=11.87648
$u_VHL=0.32258
$d_VHL=3.10001
$u_WNT=1.73741
$d_WNT=0.57557
$u_YWHAZ=4.9531
$d_YWHAZ=0.20189
$u_ZBTB17=0.12495
$d_ZBTB17=8.0032
discrete_time = 0
use_physrandgen = FALSE
seed_pseudorandom = 100
// sample_count = 500000
sample_count = 5000
max_time = 50
//time_tick = 0.01
time_tick = 0.1
thread_count = 1
statdist_traj_count = 100
statdist_cluster_threshold = 0.9
display_traj = 0
statdist_similarity_cache_max_size = 20000
//artificial nodes istate should be null
fused_event.istate=0
AR_ERG.istate=0	Acidosis.is_internal = TRUE
AKT.is_internal = TRUE
AMPK.is_internal = TRUE
AMP_ATP.is_internal = TRUE
Androgen.is_internal = TRUE
Angiogenesis.is_internal = TRUE
APAF1.is_internal = TRUE
Apoptosis.is_internal = FALSE
AR.is_internal = TRUE
AR_ERG.is_internal = TRUE
ATM.is_internal = TRUE
ATR.is_internal = TRUE
AXIN1.is_internal = TRUE
BAD.is_internal = TRUE
Bak.is_internal = TRUE
BAX.is_internal = TRUE
BCL2.is_internal = TRUE
Bcl_XL.is_internal = TRUE
beta_catenin.is_internal = TRUE
BIRC5.is_internal = TRUE
BMP2.is_internal = TRUE
BRCA1.is_internal = TRUE
BRCA2.is_internal = TRUE
Carcinogen.is_internal = TRUE
Caspase3.is_internal = TRUE
Caspase8.is_internal = TRUE
Caspase9.is_internal = TRUE
CDH2.is_internal = TRUE
cFLAR.is_internal = TRUE
CHK1_2.is_internal = TRUE
COX4I2.is_internal = TRUE
CyclinB.is_internal = TRUE
CyclinD.is_internal = TRUE
CytoC.is_internal = TRUE
DAXX.is_internal = TRUE
DNA_Damage.is_internal = TRUE
DNA_Repair.is_internal = TRUE
Dsh.is_internal = TRUE
E2F1.is_internal = TRUE
eEF2.is_internal = TRUE
eEF2K.is_internal = TRUE
EGF.is_internal = TRUE
EGFR.is_internal = TRUE
EMT.is_internal = TRUE
EP300.is_internal = TRUE
ERG.is_internal = TRUE
ERK.is_internal = TRUE
ETS1.is_internal = TRUE
ETV1.is_internal = TRUE
EZH2.is_internal = TRUE
E_cadherin.is_internal = TRUE
FADD.is_internal = TRUE
FGF.is_internal = TRUE
FGFR3.is_internal = TRUE
FOS.is_internal = TRUE
FOXA1.is_internal = TRUE
FOXO.is_internal = TRUE
FRS2.is_internal = TRUE
fused_event.is_internal = TRUE
GADD45.is_internal = TRUE
GLI.is_internal = TRUE
GLUT1.is_internal = TRUE
Glycolysis.is_internal = TRUE
GSH.is_internal = TRUE
GSK3.is_internal = TRUE
HIF1.is_internal = TRUE
HSPs.is_internal = TRUE
Hypermethylation.is_internal = TRUE
Hypoxia.is_internal = TRUE
IDH1.is_internal = TRUE
IKK.is_internal = TRUE
Invasion.is_internal = TRUE
JNK.is_internal = TRUE
JUN.is_internal = TRUE
Lactic_acid.is_internal = TRUE
LDHA.is_internal = TRUE
MAP3K1_3.is_internal = TRUE
MDM2.is_internal = TRUE
MED12.is_internal = TRUE
MEK1_2.is_internal = TRUE
Metastasis.is_internal = TRUE
Migration.is_internal = TRUE
mTORC1.is_internal = TRUE
mTORC2.is_internal = TRUE
MXI1.is_internal = TRUE
MYC.is_internal = TRUE
MYC_MAX.is_internal = TRUE
NCOA3.is_internal = TRUE
NCOR1.is_internal = TRUE
NCOR2.is_internal = TRUE
NF1.is_internal = TRUE
NF_kB.is_internal = TRUE
NKX3_1.is_internal = TRUE
Nutrients.is_internal = TRUE
p14ARF.is_internal = TRUE
p15.is_internal = TRUE
p21.is_internal = TRUE
p38.is_internal = TRUE
p53.is_internal = TRUE
p70S6kab.is_internal = TRUE
p90RSK.is_internal = TRUE
PDK1.is_internal = TRUE
PHDs.is_internal = TRUE
PI3K.is_internal = TRUE
PIP3.is_internal = TRUE
PKC.is_internal = TRUE
Proliferation.is_internal = FALSE
PTCH1.is_internal = TRUE
PTEN.is_internal = TRUE
Quiescence.is_internal = FALSE
RAF.is_internal = TRUE
RAGS.is_internal = TRUE
RAS.is_internal = TRUE
RB1.is_internal = TRUE
Rheb.is_internal = TRUE
ROS.is_internal = TRUE
RTK.is_internal = TRUE
RUNX2.is_internal = TRUE
SHH.is_internal = TRUE
Slug.is_internal = TRUE
SMAD.is_internal = TRUE
SMO.is_internal = TRUE
Snail.is_internal = TRUE
SPOP.is_internal = TRUE
TAK1.is_internal = TRUE
TCF.is_internal = TRUE
TERT.is_internal = TRUE
TGFb.is_internal = TRUE
TGFBR.is_internal = TRUE
TNFalpha.is_internal = TRUE
TSC1_2.is_internal = TRUE
TWIST1.is_internal = TRUE
VEGF.is_internal = TRUE
VHL.is_internal = TRUE
WNT.is_internal = TRUE
YWHAZ.is_internal = TRUE
ZBTB17.is_internal = TRUE
[Acidosis].istate = 0.5[1], 0.5[0]
[Androgen].istate = 0.5[1], 0.5[0]
[Carcinogen].istate = 0.5[1], 0.5[0]
[Hypoxia].istate = 0.5[1], 0.5[0]
[Nutrients].istate = 0.5[1], 0.5[0]
[AKT].istate = 0.43667[1], 0.56333[0]
[AMP_ATP].istate = 0.62036[1], 0.37964[0]
[AMPK].istate = 0.39214[1], 0.6078600000000001[0]
[APAF1].istate = 0.59021[1], 0.40979[0]
[AR].istate = 0.65738[1], 0.34262000000000004[0]
[ATR].istate = 0.5703[1], 0.42969999999999997[0]
[AXIN1].istate = 0.36901[1], 0.6309899999999999[0]
[BAD].istate = 0.4145[1], 0.5855[0]
[Bak].istate = 0.53521[1], 0.46479000000000004[0]
[BAX].istate = 0.62381[1], 0.37619[0]
[Bcl_XL].istate = 0.81077[1], 0.18923[0]
[BCL2].istate = 0.53708[1], 0.46292[0]
[beta_catenin].istate = 0.47351[1], 0.52649[0]
[BIRC5].istate = 0.52298[1], 0.47702[0]
[BRCA1].istate = 0.6069[1], 0.3931[0]
[BRCA2].istate = 0.52922[1], 0.47078[0]
[Caspase8].istate = 0.738[1], 0.262[0]
[Caspase9].istate = 0.28951[1], 0.7104900000000001[0]
[CDH2].istate = 0.3353[1], 0.6647000000000001[0]
[cFLAR].istate = 0.57079[1], 0.42921[0]
[CHK1_2].istate = 0.6483[1], 0.3517[0]
[COX4I2].istate = 0.50223[1], 0.49777000000000005[0]
[CyclinB].istate = 0.72789[1], 0.27210999999999996[0]
[CyclinD].istate = 0.48776[1], 0.51224[0]
[CytoC].istate = 0.24638[1], 0.75362[0]
[DAXX].istate = 0.77148[1], 0.22851999999999995[0]
[Dsh].istate = 0.30913[1], 0.69087[0]
[E_cadherin].istate = 0.78761[1], 0.21238999999999997[0]
[E2F1].istate = 0.5361[1], 0.4639[0]
[eEF2].istate = 0.51099[1], 0.48900999999999994[0]
[eEF2K].istate = 0.12368[1], 0.87632[0]
[EGF].istate = 0.56559[1], 0.43440999999999996[0]
[EGFR].istate = 0.60482[1], 0.39518[0]
[EP300].istate = 0.63328[1], 0.36672000000000005[0]
[ERG].istate = 1.0[1], 0.0[0]
[ERK].istate = 0.7273[1], 0.27270000000000005[0]
[ETS1].istate = 0.89587[1], 0.10412999999999994[0]
[ETV1].istate = 0.76002[1], 0.23997999999999997[0]
[EZH2].istate = 0.44861[1], 0.55139[0]
[FADD].istate = 0.73128[1], 0.26871999999999996[0]
[FGF].istate = 0.29581[1], 0.70419[0]
[FGFR3].istate = 0.04316[1], 0.95684[0]
[FOS].istate = 0.25472[1], 0.7452799999999999[0]
[FOXA1].istate = 0.67649[1], 0.32350999999999996[0]
[FOXO].istate = 0.56453[1], 0.43547[0]
[FRS2].istate = 0.82763[1], 0.17237000000000002[0]
[GADD45].istate = 0.54557[1], 0.45443[0]
[GLI].istate = 0.68722[1], 0.31277999999999995[0]
[GLUT1].istate = 0.21977[1], 0.78023[0]
[GSH].istate = 0.42275[1], 0.57725[0]
[GSK3].istate = 0.64706[1], 0.35294000000000003[0]
[HIF1].istate = 0.70056[1], 0.29944000000000004[0]
[HSPs].istate = 0.27606[1], 0.72394[0]
[IDH1].istate = 0.5883[1], 0.41169999999999995[0]
[IKK].istate = 0.62548[1], 0.37451999999999996[0]
[JNK].istate = 0.48754[1], 0.51246[0]
[JUN].istate = 0.29126[1], 0.7087399999999999[0]
[Lactic_acid].istate = 0.67728[1], 0.32272[0]
[LDHA].istate = 0.67728[1], 0.32272[0]
[MAP3K1_3].istate = 0.67622[1], 0.32377999999999996[0]
[MDM2].istate = 0.77035[1], 0.22965000000000002[0]
[MED12].istate = 0.65729[1], 0.34270999999999996[0]
[MEK1_2].istate = 0.57464[1], 0.42535999999999996[0]
[ZBTB17].istate = 0.27418[1], 0.72582[0]
[mTORC1].istate = 0.52323[1], 0.47677[0]
[mTORC2].istate = 0.46241[1], 0.53759[0]
[MXI1].istate = 0.24418[1], 0.7558199999999999[0]
[MYC].istate = 0.30802[1], 0.69198[0]
[MYC_MAX].istate = 0.34079[1], 0.6592100000000001[0]
[NCOA3].istate = 0.56174[1], 0.43826[0]
[NCOR1].istate = 0.42588[1], 0.57412[0]
[NCOR2].istate = 0.51301[1], 0.48699000000000003[0]
[NF_kB].istate = 0.73376[1], 0.26624000000000003[0]
[NF1].istate = 0.76222[1], 0.23778[0]
[NKX3_1].istate = 0.79708[1], 0.20292[0]
[p14ARF].istate = 0.79045[1], 0.20955000000000001[0]
[p15].istate = 0.8686[1], 0.13139999999999996[0]
[p21].istate = 0.38178[1], 0.61822[0]
[p38].istate = 0.71246[1], 0.28754[0]
[p70S6kab].istate = 0.26141[1], 0.7385900000000001[0]
[p90RSK].istate = 0.89957[1], 0.10043000000000002[0]
[PDK1].istate = 0.47517[1], 0.52483[0]
[PHDs].istate = 0.65931[1], 0.34069000000000005[0]
[PI3K].istate = 0.64469[1], 0.35531[0]
[PIP3].istate = 0.79662[1], 0.20338[0]
[PKC].istate = 0.52463[1], 0.47536999999999996[0]
[PTCH1].istate = 0.40226[1], 0.5977399999999999[0]
[RAF].istate = 0.51322[1], 0.48678[0]
[RAGS].istate = 0.2077[1], 0.7923[0]
[RAS].istate = 0.50706[1], 0.49294000000000004[0]
[RB1].istate = 0.57131[1], 0.42869[0]
[Rheb].istate = 0.41074[1], 0.58926[0]
[ROS].istate = 0.84582[1], 0.15417999999999998[0]
[RUNX2].istate = 0.7142[1], 0.28580000000000005[0]
[SHH].istate = 0.63639[1], 0.36361[0]
[Slug].istate = 0.30429[1], 0.69571[0]
[SMO].istate = 0.8218[1], 0.17820000000000003[0]
[SPOP].istate = 0.62188[1], 0.37812[0]
[TAK1].istate = 0.58075[1], 0.41925[0]
[TCF].istate = 0.71544[1], 0.28456000000000004[0]
[TERT].istate = 0.52608[1], 0.47392[0]
[TGFb].istate = 0.53995[1], 0.46004999999999996[0]
[TGFBR].istate = 0.61461[1], 0.38539[0]
[TSC1_2].istate = 0.24834[1], 0.75166[0]
[TWIST1].istate = 0.49431[1], 0.50569[0]
[VEGF].istate = 0.23132[1], 0.76868[0]
[VHL].istate = 0.37716[1], 0.6228400000000001[0]
[WNT].istate = 0.55998[1], 0.44001999999999997[0]
[YWHAZ].istate = 0.67372[1], 0.32628[0]
[ATM].istate=1[1], 0[1]
[p53].istate=0[1], 1[0]
[PTEN].istate=0[1], 1[0]
[RTK].istate=0[1], 1[0]
[SMAD].istate=0[1], 1[0]
[Snail].istate=1[1], 0[1]
[TNFalpha].istate=1[1], 0[1]
