# Supplementary material for: Patient-specific Boolean models of signalling networks guide personalised treatments
Source: eLife. 2022 Feb 15;11:e72626. doi: 10.7554/eLife.72626 (PMC9018074; doi:10.7554/eLife.72626)
Supplement: Supplementary file 3. [file elife-72626-supp3.zip › SuppFile 3 TCGA model files/TCGA_mutCNA_RNA_models/PC_20191219_TCGA_mutCNA_RNA_120.cfg]

$u_Acidosis = 1
$d_Acidosis = 1
$u_AKT=0.40008
$d_AKT=2.4995
$u_AMP_ATP=0.17791
$d_AMP_ATP=5.62082
$u_AMPK=0.72288
$d_AMPK=1.38336
$u_Androgen = 1
$d_Androgen = 1
$u_Angiogenesis = 1
$d_Angiogenesis = 1
$u_Apoptosis = 1
$d_Apoptosis = 1
$u_AR=0.16074
$d_AR=6.22123
$u_AR_ERG = 1
$d_AR_ERG = 1
$u_ATM=1.20411
$d_ATM=0.83049
$u_ATR=0.0336
$d_ATR=29.7619
$u_AXIN1=0.10799
$d_AXIN1=9.26012
$u_BAD=4.20408
$d_BAD=0.23786
$u_Bak=0.05862
$d_Bak=17.05902
$u_BAX=2.54852
$d_BAX=0.39238
$u_BCL2=3.24987
$d_BCL2=0.3077
$u_Bcl_XL=5.79343
$d_Bcl_XL=0.17261
$u_beta_catenin=0.61679
$d_beta_catenin=1.6213
$u_BIRC5=0.07512
$d_BIRC5=13.31203
$u_BMP2 = 1
$d_BMP2 = 1
$u_BRCA1=0.11636
$d_BRCA1=8.59402
$u_BRCA2=0.27895
$d_BRCA2=3.58487
$u_Carcinogen = 1
$d_Carcinogen = 1
$u_Caspase3 = 1
$d_Caspase3 = 1
$u_Caspase8=0.09026
$d_Caspase8=11.0791
$u_Caspase9=7.43431
$d_Caspase9=0.13451
$u_CDH2=9.34557
$d_CDH2=0.107
$u_cFLAR=0.07721
$d_cFLAR=12.95169
$u_CHK1_2=0.25104
$d_CHK1_2=3.98343
$u_COX4I2=12.56921
$d_COX4I2=0.07956
$u_CyclinB=0.39772
$d_CyclinB=2.51433
$u_CyclinD=9.45062
$d_CyclinD=0.10581
$u_CytoC=1.51483
$d_CytoC=0.66014
$u_APAF1=0.42662
$d_APAF1=2.34401
$u_DAXX=23.1951
$d_DAXX=0.04311
$u_DNA_Damage = 1
$d_DNA_Damage = 1
$u_DNA_Repair = 1
$d_DNA_Repair = 1
$u_Dsh=1.00837
$d_Dsh=0.9917
$u_E2F1=0.26133
$d_E2F1=3.82658
$u_E_cadherin=1.55579
$d_E_cadherin=0.64276
$u_eEF2=0.31545
$d_eEF2=3.17007
$u_eEF2K=0.4979
$d_eEF2K=2.00844
$u_EMT = 1
$d_EMT = 1
$u_EP300=1.86353
$d_EP300=0.53662
$u_ERG=0.01
$d_ERG=100.0
$u_ERK=5.50811
$d_ERK=0.18155
$u_ETS1=0.69409
$d_ETS1=1.44074
$u_ETV1=2.38009
$d_ETV1=0.42015
$u_EZH2=0.02267
$d_EZH2=44.11116
$u_FADD=1.70386
$d_FADD=0.5869
$u_FOS=0.44226
$d_FOS=2.26111
$u_JUN=3.525
$d_JUN=0.28369
$u_FOXA1=1.5469
$d_FOXA1=0.64645
$u_FOXO=7.9052
$d_FOXO=0.1265
$u_EGF=0.05955
$d_EGF=16.79261
$u_EGFR=0.20888
$d_EGFR=4.78744
$u_FGF=0.47892
$d_FGF=2.08803
$u_FGFR3=0.02495
$d_FGFR3=40.08016
$u_FRS2=0.54602
$d_FRS2=1.83143
$u_GADD45=1.57835
$d_GADD45=0.63357
$u_GLI=15.05415
$d_GLI=0.06643
$u_GLUT1=8.25277
$d_GLUT1=0.12117
$u_Glycolysis = 1
$d_Glycolysis = 1
$u_GSH=18.36344
$d_GSH=0.05446
$u_GSK3=0.14286
$d_GSK3=6.99986
$u_HIF1=0.29526
$d_HIF1=3.38685
$u_HSPs=12.07549
$d_HSPs=0.08281
$u_Hypermethylation = 1
$d_Hypermethylation = 1
$u_Hypoxia = 1
$d_Hypoxia = 1
$u_IDH1=1.02591
$d_IDH1=0.97474
$u_Invasion = 1
$d_Invasion = 1
$u_IKK=0.05771
$d_IKK=17.32802
$u_JNK=5.36906
$d_JNK=0.18625
$u_Lactic_acid=0.03152
$d_Lactic_acid=31.72589
$u_LDHA=0.03152
$d_LDHA=31.72589
$u_MAP3K1_3=0.43173
$d_MAP3K1_3=2.31626
$u_MDM2=0.67587
$d_MDM2=1.47957
$u_MED12=6.85671
$d_MED12=0.14584
$u_MEK1_2=0.74869
$d_MEK1_2=1.33567
$u_Metastasis = 1
$d_Metastasis = 1
$u_Migration = 1
$d_Migration = 1
$u_mTORC1=0.33761
$d_mTORC1=2.962
$u_mTORC2=0.56818
$d_mTORC2=1.76001
$u_MXI1=20.77868
$d_MXI1=0.04813
$u_MYC=0.09285
$d_MYC=10.77006
$u_MYC_MAX=1.25377
$d_MYC_MAX=0.79759
$u_NCOA3=0.62416
$d_NCOA3=1.60215
$u_NCOR1=3.8953
$d_NCOR1=0.25672
$u_NCOR2=0.0228
$d_NCOR2=43.85965
$u_NF1=2.44059
$d_NF1=0.40974
$u_NF_kB=0.10971
$d_NF_kB=9.11494
$u_NKX3_1=1.19387
$d_NKX3_1=0.83761
$u_Nutrients = 1
$d_Nutrients = 1
$u_p14ARF=0.239
$d_p14ARF=4.1841
$u_p15=1.55895
$d_p15=0.64146
$u_p21=2.95618
$d_p21=0.33827
$u_p38=1.3459
$d_p38=0.743
$u_p53=1.57408
$d_p53=0.63529
$u_p70S6kab=0.1474
$d_p70S6kab=6.78426
$u_p90RSK=0.21381
$d_p90RSK=4.67705
$u_PDK1=0.12837
$d_PDK1=7.78998
$u_PHDs=1.2332
$d_PHDs=0.8109
$u_PI3K=0.98702
$d_PI3K=1.01315
$u_PIP3=0.34809
$d_PIP3=2.87282
$u_PKC=0.58959
$d_PKC=1.69609
$u_Proliferation = 1
$d_Proliferation = 1
$u_PTCH1=0.14846
$d_PTCH1=6.73582
$u_PTEN=18.70429
$d_PTEN=0.05346
$u_Quiescence = 1
$d_Quiescence = 1
$u_RAF=1.74281
$d_RAF=0.57379
$u_RAGS=0.07043
$d_RAGS=14.19849
$u_RAS=0.70908
$d_RAS=1.41028
$u_RB1=0.22507
$d_RB1=4.44306
$u_Rheb=3.51151
$d_Rheb=0.28478
$u_ROS=0.51067
$d_ROS=1.95821
$u_RTK=1.25305
$d_RTK=0.79805
$u_RUNX2=0.11744
$d_RUNX2=8.51499
$u_SHH=0.37174
$d_SHH=2.69005
$u_Slug=23.00085
$d_Slug=0.04348
$u_SMAD=2.65556
$d_SMAD=0.37657
$u_SMO=3.78427
$d_SMO=0.26425
$u_Snail=1.30333
$d_Snail=0.76727
$u_SPOP=22.29933
$d_SPOP=0.04484
$u_TAK1=0.25354
$d_TAK1=3.94415
$u_TCF=5.99631
$d_TCF=0.16677
$u_TERT=0.7205
$d_TERT=1.38793
$u_TGFb=2.11436
$d_TGFb=0.47296
$u_TGFBR=2.93101
$d_TGFBR=0.34118
$u_fused_event = 1
$d_fused_event = 1
$u_TNFalpha=0.622
$d_TNFalpha=1.60772
$u_TSC1_2=0.07393
$d_TSC1_2=13.52631
$u_TWIST1=16.42704
$d_TWIST1=0.06088
$u_VEGF=2.29117
$d_VEGF=0.43646
$u_VHL=0.36015
$d_VHL=2.77662
$u_WNT=0.89434
$d_WNT=1.11814
$u_YWHAZ=1.47285
$d_YWHAZ=0.67896
$u_ZBTB17=0.5446
$d_ZBTB17=1.83621
discrete_time = 0
use_physrandgen = FALSE
seed_pseudorandom = 100
// sample_count = 500000
sample_count = 5000
max_time = 50
//time_tick = 0.01
time_tick = 0.1
thread_count = 1
statdist_traj_count = 100
statdist_cluster_threshold = 0.9
display_traj = 0
statdist_similarity_cache_max_size = 20000
//artificial nodes istate should be null
fused_event.istate=0
AR_ERG.istate=0	Acidosis.is_internal = TRUE
AKT.is_internal = TRUE
AMPK.is_internal = TRUE
AMP_ATP.is_internal = TRUE
Androgen.is_internal = TRUE
Angiogenesis.is_internal = TRUE
APAF1.is_internal = TRUE
Apoptosis.is_internal = FALSE
AR.is_internal = TRUE
AR_ERG.is_internal = TRUE
ATM.is_internal = TRUE
ATR.is_internal = TRUE
AXIN1.is_internal = TRUE
BAD.is_internal = TRUE
Bak.is_internal = TRUE
BAX.is_internal = TRUE
BCL2.is_internal = TRUE
Bcl_XL.is_internal = TRUE
beta_catenin.is_internal = TRUE
BIRC5.is_internal = TRUE
BMP2.is_internal = TRUE
BRCA1.is_internal = TRUE
BRCA2.is_internal = TRUE
Carcinogen.is_internal = TRUE
Caspase3.is_internal = TRUE
Caspase8.is_internal = TRUE
Caspase9.is_internal = TRUE
CDH2.is_internal = TRUE
cFLAR.is_internal = TRUE
CHK1_2.is_internal = TRUE
COX4I2.is_internal = TRUE
CyclinB.is_internal = TRUE
CyclinD.is_internal = TRUE
CytoC.is_internal = TRUE
DAXX.is_internal = TRUE
DNA_Damage.is_internal = TRUE
DNA_Repair.is_internal = TRUE
Dsh.is_internal = TRUE
E2F1.is_internal = TRUE
eEF2.is_internal = TRUE
eEF2K.is_internal = TRUE
EGF.is_internal = TRUE
EGFR.is_internal = TRUE
EMT.is_internal = TRUE
EP300.is_internal = TRUE
ERG.is_internal = TRUE
ERK.is_internal = TRUE
ETS1.is_internal = TRUE
ETV1.is_internal = TRUE
EZH2.is_internal = TRUE
E_cadherin.is_internal = TRUE
FADD.is_internal = TRUE
FGF.is_internal = TRUE
FGFR3.is_internal = TRUE
FOS.is_internal = TRUE
FOXA1.is_internal = TRUE
FOXO.is_internal = TRUE
FRS2.is_internal = TRUE
fused_event.is_internal = TRUE
GADD45.is_internal = TRUE
GLI.is_internal = TRUE
GLUT1.is_internal = TRUE
Glycolysis.is_internal = TRUE
GSH.is_internal = TRUE
GSK3.is_internal = TRUE
HIF1.is_internal = TRUE
HSPs.is_internal = TRUE
Hypermethylation.is_internal = TRUE
Hypoxia.is_internal = TRUE
IDH1.is_internal = TRUE
IKK.is_internal = TRUE
Invasion.is_internal = TRUE
JNK.is_internal = TRUE
JUN.is_internal = TRUE
Lactic_acid.is_internal = TRUE
LDHA.is_internal = TRUE
MAP3K1_3.is_internal = TRUE
MDM2.is_internal = TRUE
MED12.is_internal = TRUE
MEK1_2.is_internal = TRUE
Metastasis.is_internal = TRUE
Migration.is_internal = TRUE
mTORC1.is_internal = TRUE
mTORC2.is_internal = TRUE
MXI1.is_internal = TRUE
MYC.is_internal = TRUE
MYC_MAX.is_internal = TRUE
NCOA3.is_internal = TRUE
NCOR1.is_internal = TRUE
NCOR2.is_internal = TRUE
NF1.is_internal = TRUE
NF_kB.is_internal = TRUE
NKX3_1.is_internal = TRUE
Nutrients.is_internal = TRUE
p14ARF.is_internal = TRUE
p15.is_internal = TRUE
p21.is_internal = TRUE
p38.is_internal = TRUE
p53.is_internal = TRUE
p70S6kab.is_internal = TRUE
p90RSK.is_internal = TRUE
PDK1.is_internal = TRUE
PHDs.is_internal = TRUE
PI3K.is_internal = TRUE
PIP3.is_internal = TRUE
PKC.is_internal = TRUE
Proliferation.is_internal = FALSE
PTCH1.is_internal = TRUE
PTEN.is_internal = TRUE
Quiescence.is_internal = FALSE
RAF.is_internal = TRUE
RAGS.is_internal = TRUE
RAS.is_internal = TRUE
RB1.is_internal = TRUE
Rheb.is_internal = TRUE
ROS.is_internal = TRUE
RTK.is_internal = TRUE
RUNX2.is_internal = TRUE
SHH.is_internal = TRUE
Slug.is_internal = TRUE
SMAD.is_internal = TRUE
SMO.is_internal = TRUE
Snail.is_internal = TRUE
SPOP.is_internal = TRUE
TAK1.is_internal = TRUE
TCF.is_internal = TRUE
TERT.is_internal = TRUE
TGFb.is_internal = TRUE
TGFBR.is_internal = TRUE
TNFalpha.is_internal = TRUE
TSC1_2.is_internal = TRUE
TWIST1.is_internal = TRUE
VEGF.is_internal = TRUE
VHL.is_internal = TRUE
WNT.is_internal = TRUE
YWHAZ.is_internal = TRUE
ZBTB17.is_internal = TRUE
[Acidosis].istate = 0.5[1], 0.5[0]
[Androgen].istate = 0.5[1], 0.5[0]
[Carcinogen].istate = 0.5[1], 0.5[0]
[Hypoxia].istate = 0.5[1], 0.5[0]
[Nutrients].istate = 0.5[1], 0.5[0]
[AKT].istate = 0.40054[1], 0.59946[0]
[AMP_ATP].istate = 0.31255[1], 0.68745[0]
[AMPK].istate = 0.46477[1], 0.53523[0]
[APAF1].istate = 0.40751[1], 0.59249[0]
[AR].istate = 0.30153[1], 0.6984699999999999[0]
[ATM].istate = 0.52017[1], 0.47983[0]
[ATR].istate = 0.13159[1], 0.86841[0]
[AXIN1].istate = 0.25835[1], 0.7416499999999999[0]
[BAD].istate = 0.65592[1], 0.34408000000000005[0]
[Bak].istate = 0.19201[1], 0.80799[0]
[BAX].istate = 0.60157[1], 0.39842999999999995[0]
[Bcl_XL].istate = 0.69073[1], 0.30927000000000004[0]
[BCL2].istate = 0.62797[1], 0.37202999999999997[0]
[beta_catenin].istate = 0.44754[1], 0.55246[0]
[BIRC5].istate = 0.21893[1], 0.7810699999999999[0]
[BRCA1].istate = 0.26645[1], 0.7335499999999999[0]
[BRCA2].istate = 0.36138[1], 0.63862[0]
[Caspase8].istate = 0.23888[1], 0.76112[0]
[Caspase9].istate = 0.71781[1], 0.28219000000000005[0]
[CDH2].istate = 0.74265[1], 0.25734999999999997[0]
[cFLAR].istate = 0.22192[1], 0.77808[0]
[CHK1_2].istate = 0.34993[1], 0.6500699999999999[0]
[COX4I2].istate = 0.77483[1], 0.22516999999999998[0]
[CyclinB].istate = 0.39989[1], 0.6001099999999999[0]
[CyclinD].istate = 0.74387[1], 0.25612999999999997[0]
[CytoC].istate = 0.54509[1], 0.45491000000000004[0]
[DAXX].istate = 0.84135[1], 0.15864999999999996[0]
[Dsh].istate = 0.50091[1], 0.49909000000000003[0]
[E_cadherin].istate = 0.54799[1], 0.45201[0]
[E2F1].istate = 0.3543[1], 0.6456999999999999[0]
[eEF2].istate = 0.37473[1], 0.62527[0]
[eEF2K].istate = 0.42429[1], 0.5757099999999999[0]
[EGF].istate = 0.19373[1], 0.80627[0]
[EGFR].istate = 0.32998[1], 0.6700200000000001[0]
[EP300].istate = 0.56758[1], 0.43242[0]
[ERG].istate = 0.0[1], 1.0[0]
[ERK].istate = 0.68525[1], 0.31475[0]
[ETS1].istate = 0.46035[1], 0.53965[0]
[ETV1].istate = 0.59415[1], 0.40585000000000004[0]
[EZH2].istate = 0.08887[1], 0.91113[0]
[FADD].istate = 0.55786[1], 0.44214[0]
[FGF].istate = 0.42007[1], 0.5799300000000001[0]
[FGFR3].istate = 0.09926[1], 0.90074[0]
[FOS].istate = 0.41142[1], 0.58858[0]
[FOXA1].istate = 0.54737[1], 0.45263[0]
[FOXO].istate = 0.72448[1], 0.27552[0]
[FRS2].istate = 0.4343[1], 0.5657[0]
[GADD45].istate = 0.54955[1], 0.45045[0]
[GLI].istate = 0.79441[1], 0.20559000000000005[0]
[GLUT1].istate = 0.72915[1], 0.27085000000000004[0]
[GSH].istate = 0.81599[1], 0.18401[0]
[GSK3].istate = 0.28873[1], 0.7112700000000001[0]
[HIF1].istate = 0.36755[1], 0.63245[0]
[HSPs].istate = 0.77048[1], 0.22951999999999995[0]
[IDH1].istate = 0.50278[1], 0.49722[0]
[IKK].istate = 0.19031[1], 0.80969[0]
[JNK].istate = 0.68247[1], 0.31753[0]
[JUN].istate = 0.63679[1], 0.36321000000000003[0]
[Lactic_acid].istate = 0.12466[1], 0.87534[0]
[LDHA].istate = 0.12466[1], 0.87534[0]
[MAP3K1_3].istate = 0.4088[1], 0.5912[0]
[MDM2].istate = 0.45747[1], 0.54253[0]
[MED12].istate = 0.70903[1], 0.29096999999999995[0]
[MEK1_2].istate = 0.46857[1], 0.5314300000000001[0]
[ZBTB17].istate = 0.43402[1], 0.5659799999999999[0]
[mTORC1].istate = 0.38211[1], 0.61789[0]
[mTORC2].istate = 0.43862[1], 0.56138[0]
[MXI1].istate = 0.8294[1], 0.17059999999999997[0]
[MYC].istate = 0.24195[1], 0.75805[0]
[MYC_MAX].istate = 0.52455[1], 0.47545000000000004[0]
[NCOA3].istate = 0.44882[1], 0.55118[0]
[NCOR1].istate = 0.64764[1], 0.35236[0]
[NCOR2].istate = 0.08948[1], 0.91052[0]
[NF_kB].istate = 0.26006[1], 0.73994[0]
[NF1].istate = 0.59687[1], 0.40313[0]
[NKX3_1].istate = 0.51924[1], 0.48075999999999997[0]
[p14ARF].istate = 0.3446[1], 0.6554[0]
[p15].istate = 0.54821[1], 0.45179[0]
[p21].istate = 0.61768[1], 0.38232[0]
[p38].istate = 0.53225[1], 0.46775[0]
[p53].istate = 0.54926[1], 0.45074000000000003[0]
[p70S6kab].istate = 0.29212[1], 0.7078800000000001[0]
[p90RSK].istate = 0.33251[1], 0.66749[0]
[PDK1].istate = 0.27712[1], 0.72288[0]
[PHDs].istate = 0.52276[1], 0.47724[0]
[PI3K].istate = 0.49858[1], 0.50142[0]
[PIP3].istate = 0.38542[1], 0.61458[0]
[PKC].istate = 0.44264[1], 0.5573600000000001[0]
[PTCH1].istate = 0.2929[1], 0.7071000000000001[0]
[PTEN].istate = 0.81799[1], 0.18201[0]
[RAF].istate = 0.56031[1], 0.43969[0]
[RAGS].istate = 0.21194[1], 0.78806[0]
[RAS].istate = 0.46267[1], 0.53733[0]
[RB1].istate = 0.33808[1], 0.6619200000000001[0]
[Rheb].istate = 0.63637[1], 0.36363[0]
[ROS].istate = 0.42704[1], 0.57296[0]
[RTK].istate = 0.52449[1], 0.47551[0]
[RUNX2].istate = 0.26745[1], 0.73255[0]
[SHH].istate = 0.39256[1], 0.60744[0]
[Slug].istate = 0.84044[1], 0.15956000000000004[0]
[SMAD].istate = 0.60604[1], 0.39396[0]
[SMO].istate = 0.6445[1], 0.35550000000000004[0]
[Snail].istate = 0.52876[1], 0.47124[0]
[SPOP].istate = 0.83707[1], 0.16293000000000002[0]
[TAK1].istate = 0.35101[1], 0.64899[0]
[TCF].istate = 0.69447[1], 0.30552999999999997[0]
[TERT].istate = 0.46441[1], 0.53559[0]
[TGFb].istate = 0.58129[1], 0.41871[0]
[TGFBR].istate = 0.61675[1], 0.38325[0]
[TNFalpha].istate = 0.44845[1], 0.55155[0]
[TSC1_2].istate = 0.2172[1], 0.7827999999999999[0]
[TWIST1].istate = 0.80389[1], 0.19611[0]
[VEGF].istate = 0.59001[1], 0.40998999999999997[0]
[VHL].istate = 0.38912[1], 0.61088[0]
[WNT].istate = 0.48788[1], 0.51212[0]
[YWHAZ].istate = 0.54204[1], 0.45796000000000003[0]
