# Supplementary material for: Patient-specific Boolean models of signalling networks guide personalised treatments
Source: eLife. 2022 Feb 15;11:e72626. doi: 10.7554/eLife.72626 (PMC9018074; doi:10.7554/eLife.72626)
Supplement: Supplementary file 3. [file elife-72626-supp3.zip › SuppFile 3 TCGA model files/TCGA_mutCNA_RNA_models/PC_20191219_TCGA_mutCNA_RNA_121.cfg]

$u_Acidosis = 1
$d_Acidosis = 1
$u_AKT=0.11181
$d_AKT=8.94374
$u_AMP_ATP=0.4985
$d_AMP_ATP=2.00602
$u_AMPK=0.06312
$d_AMPK=15.84284
$u_Androgen = 1
$d_Androgen = 1
$u_Angiogenesis = 1
$d_Angiogenesis = 1
$u_Apoptosis = 1
$d_Apoptosis = 1
$u_AR=0.0155
$d_AR=64.51613
$u_AR_ERG = 1
$d_AR_ERG = 1
$u_ATM=0.01371
$d_ATM=72.93946
$u_ATR=0.01956
$d_ATR=51.12474
$u_AXIN1=2.61908
$d_AXIN1=0.38181
$u_BAD=81.27261
$d_BAD=0.0123
$u_Bak=4.05053
$d_Bak=0.24688
$u_BAX=49.40027
$d_BAX=0.02024
$u_BCL2=10.37043
$d_BCL2=0.09643
$u_Bcl_XL=3.85756
$d_Bcl_XL=0.25923
$u_beta_catenin=0.02549
$d_beta_catenin=39.23107
$u_BIRC5=20.52591
$d_BIRC5=0.04872
$u_BMP2 = 1
$d_BMP2 = 1
$u_BRCA1=0.13635
$d_BRCA1=0
$u_BRCA2=0.01365
$d_BRCA2=73.26007
$u_Carcinogen = 1
$d_Carcinogen = 1
$u_Caspase3 = 1
$d_Caspase3 = 1
$u_Caspase8=0.01346
$d_Caspase8=74.29421
$u_Caspase9=23.53947
$d_Caspase9=0.04248
$u_CDH2=6.46067
$d_CDH2=0.15478
$u_cFLAR=0.02958
$d_cFLAR=33.80663
$u_CHK1_2=19.358
$d_CHK1_2=0.05166
$u_COX4I2=51.30083
$d_COX4I2=0.01949
$u_CyclinB=0.12053
$d_CyclinB=8.29669
$u_CyclinD=8.09416
$d_CyclinD=0.12355
$u_CytoC=0.06039
$d_CytoC=16.55903
$u_APAF1=0.03327
$d_APAF1=30.05711
$u_DAXX=0.39224
$d_DAXX=2.54946
$u_DNA_Damage = 1
$d_DNA_Damage = 1
$u_DNA_Repair = 1
$d_DNA_Repair = 1
$u_Dsh=0.57402
$d_Dsh=1.7421
$u_E2F1=0.94416
$d_E2F1=1.05914
$u_E_cadherin=0.03905
$d_E_cadherin=25.60819
$u_eEF2=0.06092
$d_eEF2=16.41497
$u_eEF2K=0.15666
$d_eEF2K=6.38325
$u_EMT = 1
$d_EMT = 1
$u_EP300=0.01058
$d_EP300=94.51796
$u_ERG=0.01
$d_ERG=100.0
$u_ERK=0.54413
$d_ERK=1.8378
$u_ETS1=0.04221
$d_ETS1=23.69107
$u_ETV1=0.80069
$d_ETV1=1.24892
$u_EZH2=1.08626
$d_EZH2=0.92059
$u_FADD=52.85853
$d_FADD=0.01892
$u_FOS=15.36857
$d_FOS=0.06507
$u_JUN=3.79702
$d_JUN=0.26336
$u_FOXA1=0.01361
$d_FOXA1=73.47539
$u_FOXO=0.04405
$d_FOXO=22.70148
$u_EGF=0.0422
$d_EGF=23.69668
$u_EGFR=0.02812
$d_EGFR=35.56188
$u_FGF=0.25828
$d_FGF=3.87177
$u_FGFR3=10.22686
$d_FGFR3=0.09778
$u_FRS2=0.01264
$d_FRS2=79.11392
$u_GADD45=8.19613
$d_GADD45=0.12201
$u_GLI=2.53898
$d_GLI=0.39386
$u_GLUT1=0.24745
$d_GLUT1=4.04122
$u_Glycolysis = 1
$d_Glycolysis = 1
$u_GSH=11.05669
$d_GSH=0.09044
$u_GSK3=0.03514
$d_GSK3=28.4576
$u_HIF1=0.01142
$d_HIF1=87.56567
$u_HSPs=3.15039
$d_HSPs=0.31742
$u_Hypermethylation = 1
$d_Hypermethylation = 1
$u_Hypoxia = 1
$d_Hypoxia = 1
$u_IDH1=0.10149
$d_IDH1=9.85319
$u_Invasion = 1
$d_Invasion = 1
$u_IKK=0.30243
$d_IKK=3.30655
$u_JNK=0.03832
$d_JNK=26.09603
$u_Lactic_acid=0.07675
$d_Lactic_acid=13.02932
$u_LDHA=0.07675
$d_LDHA=13.02932
$u_MAP3K1_3=0.03803
$d_MAP3K1_3=26.29503
$u_MDM2=0.074
$d_MDM2=13.51351
$u_MED12=0.01184
$d_MED12=84.45946
$u_MEK1_2=1.01884
$d_MEK1_2=0.98151
$u_Metastasis = 1
$d_Metastasis = 1
$u_Migration = 1
$d_Migration = 1
$u_mTORC1=0.88333
$d_mTORC1=1.13208
$u_mTORC2=1.60587
$d_mTORC2=0.62272
$u_MXI1=0.03647
$d_MXI1=27.4198
$u_MYC=0.11326
$d_MYC=8.82924
$u_MYC_MAX=0.67502
$d_MYC_MAX=1.48144
$u_NCOA3=0.02956
$d_NCOA3=33.8295
$u_NCOR1=0.01825
$d_NCOR1=54.79452
$u_NCOR2=0.10968
$d_NCOR2=9.11743
$u_NF1=0.02449
$d_NF1=40.83299
$u_NF_kB=0.39297
$d_NF_kB=2.54472
$u_NKX3_1=0.02957
$d_NKX3_1=33.81806
$u_Nutrients = 1
$d_Nutrients = 1
$u_p14ARF=4.12353
$d_p14ARF=0.24251
$u_p15=0.89214
$d_p15=1.1209
$u_p21=4.77932
$d_p21=0.20923
$u_p38=0.02641
$d_p38=37.86445
$u_p53=0.14241
$d_p53=7.02198
$u_p70S6kab=1.26706
$d_p70S6kab=0.78923
$u_p90RSK=0.49432
$d_p90RSK=2.02298
$u_PDK1=0.03552
$d_PDK1=28.15315
$u_PHDs=2.09909
$d_PHDs=0.4764
$u_PI3K=0.16676
$d_PI3K=5.99664
$u_PIP3=0.01349
$d_PIP3=74.12898
$u_PKC=0.64441
$d_PKC=1.55181
$u_Proliferation = 1
$d_Proliferation = 1
$u_PTCH1=0.28688
$d_PTCH1=3.48578
$u_PTEN=0.15127
$d_PTEN=6.6107
$u_Quiescence = 1
$d_Quiescence = 1
$u_RAF=0.33334
$d_RAF=2.99994
$u_RAGS=1.46612
$d_RAGS=0.68207
$u_RAS=0.13971
$d_RAS=7.15768
$u_RB1=0.01195
$d_RB1=83.68201
$u_Rheb=0.36799
$d_Rheb=2.71747
$u_ROS=2.80961
$d_ROS=0.35592
$u_RTK=0.56117
$d_RTK=1.78199
$u_RUNX2=3.57223
$d_RUNX2=0.27994
$u_SHH=2.45368
$d_SHH=0.40755
$u_Slug=1.70164
$d_Slug=0.58767
$u_SMAD=0.21081
$d_SMAD=4.74361
$u_SMO=20.45214
$d_SMO=0.04889
$u_Snail=8.08149
$d_Snail=0.12374
$u_SPOP=0.11245
$d_SPOP=8.89284
$u_TAK1=0.02261
$d_TAK1=44.22822
$u_TCF=0.6203
$d_TCF=1.61212
$u_TERT=6.96194
$d_TERT=0.14364
$u_TGFb=0.84999
$d_TGFb=1.17648
$u_TGFBR=0.10399
$d_TGFBR=9.61631
$u_fused_event = 1
$d_fused_event = 1
$u_TNFalpha=1.77744
$d_TNFalpha=0.56261
$u_TSC1_2=1.63762
$d_TSC1_2=0.61064
$u_TWIST1=0.04791
$d_TWIST1=20.87247
$u_VEGF=16.34276
$d_VEGF=0
$u_VHL=0.01352
$d_VHL=73.9645
$u_WNT=2.2026
$d_WNT=0.45401
$u_YWHAZ=0.03176
$d_YWHAZ=31.48615
$u_ZBTB17=61.27988
$d_ZBTB17=0.01632
discrete_time = 0
use_physrandgen = FALSE
seed_pseudorandom = 100
// sample_count = 500000
sample_count = 5000
max_time = 50
//time_tick = 0.01
time_tick = 0.1
thread_count = 1
statdist_traj_count = 100
statdist_cluster_threshold = 0.9
display_traj = 0
statdist_similarity_cache_max_size = 20000
//artificial nodes istate should be null
fused_event.istate=0
AR_ERG.istate=0	Acidosis.is_internal = TRUE
AKT.is_internal = TRUE
AMPK.is_internal = TRUE
AMP_ATP.is_internal = TRUE
Androgen.is_internal = TRUE
Angiogenesis.is_internal = TRUE
APAF1.is_internal = TRUE
Apoptosis.is_internal = FALSE
AR.is_internal = TRUE
AR_ERG.is_internal = TRUE
ATM.is_internal = TRUE
ATR.is_internal = TRUE
AXIN1.is_internal = TRUE
BAD.is_internal = TRUE
Bak.is_internal = TRUE
BAX.is_internal = TRUE
BCL2.is_internal = TRUE
Bcl_XL.is_internal = TRUE
beta_catenin.is_internal = TRUE
BIRC5.is_internal = TRUE
BMP2.is_internal = TRUE
BRCA1.is_internal = TRUE
BRCA2.is_internal = TRUE
Carcinogen.is_internal = TRUE
Caspase3.is_internal = TRUE
Caspase8.is_internal = TRUE
Caspase9.is_internal = TRUE
CDH2.is_internal = TRUE
cFLAR.is_internal = TRUE
CHK1_2.is_internal = TRUE
COX4I2.is_internal = TRUE
CyclinB.is_internal = TRUE
CyclinD.is_internal = TRUE
CytoC.is_internal = TRUE
DAXX.is_internal = TRUE
DNA_Damage.is_internal = TRUE
DNA_Repair.is_internal = TRUE
Dsh.is_internal = TRUE
E2F1.is_internal = TRUE
eEF2.is_internal = TRUE
eEF2K.is_internal = TRUE
EGF.is_internal = TRUE
EGFR.is_internal = TRUE
EMT.is_internal = TRUE
EP300.is_internal = TRUE
ERG.is_internal = TRUE
ERK.is_internal = TRUE
ETS1.is_internal = TRUE
ETV1.is_internal = TRUE
EZH2.is_internal = TRUE
E_cadherin.is_internal = TRUE
FADD.is_internal = TRUE
FGF.is_internal = TRUE
FGFR3.is_internal = TRUE
FOS.is_internal = TRUE
FOXA1.is_internal = TRUE
FOXO.is_internal = TRUE
FRS2.is_internal = TRUE
fused_event.is_internal = TRUE
GADD45.is_internal = TRUE
GLI.is_internal = TRUE
GLUT1.is_internal = TRUE
Glycolysis.is_internal = TRUE
GSH.is_internal = TRUE
GSK3.is_internal = TRUE
HIF1.is_internal = TRUE
HSPs.is_internal = TRUE
Hypermethylation.is_internal = TRUE
Hypoxia.is_internal = TRUE
IDH1.is_internal = TRUE
IKK.is_internal = TRUE
Invasion.is_internal = TRUE
JNK.is_internal = TRUE
JUN.is_internal = TRUE
Lactic_acid.is_internal = TRUE
LDHA.is_internal = TRUE
MAP3K1_3.is_internal = TRUE
MDM2.is_internal = TRUE
MED12.is_internal = TRUE
MEK1_2.is_internal = TRUE
Metastasis.is_internal = TRUE
Migration.is_internal = TRUE
mTORC1.is_internal = TRUE
mTORC2.is_internal = TRUE
MXI1.is_internal = TRUE
MYC.is_internal = TRUE
MYC_MAX.is_internal = TRUE
NCOA3.is_internal = TRUE
NCOR1.is_internal = TRUE
NCOR2.is_internal = TRUE
NF1.is_internal = TRUE
NF_kB.is_internal = TRUE
NKX3_1.is_internal = TRUE
Nutrients.is_internal = TRUE
p14ARF.is_internal = TRUE
p15.is_internal = TRUE
p21.is_internal = TRUE
p38.is_internal = TRUE
p53.is_internal = TRUE
p70S6kab.is_internal = TRUE
p90RSK.is_internal = TRUE
PDK1.is_internal = TRUE
PHDs.is_internal = TRUE
PI3K.is_internal = TRUE
PIP3.is_internal = TRUE
PKC.is_internal = TRUE
Proliferation.is_internal = FALSE
PTCH1.is_internal = TRUE
PTEN.is_internal = TRUE
Quiescence.is_internal = FALSE
RAF.is_internal = TRUE
RAGS.is_internal = TRUE
RAS.is_internal = TRUE
RB1.is_internal = TRUE
Rheb.is_internal = TRUE
ROS.is_internal = TRUE
RTK.is_internal = TRUE
RUNX2.is_internal = TRUE
SHH.is_internal = TRUE
Slug.is_internal = TRUE
SMAD.is_internal = TRUE
SMO.is_internal = TRUE
Snail.is_internal = TRUE
SPOP.is_internal = TRUE
TAK1.is_internal = TRUE
TCF.is_internal = TRUE
TERT.is_internal = TRUE
TGFb.is_internal = TRUE
TGFBR.is_internal = TRUE
TNFalpha.is_internal = TRUE
TSC1_2.is_internal = TRUE
TWIST1.is_internal = TRUE
VEGF.is_internal = TRUE
VHL.is_internal = TRUE
WNT.is_internal = TRUE
YWHAZ.is_internal = TRUE
ZBTB17.is_internal = TRUE
[Acidosis].istate = 0.5[1], 0.5[0]
[Androgen].istate = 0.5[1], 0.5[0]
[Carcinogen].istate = 0.5[1], 0.5[0]
[Hypoxia].istate = 0.5[1], 0.5[0]
[Nutrients].istate = 0.5[1], 0.5[0]
[AKT].istate = 0.26212[1], 0.73788[0]
[AMP_ATP].istate = 0.42442[1], 0.57558[0]
[AMPK].istate = 0.20004[1], 0.79996[0]
[APAF1].istate = 0.13051[1], 0.86949[0]
[AR].istate = 0.04759[1], 0.95241[0]
[ATM].istate = 0.03429[1], 0.96571[0]
[ATR].istate = 0.07287[1], 0.92713[0]
[AXIN1].istate = 0.60454[1], 0.39546000000000003[0]
[BAD].istate = 0.97749[1], 0.02251000000000003[0]
[Bak].istate = 0.65188[1], 0.34812[0]
[BAX].istate = 0.92343[1], 0.07657000000000003[0]
[Bcl_XL].istate = 0.64658[1], 0.35341999999999996[0]
[BCL2].istate = 0.75395[1], 0.24605[0]
[beta_catenin].istate = 0.10157[1], 0.8984300000000001[0]
[BIRC5].istate = 0.82808[1], 0.17191999999999996[0]
[BRCA2].istate = 0.0338[1], 0.9662[0]
[Caspase8].istate = 0.03225[1], 0.96775[0]
[Caspase9].istate = 0.84295[1], 0.15705000000000002[0]
[CDH2].istate = 0.70257[1], 0.29742999999999997[0]
[cFLAR].istate = 0.11775[1], 0.88225[0]
[CHK1_2].istate = 0.82172[1], 0.17828[0]
[COX4I2].istate = 0.92753[1], 0.07247000000000003[0]
[CyclinB].istate = 0.27028[1], 0.7297199999999999[0]
[CyclinD].istate = 0.72704[1], 0.27296[0]
[CytoC].istate = 0.19524[1], 0.80476[0]
[DAXX].istate = 0.39839[1], 0.60161[0]
[Dsh].istate = 0.43973[1], 0.56027[0]
[E_cadherin].istate = 0.1479[1], 0.8521[0]
[E2F1].istate = 0.49376[1], 0.50624[0]
[eEF2].istate = 0.19618[1], 0.80382[0]
[eEF2K].istate = 0.29874[1], 0.70126[0]
[EGF].istate = 0.15633[1], 0.84367[0]
[EGFR].istate = 0.11225[1], 0.88775[0]
[EP300].istate = 0.00615[1], 0.99385[0]
[ERG].istate = 0.0[1], 1.0[0]
[ERK].istate = 0.43393[1], 0.5660700000000001[0]
[ETS1].istate = 0.15636[1], 0.84364[0]
[ETV1].istate = 0.47587[1], 0.52413[0]
[EZH2].istate = 0.50898[1], 0.49102[0]
[FADD].istate = 0.93078[1], 0.06921999999999995[0]
[FGF].istate = 0.35302[1], 0.64698[0]
[FGFR3].istate = 0.75244[1], 0.24756[0]
[FOS].istate = 0.79666[1], 0.20333999999999997[0]
[FOXA1].istate = 0.03349[1], 0.96651[0]
[FOXO].istate = 0.16098[1], 0.83902[0]
[FRS2].istate = 0.02543[1], 0.97457[0]
[GADD45].istate = 0.7284[1], 0.27159999999999995[0]
[GLI].istate = 0.60116[1], 0.39884[0]
[GLUT1].istate = 0.34837[1], 0.6516299999999999[0]
[GSH].istate = 0.76091[1], 0.23909000000000002[0]
[GSK3].istate = 0.13645[1], 0.86355[0]
[HIF1].istate = 0.01443[1], 0.98557[0]
[HSPs].istate = 0.62459[1], 0.37541[0]
[IDH1].istate = 0.25161[1], 0.74839[0]
[IKK].istate = 0.37016[1], 0.62984[0]
[JNK].istate = 0.14587[1], 0.8541300000000001[0]
[JUN].istate = 0.64486[1], 0.35514[0]
[Lactic_acid].istate = 0.22128[1], 0.77872[0]
[LDHA].istate = 0.22128[1], 0.77872[0]
[MAP3K1_3].istate = 0.14503[1], 0.85497[0]
[MDM2].istate = 0.21731[1], 0.78269[0]
[MED12].istate = 0.01837[1], 0.98163[0]
[MEK1_2].istate = 0.50203[1], 0.49797[0]
[ZBTB17].istate = 0.94683[1], 0.05317000000000005[0]
[mTORC1].istate = 0.48653[1], 0.51347[0]
[mTORC2].istate = 0.55143[1], 0.44857[0]
[MXI1].istate = 0.1405[1], 0.8594999999999999[0]
[MYC].istate = 0.26352[1], 0.73648[0]
[MYC_MAX].istate = 0.45733[1], 0.54267[0]
[NCOA3].istate = 0.11768[1], 0.88232[0]
[NCOR1].istate = 0.06534[1], 0.93466[0]
[NCOR2].istate = 0.26003[1], 0.73997[0]
[NF_kB].istate = 0.39859[1], 0.60141[0]
[NF1].istate = 0.09726[1], 0.90274[0]
[NKX3_1].istate = 0.1177[1], 0.8823[0]
[p14ARF].istate = 0.65382[1], 0.34618000000000004[0]
[p15].istate = 0.48761[1], 0.51239[0]
[p21].istate = 0.66984[1], 0.33016[0]
[p38].istate = 0.10544[1], 0.89456[0]
[p53].istate = 0.28838[1], 0.7116199999999999[0]
[p70S6kab].istate = 0.5257[1], 0.47430000000000005[0]
[p90RSK].istate = 0.4235[1], 0.5765[0]
[PDK1].istate = 0.13761[1], 0.86239[0]
[PHDs].istate = 0.58051[1], 0.41949000000000003[0]
[PI3K].istate = 0.30552[1], 0.69448[0]
[PIP3].istate = 0.0325[1], 0.9675[0]
[PKC].istate = 0.45229[1], 0.5477099999999999[0]
[PTCH1].istate = 0.36443[1], 0.63557[0]
[PTEN].istate = 0.29494[1], 0.70506[0]
[RAF].istate = 0.38072[1], 0.61928[0]
[RAGS].istate = 0.54154[1], 0.45846[0]
[RAS].istate = 0.28631[1], 0.7136899999999999[0]
[RB1].istate = 0.01935[1], 0.98065[0]
[Rheb].istate = 0.39146[1], 0.6085400000000001[0]
[ROS].istate = 0.61216[1], 0.38783999999999996[0]
[RTK].istate = 0.43727[1], 0.56273[0]
[RUNX2].istate = 0.63823[1], 0.36177000000000004[0]
[SHH].istate = 0.59745[1], 0.40254999999999996[0]
[Slug].istate = 0.55772[1], 0.44228[0]
[SMAD].istate = 0.33097[1], 0.66903[0]
[SMO].istate = 0.82768[1], 0.17232000000000003[0]
[Snail].istate = 0.72687[1], 0.27313[0]
[SPOP].istate = 0.26274[1], 0.73726[0]
[TAK1].istate = 0.08855[1], 0.91145[0]
[TCF].istate = 0.44815[1], 0.55185[0]
[TERT].istate = 0.71068[1], 0.28932[0]
[TGFb].istate = 0.48235[1], 0.5176499999999999[0]
[TGFBR].istate = 0.25425[1], 0.74575[0]
[TNFalpha].istate = 0.56245[1], 0.43755[0]
[TSC1_2].istate = 0.55355[1], 0.44645[0]
[TWIST1].istate = 0.1701[1], 0.8299[0]
[VHL].istate = 0.03274[1], 0.96726[0]
[WNT].istate = 0.58573[1], 0.41427[0]
[YWHAZ].istate = 0.12548[1], 0.87452[0]
[BRCA1].istate=1[1], 0[1]
[VEGF].istate=1[1], 0[1]
