# Supplementary material for: Patient-specific Boolean models of signalling networks guide personalised treatments
Source: eLife. 2022 Feb 15;11:e72626. doi: 10.7554/eLife.72626 (PMC9018074; doi:10.7554/eLife.72626)
Supplement: Supplementary file 3. [file elife-72626-supp3.zip › SuppFile 3 TCGA model files/TCGA_mutCNA_RNA_models/PC_20191219_TCGA_mutCNA_RNA_122.cfg]

$u_Acidosis = 1
$d_Acidosis = 1
$u_AKT=0.65723
$d_AKT=1.52154
$u_AMP_ATP=5.15213
$d_AMP_ATP=0.19409
$u_AMPK=5.1532
$d_AMPK=0.19405
$u_Androgen = 1
$d_Androgen = 1
$u_Angiogenesis = 1
$d_Angiogenesis = 1
$u_Apoptosis = 1
$d_Apoptosis = 1
$u_AR=1.87376
$d_AR=0.53369
$u_AR_ERG = 1
$d_AR_ERG = 1
$u_ATM=0.48299
$d_ATM=2.07044
$u_ATR=1.59926
$d_ATR=0.62529
$u_AXIN1=45.56759
$d_AXIN1=0.02195
$u_BAD=0.19296
$d_BAD=5.18242
$u_Bak=7.91923
$d_Bak=0.12627
$u_BAX=24.21248
$d_BAX=0.0413
$u_BCL2=1.05907
$d_BCL2=0.94422
$u_Bcl_XL=0.64371
$d_Bcl_XL=1.55349
$u_beta_catenin=0.01644
$d_beta_catenin=60.82725
$u_BIRC5=22.71118
$d_BIRC5=0.04403
$u_BMP2 = 1
$d_BMP2 = 1
$u_BRCA1=45.26158
$d_BRCA1=0.02209
$u_BRCA2=22.60827
$d_BRCA2=0.04423
$u_Carcinogen = 1
$d_Carcinogen = 1
$u_Caspase3 = 1
$d_Caspase3 = 1
$u_Caspase8=55.29872
$d_Caspase8=0.01808
$u_Caspase9=0.01707
$d_Caspase9=58.58231
$u_CDH2=0.19185
$d_CDH2=5.21241
$u_cFLAR=4.11176
$d_cFLAR=0.2432
$u_CHK1_2=26.56444
$d_CHK1_2=0.03764
$u_COX4I2=0.51412
$d_COX4I2=1.94507
$u_CyclinB=5.91983
$d_CyclinB=0.16892
$u_CyclinD=0.0718
$d_CyclinD=13.92758
$u_CytoC=59.45973
$d_CytoC=0.01682
$u_APAF1=0.89888
$d_APAF1=1.1125
$u_DAXX=0.36281
$d_DAXX=2.75626
$u_DNA_Damage = 1
$d_DNA_Damage = 1
$u_DNA_Repair = 1
$d_DNA_Repair = 1
$u_Dsh=0.54706
$d_Dsh=1.82795
$u_E2F1=18.93636
$d_E2F1=0.05281
$u_E_cadherin=0.06361
$d_E_cadherin=15.7208
$u_eEF2=1.59877
$d_eEF2=0.62548
$u_eEF2K=0.15988
$d_eEF2K=6.25469
$u_EMT = 1
$d_EMT = 1
$u_EP300=0.18357
$d_EP300=5.44751
$u_ERG=0.01
$d_ERG=100.0
$u_ERK=3.63652
$d_ERK=0.27499
$u_ETS1=0.58057
$d_ETS1=1.72245
$u_ETV1=0.0976
$d_ETV1=10.2459
$u_EZH2=72.31712
$d_EZH2=0.01383
$u_FADD=5.11518
$d_FADD=0.1955
$u_FOS=0.01778
$d_FOS=56.24297
$u_JUN=0.02314
$d_JUN=43.21521
$u_FOXA1=0.13629
$d_FOXA1=7.3373
$u_FOXO=0.29109
$d_FOXO=3.43536
$u_EGF=9.86983
$d_EGF=0.10132
$u_EGFR=5.01733
$d_EGFR=0.19931
$u_FGF=0.03102
$d_FGF=32.23727
$u_FGFR3=0.7722
$d_FGFR3=1.295
$u_FRS2=0.05905
$d_FRS2=16.9348
$u_GADD45=0.06683
$d_GADD45=14.96334
$u_GLI=0.07844
$d_GLI=12.7486
$u_GLUT1=8.79436
$d_GLUT1=0.11371
$u_Glycolysis = 1
$d_Glycolysis = 1
$u_GSH=10.38228
$d_GSH=0.09632
$u_GSK3=0.1868
$d_GSK3=5.35332
$u_HIF1=0.04015
$d_HIF1=24.9066
$u_HSPs=0.21831
$d_HSPs=4.58064
$u_Hypermethylation = 1
$d_Hypermethylation = 1
$u_Hypoxia = 1
$d_Hypoxia = 1
$u_IDH1=49.40335
$d_IDH1=0.02024
$u_Invasion = 1
$d_Invasion = 1
$u_IKK=4.58868
$d_IKK=0.21793
$u_JNK=3.25721
$d_JNK=0.30701
$u_Lactic_acid=24.79027
$d_Lactic_acid=0.04034
$u_LDHA=24.79027
$d_LDHA=0.04034
$u_MAP3K1_3=0.04075
$d_MAP3K1_3=24.53988
$u_MDM2=0.04375
$d_MDM2=22.85714
$u_MED12=0.03651
$d_MED12=27.38976
$u_MEK1_2=1.62162
$d_MEK1_2=0.61667
$u_Metastasis = 1
$d_Metastasis = 1
$u_Migration = 1
$d_Migration = 1
$u_mTORC1=6.04149
$d_mTORC1=0
$u_mTORC2=2.80991
$d_mTORC2=0
$u_MXI1=0.0888
$d_MXI1=11.26126
$u_MYC=20.42723
$d_MYC=0
$u_MYC_MAX=1.54781
$d_MYC_MAX=0
$u_NCOA3=1.24496
$d_NCOA3=0.80324
$u_NCOR1=10.72146
$d_NCOR1=0.09327
$u_NCOR2=0.01737
$d_NCOR2=57.57052
$u_NF1=0.35975
$d_NF1=2.77971
$u_NF_kB=0.3227
$d_NF_kB=3.09885
$u_NKX3_1=0.5437
$d_NKX3_1=1.83925
$u_Nutrients = 1
$d_Nutrients = 1
$u_p14ARF=0.13142
$d_p14ARF=7.60919
$u_p15=0.10951
$d_p15=9.13159
$u_p21=0.10056
$d_p21=9.94431
$u_p38=0.46676
$d_p38=2.14243
$u_p53=0
$d_p53=0.36673
$u_p70S6kab=0.08297
$d_p70S6kab=12.05255
$u_p90RSK=0.2263
$d_p90RSK=4.41891
$u_PDK1=12.53491
$d_PDK1=0.07978
$u_PHDs=0.39937
$d_PHDs=2.50394
$u_PI3K=0.7353
$d_PI3K=1.35999
$u_PIP3=0.21682
$d_PIP3=4.61212
$u_PKC=0.24291
$d_PKC=4.11675
$u_Proliferation = 1
$d_Proliferation = 1
$u_PTCH1=0.0825
$d_PTCH1=12.12121
$u_PTEN=0.13386
$d_PTEN=7.47049
$u_Quiescence = 1
$d_Quiescence = 1
$u_RAF=1.22789
$d_RAF=0.81441
$u_RAGS=0.04201
$d_RAGS=23.80386
$u_RAS=0.93532
$d_RAS=1.06915
$u_RB1=0.05146
$d_RB1=19.43257
$u_Rheb=84.26867
$d_Rheb=0.01187
$u_ROS=18.87477
$d_ROS=0.05298
$u_RTK=0.16853
$d_RTK=5.93366
$u_RUNX2=0.34123
$d_RUNX2=2.93057
$u_SHH=0.07712
$d_SHH=12.9668
$u_Slug=0.02785
$d_Slug=35.90664
$u_SMAD=0.06323
$d_SMAD=15.81528
$u_SMO=0.95063
$d_SMO=1.05193
$u_Snail=0.39707
$d_Snail=2.51845
$u_SPOP=0.05001
$d_SPOP=0
$u_TAK1=0.07924
$d_TAK1=12.61989
$u_TCF=0.12079
$d_TCF=8.27883
$u_TERT=29.76509
$d_TERT=0.0336
$u_TGFb=0.26078
$d_TGFb=3.83465
$u_TGFBR=0.14399
$d_TGFBR=6.94493
$u_fused_event = 1
$d_fused_event = 1
$u_TNFalpha=0.49685
$d_TNFalpha=0
$u_TSC1_2=0.45404
$d_TSC1_2=2.20245
$u_TWIST1=7.27525
$d_TWIST1=0.13745
$u_VEGF=0.45911
$d_VEGF=2.17813
$u_VHL=0.59919
$d_VHL=1.66892
$u_WNT=0.12662
$d_WNT=7.89765
$u_YWHAZ=8.87502
$d_YWHAZ=0
$u_ZBTB17=0.08002
$d_ZBTB17=12.49688
discrete_time = 0
use_physrandgen = FALSE
seed_pseudorandom = 100
// sample_count = 500000
sample_count = 5000
max_time = 50
//time_tick = 0.01
time_tick = 0.1
thread_count = 1
statdist_traj_count = 100
statdist_cluster_threshold = 0.9
display_traj = 0
statdist_similarity_cache_max_size = 20000
//artificial nodes istate should be null
fused_event.istate=0
AR_ERG.istate=0	Acidosis.is_internal = TRUE
AKT.is_internal = TRUE
AMPK.is_internal = TRUE
AMP_ATP.is_internal = TRUE
Androgen.is_internal = TRUE
Angiogenesis.is_internal = TRUE
APAF1.is_internal = TRUE
Apoptosis.is_internal = FALSE
AR.is_internal = TRUE
AR_ERG.is_internal = TRUE
ATM.is_internal = TRUE
ATR.is_internal = TRUE
AXIN1.is_internal = TRUE
BAD.is_internal = TRUE
Bak.is_internal = TRUE
BAX.is_internal = TRUE
BCL2.is_internal = TRUE
Bcl_XL.is_internal = TRUE
beta_catenin.is_internal = TRUE
BIRC5.is_internal = TRUE
BMP2.is_internal = TRUE
BRCA1.is_internal = TRUE
BRCA2.is_internal = TRUE
Carcinogen.is_internal = TRUE
Caspase3.is_internal = TRUE
Caspase8.is_internal = TRUE
Caspase9.is_internal = TRUE
CDH2.is_internal = TRUE
cFLAR.is_internal = TRUE
CHK1_2.is_internal = TRUE
COX4I2.is_internal = TRUE
CyclinB.is_internal = TRUE
CyclinD.is_internal = TRUE
CytoC.is_internal = TRUE
DAXX.is_internal = TRUE
DNA_Damage.is_internal = TRUE
DNA_Repair.is_internal = TRUE
Dsh.is_internal = TRUE
E2F1.is_internal = TRUE
eEF2.is_internal = TRUE
eEF2K.is_internal = TRUE
EGF.is_internal = TRUE
EGFR.is_internal = TRUE
EMT.is_internal = TRUE
EP300.is_internal = TRUE
ERG.is_internal = TRUE
ERK.is_internal = TRUE
ETS1.is_internal = TRUE
ETV1.is_internal = TRUE
EZH2.is_internal = TRUE
E_cadherin.is_internal = TRUE
FADD.is_internal = TRUE
FGF.is_internal = TRUE
FGFR3.is_internal = TRUE
FOS.is_internal = TRUE
FOXA1.is_internal = TRUE
FOXO.is_internal = TRUE
FRS2.is_internal = TRUE
fused_event.is_internal = TRUE
GADD45.is_internal = TRUE
GLI.is_internal = TRUE
GLUT1.is_internal = TRUE
Glycolysis.is_internal = TRUE
GSH.is_internal = TRUE
GSK3.is_internal = TRUE
HIF1.is_internal = TRUE
HSPs.is_internal = TRUE
Hypermethylation.is_internal = TRUE
Hypoxia.is_internal = TRUE
IDH1.is_internal = TRUE
IKK.is_internal = TRUE
Invasion.is_internal = TRUE
JNK.is_internal = TRUE
JUN.is_internal = TRUE
Lactic_acid.is_internal = TRUE
LDHA.is_internal = TRUE
MAP3K1_3.is_internal = TRUE
MDM2.is_internal = TRUE
MED12.is_internal = TRUE
MEK1_2.is_internal = TRUE
Metastasis.is_internal = TRUE
Migration.is_internal = TRUE
mTORC1.is_internal = TRUE
mTORC2.is_internal = TRUE
MXI1.is_internal = TRUE
MYC.is_internal = TRUE
MYC_MAX.is_internal = TRUE
NCOA3.is_internal = TRUE
NCOR1.is_internal = TRUE
NCOR2.is_internal = TRUE
NF1.is_internal = TRUE
NF_kB.is_internal = TRUE
NKX3_1.is_internal = TRUE
Nutrients.is_internal = TRUE
p14ARF.is_internal = TRUE
p15.is_internal = TRUE
p21.is_internal = TRUE
p38.is_internal = TRUE
p53.is_internal = TRUE
p70S6kab.is_internal = TRUE
p90RSK.is_internal = TRUE
PDK1.is_internal = TRUE
PHDs.is_internal = TRUE
PI3K.is_internal = TRUE
PIP3.is_internal = TRUE
PKC.is_internal = TRUE
Proliferation.is_internal = FALSE
PTCH1.is_internal = TRUE
PTEN.is_internal = TRUE
Quiescence.is_internal = FALSE
RAF.is_internal = TRUE
RAGS.is_internal = TRUE
RAS.is_internal = TRUE
RB1.is_internal = TRUE
Rheb.is_internal = TRUE
ROS.is_internal = TRUE
RTK.is_internal = TRUE
RUNX2.is_internal = TRUE
SHH.is_internal = TRUE
Slug.is_internal = TRUE
SMAD.is_internal = TRUE
SMO.is_internal = TRUE
Snail.is_internal = TRUE
SPOP.is_internal = TRUE
TAK1.is_internal = TRUE
TCF.is_internal = TRUE
TERT.is_internal = TRUE
TGFb.is_internal = TRUE
TGFBR.is_internal = TRUE
TNFalpha.is_internal = TRUE
TSC1_2.is_internal = TRUE
TWIST1.is_internal = TRUE
VEGF.is_internal = TRUE
VHL.is_internal = TRUE
WNT.is_internal = TRUE
YWHAZ.is_internal = TRUE
ZBTB17.is_internal = TRUE
[Acidosis].istate = 0.5[1], 0.5[0]
[Androgen].istate = 0.5[1], 0.5[0]
[Carcinogen].istate = 0.5[1], 0.5[0]
[Hypoxia].istate = 0.5[1], 0.5[0]
[Nutrients].istate = 0.5[1], 0.5[0]
[AKT].istate = 0.45443[1], 0.54557[0]
[AMP_ATP].istate = 0.678[1], 0.32199999999999995[0]
[AMPK].istate = 0.67802[1], 0.32198000000000004[0]
[APAF1].istate = 0.48843[1], 0.5115700000000001[0]
[AR].istate = 0.56818[1], 0.43182[0]
[ATM].istate = 0.42098[1], 0.57902[0]
[ATR].istate = 0.55098[1], 0.44902[0]
[AXIN1].istate = 0.91466[1], 0.08533999999999997[0]
[BAD].istate = 0.32136[1], 0.67864[0]
[Bak].istate = 0.72467[1], 0.27532999999999996[0]
[BAX].istate = 0.84601[1], 0.15398999999999996[0]
[Bcl_XL].istate = 0.45217[1], 0.54783[0]
[BCL2].istate = 0.50623[1], 0.49377000000000004[0]
[beta_catenin].istate = 0.05396[1], 0.94604[0]
[BIRC5].istate = 0.83906[1], 0.16093999999999997[0]
[BRCA1].istate = 0.91393[1], 0.08606999999999998[0]
[BRCA2].istate = 0.83857[1], 0.16142999999999996[0]
[Caspase8].istate = 0.93568[1], 0.06432000000000004[0]
[Caspase9].istate = 0.05803[1], 0.94197[0]
[CDH2].istate = 0.32074[1], 0.67926[0]
[cFLAR].istate = 0.65351[1], 0.34648999999999996[0]
[CHK1_2].istate = 0.85608[1], 0.14392000000000005[0]
[COX4I2].istate = 0.42777[1], 0.57223[0]
[CyclinB].istate = 0.69308[1], 0.30691999999999997[0]
[CyclinD].istate = 0.21404[1], 0.78596[0]
[CytoC].istate = 0.94356[1], 0.056440000000000046[0]
[DAXX].istate = 0.38992[1], 0.61008[0]
[Dsh].istate = 0.43451[1], 0.56549[0]
[E_cadherin].istate = 0.20087[1], 0.79913[0]
[E2F1].istate = 0.81932[1], 0.18067999999999995[0]
[eEF2].istate = 0.55095[1], 0.44904999999999995[0]
[eEF2K].istate = 0.30095[1], 0.69905[0]
[EGF].istate = 0.74858[1], 0.25142[0]
[EGFR].istate = 0.67512[1], 0.32487999999999995[0]
[EP300].istate = 0.31595[1], 0.68405[0]
[ERG].istate = 0.0[1], 1.0[0]
[ERK].istate = 0.64017[1], 0.35983[0]
[ETS1].istate = 0.44096[1], 0.55904[0]
[ETV1].istate = 0.24736[1], 0.75264[0]
[EZH2].istate = 0.96481[1], 0.035190000000000055[0]
[FADD].istate = 0.67722[1], 0.32277999999999996[0]
[FGF].istate = 0.12293[1], 0.87707[0]
[FGFR3].istate = 0.47193[1], 0.52807[0]
[FOS].istate = 0.06251[1], 0.93749[0]
[FOXA1].istate = 0.28361[1], 0.7163900000000001[0]
[FOXO].istate = 0.36601[1], 0.63399[0]
[FRS2].istate = 0.19281[1], 0.80719[0]
[GADD45].istate = 0.20624[1], 0.79376[0]
[GLI].istate = 0.22363[1], 0.77637[0]
[GLUT1].istate = 0.73605[1], 0.26395[0]
[GSH].istate = 0.75407[1], 0.24592999999999998[0]
[GSK3].istate = 0.31785[1], 0.68215[0]
[HIF1].istate = 0.15093[1], 0.84907[0]
[HSPs].istate = 0.33477[1], 0.66523[0]
[IDH1].istate = 0.92344[1], 0.07655999999999996[0]
[IKK].istate = 0.66542[1], 0.33458[0]
[JNK].istate = 0.62821[1], 0.37178999999999995[0]
[JUN].istate = 0.0911[1], 0.9089[0]
[Lactic_acid].istate = 0.84857[1], 0.15142999999999995[0]
[LDHA].istate = 0.84857[1], 0.15142999999999995[0]
[MAP3K1_3].istate = 0.15253[1], 0.84747[0]
[MDM2].istate = 0.16025[1], 0.83975[0]
[MED12].istate = 0.1406[1], 0.8593999999999999[0]
[MEK1_2].istate = 0.55249[1], 0.44750999999999996[0]
[ZBTB17].istate = 0.22579[1], 0.7742100000000001[0]
[MXI1].istate = 0.2371[1], 0.7629[0]
[NCOA3].istate = 0.52379[1], 0.47621[0]
[NCOR1].istate = 0.75756[1], 0.24244[0]
[NCOR2].istate = 0.05994[1], 0.94006[0]
[NF_kB].istate = 0.3772[1], 0.6228[0]
[NF1].istate = 0.389[1], 0.611[0]
[NKX3_1].istate = 0.43384[1], 0.56616[0]
[p14ARF].istate = 0.27966[1], 0.72034[0]
[p15].istate = 0.25987[1], 0.74013[0]
[p21].istate = 0.2506[1], 0.7494000000000001[0]
[p38].istate = 0.41727[1], 0.58273[0]
[p70S6kab].istate = 0.22973[1], 0.77027[0]
[p90RSK].istate = 0.33867[1], 0.66133[0]
[PDK1].istate = 0.77453[1], 0.22546999999999995[0]
[PHDs].istate = 0.40034[1], 0.5996600000000001[0]
[PI3K].istate = 0.46662[1], 0.53338[0]
[PIP3].istate = 0.33403[1], 0.66597[0]
[PKC].istate = 0.34636[1], 0.65364[0]
[PTCH1].istate = 0.22911[1], 0.77089[0]
[PTEN].istate = 0.28167[1], 0.71833[0]
[RAF].istate = 0.52229[1], 0.47770999999999997[0]
[RAGS].istate = 0.15583[1], 0.84417[0]
[RAS].istate = 0.49274[1], 0.50726[0]
[RB1].istate = 0.17787[1], 0.82213[0]
[Rheb].istate = 0.98142[1], 0.01858000000000004[0]
[ROS].istate = 0.81897[1], 0.18103000000000002[0]
[RTK].istate = 0.30667[1], 0.69333[0]
[RUNX2].istate = 0.38326[1], 0.6167400000000001[0]
[SHH].istate = 0.22179[1], 0.7782100000000001[0]
[Slug].istate = 0.11122[1], 0.88878[0]
[SMAD].istate = 0.20023[1], 0.79977[0]
[SMO].istate = 0.4945[1], 0.5055000000000001[0]
[Snail].istate = 0.39972[1], 0.6002799999999999[0]
[TAK1].istate = 0.22474[1], 0.7752600000000001[0]
[TCF].istate = 0.27051[1], 0.72949[0]
[TERT].istate = 0.86843[1], 0.13156999999999996[0]
[TGFb].istate = 0.35407[1], 0.64593[0]
[TGFBR].istate = 0.28958[1], 0.71042[0]
[TSC1_2].istate = 0.41427[1], 0.58573[0]
[TWIST1].istate = 0.71546[1], 0.28454[0]
[VEGF].istate = 0.41548[1], 0.5845199999999999[0]
[VHL].istate = 0.44439[1], 0.5556099999999999[0]
[WNT].istate = 0.27562[1], 0.72438[0]
[mTORC1].istate=1[1], 0[1]
[mTORC2].istate=1[1], 0[1]
[MYC].istate=1[1], 0[1]
[MYC_MAX].istate=1[1], 0[1]
[p53].istate=0[1], 1[0]
[SPOP].istate=1[1], 0[1]
[TNFalpha].istate=1[1], 0[1]
[YWHAZ].istate=1[1], 0[1]
