# Supplementary material for: Patient-specific Boolean models of signalling networks guide personalised treatments
Source: eLife. 2022 Feb 15;11:e72626. doi: 10.7554/eLife.72626 (PMC9018074; doi:10.7554/eLife.72626)
Supplement: Supplementary file 3. [file elife-72626-supp3.zip › SuppFile 3 TCGA model files/TCGA_mutCNA_RNA_models/PC_20191219_TCGA_mutCNA_RNA_123.cfg]

$u_Acidosis = 1
$d_Acidosis = 1
$u_AKT=0.42867
$d_AKT=2.3328
$u_AMP_ATP=0.18283
$d_AMP_ATP=5.46956
$u_AMPK=1.04229
$d_AMPK=0.95943
$u_Androgen = 1
$d_Androgen = 1
$u_Angiogenesis = 1
$d_Angiogenesis = 1
$u_Apoptosis = 1
$d_Apoptosis = 1
$u_AR=3.41835
$d_AR=0.29254
$u_AR_ERG = 1
$d_AR_ERG = 1
$u_ATM=17.5455
$d_ATM=0.05699
$u_ATR=5.58625
$d_ATR=0.17901
$u_AXIN1=0.04878
$d_AXIN1=20.50021
$u_BAD=0.06225
$d_BAD=16.06426
$u_Bak=0.02412
$d_Bak=41.45937
$u_BAX=0.02609
$d_BAX=38.32886
$u_BCL2=54.97035
$d_BCL2=0.01819
$u_Bcl_XL=0.10797
$d_Bcl_XL=9.26183
$u_beta_catenin=17.07947
$d_beta_catenin=0.05855
$u_BIRC5=0.04377
$d_BIRC5=22.8467
$u_BMP2 = 1
$d_BMP2 = 1
$u_BRCA1=4.88758
$d_BRCA1=0.2046
$u_BRCA2=5.005
$d_BRCA2=0.1998
$u_Carcinogen = 1
$d_Carcinogen = 1
$u_Caspase3 = 1
$d_Caspase3 = 1
$u_Caspase8=0.7003
$d_Caspase8=1.42796
$u_Caspase9=0.45317
$d_Caspase9=2.20668
$u_CDH2=0.44468
$d_CDH2=2.24881
$u_cFLAR=5.05053
$d_cFLAR=0.198
$u_CHK1_2=0.16773
$d_CHK1_2=5.96196
$u_COX4I2=0.02896
$d_COX4I2=34.53039
$u_CyclinB=0.2208
$d_CyclinB=4.52899
$u_CyclinD=1.12968
$d_CyclinD=0.88521
$u_CytoC=0.06367
$d_CytoC=15.70598
$u_APAF1=19.7671
$d_APAF1=0.05059
$u_DAXX=0.11997
$d_DAXX=8.33542
$u_DNA_Damage = 1
$d_DNA_Damage = 1
$u_DNA_Repair = 1
$d_DNA_Repair = 1
$u_Dsh=0.56978
$d_Dsh=1.75506
$u_E2F1=0.11719
$d_E2F1=8.53315
$u_E_cadherin=10.00989
$d_E_cadherin=0.0999
$u_eEF2=0.04482
$d_eEF2=22.31147
$u_eEF2K=10.88847
$d_eEF2K=0.09184
$u_EMT = 1
$d_EMT = 1
$u_EP300=13.12223
$d_EP300=0.07621
$u_ERG=0.01175
$d_ERG=85.10638
$u_ERK=0.81138
$d_ERK=1.23247
$u_ETS1=1.01536
$d_ETS1=0.98487
$u_ETV1=3.07275
$d_ETV1=0.32544
$u_EZH2=0.07963
$d_EZH2=12.55808
$u_FADD=0.27931
$d_FADD=3.58025
$u_FOS=0.17845
$d_FOS=5.60381
$u_JUN=0.19821
$d_JUN=5.04515
$u_FOXA1=1.45014
$d_FOXA1=0.68959
$u_FOXO=4.8743
$d_FOXO=0.20516
$u_EGF=0.07877
$d_EGF=12.69519
$u_EGFR=23.88557
$d_EGFR=0.04187
$u_FGF=0.62002
$d_FGF=1.61285
$u_FGFR3=2.1332
$d_FGFR3=0.46878
$u_FRS2=38.78293
$d_FRS2=0.02578
$u_GADD45=0.17609
$d_GADD45=5.67891
$u_GLI=0.47666
$d_GLI=2.09793
$u_GLUT1=6.34369
$d_GLUT1=0.15764
$u_Glycolysis = 1
$d_Glycolysis = 1
$u_GSH=0.05255
$d_GSH=19.0295
$u_GSK3=1.47415
$d_GSK3=0.67836
$u_HIF1=6.16827
$d_HIF1=0.16212
$u_HSPs=0.2368
$d_HSPs=4.22297
$u_Hypermethylation = 1
$d_Hypermethylation = 1
$u_Hypoxia = 1
$d_Hypoxia = 1
$u_IDH1=14.1929
$d_IDH1=0.07046
$u_Invasion = 1
$d_Invasion = 1
$u_IKK=4.43386
$d_IKK=0.22554
$u_JNK=7.40092
$d_JNK=0.13512
$u_Lactic_acid=0.20632
$d_Lactic_acid=4.84684
$u_LDHA=0.20632
$d_LDHA=4.84684
$u_MAP3K1_3=7.22789
$d_MAP3K1_3=0.13835
$u_MDM2=23.50316
$d_MDM2=0.04255
$u_MED12=10.45185
$d_MED12=0.09568
$u_MEK1_2=0.10284
$d_MEK1_2=9.72384
$u_Metastasis = 1
$d_Metastasis = 1
$u_Migration = 1
$d_Migration = 1
$u_mTORC1=0.60552
$d_mTORC1=1.65147
$u_mTORC2=0.94779
$d_mTORC2=1.05509
$u_MXI1=2.473
$d_MXI1=0.40437
$u_MYC=0.01736
$d_MYC=57.60369
$u_MYC_MAX=0.30294
$d_MYC_MAX=3.30098
$u_NCOA3=20.32942
$d_NCOA3=0.04919
$u_NCOR1=28.42753
$d_NCOR1=0.03518
$u_NCOR2=2.50816
$d_NCOR2=0.3987
$u_NF1=42.62326
$d_NF1=0.02346
$u_NF_kB=0.49385
$d_NF_kB=2.02491
$u_NKX3_1=24.8301
$d_NKX3_1=0.04027
$u_Nutrients = 1
$d_Nutrients = 1
$u_p14ARF=0.02234
$d_p14ARF=44.76276
$u_p15=2.02606
$d_p15=0.49357
$u_p21=0.08327
$d_p21=12.00913
$u_p38=5.12296
$d_p38=0.1952
$u_p53=0.87496
$d_p53=1.14291
$u_p70S6kab=0.86458
$d_p70S6kab=1.15663
$u_p90RSK=0.06526
$d_p90RSK=15.32332
$u_PDK1=7.65369
$d_PDK1=0.13066
$u_PHDs=1.07791
$d_PHDs=0.92772
$u_PI3K=2.67527
$d_PI3K=0.37379
$u_PIP3=22.08403
$d_PIP3=0.04528
$u_PKC=1.40206
$d_PKC=0.71324
$u_Proliferation = 1
$d_Proliferation = 1
$u_PTCH1=25.67842
$d_PTCH1=0.03894
$u_PTEN=6.17844
$d_PTEN=0.16185
$u_Quiescence = 1
$d_Quiescence = 1
$u_RAF=3.15611
$d_RAF=0.31685
$u_RAGS=0.94549
$d_RAGS=1.05765
$u_RAS=7.87926
$d_RAS=0.12692
$u_RB1=29.92435
$d_RB1=0.03342
$u_Rheb=0.23363
$d_Rheb=4.28027
$u_ROS=2.01178
$d_ROS=0.49707
$u_RTK=1.05533
$d_RTK=0.94757
$u_RUNX2=54.55295
$d_RUNX2=0.01833
$u_SHH=2.99629
$d_SHH=0.33375
$u_Slug=21.76035
$d_Slug=0.04596
$u_SMAD=22.79009
$d_SMAD=0.04388
$u_SMO=0.03677
$d_SMO=27.19608
$u_Snail=0.04276
$d_Snail=23.38634
$u_SPOP=2.5603
$d_SPOP=0.39058
$u_TAK1=16.72823
$d_TAK1=0.05978
$u_TCF=1.43299
$d_TCF=0.69784
$u_TERT=0.08599
$d_TERT=11.62926
$u_TGFb=0.49401
$d_TGFb=2.02425
$u_TGFBR=2.14699
$d_TGFBR=0.46577
$u_fused_event = 1
$d_fused_event = 1
$u_TNFalpha=0.43086
$d_TNFalpha=2.32094
$u_TSC1_2=0.36142
$d_TSC1_2=2.76686
$u_TWIST1=0.02763
$d_TWIST1=36.19254
$u_VEGF=0.65232
$d_VEGF=1.53299
$u_VHL=11.49267
$d_VHL=0.08701
$u_WNT=0.96557
$d_WNT=1.03566
$u_YWHAZ=4.35642
$d_YWHAZ=0.22955
$u_ZBTB17=0.01671
$d_ZBTB17=59.8444
discrete_time = 0
use_physrandgen = FALSE
seed_pseudorandom = 100
// sample_count = 500000
sample_count = 5000
max_time = 50
//time_tick = 0.01
time_tick = 0.1
thread_count = 1
statdist_traj_count = 100
statdist_cluster_threshold = 0.9
display_traj = 0
statdist_similarity_cache_max_size = 20000
//artificial nodes istate should be null
fused_event.istate=0
AR_ERG.istate=0	Acidosis.is_internal = TRUE
AKT.is_internal = TRUE
AMPK.is_internal = TRUE
AMP_ATP.is_internal = TRUE
Androgen.is_internal = TRUE
Angiogenesis.is_internal = TRUE
APAF1.is_internal = TRUE
Apoptosis.is_internal = FALSE
AR.is_internal = TRUE
AR_ERG.is_internal = TRUE
ATM.is_internal = TRUE
ATR.is_internal = TRUE
AXIN1.is_internal = TRUE
BAD.is_internal = TRUE
Bak.is_internal = TRUE
BAX.is_internal = TRUE
BCL2.is_internal = TRUE
Bcl_XL.is_internal = TRUE
beta_catenin.is_internal = TRUE
BIRC5.is_internal = TRUE
BMP2.is_internal = TRUE
BRCA1.is_internal = TRUE
BRCA2.is_internal = TRUE
Carcinogen.is_internal = TRUE
Caspase3.is_internal = TRUE
Caspase8.is_internal = TRUE
Caspase9.is_internal = TRUE
CDH2.is_internal = TRUE
cFLAR.is_internal = TRUE
CHK1_2.is_internal = TRUE
COX4I2.is_internal = TRUE
CyclinB.is_internal = TRUE
CyclinD.is_internal = TRUE
CytoC.is_internal = TRUE
DAXX.is_internal = TRUE
DNA_Damage.is_internal = TRUE
DNA_Repair.is_internal = TRUE
Dsh.is_internal = TRUE
E2F1.is_internal = TRUE
eEF2.is_internal = TRUE
eEF2K.is_internal = TRUE
EGF.is_internal = TRUE
EGFR.is_internal = TRUE
EMT.is_internal = TRUE
EP300.is_internal = TRUE
ERG.is_internal = TRUE
ERK.is_internal = TRUE
ETS1.is_internal = TRUE
ETV1.is_internal = TRUE
EZH2.is_internal = TRUE
E_cadherin.is_internal = TRUE
FADD.is_internal = TRUE
FGF.is_internal = TRUE
FGFR3.is_internal = TRUE
FOS.is_internal = TRUE
FOXA1.is_internal = TRUE
FOXO.is_internal = TRUE
FRS2.is_internal = TRUE
fused_event.is_internal = TRUE
GADD45.is_internal = TRUE
GLI.is_internal = TRUE
GLUT1.is_internal = TRUE
Glycolysis.is_internal = TRUE
GSH.is_internal = TRUE
GSK3.is_internal = TRUE
HIF1.is_internal = TRUE
HSPs.is_internal = TRUE
Hypermethylation.is_internal = TRUE
Hypoxia.is_internal = TRUE
IDH1.is_internal = TRUE
IKK.is_internal = TRUE
Invasion.is_internal = TRUE
JNK.is_internal = TRUE
JUN.is_internal = TRUE
Lactic_acid.is_internal = TRUE
LDHA.is_internal = TRUE
MAP3K1_3.is_internal = TRUE
MDM2.is_internal = TRUE
MED12.is_internal = TRUE
MEK1_2.is_internal = TRUE
Metastasis.is_internal = TRUE
Migration.is_internal = TRUE
mTORC1.is_internal = TRUE
mTORC2.is_internal = TRUE
MXI1.is_internal = TRUE
MYC.is_internal = TRUE
MYC_MAX.is_internal = TRUE
NCOA3.is_internal = TRUE
NCOR1.is_internal = TRUE
NCOR2.is_internal = TRUE
NF1.is_internal = TRUE
NF_kB.is_internal = TRUE
NKX3_1.is_internal = TRUE
Nutrients.is_internal = TRUE
p14ARF.is_internal = TRUE
p15.is_internal = TRUE
p21.is_internal = TRUE
p38.is_internal = TRUE
p53.is_internal = TRUE
p70S6kab.is_internal = TRUE
p90RSK.is_internal = TRUE
PDK1.is_internal = TRUE
PHDs.is_internal = TRUE
PI3K.is_internal = TRUE
PIP3.is_internal = TRUE
PKC.is_internal = TRUE
Proliferation.is_internal = FALSE
PTCH1.is_internal = TRUE
PTEN.is_internal = TRUE
Quiescence.is_internal = FALSE
RAF.is_internal = TRUE
RAGS.is_internal = TRUE
RAS.is_internal = TRUE
RB1.is_internal = TRUE
Rheb.is_internal = TRUE
ROS.is_internal = TRUE
RTK.is_internal = TRUE
RUNX2.is_internal = TRUE
SHH.is_internal = TRUE
Slug.is_internal = TRUE
SMAD.is_internal = TRUE
SMO.is_internal = TRUE
Snail.is_internal = TRUE
SPOP.is_internal = TRUE
TAK1.is_internal = TRUE
TCF.is_internal = TRUE
TERT.is_internal = TRUE
TGFb.is_internal = TRUE
TGFBR.is_internal = TRUE
TNFalpha.is_internal = TRUE
TSC1_2.is_internal = TRUE
TWIST1.is_internal = TRUE
VEGF.is_internal = TRUE
VHL.is_internal = TRUE
WNT.is_internal = TRUE
YWHAZ.is_internal = TRUE
ZBTB17.is_internal = TRUE
[Acidosis].istate = 0.5[1], 0.5[0]
[Androgen].istate = 0.5[1], 0.5[0]
[Carcinogen].istate = 0.5[1], 0.5[0]
[Hypoxia].istate = 0.5[1], 0.5[0]
[Nutrients].istate = 0.5[1], 0.5[0]
[AKT].istate = 0.40803[1], 0.59197[0]
[AMP_ATP].istate = 0.31551[1], 0.68449[0]
[AMPK].istate = 0.5045[1], 0.49550000000000005[0]
[APAF1].istate = 0.82399[1], 0.17601[0]
[AR].istate = 0.63345[1], 0.36655000000000004[0]
[ATM].istate = 0.81104[1], 0.18896000000000002[0]
[ATR].istate = 0.68678[1], 0.31322000000000005[0]
[AXIN1].istate = 0.17205[1], 0.82795[0]
[BAD].istate = 0.19854[1], 0.8014600000000001[0]
[Bak].istate = 0.09557[1], 0.90443[0]
[BAX].istate = 0.10414[1], 0.89586[0]
[Bcl_XL].istate = 0.25833[1], 0.74167[0]
[BCL2].istate = 0.93503[1], 0.06496999999999997[0]
[beta_catenin].istate = 0.80812[1], 0.19188000000000005[0]
[BIRC5].istate = 0.16029[1], 0.83971[0]
[BRCA1].istate = 0.67227[1], 0.32772999999999997[0]
[BRCA2].istate = 0.67485[1], 0.32515000000000005[0]
[Caspase8].istate = 0.46132[1], 0.53868[0]
[Caspase9].istate = 0.41406[1], 0.58594[0]
[CDH2].istate = 0.41201[1], 0.58799[0]
[cFLAR].istate = 0.67583[1], 0.32416999999999996[0]
[CHK1_2].istate = 0.30615[1], 0.6938500000000001[0]
[COX4I2].istate = 0.11545[1], 0.88455[0]
[CyclinB].istate = 0.336[1], 0.6639999999999999[0]
[CyclinD].istate = 0.51324[1], 0.48675999999999997[0]
[CytoC].istate = 0.20099[1], 0.79901[0]
[DAXX].istate = 0.26977[1], 0.7302299999999999[0]
[Dsh].istate = 0.43893[1], 0.56107[0]
[E_cadherin].istate = 0.75011[1], 0.24988999999999995[0]
[E2F1].istate = 0.26723[1], 0.7327699999999999[0]
[eEF2].istate = 0.16288[1], 0.83712[0]
[eEF2K].istate = 0.75924[1], 0.24075999999999997[0]
[EGF].istate = 0.22409[1], 0.77591[0]
[EGFR].istate = 0.84453[1], 0.15547[0]
[EP300].istate = 0.7795[1], 0.22050000000000003[0]
[ERG].istate = 0.01752[1], 0.98248[0]
[ERK].istate = 0.47731[1], 0.52269[0]
[ETS1].istate = 0.50166[1], 0.49834[0]
[ETV1].istate = 0.62188[1], 0.37812[0]
[EZH2].istate = 0.22527[1], 0.77473[0]
[FADD].istate = 0.36152[1], 0.6384799999999999[0]
[FGF].istate = 0.4481[1], 0.5519000000000001[0]
[FGFR3].istate = 0.58226[1], 0.41774[0]
[FOS].istate = 0.31288[1], 0.68712[0]
[FOXA1].istate = 0.54035[1], 0.45965[0]
[FOXO].istate = 0.67198[1], 0.32802[0]
[FRS2].istate = 0.89716[1], 0.10284000000000004[0]
[GADD45].istate = 0.31143[1], 0.68857[0]
[GLI].istate = 0.41955[1], 0.58045[0]
[GLUT1].istate = 0.70059[1], 0.29940999999999995[0]
[GSH].istate = 0.18014[1], 0.81986[0]
[GSK3].istate = 0.54214[1], 0.45786000000000004[0]
[HIF1].istate = 0.69754[1], 0.30245999999999995[0]
[HSPs].istate = 0.34359[1], 0.6564099999999999[0]
[IDH1].istate = 0.78802[1], 0.21197999999999995[0]
[IKK].istate = 0.6617[1], 0.33830000000000005[0]
[JNK].istate = 0.71732[1], 0.28268000000000004[0]
[JUN].istate = 0.32428[1], 0.67572[0]
[Lactic_acid].istate = 0.32864[1], 0.67136[0]
[LDHA].istate = 0.32864[1], 0.67136[0]
[MAP3K1_3].istate = 0.71475[1], 0.28525[0]
[MDM2].istate = 0.84278[1], 0.15722000000000003[0]
[MED12].istate = 0.7548[1], 0.24519999999999997[0]
[MEK1_2].istate = 0.25304[1], 0.7469600000000001[0]
[ZBTB17].istate = 0.05573[1], 0.9442699999999999[0]
[mTORC1].istate = 0.44553[1], 0.55447[0]
[mTORC2].istate = 0.49418[1], 0.5058199999999999[0]
[MXI1].istate = 0.59831[1], 0.40169[0]
[MYC].istate = 0.05991[1], 0.94009[0]
[MYC_MAX].istate = 0.37034[1], 0.62966[0]
[NCOA3].istate = 0.82703[1], 0.17296999999999996[0]
[NCOR1].istate = 0.86343[1], 0.13656999999999997[0]
[NCOR2].istate = 0.59984[1], 0.40015999999999996[0]
[NF_kB].istate = 0.4234[1], 0.5766[0]
[NF1].istate = 0.90741[1], 0.09258999999999995[0]
[NKX3_1].istate = 0.84874[1], 0.15125999999999995[0]
[p14ARF].istate = 0.08725[1], 0.91275[0]
[p15].istate = 0.57666[1], 0.42334000000000005[0]
[p21].istate = 0.23012[1], 0.76988[0]
[p38].istate = 0.67738[1], 0.32262[0]
[p53].istate = 0.4855[1], 0.5145[0]
[p70S6kab].istate = 0.4842[1], 0.5158[0]
[p90RSK].istate = 0.20366[1], 0.79634[0]
[PDK1].istate = 0.72097[1], 0.27903[0]
[PHDs].istate = 0.50815[1], 0.49185[0]
[PI3K].istate = 0.60684[1], 0.39315999999999995[0]
[PIP3].istate = 0.83602[1], 0.16398000000000001[0]
[PKC].istate = 0.53669[1], 0.46331[0]
[PTCH1].istate = 0.85239[1], 0.14761000000000002[0]
[PTEN].istate = 0.69772[1], 0.30228[0]
[RAF].istate = 0.62479[1], 0.37521000000000004[0]
[RAGS].istate = 0.49391[1], 0.5060899999999999[0]
[RAS].istate = 0.72412[1], 0.27588[0]
[RB1].istate = 0.86901[1], 0.13099000000000005[0]
[Rheb].istate = 0.34213[1], 0.65787[0]
[ROS].istate = 0.5759[1], 0.42410000000000003[0]
[RTK].istate = 0.50585[1], 0.49415[0]
[RUNX2].istate = 0.9342[1], 0.06579999999999997[0]
[SHH].istate = 0.61915[1], 0.38085[0]
[Slug].istate = 0.83442[1], 0.16557999999999995[0]
[SMAD].istate = 0.83944[1], 0.16056000000000004[0]
[SMO].istate = 0.14137[1], 0.85863[0]
[Snail].istate = 0.15777[1], 0.84223[0]
[SPOP].istate = 0.60207[1], 0.39793[0]
[TAK1].istate = 0.80586[1], 0.19413999999999998[0]
[TCF].istate = 0.53906[1], 0.46094[0]
[TERT].istate = 0.23361[1], 0.76639[0]
[TGFb].istate = 0.42343[1], 0.57657[0]
[TGFBR].istate = 0.58296[1], 0.41703999999999997[0]
[TNFalpha].istate = 0.40858[1], 0.5914200000000001[0]
[TSC1_2].istate = 0.3895[1], 0.6105[0]
[TWIST1].istate = 0.11035[1], 0.88965[0]
[VEGF].istate = 0.45361[1], 0.5463899999999999[0]
[VHL].istate = 0.76511[1], 0.23489000000000004[0]
[WNT].istate = 0.4962[1], 0.5038[0]
[YWHAZ].istate = 0.65978[1], 0.34021999999999997[0]
