# Supplementary material for: Patient-specific Boolean models of signalling networks guide personalised treatments
Source: eLife. 2022 Feb 15;11:e72626. doi: 10.7554/eLife.72626 (PMC9018074; doi:10.7554/eLife.72626)
Supplement: Supplementary file 3. [file elife-72626-supp3.zip › SuppFile 3 TCGA model files/TCGA_mutCNA_RNA_models/PC_20191219_TCGA_mutCNA_RNA_124.cfg]

$u_Acidosis = 1
$d_Acidosis = 1
$u_AKT=0
$d_AKT=4.54422
$u_AMP_ATP=0.06666
$d_AMP_ATP=15.0015
$u_AMPK=0.26534
$d_AMPK=3.76875
$u_Androgen = 1
$d_Androgen = 1
$u_Angiogenesis = 1
$d_Angiogenesis = 1
$u_Apoptosis = 1
$d_Apoptosis = 1
$u_AR=0.16992
$d_AR=5.88512
$u_AR_ERG = 1
$d_AR_ERG = 1
$u_ATM=1.97376
$d_ATM=0.50665
$u_ATR=0.75337
$d_ATR=1.32737
$u_AXIN1=30.91839
$d_AXIN1=0.03234
$u_BAD=1.02119
$d_BAD=0.97925
$u_Bak=9.64231
$d_Bak=0.10371
$u_BAX=4.46651
$d_BAX=0.22389
$u_BCL2=1.00971
$d_BCL2=0.99038
$u_Bcl_XL=0.08039
$d_Bcl_XL=12.43936
$u_beta_catenin=3.18017
$d_beta_catenin=0.31445
$u_BIRC5=0.88705
$d_BIRC5=1.12733
$u_BMP2 = 1
$d_BMP2 = 1
$u_BRCA1=0.42973
$d_BRCA1=2.32704
$u_BRCA2=4.0062
$d_BRCA2=0.24961
$u_Carcinogen = 1
$d_Carcinogen = 1
$u_Caspase3 = 1
$d_Caspase3 = 1
$u_Caspase8=9.8992
$d_Caspase8=0.10102
$u_Caspase9=0.13435
$d_Caspase9=7.44325
$u_CDH2=0.09231
$d_CDH2=10.83306
$u_cFLAR=19.43703
$d_cFLAR=0.05145
$u_CHK1_2=0.33466
$d_CHK1_2=2.98811
$u_COX4I2=0.12765
$d_COX4I2=7.83392
$u_CyclinB=1.51301
$d_CyclinB=0.66093
$u_CyclinD=2.96729
$d_CyclinD=0.33701
$u_CytoC=1.03531
$d_CytoC=0.96589
$u_APAF1=0.2403
$d_APAF1=4.16146
$u_DAXX=19.94497
$d_DAXX=0.05014
$u_DNA_Damage = 1
$d_DNA_Damage = 1
$u_DNA_Repair = 1
$d_DNA_Repair = 1
$u_Dsh=0.42961
$d_Dsh=2.32769
$u_E2F1=0.30604
$d_E2F1=3.26755
$u_E_cadherin=1.28605
$d_E_cadherin=0.77757
$u_eEF2=0.22903
$d_eEF2=4.36624
$u_eEF2K=7.56219
$d_eEF2K=0.13224
$u_EMT = 1
$d_EMT = 1
$u_EP300=1.13149
$d_EP300=0.88379
$u_ERG=0.01
$d_ERG=100.0
$u_ERK=0.29511
$d_ERK=3.38857
$u_ETS1=25.06921
$d_ETS1=0.03989
$u_ETV1=1.40235
$d_ETV1=0.71309
$u_EZH2=2.36196
$d_EZH2=0.42338
$u_FADD=9.29719
$d_FADD=0.10756
$u_FOS=0.07099
$d_FOS=14.08649
$u_JUN=0.04854
$d_JUN=20.60157
$u_FOXA1=1.24972
$d_FOXA1=0.80018
$u_FOXO=3.07019
$d_FOXO=0.32571
$u_EGF=0.07072
$d_EGF=14.14027
$u_EGFR=3.6929
$d_EGFR=0.27079
$u_FGF=0.80409
$d_FGF=1.24364
$u_FGFR3=6.3786
$d_FGFR3=0.15677
$u_FRS2=1.94603
$d_FRS2=0.51387
$u_GADD45=18.59087
$d_GADD45=0.05379
$u_GLI=0.42751
$d_GLI=2.33913
$u_GLUT1=0.31334
$d_GLUT1=3.19142
$u_Glycolysis = 1
$d_Glycolysis = 1
$u_GSH=1.17974
$d_GSH=0.84764
$u_GSK3=0.15446
$d_GSK3=6.47417
$u_HIF1=7.09484
$d_HIF1=0.14095
$u_HSPs=0.81098
$d_HSPs=1.23308
$u_Hypermethylation = 1
$d_Hypermethylation = 1
$u_Hypoxia = 1
$d_Hypoxia = 1
$u_IDH1=0.53412
$d_IDH1=1.87224
$u_Invasion = 1
$d_Invasion = 1
$u_IKK=18.56155
$d_IKK=0.05387
$u_JNK=0.06248
$d_JNK=16.00512
$u_Lactic_acid=39.44336
$d_Lactic_acid=0.02535
$u_LDHA=39.44336
$d_LDHA=0.02535
$u_MAP3K1_3=1.40325
$d_MAP3K1_3=0.71263
$u_MDM2=5.91061
$d_MDM2=0.16919
$u_MED12=0.74404
$d_MED12=1.34401
$u_MEK1_2=2.17718
$d_MEK1_2=0.45931
$u_Metastasis = 1
$d_Metastasis = 1
$u_Migration = 1
$d_Migration = 1
$u_mTORC1=0.16683
$d_mTORC1=5.99413
$u_mTORC2=0.20986
$d_mTORC2=4.76508
$u_MXI1=0.60612
$d_MXI1=1.64984
$u_MYC=3.48612
$d_MYC=0.28685
$u_MYC_MAX=8.80442
$d_MYC_MAX=0.11358
$u_NCOA3=0.3113
$d_NCOA3=3.21234
$u_NCOR1=1.69818
$d_NCOR1=0.58887
$u_NCOR2=0.16346
$d_NCOR2=6.1177
$u_NF1=1.7664
$d_NF1=0.56612
$u_NF_kB=0
$d_NF_kB=0.02674
$u_NKX3_1=0.04798
$d_NKX3_1=20.84202
$u_Nutrients = 1
$d_Nutrients = 1
$u_p14ARF=3.88768
$d_p14ARF=0.25722
$u_p15=13.26729
$d_p15=0.07537
$u_p21=25.50031
$d_p21=0.03922
$u_p38=0.05519
$d_p38=18.11922
$u_p53=0
$d_p53=0.73186
$u_p70S6kab=13.17104
$d_p70S6kab=0.07592
$u_p90RSK=0.63145
$d_p90RSK=1.58366
$u_PDK1=0.7688
$d_PDK1=1.30073
$u_PHDs=0
$d_PHDs=0.88561
$u_PI3K=1.6844
$d_PI3K=0.59368
$u_PIP3=2.38415
$d_PIP3=0.41944
$u_PKC=1.28138
$d_PKC=0.78041
$u_Proliferation = 1
$d_Proliferation = 1
$u_PTCH1=0.04906
$d_PTCH1=20.3832
$u_PTEN=1.42915
$d_PTEN=0.69972
$u_Quiescence = 1
$d_Quiescence = 1
$u_RAF=6.14465
$d_RAF=0.16274
$u_RAGS=0.04673
$d_RAGS=21.39953
$u_RAS=4.73242
$d_RAS=0.21131
$u_RB1=2.16808
$d_RB1=0.46124
$u_Rheb=22.59544
$d_Rheb=0.04426
$u_ROS=2.35753
$d_ROS=0.42417
$u_RTK=0.71885
$d_RTK=1.39111
$u_RUNX2=21.11716
$d_RUNX2=0.04735
$u_SHH=0.70342
$d_SHH=1.42163
$u_Slug=11.22904
$d_Slug=0.08905
$u_SMAD=2.88804
$d_SMAD=0.34626
$u_SMO=0.02475
$d_SMO=40.40404
$u_Snail=3.5508
$d_Snail=0.28163
$u_SPOP=1.39211
$d_SPOP=0.71833
$u_TAK1=8.23506
$d_TAK1=0.12143
$u_TCF=4.61792
$d_TCF=0.21655
$u_TERT=5.91014
$d_TERT=0.1692
$u_TGFb=10.00203
$d_TGFb=0.09998
$u_TGFBR=1.86764
$d_TGFBR=0.53544
$u_fused_event = 1
$d_fused_event = 1
$u_TNFalpha=7.48784
$d_TNFalpha=0.13355
$u_TSC1_2=0.24938
$d_TSC1_2=4.00994
$u_TWIST1=0.03037
$d_TWIST1=32.92723
$u_VEGF=0.30892
$d_VEGF=3.23708
$u_VHL=1.83261
$d_VHL=0.54567
$u_WNT=0
$d_WNT=0.81087
$u_YWHAZ=11.24184
$d_YWHAZ=0.08895
$u_ZBTB17=19.37777
$d_ZBTB17=0.05161
discrete_time = 0
use_physrandgen = FALSE
seed_pseudorandom = 100
// sample_count = 500000
sample_count = 5000
max_time = 50
//time_tick = 0.01
time_tick = 0.1
thread_count = 1
statdist_traj_count = 100
statdist_cluster_threshold = 0.9
display_traj = 0
statdist_similarity_cache_max_size = 20000
//artificial nodes istate should be null
fused_event.istate=0
AR_ERG.istate=0	Acidosis.is_internal = TRUE
AKT.is_internal = TRUE
AMPK.is_internal = TRUE
AMP_ATP.is_internal = TRUE
Androgen.is_internal = TRUE
Angiogenesis.is_internal = TRUE
APAF1.is_internal = TRUE
Apoptosis.is_internal = FALSE
AR.is_internal = TRUE
AR_ERG.is_internal = TRUE
ATM.is_internal = TRUE
ATR.is_internal = TRUE
AXIN1.is_internal = TRUE
BAD.is_internal = TRUE
Bak.is_internal = TRUE
BAX.is_internal = TRUE
BCL2.is_internal = TRUE
Bcl_XL.is_internal = TRUE
beta_catenin.is_internal = TRUE
BIRC5.is_internal = TRUE
BMP2.is_internal = TRUE
BRCA1.is_internal = TRUE
BRCA2.is_internal = TRUE
Carcinogen.is_internal = TRUE
Caspase3.is_internal = TRUE
Caspase8.is_internal = TRUE
Caspase9.is_internal = TRUE
CDH2.is_internal = TRUE
cFLAR.is_internal = TRUE
CHK1_2.is_internal = TRUE
COX4I2.is_internal = TRUE
CyclinB.is_internal = TRUE
CyclinD.is_internal = TRUE
CytoC.is_internal = TRUE
DAXX.is_internal = TRUE
DNA_Damage.is_internal = TRUE
DNA_Repair.is_internal = TRUE
Dsh.is_internal = TRUE
E2F1.is_internal = TRUE
eEF2.is_internal = TRUE
eEF2K.is_internal = TRUE
EGF.is_internal = TRUE
EGFR.is_internal = TRUE
EMT.is_internal = TRUE
EP300.is_internal = TRUE
ERG.is_internal = TRUE
ERK.is_internal = TRUE
ETS1.is_internal = TRUE
ETV1.is_internal = TRUE
EZH2.is_internal = TRUE
E_cadherin.is_internal = TRUE
FADD.is_internal = TRUE
FGF.is_internal = TRUE
FGFR3.is_internal = TRUE
FOS.is_internal = TRUE
FOXA1.is_internal = TRUE
FOXO.is_internal = TRUE
FRS2.is_internal = TRUE
fused_event.is_internal = TRUE
GADD45.is_internal = TRUE
GLI.is_internal = TRUE
GLUT1.is_internal = TRUE
Glycolysis.is_internal = TRUE
GSH.is_internal = TRUE
GSK3.is_internal = TRUE
HIF1.is_internal = TRUE
HSPs.is_internal = TRUE
Hypermethylation.is_internal = TRUE
Hypoxia.is_internal = TRUE
IDH1.is_internal = TRUE
IKK.is_internal = TRUE
Invasion.is_internal = TRUE
JNK.is_internal = TRUE
JUN.is_internal = TRUE
Lactic_acid.is_internal = TRUE
LDHA.is_internal = TRUE
MAP3K1_3.is_internal = TRUE
MDM2.is_internal = TRUE
MED12.is_internal = TRUE
MEK1_2.is_internal = TRUE
Metastasis.is_internal = TRUE
Migration.is_internal = TRUE
mTORC1.is_internal = TRUE
mTORC2.is_internal = TRUE
MXI1.is_internal = TRUE
MYC.is_internal = TRUE
MYC_MAX.is_internal = TRUE
NCOA3.is_internal = TRUE
NCOR1.is_internal = TRUE
NCOR2.is_internal = TRUE
NF1.is_internal = TRUE
NF_kB.is_internal = TRUE
NKX3_1.is_internal = TRUE
Nutrients.is_internal = TRUE
p14ARF.is_internal = TRUE
p15.is_internal = TRUE
p21.is_internal = TRUE
p38.is_internal = TRUE
p53.is_internal = TRUE
p70S6kab.is_internal = TRUE
p90RSK.is_internal = TRUE
PDK1.is_internal = TRUE
PHDs.is_internal = TRUE
PI3K.is_internal = TRUE
PIP3.is_internal = TRUE
PKC.is_internal = TRUE
Proliferation.is_internal = FALSE
PTCH1.is_internal = TRUE
PTEN.is_internal = TRUE
Quiescence.is_internal = FALSE
RAF.is_internal = TRUE
RAGS.is_internal = TRUE
RAS.is_internal = TRUE
RB1.is_internal = TRUE
Rheb.is_internal = TRUE
ROS.is_internal = TRUE
RTK.is_internal = TRUE
RUNX2.is_internal = TRUE
SHH.is_internal = TRUE
Slug.is_internal = TRUE
SMAD.is_internal = TRUE
SMO.is_internal = TRUE
Snail.is_internal = TRUE
SPOP.is_internal = TRUE
TAK1.is_internal = TRUE
TCF.is_internal = TRUE
TERT.is_internal = TRUE
TGFb.is_internal = TRUE
TGFBR.is_internal = TRUE
TNFalpha.is_internal = TRUE
TSC1_2.is_internal = TRUE
TWIST1.is_internal = TRUE
VEGF.is_internal = TRUE
VHL.is_internal = TRUE
WNT.is_internal = TRUE
YWHAZ.is_internal = TRUE
ZBTB17.is_internal = TRUE
[Acidosis].istate = 0.5[1], 0.5[0]
[Androgen].istate = 0.5[1], 0.5[0]
[Carcinogen].istate = 0.5[1], 0.5[0]
[Hypoxia].istate = 0.5[1], 0.5[0]
[Nutrients].istate = 0.5[1], 0.5[0]
[AMP_ATP].istate = 0.20597[1], 0.79403[0]
[AMPK].istate = 0.35595[1], 0.64405[0]
[APAF1].istate = 0.34519[1], 0.65481[0]
[AR].istate = 0.30756[1], 0.6924399999999999[0]
[ATM].istate = 0.57382[1], 0.42618[0]
[ATR].istate = 0.46925[1], 0.53075[0]
[AXIN1].istate = 0.87255[1], 0.12744999999999995[0]
[BAD].istate = 0.50228[1], 0.49772000000000005[0]
[Bak].istate = 0.74605[1], 0.25395[0]
[BAX].istate = 0.66249[1], 0.33751[0]
[Bcl_XL].istate = 0.2263[1], 0.7737[0]
[BCL2].istate = 0.50105[1], 0.49895[0]
[beta_catenin].istate = 0.62561[1], 0.37439[0]
[BIRC5].istate = 0.48699[1], 0.51301[0]
[BRCA1].istate = 0.4083[1], 0.5917[0]
[BRCA2].istate = 0.65068[1], 0.34931999999999996[0]
[Caspase8].istate = 0.7489[1], 0.2511[0]
[Caspase9].istate = 0.28206[1], 0.71794[0]
[CDH2].istate = 0.24131[1], 0.75869[0]
[cFLAR].istate = 0.82216[1], 0.17784[0]
[CHK1_2].istate = 0.38115[1], 0.61885[0]
[COX4I2].istate = 0.27651[1], 0.72349[0]
[CyclinB].istate = 0.54496[1], 0.45504[0]
[CyclinD].istate = 0.61809[1], 0.38190999999999997[0]
[CytoC].istate = 0.50377[1], 0.49622999999999995[0]
[DAXX].istate = 0.82496[1], 0.17503999999999997[0]
[Dsh].istate = 0.40827[1], 0.59173[0]
[E_cadherin].istate = 0.52731[1], 0.47269000000000005[0]
[E2F1].istate = 0.37144[1], 0.62856[0]
[eEF2].istate = 0.33997[1], 0.66003[0]
[eEF2K].istate = 0.71966[1], 0.28034000000000003[0]
[EGF].istate = 0.21239[1], 0.78761[0]
[EGFR].istate = 0.64184[1], 0.35816000000000003[0]
[EP300].istate = 0.51341[1], 0.48658999999999997[0]
[ERG].istate = 0.0[1], 1.0[0]
[ERK].istate = 0.3675[1], 0.6325000000000001[0]
[ETS1].istate = 0.84979[1], 0.15020999999999995[0]
[ETV1].istate = 0.53671[1], 0.46329[0]
[EZH2].istate = 0.59332[1], 0.40668000000000004[0]
[FADD].istate = 0.74209[1], 0.25791[0]
[FGF].istate = 0.47633[1], 0.5236700000000001[0]
[FGFR3].istate = 0.70118[1], 0.29882[0]
[FOS].istate = 0.21279[1], 0.78721[0]
[FOXA1].istate = 0.5242[1], 0.4758[0]
[FOXO].istate = 0.62179[1], 0.37821000000000005[0]
[FRS2].istate = 0.57229[1], 0.42771000000000003[0]
[GADD45].istate = 0.81732[1], 0.18267999999999995[0]
[GLI].istate = 0.40774[1], 0.59226[0]
[GLUT1].istate = 0.374[1], 0.626[0]
[GSH].istate = 0.51795[1], 0.48205[0]
[GSK3].istate = 0.29721[1], 0.70279[0]
[HIF1].istate = 0.71274[1], 0.28725999999999996[0]
[HSPs].istate = 0.47725[1], 0.52275[0]
[IDH1].istate = 0.43191[1], 0.56809[0]
[IKK].istate = 0.81715[1], 0.18284999999999996[0]
[JNK].istate = 0.19894[1], 0.80106[0]
[JUN].istate = 0.17152[1], 0.82848[0]
[Lactic_acid].istate = 0.89899[1], 0.10101000000000004[0]
[LDHA].istate = 0.89899[1], 0.10101000000000004[0]
[MAP3K1_3].istate = 0.53678[1], 0.46321999999999997[0]
[MDM2].istate = 0.69291[1], 0.30709[0]
[MED12].istate = 0.4679[1], 0.5321[0]
[MEK1_2].istate = 0.58447[1], 0.41552999999999995[0]
[ZBTB17].istate = 0.82183[1], 0.17817000000000005[0]
[mTORC1].istate = 0.30557[1], 0.69443[0]
[mTORC2].istate = 0.33048[1], 0.66952[0]
[MXI1].istate = 0.44564[1], 0.55436[0]
[MYC].istate = 0.63559[1], 0.36441[0]
[MYC_MAX].istate = 0.73618[1], 0.26382000000000005[0]
[NCOA3].istate = 0.3733[1], 0.6267[0]
[NCOR1].istate = 0.5575[1], 0.4425[0]
[NCOR2].istate = 0.30335[1], 0.69665[0]
[NF1].istate = 0.56177[1], 0.43823[0]
[NKX3_1].istate = 0.17027[1], 0.82973[0]
[p14ARF].istate = 0.64742[1], 0.35258[0]
[p15].istate = 0.7807[1], 0.21930000000000005[0]
[p21].istate = 0.85164[1], 0.14836000000000005[0]
[p38].istate = 0.18547[1], 0.81453[0]
[p70S6kab].istate = 0.77991[1], 0.22009[0]
[p90RSK].istate = 0.45008[1], 0.54992[0]
[PDK1].istate = 0.47145[1], 0.5285500000000001[0]
[PI3K].istate = 0.55661[1], 0.44338999999999995[0]
[PIP3].istate = 0.59433[1], 0.40567[0]
[PKC].istate = 0.52692[1], 0.47307999999999995[0]
[PTCH1].istate = 0.17269[1], 0.82731[0]
[PTEN].istate = 0.53877[1], 0.46123000000000003[0]
[RAF].istate = 0.69712[1], 0.30288000000000004[0]
[RAGS].istate = 0.1674[1], 0.8326[0]
[RAS].istate = 0.66877[1], 0.33123[0]
[RB1].istate = 0.58402[1], 0.41598[0]
[Rheb].istate = 0.83851[1], 0.16149000000000002[0]
[ROS].istate = 0.59311[1], 0.40689[0]
[RTK].istate = 0.46416[1], 0.53584[0]
[RUNX2].istate = 0.83116[1], 0.16884[0]
[SHH].istate = 0.4618[1], 0.5382[0]
[Slug].istate = 0.76259[1], 0.23741[0]
[SMAD].istate = 0.61515[1], 0.38485[0]
[SMO].istate = 0.0984[1], 0.9016[0]
[Snail].istate = 0.63758[1], 0.36241999999999996[0]
[SPOP].istate = 0.53592[1], 0.46408000000000005[0]
[TAK1].istate = 0.72892[1], 0.27108[0]
[TCF].istate = 0.66611[1], 0.33389[0]
[TERT].istate = 0.6929[1], 0.30710000000000004[0]
[TGFb].istate = 0.75002[1], 0.24997999999999998[0]
[TGFBR].istate = 0.56782[1], 0.43218[0]
[TNFalpha].istate = 0.71859[1], 0.28141000000000005[0]
[TSC1_2].istate = 0.34921[1], 0.65079[0]
[TWIST1].istate = 0.12062[1], 0.87938[0]
[VEGF].istate = 0.37246[1], 0.62754[0]
[VHL].istate = 0.56577[1], 0.43423[0]
[YWHAZ].istate = 0.76271[1], 0.23729[0]
[AKT].istate=0[1], 1[0]
[NF_kB].istate=0[1], 1[0]
[p53].istate=0[1], 1[0]
[PHDs].istate=0[1], 1[0]
[WNT].istate=0[1], 1[0]
