# Supplementary material for: Patient-specific Boolean models of signalling networks guide personalised treatments
Source: eLife. 2022 Feb 15;11:e72626. doi: 10.7554/eLife.72626 (PMC9018074; doi:10.7554/eLife.72626)
Supplement: Supplementary file 3. [file elife-72626-supp3.zip › SuppFile 3 TCGA model files/TCGA_mutCNA_RNA_models/PC_20191219_TCGA_mutCNA_RNA_125.cfg]

$u_Acidosis = 1
$d_Acidosis = 1
$u_AKT=0.54694
$d_AKT=1.82835
$u_AMP_ATP=5.12919
$d_AMP_ATP=0.19496
$u_AMPK=0.19478
$d_AMPK=5.134
$u_Androgen = 1
$d_Androgen = 1
$u_Angiogenesis = 1
$d_Angiogenesis = 1
$u_Apoptosis = 1
$d_Apoptosis = 1
$u_AR=1.2781
$d_AR=0.78241
$u_AR_ERG = 1
$d_AR_ERG = 1
$u_ATM=2.50502
$d_ATM=0.3992
$u_ATR=0.77178
$d_ATR=1.29571
$u_AXIN1=2.62382
$d_AXIN1=0.38112
$u_BAD=0.97813
$d_BAD=1.02236
$u_Bak=0.35746
$d_Bak=2.79752
$u_BAX=0.8581
$d_BAX=1.16537
$u_BCL2=0.8148
$d_BCL2=1.2273
$u_Bcl_XL=4.86257
$d_Bcl_XL=0.20565
$u_beta_catenin=10.52869
$d_beta_catenin=0.09498
$u_BIRC5=0.57613
$d_BIRC5=1.73572
$u_BMP2 = 1
$d_BMP2 = 1
$u_BRCA1=0.35332
$d_BRCA1=2.8303
$u_BRCA2=0.58114
$d_BRCA2=1.72076
$u_Carcinogen = 1
$d_Carcinogen = 1
$u_Caspase3 = 1
$d_Caspase3 = 1
$u_Caspase8=0.41464
$d_Caspase8=2.41173
$u_Caspase9=3.79646
$d_Caspase9=0.2634
$u_CDH2=0.03654
$d_CDH2=27.36727
$u_cFLAR=1.70957
$d_cFLAR=0.58494
$u_CHK1_2=0.40806
$d_CHK1_2=2.45062
$u_COX4I2=0.55275
$d_COX4I2=1.80914
$u_CyclinB=1.9034
$d_CyclinB=0.52538
$u_CyclinD=0.58231
$d_CyclinD=1.7173
$u_CytoC=13.4939
$d_CytoC=0.07411
$u_APAF1=0.61691
$d_APAF1=1.62098
$u_DAXX=0.44771
$d_DAXX=2.23359
$u_DNA_Damage = 1
$d_DNA_Damage = 1
$u_DNA_Repair = 1
$d_DNA_Repair = 1
$u_Dsh=3.20101
$d_Dsh=0.3124
$u_E2F1=1.76388
$d_E2F1=0.56693
$u_E_cadherin=0.84687
$d_E_cadherin=1.18082
$u_eEF2=0.13426
$d_eEF2=7.44823
$u_eEF2K=3.19196
$d_eEF2K=0.31329
$u_EMT = 1
$d_EMT = 1
$u_EP300=0.69099
$d_EP300=1.4472
$u_ERG=0.01
$d_ERG=100.0
$u_ERK=0.08062
$d_ERK=12.40387
$u_ETS1=1.26618
$d_ETS1=0.78978
$u_ETV1=0.1168
$d_ETV1=8.56164
$u_EZH2=1.57036
$d_EZH2=0.6368
$u_FADD=0.06942
$d_FADD=14.40507
$u_FOS=20.07941
$d_FOS=0.0498
$u_JUN=36.97158
$d_JUN=0.02705
$u_FOXA1=1.83958
$d_FOXA1=0.5436
$u_FOXO=1.15353
$d_FOXO=0.8669
$u_EGF=1.34908
$d_EGF=0.74125
$u_EGFR=3.3326
$d_EGFR=0.30007
$u_FGF=0.1435
$d_FGF=6.96864
$u_FGFR3=8.7496
$d_FGFR3=0.11429
$u_FRS2=0.14847
$d_FRS2=6.73537
$u_GADD45=52.65211
$d_GADD45=0.01899
$u_GLI=0.1384
$d_GLI=7.22543
$u_GLUT1=42.36831
$d_GLUT1=0.0236
$u_Glycolysis = 1
$d_Glycolysis = 1
$u_GSH=1.39505
$d_GSH=0.71682
$u_GSK3=0.45048
$d_GSK3=2.21985
$u_HIF1=0.38457
$d_HIF1=2.60031
$u_HSPs=2.05636
$d_HSPs=0.4863
$u_Hypermethylation = 1
$d_Hypermethylation = 1
$u_Hypoxia = 1
$d_Hypoxia = 1
$u_IDH1=2.22383
$d_IDH1=0.44967
$u_Invasion = 1
$d_Invasion = 1
$u_IKK=2.40302
$d_IKK=0.41614
$u_JNK=1.71665
$d_JNK=0.58253
$u_Lactic_acid=3.57823
$d_Lactic_acid=0.27947
$u_LDHA=3.57823
$d_LDHA=0.27947
$u_MAP3K1_3=1.41184
$d_MAP3K1_3=0.7083
$u_MDM2=7.39632
$d_MDM2=0.1352
$u_MED12=0.21194
$d_MED12=4.71832
$u_MEK1_2=0.32571
$d_MEK1_2=3.07022
$u_Metastasis = 1
$d_Metastasis = 1
$u_Migration = 1
$d_Migration = 1
$u_mTORC1=0.69328
$d_mTORC1=1.44242
$u_mTORC2=0.74258
$d_mTORC2=1.34666
$u_MXI1=0.06809
$d_MXI1=14.68644
$u_MYC=10.65277
$d_MYC=0.09387
$u_MYC_MAX=2.47643
$d_MYC_MAX=0.40381
$u_NCOA3=4.35386
$d_NCOA3=0.22968
$u_NCOR1=0.59263
$d_NCOR1=1.68739
$u_NCOR2=5.92814
$d_NCOR2=0.16869
$u_NF1=0.39315
$d_NF1=2.54356
$u_NF_kB=4.45354
$d_NF_kB=0.22454
$u_NKX3_1=0.21238
$d_NKX3_1=4.70854
$u_Nutrients = 1
$d_Nutrients = 1
$u_p14ARF=1.27021
$d_p14ARF=0.78727
$u_p15=2.01229
$d_p15=0.49695
$u_p21=48.60508
$d_p21=0.02057
$u_p38=0.07369
$d_p38=13.57036
$u_p53=0.67461
$d_p53=1.48234
$u_p70S6kab=0.72655
$d_p70S6kab=1.37637
$u_p90RSK=3.04874
$d_p90RSK=0.328
$u_PDK1=0.77076
$d_PDK1=1.29742
$u_PHDs=0.52543
$d_PHDs=1.9032
$u_PI3K=0.88911
$d_PI3K=1.12472
$u_PIP3=0.41162
$d_PIP3=2.42943
$u_PKC=0.49835
$d_PKC=2.00662
$u_Proliferation = 1
$d_Proliferation = 1
$u_PTCH1=1.70385
$d_PTCH1=0.58691
$u_PTEN=0.21152
$d_PTEN=4.72769
$u_Quiescence = 1
$d_Quiescence = 1
$u_RAF=4.36469
$d_RAF=0.22911
$u_RAGS=0.06283
$d_RAGS=15.91596
$u_RAS=0.67472
$d_RAS=1.4821
$u_RB1=0.39567
$d_RB1=2.52736
$u_Rheb=5.19313
$d_Rheb=0.19256
$u_ROS=0.38584
$d_ROS=2.59175
$u_RTK=0.77762
$d_RTK=1.28598
$u_RUNX2=5.65645
$d_RUNX2=0.17679
$u_SHH=0.67532
$d_SHH=1.48078
$u_Slug=4.32263
$d_Slug=0.23134
$u_SMAD=0.3703
$d_SMAD=2.70051
$u_SMO=1.68731
$d_SMO=0.59266
$u_Snail=8.24259
$d_Snail=0.12132
$u_SPOP=0.17506
$d_SPOP=5.71233
$u_TAK1=0.08349
$d_TAK1=11.97748
$u_TCF=0.31413
$d_TCF=3.1834
$u_TERT=0.14519
$d_TERT=6.88753
$u_TGFb=1.04212
$d_TGFb=0.95958
$u_TGFBR=0.63509
$d_TGFBR=1.57458
$u_fused_event = 1
$d_fused_event = 1
$u_TNFalpha=1.57542
$d_TNFalpha=0.63475
$u_TSC1_2=0.76561
$d_TSC1_2=1.30615
$u_TWIST1=0.41718
$d_TWIST1=2.39705
$u_VEGF=3.0085
$d_VEGF=0.33239
$u_VHL=5.71274
$d_VHL=0.17505
$u_WNT=0.72218
$d_WNT=1.3847
$u_YWHAZ=3.83765
$d_YWHAZ=0.26058
$u_ZBTB17=0.40516
$d_ZBTB17=2.46816
discrete_time = 0
use_physrandgen = FALSE
seed_pseudorandom = 100
// sample_count = 500000
sample_count = 5000
max_time = 50
//time_tick = 0.01
time_tick = 0.1
thread_count = 1
statdist_traj_count = 100
statdist_cluster_threshold = 0.9
display_traj = 0
statdist_similarity_cache_max_size = 20000
//artificial nodes istate should be null
fused_event.istate=0
AR_ERG.istate=0	Acidosis.is_internal = TRUE
AKT.is_internal = TRUE
AMPK.is_internal = TRUE
AMP_ATP.is_internal = TRUE
Androgen.is_internal = TRUE
Angiogenesis.is_internal = TRUE
APAF1.is_internal = TRUE
Apoptosis.is_internal = FALSE
AR.is_internal = TRUE
AR_ERG.is_internal = TRUE
ATM.is_internal = TRUE
ATR.is_internal = TRUE
AXIN1.is_internal = TRUE
BAD.is_internal = TRUE
Bak.is_internal = TRUE
BAX.is_internal = TRUE
BCL2.is_internal = TRUE
Bcl_XL.is_internal = TRUE
beta_catenin.is_internal = TRUE
BIRC5.is_internal = TRUE
BMP2.is_internal = TRUE
BRCA1.is_internal = TRUE
BRCA2.is_internal = TRUE
Carcinogen.is_internal = TRUE
Caspase3.is_internal = TRUE
Caspase8.is_internal = TRUE
Caspase9.is_internal = TRUE
CDH2.is_internal = TRUE
cFLAR.is_internal = TRUE
CHK1_2.is_internal = TRUE
COX4I2.is_internal = TRUE
CyclinB.is_internal = TRUE
CyclinD.is_internal = TRUE
CytoC.is_internal = TRUE
DAXX.is_internal = TRUE
DNA_Damage.is_internal = TRUE
DNA_Repair.is_internal = TRUE
Dsh.is_internal = TRUE
E2F1.is_internal = TRUE
eEF2.is_internal = TRUE
eEF2K.is_internal = TRUE
EGF.is_internal = TRUE
EGFR.is_internal = TRUE
EMT.is_internal = TRUE
EP300.is_internal = TRUE
ERG.is_internal = TRUE
ERK.is_internal = TRUE
ETS1.is_internal = TRUE
ETV1.is_internal = TRUE
EZH2.is_internal = TRUE
E_cadherin.is_internal = TRUE
FADD.is_internal = TRUE
FGF.is_internal = TRUE
FGFR3.is_internal = TRUE
FOS.is_internal = TRUE
FOXA1.is_internal = TRUE
FOXO.is_internal = TRUE
FRS2.is_internal = TRUE
fused_event.is_internal = TRUE
GADD45.is_internal = TRUE
GLI.is_internal = TRUE
GLUT1.is_internal = TRUE
Glycolysis.is_internal = TRUE
GSH.is_internal = TRUE
GSK3.is_internal = TRUE
HIF1.is_internal = TRUE
HSPs.is_internal = TRUE
Hypermethylation.is_internal = TRUE
Hypoxia.is_internal = TRUE
IDH1.is_internal = TRUE
IKK.is_internal = TRUE
Invasion.is_internal = TRUE
JNK.is_internal = TRUE
JUN.is_internal = TRUE
Lactic_acid.is_internal = TRUE
LDHA.is_internal = TRUE
MAP3K1_3.is_internal = TRUE
MDM2.is_internal = TRUE
MED12.is_internal = TRUE
MEK1_2.is_internal = TRUE
Metastasis.is_internal = TRUE
Migration.is_internal = TRUE
mTORC1.is_internal = TRUE
mTORC2.is_internal = TRUE
MXI1.is_internal = TRUE
MYC.is_internal = TRUE
MYC_MAX.is_internal = TRUE
NCOA3.is_internal = TRUE
NCOR1.is_internal = TRUE
NCOR2.is_internal = TRUE
NF1.is_internal = TRUE
NF_kB.is_internal = TRUE
NKX3_1.is_internal = TRUE
Nutrients.is_internal = TRUE
p14ARF.is_internal = TRUE
p15.is_internal = TRUE
p21.is_internal = TRUE
p38.is_internal = TRUE
p53.is_internal = TRUE
p70S6kab.is_internal = TRUE
p90RSK.is_internal = TRUE
PDK1.is_internal = TRUE
PHDs.is_internal = TRUE
PI3K.is_internal = TRUE
PIP3.is_internal = TRUE
PKC.is_internal = TRUE
Proliferation.is_internal = FALSE
PTCH1.is_internal = TRUE
PTEN.is_internal = TRUE
Quiescence.is_internal = FALSE
RAF.is_internal = TRUE
RAGS.is_internal = TRUE
RAS.is_internal = TRUE
RB1.is_internal = TRUE
Rheb.is_internal = TRUE
ROS.is_internal = TRUE
RTK.is_internal = TRUE
RUNX2.is_internal = TRUE
SHH.is_internal = TRUE
Slug.is_internal = TRUE
SMAD.is_internal = TRUE
SMO.is_internal = TRUE
Snail.is_internal = TRUE
SPOP.is_internal = TRUE
TAK1.is_internal = TRUE
TCF.is_internal = TRUE
TERT.is_internal = TRUE
TGFb.is_internal = TRUE
TGFBR.is_internal = TRUE
TNFalpha.is_internal = TRUE
TSC1_2.is_internal = TRUE
TWIST1.is_internal = TRUE
VEGF.is_internal = TRUE
VHL.is_internal = TRUE
WNT.is_internal = TRUE
YWHAZ.is_internal = TRUE
ZBTB17.is_internal = TRUE
[Acidosis].istate = 0.5[1], 0.5[0]
[Androgen].istate = 0.5[1], 0.5[0]
[Carcinogen].istate = 0.5[1], 0.5[0]
[Hypoxia].istate = 0.5[1], 0.5[0]
[Nutrients].istate = 0.5[1], 0.5[0]
[AKT].istate = 0.43449[1], 0.56551[0]
[AMP_ATP].istate = 0.67751[1], 0.32249000000000005[0]
[AMPK].istate = 0.32239[1], 0.67761[0]
[APAF1].istate = 0.44756[1], 0.55244[0]
[AR].istate = 0.52664[1], 0.47336[0]
[ATM].istate = 0.5997[1], 0.4003[0]
[ATR].istate = 0.47187[1], 0.52813[0]
[AXIN1].istate = 0.60473[1], 0.39527[0]
[BAD].istate = 0.4976[1], 0.5024[0]
[Bak].istate = 0.38831[1], 0.6116900000000001[0]
[BAX].istate = 0.48338[1], 0.5166200000000001[0]
[Bcl_XL].istate = 0.67172[1], 0.32828[0]
[BCL2].istate = 0.47776[1], 0.52224[0]
[beta_catenin].istate = 0.75559[1], 0.24441000000000002[0]
[BIRC5].istate = 0.44013[1], 0.55987[0]
[BRCA1].istate = 0.38704[1], 0.61296[0]
[BRCA2].istate = 0.44107[1], 0.5589299999999999[0]
[Caspase8].istate = 0.40442[1], 0.59558[0]
[Caspase9].istate = 0.64484[1], 0.35516000000000003[0]
[CDH2].istate = 0.1407[1], 0.8593[0]
[cFLAR].istate = 0.55822[1], 0.44177999999999995[0]
[CHK1_2].istate = 0.40268[1], 0.5973200000000001[0]
[COX4I2].istate = 0.43563[1], 0.56437[0]
[CyclinB].istate = 0.56988[1], 0.43011999999999995[0]
[CyclinD].istate = 0.44129[1], 0.55871[0]
[CytoC].istate = 0.78253[1], 0.21747000000000005[0]
[DAXX].istate = 0.41275[1], 0.58725[0]
[Dsh].istate = 0.62632[1], 0.37368[0]
[E_cadherin].istate = 0.48195[1], 0.51805[0]
[E2F1].istate = 0.56162[1], 0.43838[0]
[eEF2].istate = 0.28199[1], 0.71801[0]
[eEF2K].istate = 0.62601[1], 0.37399000000000004[0]
[EGF].istate = 0.53251[1], 0.46748999999999996[0]
[EGFR].istate = 0.6307[1], 0.36929999999999996[0]
[EP300].istate = 0.45987[1], 0.54013[0]
[ERG].istate = 0.0[1], 1.0[0]
[ERK].istate = 0.22661[1], 0.77339[0]
[ETS1].istate = 0.52562[1], 0.47438[0]
[ETV1].istate = 0.26686[1], 0.73314[0]
[EZH2].istate = 0.549[1], 0.45099999999999996[0]
[FADD].istate = 0.21036[1], 0.78964[0]
[FGF].istate = 0.28921[1], 0.71079[0]
[FGFR3].istate = 0.7355[1], 0.26449999999999996[0]
[FOS].istate = 0.82569[1], 0.17430999999999996[0]
[FOXA1].istate = 0.56618[1], 0.43382[0]
[FOXO].istate = 0.51551[1], 0.48449[0]
[FRS2].istate = 0.29291[1], 0.70709[0]
[GADD45].istate = 0.93035[1], 0.06964999999999999[0]
[GLI].istate = 0.28528[1], 0.71472[0]
[GLUT1].istate = 0.90676[1], 0.09323999999999999[0]
[GSH].istate = 0.53615[1], 0.46385[0]
[GSK3].istate = 0.41342[1], 0.58658[0]
[HIF1].istate = 0.39624[1], 0.6037600000000001[0]
[HSPs].istate = 0.57827[1], 0.42173000000000005[0]
[IDH1].istate = 0.58678[1], 0.41322000000000003[0]
[IKK].istate = 0.59519[1], 0.40481[0]
[JNK].istate = 0.55867[1], 0.44133[0]
[JUN].istate = 0.89197[1], 0.10802999999999996[0]
[Lactic_acid].istate = 0.63842[1], 0.36158[0]
[LDHA].istate = 0.63842[1], 0.36158[0]
[MAP3K1_3].istate = 0.53745[1], 0.46255[0]
[MDM2].istate = 0.71725[1], 0.28274999999999995[0]
[MED12].istate = 0.33155[1], 0.66845[0]
[MEK1_2].istate = 0.37821[1], 0.6217900000000001[0]
[ZBTB17].istate = 0.40191[1], 0.59809[0]
[mTORC1].istate = 0.46023[1], 0.5397700000000001[0]
[mTORC2].istate = 0.46769[1], 0.5323100000000001[0]
[MXI1].istate = 0.20827[1], 0.79173[0]
[MYC].istate = 0.75687[1], 0.24312999999999996[0]
[MYC_MAX].istate = 0.59846[1], 0.40154[0]
[NCOA3].istate = 0.65972[1], 0.34028[0]
[NCOR1].istate = 0.4432[1], 0.5568[0]
[NCOR2].istate = 0.69323[1], 0.30677[0]
[NF_kB].istate = 0.66218[1], 0.33782[0]
[NF1].istate = 0.39864[1], 0.60136[0]
[NKX3_1].istate = 0.33178[1], 0.66822[0]
[p14ARF].istate = 0.52597[1], 0.47402999999999995[0]
[p15].istate = 0.57592[1], 0.42408[0]
[p21].istate = 0.92167[1], 0.07833000000000001[0]
[p38].istate = 0.21685[1], 0.78315[0]
[p53].istate = 0.45726[1], 0.54274[0]
[p70S6kab].istate = 0.46532[1], 0.53468[0]
[p90RSK].istate = 0.62103[1], 0.37897000000000003[0]
[PDK1].istate = 0.47173[1], 0.52827[0]
[PHDs].istate = 0.43013[1], 0.56987[0]
[PI3K].istate = 0.48724[1], 0.51276[0]
[PIP3].istate = 0.40363[1], 0.5963700000000001[0]
[PKC].istate = 0.42438[1], 0.57562[0]
[PTCH1].istate = 0.55786[1], 0.44214[0]
[PTEN].istate = 0.33134[1], 0.66866[0]
[RAF].istate = 0.65999[1], 0.34001000000000003[0]
[RAGS].istate = 0.19954[1], 0.80046[0]
[RAS].istate = 0.45728[1], 0.54272[0]
[RB1].istate = 0.39933[1], 0.60067[0]
[Rheb].istate = 0.67886[1], 0.32114[0]
[ROS].istate = 0.3966[1], 0.6033999999999999[0]
[RTK].istate = 0.47269[1], 0.52731[0]
[RUNX2].istate = 0.68814[1], 0.31186[0]
[SHH].istate = 0.45738[1], 0.54262[0]
[Slug].istate = 0.65894[1], 0.34106000000000003[0]
[SMAD].istate = 0.39214[1], 0.6078600000000001[0]
[SMO].istate = 0.5568[1], 0.44320000000000004[0]
[Snail].istate = 0.72902[1], 0.27098[0]
[SPOP].istate = 0.3108[1], 0.6892[0]
[TAK1].istate = 0.2304[1], 0.7696000000000001[0]
[TCF].istate = 0.37428[1], 0.62572[0]
[TERT].istate = 0.29048[1], 0.7095199999999999[0]
[TGFb].istate = 0.50448[1], 0.49551999999999996[0]
[TGFBR].istate = 0.45071[1], 0.5492900000000001[0]
[TNFalpha].istate = 0.54935[1], 0.45065[0]
[TSC1_2].istate = 0.471[1], 0.529[0]
[TWIST1].istate = 0.40508[1], 0.59492[0]
[VEGF].istate = 0.61959[1], 0.38041[0]
[VHL].istate = 0.68921[1], 0.31079[0]
[WNT].istate = 0.46466[1], 0.5353399999999999[0]
[YWHAZ].istate = 0.64602[1], 0.35397999999999996[0]
