# Supplementary material for: Patient-specific Boolean models of signalling networks guide personalised treatments
Source: eLife. 2022 Feb 15;11:e72626. doi: 10.7554/eLife.72626 (PMC9018074; doi:10.7554/eLife.72626)
Supplement: Supplementary file 3. [file elife-72626-supp3.zip › SuppFile 3 TCGA model files/TCGA_mutCNA_RNA_models/PC_20191219_TCGA_mutCNA_RNA_126.cfg]

$u_Acidosis = 1
$d_Acidosis = 1
$u_AKT=0.20666
$d_AKT=4.83887
$u_AMP_ATP=0.51673
$d_AMP_ATP=1.93525
$u_AMPK=0.2025
$d_AMPK=4.93827
$u_Androgen = 1
$d_Androgen = 1
$u_Angiogenesis = 1
$d_Angiogenesis = 1
$u_Apoptosis = 1
$d_Apoptosis = 1
$u_AR=0.15399
$d_AR=6.49393
$u_AR_ERG = 1
$d_AR_ERG = 1
$u_ATM=11.45233
$d_ATM=0.08732
$u_ATR=0.25855
$d_ATR=3.86772
$u_AXIN1=0.19719
$d_AXIN1=5.07125
$u_BAD=0.13092
$d_BAD=7.63825
$u_Bak=0.06072
$d_Bak=16.46904
$u_BAX=0.04501
$d_BAX=22.21729
$u_BCL2=28.28221
$d_BCL2=0.03536
$u_Bcl_XL=0.90151
$d_Bcl_XL=1.10925
$u_beta_catenin=2.50396
$d_beta_catenin=0.39937
$u_BIRC5=0.03773
$d_BIRC5=26.50411
$u_BMP2 = 1
$d_BMP2 = 1
$u_BRCA1=9.23224
$d_BRCA1=0.10832
$u_BRCA2=1.49255
$d_BRCA2=0.66999
$u_Carcinogen = 1
$d_Carcinogen = 1
$u_Caspase3 = 1
$d_Caspase3 = 1
$u_Caspase8=0.51861
$d_Caspase8=1.92823
$u_Caspase9=80.23658
$d_Caspase9=0.01246
$u_CDH2=0.62621
$d_CDH2=1.59691
$u_cFLAR=0.45147
$d_cFLAR=2.21499
$u_CHK1_2=0.13513
$d_CHK1_2=7.40028
$u_COX4I2=0.32949
$d_COX4I2=3.03499
$u_CyclinB=0.15422
$d_CyclinB=6.48424
$u_CyclinD=14.5673
$d_CyclinD=0.06865
$u_CytoC=0.05646
$d_CytoC=17.71165
$u_APAF1=19.41992
$d_APAF1=0.05149
$u_DAXX=1.21343
$d_DAXX=0.82411
$u_DNA_Damage = 1
$d_DNA_Damage = 1
$u_DNA_Repair = 1
$d_DNA_Repair = 1
$u_Dsh=1.47761
$d_Dsh=0.67677
$u_E2F1=0.09747
$d_E2F1=10.25957
$u_E_cadherin=0.21833
$d_E_cadherin=4.58022
$u_eEF2=0.05009
$d_eEF2=19.96406
$u_eEF2K=35.94281
$d_eEF2K=0.02782
$u_EMT = 1
$d_EMT = 1
$u_EP300=0.72967
$d_EP300=1.37048
$u_ERG=0.01
$d_ERG=100.0
$u_ERK=1.7426
$d_ERK=0.57386
$u_ETS1=0.39763
$d_ETS1=2.5149
$u_ETV1=1.41795
$d_ETV1=0.70524
$u_EZH2=0.02332
$d_EZH2=42.88165
$u_FADD=0.04538
$d_FADD=22.03614
$u_FOS=47.93371
$d_FOS=0.02086
$u_JUN=60.7851
$d_JUN=0.01645
$u_FOXA1=0.03157
$d_FOXA1=31.67564
$u_FOXO=3.53615
$d_FOXO=0.28279
$u_EGF=0.09885
$d_EGF=10.11634
$u_EGFR=8.9693
$d_EGFR=0.11149
$u_FGF=0.46582
$d_FGF=2.14675
$u_FGFR3=1.50323
$d_FGFR3=0.66523
$u_FRS2=0.39169
$d_FRS2=2.55304
$u_GADD45=35.31044
$d_GADD45=0.02832
$u_GLI=1.85872
$d_GLI=0.538
$u_GLUT1=16.33587
$d_GLUT1=0.06121
$u_Glycolysis = 1
$d_Glycolysis = 1
$u_GSH=0.14823
$d_GSH=6.74627
$u_GSK3=0.069
$d_GSK3=14.49275
$u_HIF1=0.0786
$d_HIF1=12.72265
$u_HSPs=0.36804
$d_HSPs=2.7171
$u_Hypermethylation = 1
$d_Hypermethylation = 1
$u_Hypoxia = 1
$d_Hypoxia = 1
$u_IDH1=0.04897
$d_IDH1=20.42067
$u_Invasion = 1
$d_Invasion = 1
$u_IKK=1.63872
$d_IKK=0.61023
$u_JNK=0.16819
$d_JNK=5.94566
$u_Lactic_acid=1.12357
$d_Lactic_acid=0.89002
$u_LDHA=1.12357
$d_LDHA=0.89002
$u_MAP3K1_3=7.69228
$d_MAP3K1_3=0.13
$u_MDM2=4.06423
$d_MDM2=0.24605
$u_MED12=4.15823
$d_MED12=0.24049
$u_MEK1_2=0.06776
$d_MEK1_2=14.75797
$u_Metastasis = 1
$d_Metastasis = 1
$u_Migration = 1
$d_Migration = 1
$u_mTORC1=0.71413
$d_mTORC1=1.40031
$u_mTORC2=0.82351
$d_mTORC2=1.21431
$u_MXI1=17.96829
$d_MXI1=0.05565
$u_MYC=12.24687
$d_MYC=0.08165
$u_MYC_MAX=12.40546
$d_MYC_MAX=0.08061
$u_NCOA3=0.61596
$d_NCOA3=1.62348
$u_NCOR1=1.00813
$d_NCOR1=0.99194
$u_NCOR2=7.94059
$d_NCOR2=0.12594
$u_NF1=2.03
$d_NF1=0.49261
$u_NF_kB=4.98182
$d_NF_kB=0.20073
$u_NKX3_1=0.19861
$d_NKX3_1=5.03499
$u_Nutrients = 1
$d_Nutrients = 1
$u_p14ARF=0.03494
$d_p14ARF=28.62049
$u_p15=0.2259
$d_p15=4.42674
$u_p21=25.67861
$d_p21=0.03894
$u_p38=5.07252
$d_p38=0.19714
$u_p53=2.52508
$d_p53=0.39603
$u_p70S6kab=0.28808
$d_p70S6kab=3.47126
$u_p90RSK=0.03324
$d_p90RSK=30.08424
$u_PDK1=0.17868
$d_PDK1=5.5966
$u_PHDs=2.32607
$d_PHDs=0.42991
$u_PI3K=0.942
$d_PI3K=1.06157
$u_PIP3=0.65313
$d_PIP3=1.53109
$u_PKC=1.50364
$d_PKC=0.66505
$u_Proliferation = 1
$d_Proliferation = 1
$u_PTCH1=8.62804
$d_PTCH1=0.1159
$u_PTEN=2.09564
$d_PTEN=0.47718
$u_Quiescence = 1
$d_Quiescence = 1
$u_RAF=0.75387
$d_RAF=1.32649
$u_RAGS=0.49921
$d_RAGS=2.00317
$u_RAS=0.62531
$d_RAS=1.59921
$u_RB1=1.71341
$d_RB1=0.58363
$u_Rheb=0.27102
$d_Rheb=3.68976
$u_ROS=0.1651
$d_ROS=6.05694
$u_RTK=1.88421
$d_RTK=0.53073
$u_RUNX2=40.13478
$d_RUNX2=0.02492
$u_SHH=2.23803
$d_SHH=0.44682
$u_Slug=4.02432
$d_Slug=0.24849
$u_SMAD=3.90893
$d_SMAD=0.25582
$u_SMO=2.72029
$d_SMO=0.36761
$u_Snail=2.98058
$d_Snail=0.33551
$u_SPOP=3.75716
$d_SPOP=0.26616
$u_TAK1=2.26682
$d_TAK1=0.44115
$u_TCF=5.66266
$d_TCF=0.1766
$u_TERT=0.66311
$d_TERT=1.50805
$u_TGFb=4.34937
$d_TGFb=0.22992
$u_TGFBR=0.9852
$d_TGFBR=1.01502
$u_fused_event = 1
$d_fused_event = 1
$u_TNFalpha=2.74179
$d_TNFalpha=0.36473
$u_TSC1_2=13.31019
$d_TSC1_2=0.07513
$u_TWIST1=0.10616
$d_TWIST1=9.41974
$u_VEGF=3.22646
$d_VEGF=0.30994
$u_VHL=0.12268
$d_VHL=8.15129
$u_WNT=2.23283
$d_WNT=0.44786
$u_YWHAZ=2.06032
$d_YWHAZ=0.48536
$u_ZBTB17=1.26879
$d_ZBTB17=0.78815
discrete_time = 0
use_physrandgen = FALSE
seed_pseudorandom = 100
// sample_count = 500000
sample_count = 5000
max_time = 50
//time_tick = 0.01
time_tick = 0.1
thread_count = 1
statdist_traj_count = 100
statdist_cluster_threshold = 0.9
display_traj = 0
statdist_similarity_cache_max_size = 20000
//artificial nodes istate should be null
fused_event.istate=0
AR_ERG.istate=0	Acidosis.is_internal = TRUE
AKT.is_internal = TRUE
AMPK.is_internal = TRUE
AMP_ATP.is_internal = TRUE
Androgen.is_internal = TRUE
Angiogenesis.is_internal = TRUE
APAF1.is_internal = TRUE
Apoptosis.is_internal = FALSE
AR.is_internal = TRUE
AR_ERG.is_internal = TRUE
ATM.is_internal = TRUE
ATR.is_internal = TRUE
AXIN1.is_internal = TRUE
BAD.is_internal = TRUE
Bak.is_internal = TRUE
BAX.is_internal = TRUE
BCL2.is_internal = TRUE
Bcl_XL.is_internal = TRUE
beta_catenin.is_internal = TRUE
BIRC5.is_internal = TRUE
BMP2.is_internal = TRUE
BRCA1.is_internal = TRUE
BRCA2.is_internal = TRUE
Carcinogen.is_internal = TRUE
Caspase3.is_internal = TRUE
Caspase8.is_internal = TRUE
Caspase9.is_internal = TRUE
CDH2.is_internal = TRUE
cFLAR.is_internal = TRUE
CHK1_2.is_internal = TRUE
COX4I2.is_internal = TRUE
CyclinB.is_internal = TRUE
CyclinD.is_internal = TRUE
CytoC.is_internal = TRUE
DAXX.is_internal = TRUE
DNA_Damage.is_internal = TRUE
DNA_Repair.is_internal = TRUE
Dsh.is_internal = TRUE
E2F1.is_internal = TRUE
eEF2.is_internal = TRUE
eEF2K.is_internal = TRUE
EGF.is_internal = TRUE
EGFR.is_internal = TRUE
EMT.is_internal = TRUE
EP300.is_internal = TRUE
ERG.is_internal = TRUE
ERK.is_internal = TRUE
ETS1.is_internal = TRUE
ETV1.is_internal = TRUE
EZH2.is_internal = TRUE
E_cadherin.is_internal = TRUE
FADD.is_internal = TRUE
FGF.is_internal = TRUE
FGFR3.is_internal = TRUE
FOS.is_internal = TRUE
FOXA1.is_internal = TRUE
FOXO.is_internal = TRUE
FRS2.is_internal = TRUE
fused_event.is_internal = TRUE
GADD45.is_internal = TRUE
GLI.is_internal = TRUE
GLUT1.is_internal = TRUE
Glycolysis.is_internal = TRUE
GSH.is_internal = TRUE
GSK3.is_internal = TRUE
HIF1.is_internal = TRUE
HSPs.is_internal = TRUE
Hypermethylation.is_internal = TRUE
Hypoxia.is_internal = TRUE
IDH1.is_internal = TRUE
IKK.is_internal = TRUE
Invasion.is_internal = TRUE
JNK.is_internal = TRUE
JUN.is_internal = TRUE
Lactic_acid.is_internal = TRUE
LDHA.is_internal = TRUE
MAP3K1_3.is_internal = TRUE
MDM2.is_internal = TRUE
MED12.is_internal = TRUE
MEK1_2.is_internal = TRUE
Metastasis.is_internal = TRUE
Migration.is_internal = TRUE
mTORC1.is_internal = TRUE
mTORC2.is_internal = TRUE
MXI1.is_internal = TRUE
MYC.is_internal = TRUE
MYC_MAX.is_internal = TRUE
NCOA3.is_internal = TRUE
NCOR1.is_internal = TRUE
NCOR2.is_internal = TRUE
NF1.is_internal = TRUE
NF_kB.is_internal = TRUE
NKX3_1.is_internal = TRUE
Nutrients.is_internal = TRUE
p14ARF.is_internal = TRUE
p15.is_internal = TRUE
p21.is_internal = TRUE
p38.is_internal = TRUE
p53.is_internal = TRUE
p70S6kab.is_internal = TRUE
p90RSK.is_internal = TRUE
PDK1.is_internal = TRUE
PHDs.is_internal = TRUE
PI3K.is_internal = TRUE
PIP3.is_internal = TRUE
PKC.is_internal = TRUE
Proliferation.is_internal = FALSE
PTCH1.is_internal = TRUE
PTEN.is_internal = TRUE
Quiescence.is_internal = FALSE
RAF.is_internal = TRUE
RAGS.is_internal = TRUE
RAS.is_internal = TRUE
RB1.is_internal = TRUE
Rheb.is_internal = TRUE
ROS.is_internal = TRUE
RTK.is_internal = TRUE
RUNX2.is_internal = TRUE
SHH.is_internal = TRUE
Slug.is_internal = TRUE
SMAD.is_internal = TRUE
SMO.is_internal = TRUE
Snail.is_internal = TRUE
SPOP.is_internal = TRUE
TAK1.is_internal = TRUE
TCF.is_internal = TRUE
TERT.is_internal = TRUE
TGFb.is_internal = TRUE
TGFBR.is_internal = TRUE
TNFalpha.is_internal = TRUE
TSC1_2.is_internal = TRUE
TWIST1.is_internal = TRUE
VEGF.is_internal = TRUE
VHL.is_internal = TRUE
WNT.is_internal = TRUE
YWHAZ.is_internal = TRUE
ZBTB17.is_internal = TRUE
[Acidosis].istate = 0.5[1], 0.5[0]
[Androgen].istate = 0.5[1], 0.5[0]
[Carcinogen].istate = 0.5[1], 0.5[0]
[Hypoxia].istate = 0.5[1], 0.5[0]
[Nutrients].istate = 0.5[1], 0.5[0]
[AKT].istate = 0.32881[1], 0.67119[0]
[AMP_ATP].istate = 0.42832[1], 0.57168[0]
[AMPK].istate = 0.32661[1], 0.6733899999999999[0]
[APAF1].istate = 0.82206[1], 0.17794[0]
[AR].istate = 0.29688[1], 0.70312[0]
[ATM].istate = 0.76472[1], 0.23528000000000004[0]
[ATR].istate = 0.35314[1], 0.64686[0]
[AXIN1].istate = 0.32372[1], 0.67628[0]
[BAD].istate = 0.27925[1], 0.72075[0]
[Bak].istate = 0.19583[1], 0.80417[0]
[BAX].istate = 0.16333[1], 0.83667[0]
[Bcl_XL].istate = 0.48874[1], 0.51126[0]
[BCL2].istate = 0.86288[1], 0.13712000000000002[0]
[beta_catenin].istate = 0.59966[1], 0.40034000000000003[0]
[BIRC5].istate = 0.14418[1], 0.85582[0]
[BRCA1].istate = 0.74133[1], 0.25866999999999996[0]
[BRCA2].istate = 0.54348[1], 0.45652000000000004[0]
[Caspase8].istate = 0.42871[1], 0.5712900000000001[0]
[Caspase9].istate = 0.97609[1], 0.023909999999999987[0]
[CDH2].istate = 0.44918[1], 0.55082[0]
[cFLAR].istate = 0.41366[1], 0.58634[0]
[CHK1_2].istate = 0.28269[1], 0.71731[0]
[COX4I2].istate = 0.37946[1], 0.62054[0]
[CyclinB].istate = 0.29703[1], 0.70297[0]
[CyclinD].istate = 0.79084[1], 0.20916[0]
[CytoC].istate = 0.18793[1], 0.81207[0]
[DAXX].istate = 0.521[1], 0.479[0]
[Dsh].istate = 0.54239[1], 0.45760999999999996[0]
[E_cadherin].istate = 0.33478[1], 0.6652199999999999[0]
[E2F1].istate = 0.24722[1], 0.75278[0]
[eEF2].istate = 0.17495[1], 0.8250500000000001[0]
[eEF2K].istate = 0.8889[1], 0.11109999999999998[0]
[EGF].istate = 0.24875[1], 0.75125[0]
[EGFR].istate = 0.73819[1], 0.26181[0]
[EP300].istate = 0.46578[1], 0.5342199999999999[0]
[ERG].istate = 0.0[1], 1.0[0]
[ERK].istate = 0.5603[1], 0.4397[0]
[ETS1].istate = 0.39987[1], 0.60013[0]
[ETV1].istate = 0.53791[1], 0.46209[0]
[EZH2].istate = 0.09195[1], 0.90805[0]
[FADD].istate = 0.16421[1], 0.83579[0]
[FGF].istate = 0.41705[1], 0.5829500000000001[0]
[FGFR3].istate = 0.54426[1], 0.45574000000000003[0]
[FOS].istate = 0.92016[1], 0.07984000000000002[0]
[FOXA1].istate = 0.12483[1], 0.87517[0]
[FOXO].istate = 0.63713[1], 0.36287[0]
[FRS2].istate = 0.39824[1], 0.6017600000000001[0]
[GADD45].istate = 0.88698[1], 0.11302000000000001[0]
[GLI].istate = 0.5673[1], 0.4327[0]
[GLUT1].istate = 0.80329[1], 0.19671000000000005[0]
[GSH].istate = 0.29274[1], 0.70726[0]
[GSK3].istate = 0.20971[1], 0.7902899999999999[0]
[HIF1].istate = 0.22386[1], 0.77614[0]
[HSPs].istate = 0.39148[1], 0.60852[0]
[IDH1].istate = 0.17249[1], 0.82751[0]
[IKK].istate = 0.55363[1], 0.44637000000000004[0]
[JNK].istate = 0.30645[1], 0.69355[0]
[JUN].istate = 0.94595[1], 0.05405000000000004[0]
[Lactic_acid].istate = 0.51265[1], 0.48734999999999995[0]
[LDHA].istate = 0.51265[1], 0.48734999999999995[0]
[MAP3K1_3].istate = 0.72151[1], 0.27849[0]
[MDM2].istate = 0.65224[1], 0.34775999999999996[0]
[MED12].istate = 0.65473[1], 0.34526999999999997[0]
[MEK1_2].istate = 0.20775[1], 0.79225[0]
[ZBTB17].istate = 0.52585[1], 0.47414999999999996[0]
[mTORC1].istate = 0.46344[1], 0.5365599999999999[0]
[mTORC2].istate = 0.47892[1], 0.52108[0]
[MXI1].istate = 0.81363[1], 0.18637000000000004[0]
[MYC].istate = 0.77201[1], 0.22799000000000003[0]
[MYC_MAX].istate = 0.7734[1], 0.22660000000000002[0]
[NCOA3].istate = 0.44739[1], 0.55261[0]
[NCOR1].istate = 0.50088[1], 0.49912[0]
[NCOR2].istate = 0.72496[1], 0.27503999999999995[0]
[NF_kB].istate = 0.67435[1], 0.32565[0]
[NF1].istate = 0.57687[1], 0.42313[0]
[NKX3_1].istate = 0.3245[1], 0.6755[0]
[p14ARF].istate = 0.13584[1], 0.86416[0]
[p15].istate = 0.33848[1], 0.66152[0]
[p21].istate = 0.85239[1], 0.14761000000000002[0]
[p38].istate = 0.67631[1], 0.32369000000000003[0]
[p53].istate = 0.60057[1], 0.39942999999999995[0]
[p70S6kab].istate = 0.36488[1], 0.63512[0]
[p90RSK].istate = 0.13041[1], 0.86959[0]
[PDK1].istate = 0.31302[1], 0.6869799999999999[0]
[PHDs].istate = 0.59166[1], 0.40834000000000004[0]
[PI3K].istate = 0.49351[1], 0.50649[0]
[PIP3].istate = 0.45375[1], 0.54625[0]
[PKC].istate = 0.54429[1], 0.45570999999999995[0]
[PTCH1].istate = 0.73398[1], 0.26602000000000003[0]
[PTEN].istate = 0.58033[1], 0.41967[0]
[RAF].istate = 0.46932[1], 0.53068[0]
[RAGS].istate = 0.42457[1], 0.57543[0]
[RAS].istate = 0.44902[1], 0.55098[0]
[RB1].istate = 0.55847[1], 0.44153[0]
[Rheb].istate = 0.35825[1], 0.64175[0]
[ROS].istate = 0.30444[1], 0.69556[0]
[RTK].istate = 0.56878[1], 0.43122000000000005[0]
[RUNX2].istate = 0.90088[1], 0.09911999999999999[0]
[SHH].istate = 0.58747[1], 0.41252999999999995[0]
[Slug].istate = 0.65117[1], 0.34883[0]
[SMAD].istate = 0.64801[1], 0.35199[0]
[SMO].istate = 0.60865[1], 0.39135[0]
[Snail].istate = 0.61858[1], 0.38142[0]
[SPOP].istate = 0.64371[1], 0.35629[0]
[TAK1].istate = 0.58885[1], 0.41115[0]
[TCF].istate = 0.68826[1], 0.31174[0]
[TERT].istate = 0.4554[1], 0.5446[0]
[TGFb].istate = 0.65961[1], 0.34038999999999997[0]
[TGFBR].istate = 0.49838[1], 0.50162[0]
[TNFalpha].istate = 0.60951[1], 0.39049[0]
[TSC1_2].istate = 0.78105[1], 0.21894999999999998[0]
[TWIST1].istate = 0.25649[1], 0.74351[0]
[VEGF].istate = 0.62718[1], 0.37282000000000004[0]
[VHL].istate = 0.2722[1], 0.7278[0]
[WNT].istate = 0.58721[1], 0.41279[0]
[YWHAZ].istate = 0.57848[1], 0.42152[0]
