# Supplementary material for: Patient-specific Boolean models of signalling networks guide personalised treatments
Source: eLife. 2022 Feb 15;11:e72626. doi: 10.7554/eLife.72626 (PMC9018074; doi:10.7554/eLife.72626)
Supplement: Supplementary file 3. [file elife-72626-supp3.zip › SuppFile 3 TCGA model files/TCGA_mutCNA_RNA_models/PC_20191219_TCGA_mutCNA_RNA_127.cfg]

$u_Acidosis = 1
$d_Acidosis = 1
$u_AKT=1.07835
$d_AKT=0.92734
$u_AMP_ATP=0.56702
$d_AMP_ATP=1.76361
$u_AMPK=0.29638
$d_AMPK=3.37405
$u_Androgen = 1
$d_Androgen = 1
$u_Angiogenesis = 1
$d_Angiogenesis = 1
$u_Apoptosis = 1
$d_Apoptosis = 1
$u_AR=0.04917
$d_AR=20.3376
$u_AR_ERG = 1
$d_AR_ERG = 1
$u_ATM=0.16817
$d_ATM=5.94636
$u_ATR=0.09763
$d_ATR=10.24275
$u_AXIN1=0.97094
$d_AXIN1=1.02993
$u_BAD=0.39335
$d_BAD=2.54227
$u_Bak=5.72293
$d_Bak=0.17474
$u_BAX=17.66775
$d_BAX=0.0566
$u_BCL2=2.83241
$d_BCL2=0.35306
$u_Bcl_XL=0.60345
$d_Bcl_XL=1.65714
$u_beta_catenin=0
$d_beta_catenin=0.08178
$u_BIRC5=0.18744
$d_BIRC5=5.33504
$u_BMP2 = 1
$d_BMP2 = 1
$u_BRCA1=0.02221
$d_BRCA1=45.02476
$u_BRCA2=0.1307
$d_BRCA2=7.65111
$u_Carcinogen = 1
$d_Carcinogen = 1
$u_Caspase3 = 1
$d_Caspase3 = 1
$u_Caspase8=3.86423
$d_Caspase8=0.25878
$u_Caspase9=1.61432
$d_Caspase9=0.61946
$u_CDH2=0.12644
$d_CDH2=7.90889
$u_cFLAR=0.35562
$d_cFLAR=2.81199
$u_CHK1_2=1.60557
$d_CHK1_2=0.62283
$u_COX4I2=2.33749
$d_COX4I2=0.42781
$u_CyclinB=0.89528
$d_CyclinB=1.11697
$u_CyclinD=11.41377
$d_CyclinD=0.08761
$u_CytoC=53.35267
$d_CytoC=0.01874
$u_APAF1=0.27376
$d_APAF1=3.65283
$u_DAXX=0.45759
$d_DAXX=2.18536
$u_DNA_Damage = 1
$d_DNA_Damage = 1
$u_DNA_Repair = 1
$d_DNA_Repair = 1
$u_Dsh=0.61053
$d_Dsh=1.63792
$u_E2F1=0.15168
$d_E2F1=6.59283
$u_E_cadherin=1.87812
$d_E_cadherin=0.53245
$u_eEF2=5.69282
$d_eEF2=0.17566
$u_eEF2K=0.14314
$d_eEF2K=6.98617
$u_EMT = 1
$d_EMT = 1
$u_EP300=0.06433
$d_EP300=15.54485
$u_ERG=0.01
$d_ERG=100.0
$u_ERK=2.6369
$d_ERK=0.37923
$u_ETS1=11.08707
$d_ETS1=0.0902
$u_ETV1=97.63401
$d_ETV1=0.01024
$u_EZH2=0.04369
$d_EZH2=22.88853
$u_FADD=1.71573
$d_FADD=0.58284
$u_FOS=0.4783
$d_FOS=2.09074
$u_JUN=0.42847
$d_JUN=2.33389
$u_FOXA1=0.70837
$d_FOXA1=1.41169
$u_FOXO=3.04283
$d_FOXO=0.32864
$u_EGF=0.18391
$d_EGF=5.43744
$u_EGFR=0.54943
$d_EGFR=1.82007
$u_FGF=0.2478
$d_FGF=4.03551
$u_FGFR3=0.02266
$d_FGFR3=44.13063
$u_FRS2=0.34653
$d_FRS2=2.88575
$u_GADD45=38.67184
$d_GADD45=0.02586
$u_GLI=1.24295
$d_GLI=0.80454
$u_GLUT1=1.53469
$d_GLUT1=0.6516
$u_Glycolysis = 1
$d_Glycolysis = 1
$u_GSH=5.52721
$d_GSH=0.18092
$u_GSK3=0.51874
$d_GSK3=1.92775
$u_HIF1=4.83592
$d_HIF1=0.20679
$u_HSPs=1.3671
$d_HSPs=0.73148
$u_Hypermethylation = 1
$d_Hypermethylation = 1
$u_Hypoxia = 1
$d_Hypoxia = 1
$u_IDH1=0.35734
$d_IDH1=2.79846
$u_Invasion = 1
$d_Invasion = 1
$u_IKK=0.20286
$d_IKK=4.92951
$u_JNK=0.51979
$d_JNK=1.92385
$u_Lactic_acid=34.66943
$d_Lactic_acid=0.02884
$u_LDHA=34.66943
$d_LDHA=0.02884
$u_MAP3K1_3=1.35441
$d_MAP3K1_3=0.73833
$u_MDM2=29.59992
$d_MDM2=0.03378
$u_MED12=0.04767
$d_MED12=20.97755
$u_MEK1_2=2.15554
$d_MEK1_2=0.46392
$u_Metastasis = 1
$d_Metastasis = 1
$u_Migration = 1
$d_Migration = 1
$u_mTORC1=0.43445
$d_mTORC1=2.30176
$u_mTORC2=0.59271
$d_mTORC2=1.68717
$u_MXI1=0.81955
$d_MXI1=1.22018
$u_MYC=2.86488
$d_MYC=0.34905
$u_MYC_MAX=4.7235
$d_MYC_MAX=0.21171
$u_NCOA3=0.11333
$d_NCOA3=8.82379
$u_NCOR1=0.25066
$d_NCOR1=3.98947
$u_NCOR2=0.03484
$d_NCOR2=28.70264
$u_NF1=0.15578
$d_NF1=6.41931
$u_NF_kB=1.70438
$d_NF_kB=0.58672
$u_NKX3_1=1.21987
$d_NKX3_1=0.81976
$u_Nutrients = 1
$d_Nutrients = 1
$u_p14ARF=9.59257
$d_p14ARF=0.10425
$u_p15=8.56745
$d_p15=0.11672
$u_p21=23.90982
$d_p21=0.04182
$u_p38=0.1359
$d_p38=7.35835
$u_p53=4.65424
$d_p53=0.21486
$u_p70S6kab=0.94474
$d_p70S6kab=1.05849
$u_p90RSK=8.83665
$d_p90RSK=0.11317
$u_PDK1=11.97232
$d_PDK1=0.08353
$u_PHDs=7.7306
$d_PHDs=0.12936
$u_PI3K=0.58791
$d_PI3K=1.70094
$u_PIP3=1.18644
$d_PIP3=0.84286
$u_PKC=0.67914
$d_PKC=1.47245
$u_Proliferation = 1
$d_Proliferation = 1
$u_PTCH1=0.04317
$d_PTCH1=23.16423
$u_PTEN=0.06094
$d_PTEN=16.40958
$u_Quiescence = 1
$d_Quiescence = 1
$u_RAF=1.35915
$d_RAF=0.73575
$u_RAGS=0.03297
$d_RAGS=30.3306
$u_RAS=1.76542
$d_RAS=0.56644
$u_RB1=0.40112
$d_RB1=2.49302
$u_Rheb=9.25737
$d_Rheb=0.10802
$u_ROS=4.23488
$d_ROS=0.23613
$u_RTK=1.01274
$d_RTK=0.98742
$u_RUNX2=0.1822
$d_RUNX2=5.48847
$u_SHH=3.16455
$d_SHH=0.316
$u_Slug=4.2753
$d_Slug=0.2339
$u_SMAD=0.26941
$d_SMAD=3.71181
$u_SMO=0.30894
$d_SMO=3.23687
$u_Snail=46.0046
$d_Snail=0.02174
$u_SPOP=1.80759
$d_SPOP=0.55322
$u_TAK1=1.50703
$d_TAK1=0.66356
$u_TCF=1.3626
$d_TCF=0.73389
$u_TERT=0.3856
$d_TERT=2.59336
$u_TGFb=5.20898
$d_TGFb=0.19198
$u_TGFBR=5.76528
$d_TGFBR=0.17345
$u_fused_event = 1
$d_fused_event = 1
$u_TNFalpha=2.79248
$d_TNFalpha=0.3581
$u_TSC1_2=0.03545
$d_TSC1_2=28.20874
$u_TWIST1=1.94983
$d_TWIST1=0.51287
$u_VEGF=2.13049
$d_VEGF=0.46938
$u_VHL=0.01753
$d_VHL=57.04507
$u_WNT=1.10239
$d_WNT=0.90712
$u_YWHAZ=15.26612
$d_YWHAZ=0.0655
$u_ZBTB17=0.19181
$d_ZBTB17=5.21349
discrete_time = 0
use_physrandgen = FALSE
seed_pseudorandom = 100
// sample_count = 500000
sample_count = 5000
max_time = 50
//time_tick = 0.01
time_tick = 0.1
thread_count = 1
statdist_traj_count = 100
statdist_cluster_threshold = 0.9
display_traj = 0
statdist_similarity_cache_max_size = 20000
//artificial nodes istate should be null
fused_event.istate=0
AR_ERG.istate=0	Acidosis.is_internal = TRUE
AKT.is_internal = TRUE
AMPK.is_internal = TRUE
AMP_ATP.is_internal = TRUE
Androgen.is_internal = TRUE
Angiogenesis.is_internal = TRUE
APAF1.is_internal = TRUE
Apoptosis.is_internal = FALSE
AR.is_internal = TRUE
AR_ERG.is_internal = TRUE
ATM.is_internal = TRUE
ATR.is_internal = TRUE
AXIN1.is_internal = TRUE
BAD.is_internal = TRUE
Bak.is_internal = TRUE
BAX.is_internal = TRUE
BCL2.is_internal = TRUE
Bcl_XL.is_internal = TRUE
beta_catenin.is_internal = TRUE
BIRC5.is_internal = TRUE
BMP2.is_internal = TRUE
BRCA1.is_internal = TRUE
BRCA2.is_internal = TRUE
Carcinogen.is_internal = TRUE
Caspase3.is_internal = TRUE
Caspase8.is_internal = TRUE
Caspase9.is_internal = TRUE
CDH2.is_internal = TRUE
cFLAR.is_internal = TRUE
CHK1_2.is_internal = TRUE
COX4I2.is_internal = TRUE
CyclinB.is_internal = TRUE
CyclinD.is_internal = TRUE
CytoC.is_internal = TRUE
DAXX.is_internal = TRUE
DNA_Damage.is_internal = TRUE
DNA_Repair.is_internal = TRUE
Dsh.is_internal = TRUE
E2F1.is_internal = TRUE
eEF2.is_internal = TRUE
eEF2K.is_internal = TRUE
EGF.is_internal = TRUE
EGFR.is_internal = TRUE
EMT.is_internal = TRUE
EP300.is_internal = TRUE
ERG.is_internal = TRUE
ERK.is_internal = TRUE
ETS1.is_internal = TRUE
ETV1.is_internal = TRUE
EZH2.is_internal = TRUE
E_cadherin.is_internal = TRUE
FADD.is_internal = TRUE
FGF.is_internal = TRUE
FGFR3.is_internal = TRUE
FOS.is_internal = TRUE
FOXA1.is_internal = TRUE
FOXO.is_internal = TRUE
FRS2.is_internal = TRUE
fused_event.is_internal = TRUE
GADD45.is_internal = TRUE
GLI.is_internal = TRUE
GLUT1.is_internal = TRUE
Glycolysis.is_internal = TRUE
GSH.is_internal = TRUE
GSK3.is_internal = TRUE
HIF1.is_internal = TRUE
HSPs.is_internal = TRUE
Hypermethylation.is_internal = TRUE
Hypoxia.is_internal = TRUE
IDH1.is_internal = TRUE
IKK.is_internal = TRUE
Invasion.is_internal = TRUE
JNK.is_internal = TRUE
JUN.is_internal = TRUE
Lactic_acid.is_internal = TRUE
LDHA.is_internal = TRUE
MAP3K1_3.is_internal = TRUE
MDM2.is_internal = TRUE
MED12.is_internal = TRUE
MEK1_2.is_internal = TRUE
Metastasis.is_internal = TRUE
Migration.is_internal = TRUE
mTORC1.is_internal = TRUE
mTORC2.is_internal = TRUE
MXI1.is_internal = TRUE
MYC.is_internal = TRUE
MYC_MAX.is_internal = TRUE
NCOA3.is_internal = TRUE
NCOR1.is_internal = TRUE
NCOR2.is_internal = TRUE
NF1.is_internal = TRUE
NF_kB.is_internal = TRUE
NKX3_1.is_internal = TRUE
Nutrients.is_internal = TRUE
p14ARF.is_internal = TRUE
p15.is_internal = TRUE
p21.is_internal = TRUE
p38.is_internal = TRUE
p53.is_internal = TRUE
p70S6kab.is_internal = TRUE
p90RSK.is_internal = TRUE
PDK1.is_internal = TRUE
PHDs.is_internal = TRUE
PI3K.is_internal = TRUE
PIP3.is_internal = TRUE
PKC.is_internal = TRUE
Proliferation.is_internal = FALSE
PTCH1.is_internal = TRUE
PTEN.is_internal = TRUE
Quiescence.is_internal = FALSE
RAF.is_internal = TRUE
RAGS.is_internal = TRUE
RAS.is_internal = TRUE
RB1.is_internal = TRUE
Rheb.is_internal = TRUE
ROS.is_internal = TRUE
RTK.is_internal = TRUE
RUNX2.is_internal = TRUE
SHH.is_internal = TRUE
Slug.is_internal = TRUE
SMAD.is_internal = TRUE
SMO.is_internal = TRUE
Snail.is_internal = TRUE
SPOP.is_internal = TRUE
TAK1.is_internal = TRUE
TCF.is_internal = TRUE
TERT.is_internal = TRUE
TGFb.is_internal = TRUE
TGFBR.is_internal = TRUE
TNFalpha.is_internal = TRUE
TSC1_2.is_internal = TRUE
TWIST1.is_internal = TRUE
VEGF.is_internal = TRUE
VHL.is_internal = TRUE
WNT.is_internal = TRUE
YWHAZ.is_internal = TRUE
ZBTB17.is_internal = TRUE
[Acidosis].istate = 0.5[1], 0.5[0]
[Androgen].istate = 0.5[1], 0.5[0]
[Carcinogen].istate = 0.5[1], 0.5[0]
[Hypoxia].istate = 0.5[1], 0.5[0]
[Nutrients].istate = 0.5[1], 0.5[0]
[AKT].istate = 0.50819[1], 0.49180999999999997[0]
[AMP_ATP].istate = 0.4384[1], 0.5616[0]
[AMPK].istate = 0.36796[1], 0.6320399999999999[0]
[APAF1].istate = 0.35934[1], 0.64066[0]
[AR].istate = 0.17293[1], 0.82707[0]
[ATM].istate = 0.30643[1], 0.69357[0]
[ATR].istate = 0.2474[1], 0.7525999999999999[0]
[AXIN1].istate = 0.4968[1], 0.5032[0]
[BAD].istate = 0.3987[1], 0.6013[0]
[Bak].istate = 0.6894[1], 0.3106[0]
[BAX].istate = 0.8118[1], 0.18820000000000003[0]
[Bcl_XL].istate = 0.44516[1], 0.55484[0]
[BCL2].istate = 0.61304[1], 0.38695999999999997[0]
[BIRC5].istate = 0.31822[1], 0.68178[0]
[BRCA1].istate = 0.08663[1], 0.91337[0]
[BRCA2].istate = 0.27907[1], 0.7209300000000001[0]
[Caspase8].istate = 0.64677[1], 0.35323000000000004[0]
[Caspase9].istate = 0.552[1], 0.44799999999999995[0]
[CDH2].istate = 0.27547[1], 0.72453[0]
[cFLAR].istate = 0.38775[1], 0.61225[0]
[CHK1_2].istate = 0.55141[1], 0.44859000000000004[0]
[COX4I2].istate = 0.59219[1], 0.40781[0]
[CyclinB].istate = 0.48799[1], 0.5120100000000001[0]
[CyclinD].istate = 0.76436[1], 0.23563999999999996[0]
[CytoC].istate = 0.93179[1], 0.06820999999999999[0]
[DAXX].istate = 0.41512[1], 0.5848800000000001[0]
[Dsh].istate = 0.44643[1], 0.55357[0]
[E_cadherin].istate = 0.56843[1], 0.43157[0]
[E2F1].istate = 0.29523[1], 0.70477[0]
[eEF2].istate = 0.68883[1], 0.31116999999999995[0]
[eEF2K].istate = 0.28894[1], 0.71106[0]
[EGF].istate = 0.31615[1], 0.6838500000000001[0]
[EGFR].istate = 0.43498[1], 0.5650200000000001[0]
[EP300].istate = 0.20211[1], 0.79789[0]
[ERG].istate = 1e-05[1], 0.99999[0]
[ERK].istate = 0.60527[1], 0.39473[0]
[ETS1].istate = 0.7612[1], 0.2388[0]
[ETV1].istate = 0.9974[1], 0.0026000000000000467[0]
[EZH2].istate = 0.16009[1], 0.8399099999999999[0]
[FADD].istate = 0.55861[1], 0.44138999999999995[0]
[FGF].istate = 0.34853[1], 0.65147[0]
[FGFR3].istate = 0.08882[1], 0.91118[0]
[FOS].istate = 0.41992[1], 0.5800799999999999[0]
[FOXA1].istate = 0.46257[1], 0.5374300000000001[0]
[FOXO].istate = 0.62082[1], 0.37917999999999996[0]
[FRS2].istate = 0.38494[1], 0.6150599999999999[0]
[GADD45].istate = 0.89685[1], 0.10314999999999996[0]
[GLI].istate = 0.52361[1], 0.47639[0]
[GLUT1].istate = 0.5465[1], 0.4535[0]
[GSH].istate = 0.68563[1], 0.31437000000000004[0]
[GSK3].istate = 0.42874[1], 0.57126[0]
[HIF1].istate = 0.67112[1], 0.32887999999999995[0]
[HSPs].istate = 0.53395[1], 0.46604999999999996[0]
[IDH1].istate = 0.38827[1], 0.61173[0]
[IKK].istate = 0.3268[1], 0.6732[0]
[JNK].istate = 0.42896[1], 0.57104[0]
[JUN].istate = 0.40798[1], 0.59202[0]
[Lactic_acid].istate = 0.88499[1], 0.11500999999999995[0]
[LDHA].istate = 0.88499[1], 0.11500999999999995[0]
[MAP3K1_3].istate = 0.53294[1], 0.46706000000000003[0]
[MDM2].istate = 0.86782[1], 0.13217999999999996[0]
[MED12].istate = 0.16956[1], 0.8304400000000001[0]
[MEK1_2].istate = 0.58339[1], 0.41661000000000004[0]
[ZBTB17].istate = 0.32072[1], 0.67928[0]
[mTORC1].istate = 0.40949[1], 0.59051[0]
[mTORC2].istate = 0.44321[1], 0.55679[0]
[MXI1].istate = 0.47839[1], 0.52161[0]
[MYC].istate = 0.61428[1], 0.38571999999999995[0]
[MYC_MAX].istate = 0.66857[1], 0.33143[0]
[NCOA3].istate = 0.26358[1], 0.7364200000000001[0]
[NCOR1].istate = 0.34977[1], 0.65023[0]
[NCOR2].istate = 0.13552[1], 0.86448[0]
[NF_kB].istate = 0.55789[1], 0.44211[0]
[NF1].istate = 0.29813[1], 0.70187[0]
[NKX3_1].istate = 0.52158[1], 0.47841999999999996[0]
[p14ARF].istate = 0.74548[1], 0.25451999999999997[0]
[p15].istate = 0.73321[1], 0.26678999999999997[0]
[p21].istate = 0.84464[1], 0.15536000000000005[0]
[p38].istate = 0.2833[1], 0.7167[0]
[p53].istate = 0.66696[1], 0.33304[0]
[p70S6kab].istate = 0.49383[1], 0.50617[0]
[p90RSK].istate = 0.73657[1], 0.26343000000000005[0]
[PDK1].istate = 0.76954[1], 0.23046[0]
[PHDs].istate = 0.72205[1], 0.27795000000000003[0]
[PI3K].istate = 0.44233[1], 0.55767[0]
[PIP3].istate = 0.51856[1], 0.48144[0]
[PKC].istate = 0.45799[1], 0.54201[0]
[PTCH1].istate = 0.15879[1], 0.84121[0]
[PTEN].istate = 0.19623[1], 0.80377[0]
[RAF].istate = 0.53332[1], 0.46668[0]
[RAGS].istate = 0.12953[1], 0.87047[0]
[RAS].istate = 0.56171[1], 0.43828999999999996[0]
[RB1].istate = 0.40082[1], 0.59918[0]
[Rheb].istate = 0.74162[1], 0.25838000000000005[0]
[ROS].istate = 0.65671[1], 0.34329[0]
[RTK].istate = 0.50137[1], 0.49863[0]
[RUNX2].istate = 0.31514[1], 0.68486[0]
[SHH].istate = 0.62508[1], 0.37492000000000003[0]
[Slug].istate = 0.65774[1], 0.34226[0]
[SMAD].istate = 0.3576[1], 0.6424000000000001[0]
[SMO].istate = 0.37247[1], 0.6275299999999999[0]
[Snail].istate = 0.9157[1], 0.08430000000000004[0]
[SPOP].istate = 0.56428[1], 0.43572[0]
[TAK1].istate = 0.54453[1], 0.45547000000000004[0]
[TCF].istate = 0.53359[1], 0.46641[0]
[TERT].istate = 0.39653[1], 0.60347[0]
[TGFb].istate = 0.67919[1], 0.32081000000000004[0]
[TGFBR].istate = 0.69021[1], 0.30979[0]
[TNFalpha].istate = 0.6115[1], 0.38849999999999996[0]
[TSC1_2].istate = 0.13741[1], 0.86259[0]
[TWIST1].istate = 0.5725[1], 0.4275[0]
[VEGF].istate = 0.58212[1], 0.41788000000000003[0]
[VHL].istate = 0.06097[1], 0.93903[0]
[WNT].istate = 0.51058[1], 0.48941999999999997[0]
[YWHAZ].istate = 0.79593[1], 0.20406999999999997[0]
[beta_catenin].istate=0[1], 1[0]
