# Supplementary material for: Patient-specific Boolean models of signalling networks guide personalised treatments
Source: eLife. 2022 Feb 15;11:e72626. doi: 10.7554/eLife.72626 (PMC9018074; doi:10.7554/eLife.72626)
Supplement: Supplementary file 3. [file elife-72626-supp3.zip › SuppFile 3 TCGA model files/TCGA_mutCNA_RNA_models/PC_20191219_TCGA_mutCNA_RNA_128.cfg]

$u_Acidosis = 1
$d_Acidosis = 1
$u_AKT=2.91019
$d_AKT=0.34362
$u_AMP_ATP=0.10481
$d_AMP_ATP=9.54107
$u_AMPK=0.73151
$d_AMPK=1.36704
$u_Androgen = 1
$d_Androgen = 1
$u_Angiogenesis = 1
$d_Angiogenesis = 1
$u_Apoptosis = 1
$d_Apoptosis = 1
$u_AR=0.03469
$d_AR=28.82675
$u_AR_ERG = 1
$d_AR_ERG = 1
$u_ATM=0.03791
$d_ATM=26.37826
$u_ATR=0.1616
$d_ATR=6.18812
$u_AXIN1=9.65412
$d_AXIN1=0.10358
$u_BAD=33.52033
$d_BAD=0.02983
$u_Bak=2.62984
$d_Bak=0.38025
$u_BAX=23.48691
$d_BAX=0.04258
$u_BCL2=0.0896
$d_BCL2=11.16071
$u_Bcl_XL=7.25859
$d_Bcl_XL=0.13777
$u_beta_catenin=0.13754
$d_beta_catenin=7.27061
$u_BIRC5=6.61339
$d_BIRC5=0.15121
$u_BMP2 = 1
$d_BMP2 = 1
$u_BRCA1=0.17498
$d_BRCA1=5.71494
$u_BRCA2=0.02529
$d_BRCA2=39.54132
$u_Carcinogen = 1
$d_Carcinogen = 1
$u_Caspase3 = 1
$d_Caspase3 = 1
$u_Caspase8=1.32638
$d_Caspase8=0.75393
$u_Caspase9=2.83456
$d_Caspase9=0.35279
$u_CDH2=0.10463
$d_CDH2=9.55749
$u_cFLAR=0.02178
$d_cFLAR=45.91368
$u_CHK1_2=2.92803
$d_CHK1_2=0.34153
$u_COX4I2=3.25194
$d_COX4I2=0.30751
$u_CyclinB=0.99177
$d_CyclinB=1.0083
$u_CyclinD=1.14667
$d_CyclinD=0.87209
$u_CytoC=10.38506
$d_CytoC=0.09629
$u_APAF1=0.02433
$d_APAF1=41.10152
$u_DAXX=18.22943
$d_DAXX=0.05486
$u_DNA_Damage = 1
$d_DNA_Damage = 1
$u_DNA_Repair = 1
$d_DNA_Repair = 1
$u_Dsh=0
$d_Dsh=1.00359
$u_E2F1=0.86544
$d_E2F1=1.15548
$u_E_cadherin=0.12862
$d_E_cadherin=7.77484
$u_eEF2=5.19913
$d_eEF2=0.19234
$u_eEF2K=0.11609
$d_eEF2K=8.61401
$u_EMT = 1
$d_EMT = 1
$u_EP300=0.0283
$d_EP300=35.33569
$u_ERG=0.01
$d_ERG=100.0
$u_ERK=0.40727
$d_ERK=2.45537
$u_ETS1=0.03772
$d_ETS1=26.51113
$u_ETV1=90.23386
$d_ETV1=0.01108
$u_EZH2=1.03662
$d_EZH2=0.96467
$u_FADD=22.03338
$d_FADD=0.04539
$u_FOS=0
$d_FOS=21.7061
$u_JUN=1.00608
$d_JUN=0.99396
$u_FOXA1=0.11645
$d_FOXA1=8.58738
$u_FOXO=0.13297
$d_FOXO=7.52049
$u_EGF=0.13507
$d_EGF=7.40357
$u_EGFR=0.03016
$d_EGFR=33.1565
$u_FGF=0.07372
$d_FGF=13.56484
$u_FGFR3=3.92426
$d_FGFR3=0.25483
$u_FRS2=0.01917
$d_FRS2=52.16484
$u_GADD45=0.24523
$d_GADD45=4.0778
$u_GLI=0.42496
$d_GLI=2.35316
$u_GLUT1=5.06061
$d_GLUT1=0.1976
$u_Glycolysis = 1
$d_Glycolysis = 1
$u_GSH=2.67719
$d_GSH=0.37353
$u_GSK3=0.69518
$d_GSK3=1.43848
$u_HIF1=0.19881
$d_HIF1=5.02993
$u_HSPs=4.64435
$d_HSPs=0.21532
$u_Hypermethylation = 1
$d_Hypermethylation = 1
$u_Hypoxia = 1
$d_Hypoxia = 1
$u_IDH1=5.11518
$d_IDH1=0.1955
$u_Invasion = 1
$d_Invasion = 1
$u_IKK=0.4881
$d_IKK=2.04876
$u_JNK=0.17474
$d_JNK=5.72279
$u_Lactic_acid=2.15715
$d_Lactic_acid=0.46357
$u_LDHA=2.15715
$d_LDHA=0.46357
$u_MAP3K1_3=0.07316
$d_MAP3K1_3=13.66867
$u_MDM2=0.26724
$d_MDM2=3.74195
$u_MED12=0.06892
$d_MED12=14.50958
$u_MEK1_2=7.85453
$d_MEK1_2=0.12732
$u_Metastasis = 1
$d_Metastasis = 1
$u_Migration = 1
$d_Migration = 1
$u_mTORC1=3.24443
$d_mTORC1=0.30822
$u_mTORC2=1.70379
$d_mTORC2=0.58693
$u_MXI1=0.24553
$d_MXI1=4.07282
$u_MYC=0.77911
$d_MYC=1.28352
$u_MYC_MAX=4.25033
$d_MYC_MAX=0.23528
$u_NCOA3=0.02143
$d_NCOA3=46.66356
$u_NCOR1=0.03996
$d_NCOR1=25.02503
$u_NCOR2=1.0
$d_NCOR2=1.0
$u_NF1=0.01808
$d_NF1=55.30973
$u_NF_kB=1.51526
$d_NF_kB=0
$u_NKX3_1=2.31512
$d_NKX3_1=0.43194
$u_Nutrients = 1
$d_Nutrients = 1
$u_p14ARF=1.7446
$d_p14ARF=0.5732
$u_p15=0.08108
$d_p15=12.3335
$u_p21=0.72083
$d_p21=1.38729
$u_p38=0.06887
$d_p38=14.52011
$u_p53=0
$d_p53=10.73653
$u_p70S6kab=1.37052
$d_p70S6kab=0.72965
$u_p90RSK=26.73813
$d_p90RSK=0.0374
$u_PDK1=0.09935
$d_PDK1=10.06543
$u_PHDs=2.76711
$d_PHDs=0.36139
$u_PI3K=0.30004
$d_PI3K=3.33289
$u_PIP3=0.02222
$d_PIP3=45.0045
$u_PKC=0.49835
$d_PKC=0
$u_Proliferation = 1
$d_Proliferation = 1
$u_PTCH1=0.05428
$d_PTCH1=18.42299
$u_PTEN=0.37058
$d_PTEN=2.69847
$u_Quiescence = 1
$d_Quiescence = 1
$u_RAF=1.35937
$d_RAF=0.73563
$u_RAGS=0.19626
$d_RAGS=5.09528
$u_RAS=0.24233
$d_RAS=4.1266
$u_RB1=0.04186
$d_RB1=23.88915
$u_Rheb=5.27906
$d_Rheb=0.18943
$u_ROS=0.43327
$d_ROS=2.30803
$u_RTK=0.40668
$d_RTK=0
$u_RUNX2=0.08987
$d_RUNX2=11.12718
$u_SHH=0.95728
$d_SHH=1.04463
$u_Slug=0.51246
$d_Slug=1.95137
$u_SMAD=0.15235
$d_SMAD=6.56383
$u_SMO=0.29408
$d_SMO=3.40044
$u_Snail=0.47716
$d_Snail=2.09573
$u_SPOP=2.30739
$d_SPOP=0.43339
$u_TAK1=0.05206
$d_TAK1=19.20861
$u_TCF=0.34663
$d_TCF=0
$u_TERT=0.29582
$d_TERT=3.38043
$u_TGFb=0
$d_TGFb=1.87105
$u_TGFBR=0.08711
$d_TGFBR=11.47974
$u_fused_event = 1
$d_fused_event = 1
$u_TNFalpha=1.04593
$d_TNFalpha=0.95609
$u_TSC1_2=0.37664
$d_TSC1_2=2.65506
$u_TWIST1=39.74054
$d_TWIST1=0.02516
$u_VEGF=1.29656
$d_VEGF=0.77127
$u_VHL=0.04235
$d_VHL=23.61275
$u_WNT=0.33732
$d_WNT=2.96454
$u_YWHAZ=0.07311
$d_YWHAZ=13.67802
$u_ZBTB17=32.4851
$d_ZBTB17=0.03078
discrete_time = 0
use_physrandgen = FALSE
seed_pseudorandom = 100
// sample_count = 500000
sample_count = 5000
max_time = 50
//time_tick = 0.01
time_tick = 0.1
thread_count = 1
statdist_traj_count = 100
statdist_cluster_threshold = 0.9
display_traj = 0
statdist_similarity_cache_max_size = 20000
//artificial nodes istate should be null
fused_event.istate=0
AR_ERG.istate=0	Acidosis.is_internal = TRUE
AKT.is_internal = TRUE
AMPK.is_internal = TRUE
AMP_ATP.is_internal = TRUE
Androgen.is_internal = TRUE
Angiogenesis.is_internal = TRUE
APAF1.is_internal = TRUE
Apoptosis.is_internal = FALSE
AR.is_internal = TRUE
AR_ERG.is_internal = TRUE
ATM.is_internal = TRUE
ATR.is_internal = TRUE
AXIN1.is_internal = TRUE
BAD.is_internal = TRUE
Bak.is_internal = TRUE
BAX.is_internal = TRUE
BCL2.is_internal = TRUE
Bcl_XL.is_internal = TRUE
beta_catenin.is_internal = TRUE
BIRC5.is_internal = TRUE
BMP2.is_internal = TRUE
BRCA1.is_internal = TRUE
BRCA2.is_internal = TRUE
Carcinogen.is_internal = TRUE
Caspase3.is_internal = TRUE
Caspase8.is_internal = TRUE
Caspase9.is_internal = TRUE
CDH2.is_internal = TRUE
cFLAR.is_internal = TRUE
CHK1_2.is_internal = TRUE
COX4I2.is_internal = TRUE
CyclinB.is_internal = TRUE
CyclinD.is_internal = TRUE
CytoC.is_internal = TRUE
DAXX.is_internal = TRUE
DNA_Damage.is_internal = TRUE
DNA_Repair.is_internal = TRUE
Dsh.is_internal = TRUE
E2F1.is_internal = TRUE
eEF2.is_internal = TRUE
eEF2K.is_internal = TRUE
EGF.is_internal = TRUE
EGFR.is_internal = TRUE
EMT.is_internal = TRUE
EP300.is_internal = TRUE
ERG.is_internal = TRUE
ERK.is_internal = TRUE
ETS1.is_internal = TRUE
ETV1.is_internal = TRUE
EZH2.is_internal = TRUE
E_cadherin.is_internal = TRUE
FADD.is_internal = TRUE
FGF.is_internal = TRUE
FGFR3.is_internal = TRUE
FOS.is_internal = TRUE
FOXA1.is_internal = TRUE
FOXO.is_internal = TRUE
FRS2.is_internal = TRUE
fused_event.is_internal = TRUE
GADD45.is_internal = TRUE
GLI.is_internal = TRUE
GLUT1.is_internal = TRUE
Glycolysis.is_internal = TRUE
GSH.is_internal = TRUE
GSK3.is_internal = TRUE
HIF1.is_internal = TRUE
HSPs.is_internal = TRUE
Hypermethylation.is_internal = TRUE
Hypoxia.is_internal = TRUE
IDH1.is_internal = TRUE
IKK.is_internal = TRUE
Invasion.is_internal = TRUE
JNK.is_internal = TRUE
JUN.is_internal = TRUE
Lactic_acid.is_internal = TRUE
LDHA.is_internal = TRUE
MAP3K1_3.is_internal = TRUE
MDM2.is_internal = TRUE
MED12.is_internal = TRUE
MEK1_2.is_internal = TRUE
Metastasis.is_internal = TRUE
Migration.is_internal = TRUE
mTORC1.is_internal = TRUE
mTORC2.is_internal = TRUE
MXI1.is_internal = TRUE
MYC.is_internal = TRUE
MYC_MAX.is_internal = TRUE
NCOA3.is_internal = TRUE
NCOR1.is_internal = TRUE
NCOR2.is_internal = TRUE
NF1.is_internal = TRUE
NF_kB.is_internal = TRUE
NKX3_1.is_internal = TRUE
Nutrients.is_internal = TRUE
p14ARF.is_internal = TRUE
p15.is_internal = TRUE
p21.is_internal = TRUE
p38.is_internal = TRUE
p53.is_internal = TRUE
p70S6kab.is_internal = TRUE
p90RSK.is_internal = TRUE
PDK1.is_internal = TRUE
PHDs.is_internal = TRUE
PI3K.is_internal = TRUE
PIP3.is_internal = TRUE
PKC.is_internal = TRUE
Proliferation.is_internal = FALSE
PTCH1.is_internal = TRUE
PTEN.is_internal = TRUE
Quiescence.is_internal = FALSE
RAF.is_internal = TRUE
RAGS.is_internal = TRUE
RAS.is_internal = TRUE
RB1.is_internal = TRUE
Rheb.is_internal = TRUE
ROS.is_internal = TRUE
RTK.is_internal = TRUE
RUNX2.is_internal = TRUE
SHH.is_internal = TRUE
Slug.is_internal = TRUE
SMAD.is_internal = TRUE
SMO.is_internal = TRUE
Snail.is_internal = TRUE
SPOP.is_internal = TRUE
TAK1.is_internal = TRUE
TCF.is_internal = TRUE
TERT.is_internal = TRUE
TGFb.is_internal = TRUE
TGFBR.is_internal = TRUE
TNFalpha.is_internal = TRUE
TSC1_2.is_internal = TRUE
TWIST1.is_internal = TRUE
VEGF.is_internal = TRUE
VHL.is_internal = TRUE
WNT.is_internal = TRUE
YWHAZ.is_internal = TRUE
ZBTB17.is_internal = TRUE
[Acidosis].istate = 0.5[1], 0.5[0]
[Androgen].istate = 0.5[1], 0.5[0]
[Carcinogen].istate = 0.5[1], 0.5[0]
[Hypoxia].istate = 0.5[1], 0.5[0]
[Nutrients].istate = 0.5[1], 0.5[0]
[AKT].istate = 0.61598[1], 0.38402000000000003[0]
[AMP_ATP].istate = 0.2551[1], 0.7449[0]
[AMPK].istate = 0.46605[1], 0.5339499999999999[0]
[APAF1].istate = 0.09653[1], 0.90347[0]
[AR].istate = 0.13504[1], 0.86496[0]
[ATM].istate = 0.1447[1], 0.8553[0]
[ATR].istate = 0.30211[1], 0.69789[0]
[AXIN1].istate = 0.74618[1], 0.25382000000000005[0]
[BAD].istate = 0.88133[1], 0.11867000000000005[0]
[Bak].istate = 0.60498[1], 0.39502000000000004[0]
[BAX].istate = 0.84271[1], 0.15729000000000004[0]
[Bcl_XL].istate = 0.71521[1], 0.28479[0]
[BCL2].istate = 0.23808[1], 0.7619199999999999[0]
[beta_catenin].istate = 0.28461[1], 0.71539[0]
[BIRC5].istate = 0.70511[1], 0.29489[0]
[BRCA1].istate = 0.31074[1], 0.68926[0]
[BRCA2].istate = 0.10072[1], 0.89928[0]
[Caspase8].istate = 0.53067[1], 0.46933[0]
[Caspase9].istate = 0.61312[1], 0.38688[0]
[CDH2].istate = 0.25492[1], 0.74508[0]
[cFLAR].istate = 0.08453[1], 0.91547[0]
[CHK1_2].istate = 0.61664[1], 0.38336000000000003[0]
[COX4I2].istate = 0.62804[1], 0.37195999999999996[0]
[CyclinB].istate = 0.4991[1], 0.5009[0]
[CyclinD].istate = 0.51486[1], 0.48514[0]
[CytoC].istate = 0.7541[1], 0.2459[0]
[DAXX].istate = 0.81519[1], 0.18481000000000003[0]
[E_cadherin].istate = 0.27733[1], 0.7226699999999999[0]
[E2F1].istate = 0.48431[1], 0.51569[0]
[eEF2].istate = 0.67898[1], 0.32101999999999997[0]
[eEF2K].istate = 0.2662[1], 0.7338[0]
[EGF].istate = 0.28264[1], 0.71736[0]
[EGFR].istate = 0.11984[1], 0.88016[0]
[EP300].istate = 0.11297[1], 0.88703[0]
[ERG].istate = 0.0[1], 1.0[0]
[ERK].istate = 0.40247[1], 0.59753[0]
[ETS1].istate = 0.14415[1], 0.85585[0]
[ETV1].istate = 0.98884[1], 0.011159999999999948[0]
[EZH2].istate = 0.50391[1], 0.49609000000000003[0]
[FADD].istate = 0.83577[1], 0.16423[0]
[FGF].istate = 0.21689[1], 0.78311[0]
[FGFR3].istate = 0.64844[1], 0.35156[0]
[FOXA1].istate = 0.26654[1], 0.73346[0]
[FOXO].istate = 0.28094[1], 0.71906[0]
[FRS2].istate = 0.07064[1], 0.92936[0]
[GADD45].istate = 0.3474[1], 0.6526000000000001[0]
[GLI].istate = 0.40709[1], 0.59291[0]
[GLUT1].istate = 0.67605[1], 0.32394999999999996[0]
[GSH].istate = 0.60692[1], 0.39308[0]
[GSK3].istate = 0.46052[1], 0.53948[0]
[HIF1].istate = 0.32461[1], 0.6753899999999999[0]
[HSPs].istate = 0.66673[1], 0.33326999999999996[0]
[IDH1].istate = 0.67722[1], 0.32277999999999996[0]
[IKK].istate = 0.42213[1], 0.57787[0]
[JNK].istate = 0.3106[1], 0.6894[0]
[JUN].istate = 0.50066[1], 0.49934[0]
[Lactic_acid].istate = 0.58347[1], 0.41652999999999996[0]
[LDHA].istate = 0.58347[1], 0.41652999999999996[0]
[MAP3K1_3].istate = 0.21606[1], 0.78394[0]
[MDM2].istate = 0.35673[1], 0.64327[0]
[MED12].istate = 0.20958[1], 0.79042[0]
[MEK1_2].istate = 0.72378[1], 0.27622[0]
[ZBTB17].istate = 0.87792[1], 0.12207999999999997[0]
[mTORC1].istate = 0.62778[1], 0.37222[0]
[mTORC2].istate = 0.55785[1], 0.44215000000000004[0]
[MXI1].istate = 0.34753[1], 0.65247[0]
[MYC].istate = 0.4729[1], 0.5271[0]
[MYC_MAX].istate = 0.65711[1], 0.34289000000000003[0]
[NCOA3].istate = 0.08276[1], 0.91724[0]
[NCOR1].istate = 0.15042[1], 0.84958[0]
[NCOR2].istate = 0.5[1], 0.5[0]
[NF1].istate = 0.06427[1], 0.93573[0]
[NKX3_1].istate = 0.59114[1], 0.40886[0]
[p14ARF].istate = 0.56042[1], 0.43957999999999997[0]
[p15].istate = 0.22722[1], 0.77278[0]
[p21].istate = 0.46446[1], 0.53554[0]
[p38].istate = 0.2095[1], 0.7905[0]
[p70S6kab].istate = 0.53422[1], 0.46577999999999997[0]
[p90RSK].istate = 0.85678[1], 0.14322000000000001[0]
[PDK1].istate = 0.24929[1], 0.75071[0]
[PHDs].istate = 0.61051[1], 0.38949[0]
[PI3K].istate = 0.3693[1], 0.6307[0]
[PIP3].istate = 0.08668[1], 0.91332[0]
[PTCH1].istate = 0.18367[1], 0.81633[0]
[PTEN].istate = 0.39222[1], 0.60778[0]
[RAF].istate = 0.53333[1], 0.46667000000000003[0]
[RAGS].istate = 0.32321[1], 0.67679[0]
[RAS].istate = 0.3461[1], 0.6538999999999999[0]
[RB1].istate = 0.15545[1], 0.84455[0]
[Rheb].istate = 0.68064[1], 0.31936[0]
[ROS].istate = 0.40919[1], 0.5908100000000001[0]
[RUNX2].istate = 0.2384[1], 0.7616[0]
[SHH].istate = 0.49526[1], 0.50474[0]
[Slug].istate = 0.42741[1], 0.5725899999999999[0]
[SMAD].istate = 0.29571[1], 0.7042900000000001[0]
[SMO].istate = 0.36712[1], 0.63288[0]
[Snail].istate = 0.41966[1], 0.5803400000000001[0]
[SPOP].istate = 0.59078[1], 0.40922000000000003[0]
[TAK1].istate = 0.17913[1], 0.82087[0]
[TERT].istate = 0.36776[1], 0.63224[0]
[TGFBR].istate = 0.23502[1], 0.76498[0]
[TNFalpha].istate = 0.50488[1], 0.49512[0]
[TSC1_2].istate = 0.39398[1], 0.60602[0]
[TWIST1].istate = 0.89981[1], 0.10019[0]
[VEGF].istate = 0.5282[1], 0.4718[0]
[VHL].istate = 0.15671[1], 0.84329[0]
[WNT].istate = 0.38201[1], 0.61799[0]
[YWHAZ].istate = 0.21599[1], 0.78401[0]
[Dsh].istate=0[1], 1[0]
[FOS].istate=0[1], 1[0]
[NF_kB].istate=1[1], 0[1]
[p53].istate=0[1], 1[0]
[PKC].istate=1[1], 0[1]
[RTK].istate=1[1], 0[1]
[TCF].istate=1[1], 0[1]
[TGFb].istate=0[1], 1[0]
