# Supplementary material for: Patient-specific Boolean models of signalling networks guide personalised treatments
Source: eLife. 2022 Feb 15;11:e72626. doi: 10.7554/eLife.72626 (PMC9018074; doi:10.7554/eLife.72626)
Supplement: Supplementary file 3. [file elife-72626-supp3.zip › SuppFile 3 TCGA model files/TCGA_mutCNA_RNA_models/PC_20191219_TCGA_mutCNA_RNA_129.cfg]

$u_Acidosis = 1
$d_Acidosis = 1
$u_AKT=0.67048
$d_AKT=1.49147
$u_AMP_ATP=2.74943
$d_AMP_ATP=0.36371
$u_AMPK=2.47299
$d_AMPK=0.40437
$u_Androgen = 1
$d_Androgen = 1
$u_Angiogenesis = 1
$d_Angiogenesis = 1
$u_Apoptosis = 1
$d_Apoptosis = 1
$u_AR=17.7443
$d_AR=0.05636
$u_AR_ERG = 1
$d_AR_ERG = 1
$u_ATM=3.70843
$d_ATM=0.26966
$u_ATR=1.90644
$d_ATR=0.52454
$u_AXIN1=0.04704
$d_AXIN1=21.2585
$u_BAD=0.15199
$d_BAD=6.57938
$u_Bak=0.03905
$d_Bak=25.60819
$u_BAX=0.0696
$d_BAX=14.36782
$u_BCL2=0.22085
$d_BCL2=4.52796
$u_Bcl_XL=2.99641
$d_Bcl_XL=0.33373
$u_beta_catenin=1.55007
$d_beta_catenin=0.64513
$u_BIRC5=0.1955
$d_BIRC5=5.11509
$u_BMP2 = 1
$d_BMP2 = 1
$u_BRCA1=2.28597
$d_BRCA1=0.43745
$u_BRCA2=1.22456
$d_BRCA2=0.81662
$u_Carcinogen = 1
$d_Carcinogen = 1
$u_Caspase3 = 1
$d_Caspase3 = 1
$u_Caspase8=0.29945
$d_Caspase8=3.33946
$u_Caspase9=0.12368
$d_Caspase9=8.08538
$u_CDH2=5.35322
$d_CDH2=0.1868
$u_cFLAR=4.75486
$d_cFLAR=0.21031
$u_CHK1_2=0.23182
$d_CHK1_2=4.31369
$u_COX4I2=0.13679
$d_COX4I2=7.31048
$u_CyclinB=0.99384
$d_CyclinB=1.0062
$u_CyclinD=0.32804
$d_CyclinD=3.04841
$u_CytoC=0.16466
$d_CytoC=6.07312
$u_APAF1=7.26446
$d_APAF1=0.13766
$u_DAXX=0.10844
$d_DAXX=9.22169
$u_DNA_Damage = 1
$d_DNA_Damage = 1
$u_DNA_Repair = 1
$d_DNA_Repair = 1
$u_Dsh=0.28121
$d_Dsh=3.55606
$u_E2F1=0.22446
$d_E2F1=4.45514
$u_E_cadherin=1.62072
$d_E_cadherin=0.61701
$u_eEF2=0.74537
$d_eEF2=1.34162
$u_eEF2K=7.95789
$d_eEF2K=0.12566
$u_EMT = 1
$d_EMT = 1
$u_EP300=6.42928
$d_EP300=0.15554
$u_ERG=0.01
$d_ERG=100.0
$u_ERK=1.81823
$d_ERK=0.54999
$u_ETS1=0.46024
$d_ETS1=2.17278
$u_ETV1=0.779
$d_ETV1=1.2837
$u_EZH2=0.18596
$d_EZH2=5.3775
$u_FADD=0.12879
$d_FADD=7.76458
$u_FOS=3.08748
$d_FOS=0.32389
$u_JUN=7.56827
$d_JUN=0.13213
$u_FOXA1=1.55127
$d_FOXA1=0.64463
$u_FOXO=1.59004
$d_FOXO=0.62891
$u_EGF=9.38127
$d_EGF=0.1066
$u_EGFR=11.41019
$d_EGFR=0.08764
$u_FGF=0.2457
$d_FGF=4.07
$u_FGFR3=0.43935
$d_FGFR3=2.27609
$u_FRS2=3.76991
$d_FRS2=0.26526
$u_GADD45=0.21107
$d_GADD45=4.73776
$u_GLI=5.48037
$d_GLI=0.18247
$u_GLUT1=6.42384
$d_GLUT1=0.15567
$u_Glycolysis = 1
$d_Glycolysis = 1
$u_GSH=0.57311
$d_GSH=1.74487
$u_GSK3=0.7222
$d_GSK3=1.38466
$u_HIF1=1.12701
$d_HIF1=0.8873
$u_HSPs=0.521
$d_HSPs=1.91939
$u_Hypermethylation = 1
$d_Hypermethylation = 1
$u_Hypoxia = 1
$d_Hypoxia = 1
$u_IDH1=7.37851
$d_IDH1=0.13553
$u_Invasion = 1
$d_Invasion = 1
$u_IKK=1.48313
$d_IKK=0.67425
$u_JNK=0.63174
$d_JNK=1.58293
$u_Lactic_acid=0.0388
$d_Lactic_acid=25.7732
$u_LDHA=0.0388
$d_LDHA=25.7732
$u_MAP3K1_3=4.27646
$d_MAP3K1_3=0.23384
$u_MDM2=2.90893
$d_MDM2=0.34377
$u_MED12=1.10709
$d_MED12=0.90327
$u_MEK1_2=0.99649
$d_MEK1_2=1.00352
$u_Metastasis = 1
$d_Metastasis = 1
$u_Migration = 1
$d_Migration = 1
$u_mTORC1=2.22769
$d_mTORC1=0.4489
$u_mTORC2=1.94922
$d_mTORC2=0.51303
$u_MXI1=8.62368
$d_MXI1=0.11596
$u_MYC=2.1793
$d_MYC=0.45886
$u_MYC_MAX=1.10776
$d_MYC_MAX=0.90272
$u_NCOA3=2.27125
$d_NCOA3=0.44029
$u_NCOR1=6.42501
$d_NCOR1=0.15564
$u_NCOR2=1.3136
$d_NCOR2=0.76127
$u_NF1=9.78937
$d_NF1=0.10215
$u_NF_kB=0.15001
$d_NF_kB=6.66622
$u_NKX3_1=9.57809
$d_NKX3_1=0.1044
$u_Nutrients = 1
$d_Nutrients = 1
$u_p14ARF=0.0341
$d_p14ARF=29.32551
$u_p15=0.34726
$d_p15=2.87969
$u_p21=0.82477
$d_p21=1.21246
$u_p38=3.69781
$d_p38=0.27043
$u_p53=0.27018
$d_p53=3.70124
$u_p70S6kab=0.4971
$d_p70S6kab=2.01167
$u_p90RSK=0.10253
$d_p90RSK=9.75324
$u_PDK1=0.83175
$d_PDK1=1.20228
$u_PHDs=1.04913
$d_PHDs=0.95317
$u_PI3K=2.27714
$d_PI3K=0.43915
$u_PIP3=15.40837
$d_PIP3=0.0649
$u_PKC=1.07161
$d_PKC=0.93318
$u_Proliferation = 1
$d_Proliferation = 1
$u_PTCH1=4.63906
$d_PTCH1=0.21556
$u_PTEN=9.6833
$d_PTEN=0.10327
$u_Quiescence = 1
$d_Quiescence = 1
$u_RAF=1.66566
$d_RAF=0.60036
$u_RAGS=0.14628
$d_RAGS=6.8362
$u_RAS=1.35317
$d_RAS=0.73901
$u_RB1=1.22918
$d_RB1=0.81355
$u_Rheb=0.14175
$d_Rheb=7.05467
$u_ROS=0.14671
$d_ROS=6.81617
$u_RTK=1.44688
$d_RTK=0.69114
$u_RUNX2=2.55398
$d_RUNX2=0.39155
$u_SHH=0.28749
$d_SHH=3.47838
$u_Slug=4.61903
$d_Slug=0.2165
$u_SMAD=2.99263
$d_SMAD=0.33415
$u_SMO=0.05419
$d_SMO=18.45359
$u_Snail=0.15585
$d_Snail=6.41643
$u_SPOP=0.35624
$d_SPOP=2.8071
$u_TAK1=1.10078
$d_TAK1=0.90845
$u_TCF=1.00054
$d_TCF=0.99946
$u_TERT=0.72083
$d_TERT=1.38729
$u_TGFb=0.4688
$d_TGFb=2.13311
$u_TGFBR=5.21323
$d_TGFBR=0.19182
$u_fused_event = 1
$d_fused_event = 1
$u_TNFalpha=0.40299
$d_TNFalpha=2.48145
$u_TSC1_2=0.33943
$d_TSC1_2=2.94612
$u_TWIST1=0.05318
$d_TWIST1=18.80406
$u_VEGF=0.51548
$d_VEGF=1.93994
$u_VHL=3.786
$d_VHL=0.26413
$u_WNT=0.55242
$d_WNT=1.81022
$u_YWHAZ=0.03748
$d_YWHAZ=26.6809
$u_ZBTB17=0.07811
$d_ZBTB17=12.80246
discrete_time = 0
use_physrandgen = FALSE
seed_pseudorandom = 100
// sample_count = 500000
sample_count = 5000
max_time = 50
//time_tick = 0.01
time_tick = 0.1
thread_count = 1
statdist_traj_count = 100
statdist_cluster_threshold = 0.9
display_traj = 0
statdist_similarity_cache_max_size = 20000
//artificial nodes istate should be null
fused_event.istate=0
AR_ERG.istate=0	Acidosis.is_internal = TRUE
AKT.is_internal = TRUE
AMPK.is_internal = TRUE
AMP_ATP.is_internal = TRUE
Androgen.is_internal = TRUE
Angiogenesis.is_internal = TRUE
APAF1.is_internal = TRUE
Apoptosis.is_internal = FALSE
AR.is_internal = TRUE
AR_ERG.is_internal = TRUE
ATM.is_internal = TRUE
ATR.is_internal = TRUE
AXIN1.is_internal = TRUE
BAD.is_internal = TRUE
Bak.is_internal = TRUE
BAX.is_internal = TRUE
BCL2.is_internal = TRUE
Bcl_XL.is_internal = TRUE
beta_catenin.is_internal = TRUE
BIRC5.is_internal = TRUE
BMP2.is_internal = TRUE
BRCA1.is_internal = TRUE
BRCA2.is_internal = TRUE
Carcinogen.is_internal = TRUE
Caspase3.is_internal = TRUE
Caspase8.is_internal = TRUE
Caspase9.is_internal = TRUE
CDH2.is_internal = TRUE
cFLAR.is_internal = TRUE
CHK1_2.is_internal = TRUE
COX4I2.is_internal = TRUE
CyclinB.is_internal = TRUE
CyclinD.is_internal = TRUE
CytoC.is_internal = TRUE
DAXX.is_internal = TRUE
DNA_Damage.is_internal = TRUE
DNA_Repair.is_internal = TRUE
Dsh.is_internal = TRUE
E2F1.is_internal = TRUE
eEF2.is_internal = TRUE
eEF2K.is_internal = TRUE
EGF.is_internal = TRUE
EGFR.is_internal = TRUE
EMT.is_internal = TRUE
EP300.is_internal = TRUE
ERG.is_internal = TRUE
ERK.is_internal = TRUE
ETS1.is_internal = TRUE
ETV1.is_internal = TRUE
EZH2.is_internal = TRUE
E_cadherin.is_internal = TRUE
FADD.is_internal = TRUE
FGF.is_internal = TRUE
FGFR3.is_internal = TRUE
FOS.is_internal = TRUE
FOXA1.is_internal = TRUE
FOXO.is_internal = TRUE
FRS2.is_internal = TRUE
fused_event.is_internal = TRUE
GADD45.is_internal = TRUE
GLI.is_internal = TRUE
GLUT1.is_internal = TRUE
Glycolysis.is_internal = TRUE
GSH.is_internal = TRUE
GSK3.is_internal = TRUE
HIF1.is_internal = TRUE
HSPs.is_internal = TRUE
Hypermethylation.is_internal = TRUE
Hypoxia.is_internal = TRUE
IDH1.is_internal = TRUE
IKK.is_internal = TRUE
Invasion.is_internal = TRUE
JNK.is_internal = TRUE
JUN.is_internal = TRUE
Lactic_acid.is_internal = TRUE
LDHA.is_internal = TRUE
MAP3K1_3.is_internal = TRUE
MDM2.is_internal = TRUE
MED12.is_internal = TRUE
MEK1_2.is_internal = TRUE
Metastasis.is_internal = TRUE
Migration.is_internal = TRUE
mTORC1.is_internal = TRUE
mTORC2.is_internal = TRUE
MXI1.is_internal = TRUE
MYC.is_internal = TRUE
MYC_MAX.is_internal = TRUE
NCOA3.is_internal = TRUE
NCOR1.is_internal = TRUE
NCOR2.is_internal = TRUE
NF1.is_internal = TRUE
NF_kB.is_internal = TRUE
NKX3_1.is_internal = TRUE
Nutrients.is_internal = TRUE
p14ARF.is_internal = TRUE
p15.is_internal = TRUE
p21.is_internal = TRUE
p38.is_internal = TRUE
p53.is_internal = TRUE
p70S6kab.is_internal = TRUE
p90RSK.is_internal = TRUE
PDK1.is_internal = TRUE
PHDs.is_internal = TRUE
PI3K.is_internal = TRUE
PIP3.is_internal = TRUE
PKC.is_internal = TRUE
Proliferation.is_internal = FALSE
PTCH1.is_internal = TRUE
PTEN.is_internal = TRUE
Quiescence.is_internal = FALSE
RAF.is_internal = TRUE
RAGS.is_internal = TRUE
RAS.is_internal = TRUE
RB1.is_internal = TRUE
Rheb.is_internal = TRUE
ROS.is_internal = TRUE
RTK.is_internal = TRUE
RUNX2.is_internal = TRUE
SHH.is_internal = TRUE
Slug.is_internal = TRUE
SMAD.is_internal = TRUE
SMO.is_internal = TRUE
Snail.is_internal = TRUE
SPOP.is_internal = TRUE
TAK1.is_internal = TRUE
TCF.is_internal = TRUE
TERT.is_internal = TRUE
TGFb.is_internal = TRUE
TGFBR.is_internal = TRUE
TNFalpha.is_internal = TRUE
TSC1_2.is_internal = TRUE
TWIST1.is_internal = TRUE
VEGF.is_internal = TRUE
VHL.is_internal = TRUE
WNT.is_internal = TRUE
YWHAZ.is_internal = TRUE
ZBTB17.is_internal = TRUE
[Acidosis].istate = 0.5[1], 0.5[0]
[Androgen].istate = 0.5[1], 0.5[0]
[Carcinogen].istate = 0.5[1], 0.5[0]
[Hypoxia].istate = 0.5[1], 0.5[0]
[Nutrients].istate = 0.5[1], 0.5[0]
[AKT].istate = 0.4566[1], 0.5434[0]
[AMP_ATP].istate = 0.60981[1], 0.39019000000000004[0]
[AMPK].istate = 0.59831[1], 0.40169[0]
[APAF1].istate = 0.7153[1], 0.28469999999999995[0]
[AR].istate = 0.81226[1], 0.18774000000000002[0]
[ATM].istate = 0.6423[1], 0.3577[0]
[ATR].istate = 0.57006[1], 0.42994[0]
[AXIN1].istate = 0.16812[1], 0.83188[0]
[BAD].istate = 0.29545[1], 0.70455[0]
[Bak].istate = 0.1479[1], 0.8521[0]
[BAX].istate = 0.21065[1], 0.78935[0]
[Bcl_XL].istate = 0.61915[1], 0.38085[0]
[BCL2].istate = 0.33602[1], 0.66398[0]
[beta_catenin].istate = 0.54759[1], 0.45241[0]
[BIRC5].istate = 0.32278[1], 0.6772199999999999[0]
[BRCA1].istate = 0.58977[1], 0.41023[0]
[BRCA2].istate = 0.522[1], 0.478[0]
[Caspase8].istate = 0.36908[1], 0.6309199999999999[0]
[Caspase9].istate = 0.27307[1], 0.7269300000000001[0]
[CDH2].istate = 0.68215[1], 0.31784999999999997[0]
[cFLAR].istate = 0.66928[1], 0.33072[0]
[CHK1_2].istate = 0.34129[1], 0.65871[0]
[COX4I2].istate = 0.28402[1], 0.7159800000000001[0]
[CyclinB].istate = 0.49933[1], 0.50067[0]
[CyclinD].istate = 0.37898[1], 0.62102[0]
[CytoC].istate = 0.30415[1], 0.6958500000000001[0]
[DAXX].istate = 0.2588[1], 0.7412000000000001[0]
[Dsh].istate = 0.36226[1], 0.63774[0]
[E_cadherin].istate = 0.55243[1], 0.44757[0]
[E2F1].istate = 0.33778[1], 0.66222[0]
[eEF2].istate = 0.46809[1], 0.53191[0]
[eEF2K].istate = 0.7252[1], 0.27480000000000004[0]
[EGF].istate = 0.74307[1], 0.25693[0]
[EGFR].istate = 0.76432[1], 0.23568[0]
[EP300].istate = 0.70204[1], 0.29796[0]
[ERG].istate = 0.0[1], 1.0[0]
[ERK].istate = 0.56491[1], 0.43509[0]
[ETS1].istate = 0.41575[1], 0.5842499999999999[0]
[ETV1].istate = 0.47288[1], 0.52712[0]
[EZH2].istate = 0.31735[1], 0.68265[0]
[FADD].istate = 0.27747[1], 0.72253[0]
[FGF].istate = 0.3476[1], 0.6524[0]
[FGFR3].istate = 0.4107[1], 0.5892999999999999[0]
[FOS].istate = 0.6224[1], 0.37760000000000005[0]
[FOXA1].istate = 0.54767[1], 0.45233[0]
[FOXO].istate = 0.55035[1], 0.44965[0]
[FRS2].istate = 0.64408[1], 0.35592[0]
[GADD45].istate = 0.33111[1], 0.66889[0]
[GLI].istate = 0.6847[1], 0.3153[0]
[GLUT1].istate = 0.70195[1], 0.29805000000000004[0]
[GSH].istate = 0.43956[1], 0.56044[0]
[GSK3].istate = 0.46466[1], 0.5353399999999999[0]
[HIF1].istate = 0.51298[1], 0.48702[0]
[HSPs].istate = 0.42921[1], 0.57079[0]
[IDH1].istate = 0.71699[1], 0.28301[0]
[IKK].istate = 0.54279[1], 0.45721[0]
[JNK].istate = 0.45013[1], 0.5498700000000001[0]
[JUN].istate = 0.71975[1], 0.28025[0]
[Lactic_acid].istate = 0.14722[1], 0.85278[0]
[LDHA].istate = 0.14722[1], 0.85278[0]
[MAP3K1_3].istate = 0.65777[1], 0.34223000000000003[0]
[MDM2].istate = 0.61593[1], 0.38407[0]
[MED12].istate = 0.51105[1], 0.48895[0]
[MEK1_2].istate = 0.49962[1], 0.50038[0]
[ZBTB17].istate = 0.22318[1], 0.7768200000000001[0]
[mTORC1].istate = 0.58696[1], 0.41303999999999996[0]
[mTORC2].istate = 0.57247[1], 0.42752999999999997[0]
[MXI1].istate = 0.73392[1], 0.26608[0]
[MYC].istate = 0.58458[1], 0.41542[0]
[MYC_MAX].istate = 0.51111[1], 0.48889000000000005[0]
[NCOA3].istate = 0.58907[1], 0.41093[0]
[NCOR1].istate = 0.70197[1], 0.29803[0]
[NCOR2].istate = 0.52962[1], 0.47038[0]
[NF_kB].istate = 0.29403[1], 0.70597[0]
[NF1].istate = 0.74769[1], 0.25231000000000003[0]
[NKX3_1].istate = 0.74532[1], 0.25468[0]
[p14ARF].istate = 0.1332[1], 0.8668[0]
[p15].istate = 0.38516[1], 0.61484[0]
[p21].istate = 0.47908[1], 0.52092[0]
[p38].istate = 0.64199[1], 0.35801000000000005[0]
[p53].istate = 0.35791[1], 0.64209[0]
[p70S6kab].istate = 0.42411[1], 0.57589[0]
[p90RSK].istate = 0.25271[1], 0.74729[0]
[PDK1].istate = 0.48[1], 0.52[0]
[PHDs].istate = 0.50521[1], 0.49478999999999995[0]
[PI3K].istate = 0.58935[1], 0.41064999999999996[0]
[PIP3].istate = 0.79694[1], 0.20306000000000002[0]
[PKC].istate = 0.50751[1], 0.49249[0]
[PTCH1].istate = 0.66661[1], 0.33338999999999996[0]
[PTEN].istate = 0.74651[1], 0.25349[0]
[RAF].istate = 0.5554[1], 0.4446[0]
[RAGS].istate = 0.2913[1], 0.7087[0]
[RAS].istate = 0.53284[1], 0.46716[0]
[RB1].istate = 0.5224[1], 0.4776[0]
[Rheb].istate = 0.28788[1], 0.71212[0]
[ROS].istate = 0.29161[1], 0.7083900000000001[0]
[RTK].istate = 0.54011[1], 0.45989[0]
[RUNX2].istate = 0.6018[1], 0.3982[0]
[SHH].istate = 0.36465[1], 0.6353500000000001[0]
[Slug].istate = 0.66614[1], 0.33386000000000005[0]
[SMAD].istate = 0.61901[1], 0.38099000000000005[0]
[SMO].istate = 0.18349[1], 0.8165100000000001[0]
[Snail].istate = 0.29818[1], 0.70182[0]
[SPOP].istate = 0.38794[1], 0.61206[0]
[TAK1].istate = 0.51042[1], 0.48958[0]
[TCF].istate = 0.50006[1], 0.49994000000000005[0]
[TERT].istate = 0.46446[1], 0.53554[0]
[TGFb].istate = 0.41775[1], 0.5822499999999999[0]
[TGFBR].istate = 0.67928[1], 0.32072[0]
[TNFalpha].istate = 0.40132[1], 0.59868[0]
[TSC1_2].istate = 0.38269[1], 0.61731[0]
[TWIST1].istate = 0.18143[1], 0.81857[0]
[VEGF].istate = 0.42805[1], 0.57195[0]
[VHL].istate = 0.64455[1], 0.35545000000000004[0]
[WNT].istate = 0.43557[1], 0.56443[0]
[YWHAZ].istate = 0.14344[1], 0.85656[0]
