# Supplementary material for: Patient-specific Boolean models of signalling networks guide personalised treatments
Source: eLife. 2022 Feb 15;11:e72626. doi: 10.7554/eLife.72626 (PMC9018074; doi:10.7554/eLife.72626)
Supplement: Supplementary file 3. [file elife-72626-supp3.zip › SuppFile 3 TCGA model files/TCGA_mutCNA_RNA_models/PC_20191219_TCGA_mutCNA_RNA_13.cfg]

$u_Acidosis = 1
$d_Acidosis = 1
$u_AKT=3.78342
$d_AKT=0.26431
$u_AMP_ATP=2.04822
$d_AMP_ATP=0.48823
$u_AMPK=0
$d_AMPK=1.50442
$u_Androgen = 1
$d_Androgen = 1
$u_Angiogenesis = 1
$d_Angiogenesis = 1
$u_Apoptosis = 1
$d_Apoptosis = 1
$u_AR=2.35248
$d_AR=0.42508
$u_AR_ERG = 1
$d_AR_ERG = 1
$u_ATM=23.91705
$d_ATM=0.04181
$u_ATR=2.73223
$d_ATR=0.366
$u_AXIN1=0.4531
$d_AXIN1=2.20702
$u_BAD=0.11061
$d_BAD=9.04077
$u_Bak=6.60723
$d_Bak=0.15135
$u_BAX=0.63017
$d_BAX=1.58687
$u_BCL2=1.13126
$d_BCL2=0.88397
$u_Bcl_XL=0.0466
$d_Bcl_XL=21.45923
$u_beta_catenin=0.15427
$d_beta_catenin=6.48214
$u_BIRC5=0.34386
$d_BIRC5=2.90816
$u_BMP2 = 1
$d_BMP2 = 1
$u_BRCA1=4.06558
$d_BRCA1=0.24597
$u_BRCA2=0.44516
$d_BRCA2=2.24638
$u_Carcinogen = 1
$d_Carcinogen = 1
$u_Caspase3 = 1
$d_Caspase3 = 1
$u_Caspase8=0.03044
$d_Caspase8=32.85151
$u_Caspase9=13.62797
$d_Caspase9=0.07338
$u_CDH2=16.95695
$d_CDH2=0.05897
$u_cFLAR=0.17437
$d_cFLAR=5.73493
$u_CHK1_2=0
$d_CHK1_2=9.45805
$u_COX4I2=0.95456
$d_COX4I2=1.0476
$u_CyclinB=2.66748
$d_CyclinB=0.37489
$u_CyclinD=0.25214
$d_CyclinD=3.96605
$u_CytoC=3.04919
$d_CytoC=0.32796
$u_APAF1=1.63825
$d_APAF1=0.61041
$u_DAXX=1.0837
$d_DAXX=0.92276
$u_DNA_Damage = 1
$d_DNA_Damage = 1
$u_DNA_Repair = 1
$d_DNA_Repair = 1
$u_Dsh=0
$d_Dsh=2.84811
$u_E2F1=1.52312
$d_E2F1=0.65655
$u_E_cadherin=7.40612
$d_E_cadherin=0.13502
$u_eEF2=48.37324
$d_eEF2=0.02067
$u_eEF2K=0.61094
$d_eEF2K=1.63682
$u_EMT = 1
$d_EMT = 1
$u_EP300=6.10628
$d_EP300=0.16377
$u_ERG=100.0
$d_ERG=0.01
$u_ERK=0.65578
$d_ERK=1.5249
$u_ETS1=0.8061
$d_ETS1=1.24054
$u_ETV1=1.14861
$d_ETV1=0.87062
$u_EZH2=0.37862
$d_EZH2=2.64117
$u_FADD=0.09228
$d_FADD=10.83658
$u_FOS=0.15658
$d_FOS=6.38651
$u_JUN=0
$d_JUN=17.21467
$u_FOXA1=1.72107
$d_FOXA1=0.58103
$u_FOXO=0
$d_FOXO=16.44466
$u_EGF=0.6641
$d_EGF=1.5058
$u_EGFR=1.30328
$d_EGFR=0.76729
$u_FGF=0.15306
$d_FGF=6.53339
$u_FGFR3=0.59687
$d_FGFR3=1.67541
$u_FRS2=2.07345
$d_FRS2=0.48229
$u_GADD45=0.09575
$d_GADD45=10.44386
$u_GLI=0
$d_GLI=0.49144
$u_GLUT1=0.12287
$d_GLUT1=8.13868
$u_Glycolysis = 1
$d_Glycolysis = 1
$u_GSH=1.05703
$d_GSH=0.94605
$u_GSK3=2.14909
$d_GSK3=0.46531
$u_HIF1=1.32746
$d_HIF1=0.75332
$u_HSPs=2.1717
$d_HSPs=0.46047
$u_Hypermethylation = 1
$d_Hypermethylation = 1
$u_Hypoxia = 1
$d_Hypoxia = 1
$u_IDH1=0.19461
$d_IDH1=5.13848
$u_Invasion = 1
$d_Invasion = 1
$u_IKK=3.00555
$d_IKK=0.33272
$u_JNK=1.33187
$d_JNK=0.75082
$u_Lactic_acid=2.61732
$d_Lactic_acid=0.38207
$u_LDHA=2.61732
$d_LDHA=0.38207
$u_MAP3K1_3=0
$d_MAP3K1_3=1.34869
$u_MDM2=0.11041
$d_MDM2=9.05715
$u_MED12=5.2912
$d_MED12=0.18899
$u_MEK1_2=0.74924
$d_MEK1_2=1.33469
$u_Metastasis = 1
$d_Metastasis = 1
$u_Migration = 1
$d_Migration = 1
$u_mTORC1=1.09379
$d_mTORC1=0.91425
$u_mTORC2=0
$d_mTORC2=1.24797
$u_MXI1=2.42657
$d_MXI1=0.4121
$u_MYC=8.33865
$d_MYC=0.11992
$u_MYC_MAX=2.95484
$d_MYC_MAX=0.33843
$u_NCOA3=0.51591
$d_NCOA3=1.93832
$u_NCOR1=5.84815
$d_NCOR1=0.17099
$u_NCOR2=0.44505
$d_NCOR2=2.24694
$u_NF1=9.01462
$d_NF1=0.11093
$u_NF_kB=1.64868
$d_NF_kB=0.60655
$u_NKX3_1=0.36153
$d_NKX3_1=2.76602
$u_Nutrients = 1
$d_Nutrients = 1
$u_p14ARF=0.84586
$d_p14ARF=1.18223
$u_p15=0.92128
$d_p15=1.08545
$u_p21=0.0605
$d_p21=16.52893
$u_p38=0.23767
$d_p38=4.20751
$u_p53=20.20794
$d_p53=0.04949
$u_p70S6kab=5.1244
$d_p70S6kab=0.19514
$u_p90RSK=3.24189
$d_p90RSK=0.30846
$u_PDK1=3.1208
$d_PDK1=0.32043
$u_PHDs=0.37451
$d_PHDs=2.67016
$u_PI3K=0
$d_PI3K=1.17995
$u_PIP3=0
$d_PIP3=6.94059
$u_PKC=0
$d_PKC=0.79381
$u_Proliferation = 1
$d_Proliferation = 1
$u_PTCH1=4.7424
$d_PTCH1=0.21086
$u_PTEN=0.9348
$d_PTEN=1.06975
$u_Quiescence = 1
$d_Quiescence = 1
$u_RAF=2.50305
$d_RAF=0.39951
$u_RAGS=0.3426
$d_RAGS=2.91886
$u_RAS=3.94083
$d_RAS=0.25375
$u_RB1=3.95951
$d_RB1=0.25256
$u_Rheb=0.08762
$d_Rheb=11.41292
$u_ROS=0.51851
$d_ROS=1.9286
$u_RTK=0
$d_RTK=0.93605
$u_RUNX2=0
$d_RUNX2=6.13083
$u_SHH=9.40763
$d_SHH=0.1063
$u_Slug=0.31292
$d_Slug=3.1957
$u_SMAD=2.0108
$d_SMAD=0.49731
$u_SMO=0.64585
$d_SMO=1.54835
$u_Snail=0.08815
$d_Snail=11.3443
$u_SPOP=0.89702
$d_SPOP=1.1148
$u_TAK1=0
$d_TAK1=2.71481
$u_TCF=0.51198
$d_TCF=1.9532
$u_TERT=0.93732
$d_TERT=1.06687
$u_TGFb=0.34182
$d_TGFb=2.92552
$u_TGFBR=0.86069
$d_TGFBR=1.16186
$u_fused_event=0
$d_fused_event = 1
$u_TNFalpha=0
$d_TNFalpha=1.24702
$u_TSC1_2=14.91898
$d_TSC1_2=0.06703
$u_TWIST1=3.27141
$d_TWIST1=0.30568
$u_VEGF=0.55881
$d_VEGF=1.78952
$u_VHL=4.59519
$d_VHL=0.21762
$u_WNT=1.15416
$d_WNT=0.86643
$u_YWHAZ=0.24392
$d_YWHAZ=4.0997
$u_ZBTB17=1.74351
$d_ZBTB17=0.57356
discrete_time = 0
use_physrandgen = FALSE
seed_pseudorandom = 100
// sample_count = 500000
sample_count = 5000
max_time = 50
//time_tick = 0.01
time_tick = 0.1
thread_count = 1
statdist_traj_count = 100
statdist_cluster_threshold = 0.9
display_traj = 0
statdist_similarity_cache_max_size = 20000
//artificial nodes istate should be null
AR_ERG.istate=0	Acidosis.is_internal = TRUE
AKT.is_internal = TRUE
AMPK.is_internal = TRUE
AMP_ATP.is_internal = TRUE
Androgen.is_internal = TRUE
Angiogenesis.is_internal = TRUE
APAF1.is_internal = TRUE
Apoptosis.is_internal = FALSE
AR.is_internal = TRUE
AR_ERG.is_internal = TRUE
ATM.is_internal = TRUE
ATR.is_internal = TRUE
AXIN1.is_internal = TRUE
BAD.is_internal = TRUE
Bak.is_internal = TRUE
BAX.is_internal = TRUE
BCL2.is_internal = TRUE
Bcl_XL.is_internal = TRUE
beta_catenin.is_internal = TRUE
BIRC5.is_internal = TRUE
BMP2.is_internal = TRUE
BRCA1.is_internal = TRUE
BRCA2.is_internal = TRUE
Carcinogen.is_internal = TRUE
Caspase3.is_internal = TRUE
Caspase8.is_internal = TRUE
Caspase9.is_internal = TRUE
CDH2.is_internal = TRUE
cFLAR.is_internal = TRUE
CHK1_2.is_internal = TRUE
COX4I2.is_internal = TRUE
CyclinB.is_internal = TRUE
CyclinD.is_internal = TRUE
CytoC.is_internal = TRUE
DAXX.is_internal = TRUE
DNA_Damage.is_internal = TRUE
DNA_Repair.is_internal = TRUE
Dsh.is_internal = TRUE
E2F1.is_internal = TRUE
eEF2.is_internal = TRUE
eEF2K.is_internal = TRUE
EGF.is_internal = TRUE
EGFR.is_internal = TRUE
EMT.is_internal = TRUE
EP300.is_internal = TRUE
ERG.is_internal = TRUE
ERK.is_internal = TRUE
ETS1.is_internal = TRUE
ETV1.is_internal = TRUE
EZH2.is_internal = TRUE
E_cadherin.is_internal = TRUE
FADD.is_internal = TRUE
FGF.is_internal = TRUE
FGFR3.is_internal = TRUE
FOS.is_internal = TRUE
FOXA1.is_internal = TRUE
FOXO.is_internal = TRUE
FRS2.is_internal = TRUE
fused_event.is_internal = TRUE
GADD45.is_internal = TRUE
GLI.is_internal = TRUE
GLUT1.is_internal = TRUE
Glycolysis.is_internal = TRUE
GSH.is_internal = TRUE
GSK3.is_internal = TRUE
HIF1.is_internal = TRUE
HSPs.is_internal = TRUE
Hypermethylation.is_internal = TRUE
Hypoxia.is_internal = TRUE
IDH1.is_internal = TRUE
IKK.is_internal = TRUE
Invasion.is_internal = TRUE
JNK.is_internal = TRUE
JUN.is_internal = TRUE
Lactic_acid.is_internal = TRUE
LDHA.is_internal = TRUE
MAP3K1_3.is_internal = TRUE
MDM2.is_internal = TRUE
MED12.is_internal = TRUE
MEK1_2.is_internal = TRUE
Metastasis.is_internal = TRUE
Migration.is_internal = TRUE
mTORC1.is_internal = TRUE
mTORC2.is_internal = TRUE
MXI1.is_internal = TRUE
MYC.is_internal = TRUE
MYC_MAX.is_internal = TRUE
NCOA3.is_internal = TRUE
NCOR1.is_internal = TRUE
NCOR2.is_internal = TRUE
NF1.is_internal = TRUE
NF_kB.is_internal = TRUE
NKX3_1.is_internal = TRUE
Nutrients.is_internal = TRUE
p14ARF.is_internal = TRUE
p15.is_internal = TRUE
p21.is_internal = TRUE
p38.is_internal = TRUE
p53.is_internal = TRUE
p70S6kab.is_internal = TRUE
p90RSK.is_internal = TRUE
PDK1.is_internal = TRUE
PHDs.is_internal = TRUE
PI3K.is_internal = TRUE
PIP3.is_internal = TRUE
PKC.is_internal = TRUE
Proliferation.is_internal = FALSE
PTCH1.is_internal = TRUE
PTEN.is_internal = TRUE
Quiescence.is_internal = FALSE
RAF.is_internal = TRUE
RAGS.is_internal = TRUE
RAS.is_internal = TRUE
RB1.is_internal = TRUE
Rheb.is_internal = TRUE
ROS.is_internal = TRUE
RTK.is_internal = TRUE
RUNX2.is_internal = TRUE
SHH.is_internal = TRUE
Slug.is_internal = TRUE
SMAD.is_internal = TRUE
SMO.is_internal = TRUE
Snail.is_internal = TRUE
SPOP.is_internal = TRUE
TAK1.is_internal = TRUE
TCF.is_internal = TRUE
TERT.is_internal = TRUE
TGFb.is_internal = TRUE
TGFBR.is_internal = TRUE
TNFalpha.is_internal = TRUE
TSC1_2.is_internal = TRUE
TWIST1.is_internal = TRUE
VEGF.is_internal = TRUE
VHL.is_internal = TRUE
WNT.is_internal = TRUE
YWHAZ.is_internal = TRUE
ZBTB17.is_internal = TRUE
[Acidosis].istate = 0.5[1], 0.5[0]
[Androgen].istate = 0.5[1], 0.5[0]
[Carcinogen].istate = 0.5[1], 0.5[0]
[Hypoxia].istate = 0.5[1], 0.5[0]
[Nutrients].istate = 0.5[1], 0.5[0]
[AKT].istate = 0.64447[1], 0.35553[0]
[AMP_ATP].istate = 0.57784[1], 0.42216[0]
[APAF1].istate = 0.55359[1], 0.44641[0]
[AR].istate = 0.59288[1], 0.40712000000000004[0]
[ATM].istate = 0.84468[1], 0.15532[0]
[ATR].istate = 0.60913[1], 0.39087000000000005[0]
[AXIN1].istate = 0.41405[1], 0.58595[0]
[BAD].istate = 0.26094[1], 0.73906[0]
[Bak].istate = 0.705[1], 0.29500000000000004[0]
[BAX].istate = 0.44986[1], 0.5501400000000001[0]
[Bcl_XL].istate = 0.16711[1], 0.83289[0]
[BCL2].istate = 0.51339[1], 0.48661[0]
[beta_catenin].istate = 0.29707[1], 0.70293[0]
[BIRC5].istate = 0.3841[1], 0.6159[0]
[BRCA1].istate = 0.65228[1], 0.34772000000000003[0]
[BRCA2].istate = 0.41213[1], 0.58787[0]
[Caspase8].istate = 0.12088[1], 0.87912[0]
[Caspase9].istate = 0.78361[1], 0.21638999999999997[0]
[CDH2].istate = 0.80734[1], 0.19266000000000005[0]
[cFLAR].istate = 0.31037[1], 0.68963[0]
[COX4I2].istate = 0.49495[1], 0.50505[0]
[CyclinB].istate = 0.60653[1], 0.39347[0]
[CyclinD].istate = 0.35041[1], 0.64959[0]
[CytoC].istate = 0.62105[1], 0.37895[0]
[DAXX].istate = 0.50873[1], 0.49127[0]
[E_cadherin].istate = 0.7174[1], 0.28259999999999996[0]
[E2F1].istate = 0.54568[1], 0.45431999999999995[0]
[eEF2].istate = 0.92115[1], 0.07884999999999998[0]
[eEF2K].istate = 0.4465[1], 0.5535[0]
[EGF].istate = 0.45556[1], 0.54444[0]
[EGFR].istate = 0.52876[1], 0.47124[0]
[EP300].istate = 0.69644[1], 0.30356000000000005[0]
[ERG].istate = 1.0[1], 0.0[0]
[ERK].istate = 0.45419[1], 0.54581[0]
[ETS1].istate = 0.4766[1], 0.5234[0]
[ETV1].istate = 0.51504[1], 0.48495999999999995[0]
[EZH2].istate = 0.39455[1], 0.60545[0]
[FADD].istate = 0.24127[1], 0.75873[0]
[FGF].istate = 0.29622[1], 0.7037800000000001[0]
[FGFR3].istate = 0.44397[1], 0.55603[0]
[FOS].istate = 0.29868[1], 0.7013199999999999[0]
[FOXA1].istate = 0.55895[1], 0.44105000000000005[0]
[FRS2].istate = 0.57917[1], 0.42083000000000004[0]
[GADD45].istate = 0.24528[1], 0.7547200000000001[0]
[GLUT1].istate = 0.27236[1], 0.7276400000000001[0]
[GSH].istate = 0.50602[1], 0.49398[0]
[GSK3].istate = 0.58306[1], 0.41694[0]
[HIF1].istate = 0.53076[1], 0.46924[0]
[HSPs].istate = 0.5842[1], 0.41579999999999995[0]
[IDH1].istate = 0.32229[1], 0.67771[0]
[IKK].istate = 0.61948[1], 0.38051999999999997[0]
[JNK].istate = 0.53112[1], 0.46887999999999996[0]
[Lactic_acid].istate = 0.60446[1], 0.39554[0]
[LDHA].istate = 0.60446[1], 0.39554[0]
[MDM2].istate = 0.26076[1], 0.73924[0]
[MED12].istate = 0.68089[1], 0.31911[0]
[MEK1_2].istate = 0.46865[1], 0.53135[0]
[ZBTB17].istate = 0.56036[1], 0.43964000000000003[0]
[mTORC1].istate = 0.50973[1], 0.49027[0]
[MXI1].istate = 0.59625[1], 0.40375000000000005[0]
[MYC].istate = 0.73027[1], 0.26973[0]
[MYC_MAX].istate = 0.61763[1], 0.38237[0]
[NCOA3].istate = 0.42814[1], 0.57186[0]
[NCOR1].istate = 0.69175[1], 0.30825[0]
[NCOR2].istate = 0.4121[1], 0.5879[0]
[NF_kB].istate = 0.55428[1], 0.44572[0]
[NF1].istate = 0.73874[1], 0.26126000000000005[0]
[NKX3_1].istate = 0.38954[1], 0.61046[0]
[p14ARF].istate = 0.48183[1], 0.51817[0]
[p15].istate = 0.4911[1], 0.5089[0]
[p21].istate = 0.19544[1], 0.8045599999999999[0]
[p38].istate = 0.34399[1], 0.65601[0]
[p53].istate = 0.82638[1], 0.17362[0]
[p70S6kab].istate = 0.67741[1], 0.32259000000000004[0]
[p90RSK].istate = 0.6277[1], 0.37229999999999996[0]
[PDK1].istate = 0.62357[1], 0.37643000000000004[0]
[PHDs].istate = 0.39337[1], 0.60663[0]
[PTCH1].istate = 0.669[1], 0.33099999999999996[0]
[PTEN].istate = 0.49268[1], 0.50732[0]
[RAF].istate = 0.59962[1], 0.40037999999999996[0]
[RAGS].istate = 0.3837[1], 0.6163000000000001[0]
[RAS].istate = 0.6489[1], 0.35109999999999997[0]
[RB1].istate = 0.64941[1], 0.35058999999999996[0]
[Rheb].istate = 0.23565[1], 0.76435[0]
[ROS].istate = 0.42869[1], 0.57131[0]
[SHH].istate = 0.74337[1], 0.25663[0]
[Slug].istate = 0.37386[1], 0.6261399999999999[0]
[SMAD].istate = 0.57584[1], 0.42416[0]
[SMO].istate = 0.45253[1], 0.54747[0]
[Snail].istate = 0.23631[1], 0.76369[0]
[SPOP].istate = 0.4882[1], 0.5118[0]
[TCF].istate = 0.42731[1], 0.5726899999999999[0]
[TERT].istate = 0.49297[1], 0.50703[0]
[TGFb].istate = 0.38345[1], 0.6165499999999999[0]
[TGFBR].istate = 0.48371[1], 0.51629[0]
[TSC1_2].istate = 0.79343[1], 0.20657000000000003[0]
[TWIST1].istate = 0.62868[1], 0.37132[0]
[VEGF].istate = 0.43682[1], 0.56318[0]
[VHL].istate = 0.66558[1], 0.33442000000000005[0]
[WNT].istate = 0.51557[1], 0.48443[0]
[YWHAZ].istate = 0.34681[1], 0.6531899999999999[0]
[AMPK].istate=0[1], 1[0]
[CHK1_2].istate=0[1], 1[0]
[Dsh].istate=0[1], 1[0]
[FOXO].istate=0[1], 1[0]
[fused_event].istate=0[1], 1[0]
[GLI].istate=0[1], 1[0]
[JUN].istate=0[1], 1[0]
[MAP3K1_3].istate=0[1], 1[0]
[mTORC2].istate=0[1], 1[0]
[PI3K].istate=0[1], 1[0]
[PIP3].istate=0[1], 1[0]
[PKC].istate=0[1], 1[0]
[RTK].istate=0[1], 1[0]
[RUNX2].istate=0[1], 1[0]
[TAK1].istate=0[1], 1[0]
[TNFalpha].istate=0[1], 1[0]
