# Supplementary material for: Patient-specific Boolean models of signalling networks guide personalised treatments
Source: eLife. 2022 Feb 15;11:e72626. doi: 10.7554/eLife.72626 (PMC9018074; doi:10.7554/eLife.72626)
Supplement: Supplementary file 3. [file elife-72626-supp3.zip › SuppFile 3 TCGA model files/TCGA_mutCNA_RNA_models/PC_20191219_TCGA_mutCNA_RNA_130.cfg]

$u_Acidosis = 1
$d_Acidosis = 1
$u_AKT=1.5519
$d_AKT=0.64437
$u_AMP_ATP=42.10738
$d_AMP_ATP=0.02375
$u_AMPK=1.52932
$d_AMPK=0.65389
$u_Androgen = 1
$d_Androgen = 1
$u_Angiogenesis = 1
$d_Angiogenesis = 1
$u_Apoptosis = 1
$d_Apoptosis = 1
$u_AR=5.55379
$d_AR=0.18006
$u_AR_ERG = 1
$d_AR_ERG = 1
$u_ATM=9.35675
$d_ATM=0.10687
$u_ATR=5.50809
$d_ATR=0.18155
$u_AXIN1=0.33564
$d_AXIN1=2.97938
$u_BAD=0.12088
$d_BAD=8.27267
$u_Bak=0.03692
$d_Bak=27.08559
$u_BAX=0.14037
$d_BAX=7.12403
$u_BCL2=3.54614
$d_BCL2=0.282
$u_Bcl_XL=0.25539
$d_Bcl_XL=3.91558
$u_beta_catenin=0.51373
$d_beta_catenin=1.94655
$u_BIRC5=0.19245
$d_BIRC5=5.19615
$u_BMP2 = 1
$d_BMP2 = 1
$u_BRCA1=0.72258
$d_BRCA1=1.38393
$u_BRCA2=2.05522
$d_BRCA2=0.48657
$u_Carcinogen = 1
$d_Carcinogen = 1
$u_Caspase3 = 1
$d_Caspase3 = 1
$u_Caspase8=0.12871
$d_Caspase8=7.7694
$u_Caspase9=0.26741
$d_Caspase9=3.73958
$u_CDH2=7.55489
$d_CDH2=0.13236
$u_cFLAR=13.73921
$d_cFLAR=0.07278
$u_CHK1_2=0.77059
$d_CHK1_2=1.29771
$u_COX4I2=1.65462
$d_COX4I2=0.60437
$u_CyclinB=0.57342
$d_CyclinB=1.74392
$u_CyclinD=0.4432
$d_CyclinD=2.25632
$u_CytoC=0.30758
$d_CytoC=3.25119
$u_APAF1=17.48658
$d_APAF1=0.05719
$u_DAXX=0.05319
$d_DAXX=18.80053
$u_DNA_Damage = 1
$d_DNA_Damage = 1
$u_DNA_Repair = 1
$d_DNA_Repair = 1
$u_Dsh=1.79754
$d_Dsh=0.55632
$u_E2F1=0.22303
$d_E2F1=4.4837
$u_E_cadherin=3.3759
$d_E_cadherin=0.29622
$u_eEF2=9.03894
$d_eEF2=0.11063
$u_eEF2K=0.73321
$d_eEF2K=1.36387
$u_EMT = 1
$d_EMT = 1
$u_EP300=28.59566
$d_EP300=0.03497
$u_ERG=99.99999
$d_ERG=0.01
$u_ERK=0.40644
$d_ERK=2.46039
$u_ETS1=1.61444
$d_ETS1=0.61941
$u_ETV1=4.40487
$d_ETV1=0.22702
$u_EZH2=5.193
$d_EZH2=0.19257
$u_FADD=0.03006
$d_FADD=33.2668
$u_FOS=0.13676
$d_FOS=7.31208
$u_JUN=0.17426
$d_JUN=5.73855
$u_FOXA1=0.1472
$d_FOXA1=6.79348
$u_FOXO=0
$d_FOXO=0.73077
$u_EGF=8.61149
$d_EGF=0.11612
$u_EGFR=16.64543
$d_EGFR=0.06008
$u_FGF=0.37451
$d_FGF=2.67016
$u_FGFR3=3.41427
$d_FGFR3=0.29289
$u_FRS2=9.82708
$d_FRS2=0.10176
$u_GADD45=0.1473
$d_GADD45=6.78887
$u_GLI=8.96265
$d_GLI=0.11157
$u_GLUT1=0.18588
$d_GLUT1=5.37981
$u_Glycolysis = 1
$d_Glycolysis = 1
$u_GSH=0.13374
$d_GSH=7.47719
$u_GSK3=1.78813
$d_GSK3=0.55924
$u_HIF1=2.34131
$d_HIF1=0.42711
$u_HSPs=7.91613
$d_HSPs=0.12632
$u_Hypermethylation = 1
$d_Hypermethylation = 1
$u_Hypoxia = 1
$d_Hypoxia = 1
$u_IDH1=0.35187
$d_IDH1=2.84196
$u_Invasion = 1
$d_Invasion = 1
$u_IKK=0.75982
$d_IKK=1.3161
$u_JNK=4.39774
$d_JNK=0.22739
$u_Lactic_acid=0.66471
$d_Lactic_acid=1.50442
$u_LDHA=0.66471
$d_LDHA=1.50442
$u_MAP3K1_3=8.55619
$d_MAP3K1_3=0.11687
$u_MDM2=0.34219
$d_MDM2=2.92235
$u_MED12=7.93701
$d_MED12=0.12599
$u_MEK1_2=0.26276
$d_MEK1_2=3.80575
$u_Metastasis = 1
$d_Metastasis = 1
$u_Migration = 1
$d_Migration = 1
$u_mTORC1=0.84713
$d_mTORC1=1.18046
$u_mTORC2=1.07692
$d_mTORC2=0.92857
$u_MXI1=3.89557
$d_MXI1=0.2567
$u_MYC=0.84209
$d_MYC=1.18752
$u_MYC_MAX=0.41942
$d_MYC_MAX=2.38424
$u_NCOA3=3.17131
$d_NCOA3=0.31533
$u_NCOR1=15.33224
$d_NCOR1=0.06522
$u_NCOR2=0.77165
$d_NCOR2=1.29592
$u_NF1=14.77206
$d_NF1=0.0677
$u_NF_kB=0.38991
$d_NF_kB=2.56469
$u_NKX3_1=0
$d_NKX3_1=6.09162
$u_Nutrients = 1
$d_Nutrients = 1
$u_p14ARF=1.99992
$d_p14ARF=0.50002
$u_p15=1.8352
$d_p15=0.5449
$u_p21=0.16977
$d_p21=5.89032
$u_p38=16.73431
$d_p38=0.05976
$u_p53=0.69839
$d_p53=1.43186
$u_p70S6kab=0.54911
$d_p70S6kab=1.82113
$u_p90RSK=0.0559
$d_p90RSK=17.88909
$u_PDK1=0.31436
$d_PDK1=3.18107
$u_PHDs=1.50647
$d_PHDs=0.6638
$u_PI3K=1.34519
$d_PI3K=0.74339
$u_PIP3=19.14746
$d_PIP3=0.05223
$u_PKC=1.88097
$d_PKC=0.53164
$u_Proliferation = 1
$d_Proliferation = 1
$u_PTCH1=8.39912
$d_PTCH1=0.11906
$u_PTEN=4.07768
$d_PTEN=0.24524
$u_Quiescence = 1
$d_Quiescence = 1
$u_RAF=3.56763
$d_RAF=0.2803
$u_RAGS=0.13887
$d_RAGS=7.20098
$u_RAS=1.29474
$d_RAS=0.77236
$u_RB1=0
$d_RB1=7.35078
$u_Rheb=4.56332
$d_Rheb=0.21914
$u_ROS=4.29283
$d_ROS=0.23295
$u_RTK=2.10453
$d_RTK=0.47517
$u_RUNX2=0.25126
$d_RUNX2=3.97994
$u_SHH=0.2151
$d_SHH=4.649
$u_Slug=1.15513
$d_Slug=0.8657
$u_SMAD=4.18562
$d_SMAD=0.23891
$u_SMO=24.54845
$d_SMO=0.04074
$u_Snail=0.56429
$d_Snail=1.77214
$u_SPOP=0
$d_SPOP=5.89275
$u_TAK1=6.74484
$d_TAK1=0.14826
$u_TCF=0.93473
$d_TCF=1.06983
$u_TERT=0.2309
$d_TERT=4.33088
$u_TGFb=1.88774
$d_TGFb=0.52973
$u_TGFBR=2.226
$d_TGFBR=0.44924
$u_fused_event=0
$d_fused_event = 1
$u_TNFalpha=0
$d_TNFalpha=1.39974
$u_TSC1_2=7.70359
$d_TSC1_2=0.12981
$u_TWIST1=4.48127
$d_TWIST1=0.22315
$u_VEGF=0.43006
$d_VEGF=2.32526
$u_VHL=0.56835
$d_VHL=1.75948
$u_WNT=0
$d_WNT=0.89309
$u_YWHAZ=0.11151
$d_YWHAZ=8.96781
$u_ZBTB17=0.3125
$d_ZBTB17=3.2
discrete_time = 0
use_physrandgen = FALSE
seed_pseudorandom = 100
// sample_count = 500000
sample_count = 5000
max_time = 50
//time_tick = 0.01
time_tick = 0.1
thread_count = 1
statdist_traj_count = 100
statdist_cluster_threshold = 0.9
display_traj = 0
statdist_similarity_cache_max_size = 20000
//artificial nodes istate should be null
AR_ERG.istate=0	Acidosis.is_internal = TRUE
AKT.is_internal = TRUE
AMPK.is_internal = TRUE
AMP_ATP.is_internal = TRUE
Androgen.is_internal = TRUE
Angiogenesis.is_internal = TRUE
APAF1.is_internal = TRUE
Apoptosis.is_internal = FALSE
AR.is_internal = TRUE
AR_ERG.is_internal = TRUE
ATM.is_internal = TRUE
ATR.is_internal = TRUE
AXIN1.is_internal = TRUE
BAD.is_internal = TRUE
Bak.is_internal = TRUE
BAX.is_internal = TRUE
BCL2.is_internal = TRUE
Bcl_XL.is_internal = TRUE
beta_catenin.is_internal = TRUE
BIRC5.is_internal = TRUE
BMP2.is_internal = TRUE
BRCA1.is_internal = TRUE
BRCA2.is_internal = TRUE
Carcinogen.is_internal = TRUE
Caspase3.is_internal = TRUE
Caspase8.is_internal = TRUE
Caspase9.is_internal = TRUE
CDH2.is_internal = TRUE
cFLAR.is_internal = TRUE
CHK1_2.is_internal = TRUE
COX4I2.is_internal = TRUE
CyclinB.is_internal = TRUE
CyclinD.is_internal = TRUE
CytoC.is_internal = TRUE
DAXX.is_internal = TRUE
DNA_Damage.is_internal = TRUE
DNA_Repair.is_internal = TRUE
Dsh.is_internal = TRUE
E2F1.is_internal = TRUE
eEF2.is_internal = TRUE
eEF2K.is_internal = TRUE
EGF.is_internal = TRUE
EGFR.is_internal = TRUE
EMT.is_internal = TRUE
EP300.is_internal = TRUE
ERG.is_internal = TRUE
ERK.is_internal = TRUE
ETS1.is_internal = TRUE
ETV1.is_internal = TRUE
EZH2.is_internal = TRUE
E_cadherin.is_internal = TRUE
FADD.is_internal = TRUE
FGF.is_internal = TRUE
FGFR3.is_internal = TRUE
FOS.is_internal = TRUE
FOXA1.is_internal = TRUE
FOXO.is_internal = TRUE
FRS2.is_internal = TRUE
fused_event.is_internal = TRUE
GADD45.is_internal = TRUE
GLI.is_internal = TRUE
GLUT1.is_internal = TRUE
Glycolysis.is_internal = TRUE
GSH.is_internal = TRUE
GSK3.is_internal = TRUE
HIF1.is_internal = TRUE
HSPs.is_internal = TRUE
Hypermethylation.is_internal = TRUE
Hypoxia.is_internal = TRUE
IDH1.is_internal = TRUE
IKK.is_internal = TRUE
Invasion.is_internal = TRUE
JNK.is_internal = TRUE
JUN.is_internal = TRUE
Lactic_acid.is_internal = TRUE
LDHA.is_internal = TRUE
MAP3K1_3.is_internal = TRUE
MDM2.is_internal = TRUE
MED12.is_internal = TRUE
MEK1_2.is_internal = TRUE
Metastasis.is_internal = TRUE
Migration.is_internal = TRUE
mTORC1.is_internal = TRUE
mTORC2.is_internal = TRUE
MXI1.is_internal = TRUE
MYC.is_internal = TRUE
MYC_MAX.is_internal = TRUE
NCOA3.is_internal = TRUE
NCOR1.is_internal = TRUE
NCOR2.is_internal = TRUE
NF1.is_internal = TRUE
NF_kB.is_internal = TRUE
NKX3_1.is_internal = TRUE
Nutrients.is_internal = TRUE
p14ARF.is_internal = TRUE
p15.is_internal = TRUE
p21.is_internal = TRUE
p38.is_internal = TRUE
p53.is_internal = TRUE
p70S6kab.is_internal = TRUE
p90RSK.is_internal = TRUE
PDK1.is_internal = TRUE
PHDs.is_internal = TRUE
PI3K.is_internal = TRUE
PIP3.is_internal = TRUE
PKC.is_internal = TRUE
Proliferation.is_internal = FALSE
PTCH1.is_internal = TRUE
PTEN.is_internal = TRUE
Quiescence.is_internal = FALSE
RAF.is_internal = TRUE
RAGS.is_internal = TRUE
RAS.is_internal = TRUE
RB1.is_internal = TRUE
Rheb.is_internal = TRUE
ROS.is_internal = TRUE
RTK.is_internal = TRUE
RUNX2.is_internal = TRUE
SHH.is_internal = TRUE
Slug.is_internal = TRUE
SMAD.is_internal = TRUE
SMO.is_internal = TRUE
Snail.is_internal = TRUE
SPOP.is_internal = TRUE
TAK1.is_internal = TRUE
TCF.is_internal = TRUE
TERT.is_internal = TRUE
TGFb.is_internal = TRUE
TGFBR.is_internal = TRUE
TNFalpha.is_internal = TRUE
TSC1_2.is_internal = TRUE
TWIST1.is_internal = TRUE
VEGF.is_internal = TRUE
VHL.is_internal = TRUE
WNT.is_internal = TRUE
YWHAZ.is_internal = TRUE
ZBTB17.is_internal = TRUE
[Acidosis].istate = 0.5[1], 0.5[0]
[Androgen].istate = 0.5[1], 0.5[0]
[Carcinogen].istate = 0.5[1], 0.5[0]
[Hypoxia].istate = 0.5[1], 0.5[0]
[Nutrients].istate = 0.5[1], 0.5[0]
[AKT].istate = 0.54772[1], 0.45228[0]
[AMP_ATP].istate = 0.90609[1], 0.09391000000000005[0]
[AMPK].istate = 0.54612[1], 0.45387999999999995[0]
[APAF1].istate = 0.81068[1], 0.18932000000000004[0]
[AR].istate = 0.68615[1], 0.31384999999999996[0]
[ATM].istate = 0.74278[1], 0.25722[0]
[ATR].istate = 0.68525[1], 0.31475[0]
[AXIN1].istate = 0.38147[1], 0.61853[0]
[BAD].istate = 0.27059[1], 0.72941[0]
[Bak].istate = 0.1418[1], 0.8582[0]
[BAX].istate = 0.28682[1], 0.7131799999999999[0]
[Bcl_XL].istate = 0.3518[1], 0.6482[0]
[BCL2].istate = 0.63744[1], 0.36256[0]
[beta_catenin].istate = 0.42768[1], 0.5723199999999999[0]
[BIRC5].istate = 0.32108[1], 0.67892[0]
[BRCA1].istate = 0.46472[1], 0.53528[0]
[BRCA2].istate = 0.57821[1], 0.42179[0]
[Caspase8].istate = 0.2774[1], 0.7226[0]
[Caspase9].istate = 0.3568[1], 0.6432[0]
[CDH2].istate = 0.71956[1], 0.28044[0]
[cFLAR].istate = 0.78449[1], 0.21550999999999998[0]
[CHK1_2].istate = 0.47171[1], 0.5282899999999999[0]
[COX4I2].istate = 0.55467[1], 0.44533[0]
[CyclinB].istate = 0.43962[1], 0.56038[0]
[CyclinD].istate = 0.41165[1], 0.5883499999999999[0]
[CytoC].istate = 0.37199[1], 0.62801[0]
[DAXX].istate = 0.18145[1], 0.81855[0]
[Dsh].istate = 0.56367[1], 0.43633[0]
[E_cadherin].istate = 0.6321[1], 0.3679[0]
[E2F1].istate = 0.33709[1], 0.66291[0]
[eEF2].istate = 0.73903[1], 0.26097000000000004[0]
[eEF2K].istate = 0.46631[1], 0.53369[0]
[EGF].istate = 0.73377[1], 0.26622999999999997[0]
[EGFR].istate = 0.80532[1], 0.19467999999999996[0]
[EP300].istate = 0.86408[1], 0.13592000000000004[0]
[ERG].istate = 1.0[1], 0.0[0]
[ERK].istate = 0.40225[1], 0.59775[0]
[ETS1].istate = 0.55201[1], 0.44799[0]
[ETV1].istate = 0.66098[1], 0.33902[0]
[EZH2].istate = 0.67885[1], 0.32115000000000005[0]
[FADD].istate = 0.11949[1], 0.88051[0]
[FGF].istate = 0.39336[1], 0.6066400000000001[0]
[FGFR3].istate = 0.63332[1], 0.36668[0]
[FOS].istate = 0.28399[1], 0.71601[0]
[FOXA1].istate = 0.29198[1], 0.70802[0]
[FRS2].istate = 0.74811[1], 0.25188999999999995[0]
[GADD45].istate = 0.29205[1], 0.7079500000000001[0]
[GLI].istate = 0.73811[1], 0.26188999999999996[0]
[GLUT1].istate = 0.31731[1], 0.68269[0]
[GSH].istate = 0.28157[1], 0.71843[0]
[GSK3].istate = 0.5631[1], 0.43689999999999996[0]
[HIF1].istate = 0.59236[1], 0.40764[0]
[HSPs].istate = 0.72463[1], 0.27537[0]
[IDH1].istate = 0.3866[1], 0.6134[0]
[IKK].istate = 0.47018[1], 0.52982[0]
[JNK].istate = 0.66081[1], 0.33919[0]
[JUN].istate = 0.3103[1], 0.6897[0]
[Lactic_acid].istate = 0.45566[1], 0.54434[0]
[LDHA].istate = 0.45566[1], 0.54434[0]
[MAP3K1_3].istate = 0.73307[1], 0.26693[0]
[MDM2].istate = 0.38357[1], 0.61643[0]
[MED12].istate = 0.72491[1], 0.27508999999999995[0]
[MEK1_2].istate = 0.35489[1], 0.6451100000000001[0]
[ZBTB17].istate = 0.37371[1], 0.62629[0]
[mTORC1].istate = 0.48199[1], 0.5180100000000001[0]
[mTORC2].istate = 0.50805[1], 0.49195[0]
[MXI1].istate = 0.64764[1], 0.35236[0]
[MYC].istate = 0.48134[1], 0.51866[0]
[MYC_MAX].istate = 0.40566[1], 0.59434[0]
[NCOA3].istate = 0.62531[1], 0.37468999999999997[0]
[NCOR1].istate = 0.7964[1], 0.2036[0]
[NCOR2].istate = 0.47185[1], 0.52815[0]
[NF_kB].istate = 0.39774[1], 0.60226[0]
[NF1].istate = 0.79236[1], 0.20764000000000005[0]
[p14ARF].istate = 0.57525[1], 0.42474999999999996[0]
[p15].istate = 0.56592[1], 0.43408[0]
[p21].istate = 0.30747[1], 0.69253[0]
[p38].istate = 0.8059[1], 0.19410000000000005[0]
[p53].istate = 0.46102[1], 0.53898[0]
[p70S6kab].istate = 0.43492[1], 0.56508[0]
[p90RSK].istate = 0.18684[1], 0.81316[0]
[PDK1].istate = 0.37436[1], 0.62564[0]
[PHDs].istate = 0.54449[1], 0.45550999999999997[0]
[PI3K].istate = 0.5322[1], 0.4678[0]
[PIP3].istate = 0.82053[1], 0.17947000000000002[0]
[PKC].istate = 0.5686[1], 0.4314[0]
[PTCH1].istate = 0.73106[1], 0.26893999999999996[0]
[PTEN].istate = 0.6526[1], 0.34740000000000004[0]
[RAF].istate = 0.6381[1], 0.3619[0]
[RAGS].istate = 0.28565[1], 0.71435[0]
[RAS].istate = 0.52805[1], 0.47195[0]
[Rheb].istate = 0.66482[1], 0.33518000000000003[0]
[ROS].istate = 0.65819[1], 0.34180999999999995[0]
[RTK].istate = 0.58079[1], 0.41920999999999997[0]
[RUNX2].istate = 0.35003[1], 0.6499699999999999[0]
[SHH].istate = 0.33316[1], 0.66684[0]
[Slug].istate = 0.51566[1], 0.48434[0]
[SMAD].istate = 0.65544[1], 0.34456[0]
[SMO].istate = 0.84751[1], 0.15249000000000001[0]
[Snail].istate = 0.43788[1], 0.56212[0]
[TAK1].istate = 0.70724[1], 0.29276[0]
[TCF].istate = 0.49267[1], 0.5073300000000001[0]
[TERT].istate = 0.34086[1], 0.6591400000000001[0]
[TGFb].istate = 0.56899[1], 0.43101[0]
[TGFBR].istate = 0.58688[1], 0.41312000000000004[0]
[TSC1_2].istate = 0.72167[1], 0.27832999999999997[0]
[TWIST1].istate = 0.66285[1], 0.33714999999999995[0]
[VEGF].istate = 0.40838[1], 0.59162[0]
[VHL].istate = 0.43865[1], 0.56135[0]
[YWHAZ].istate = 0.26183[1], 0.73817[0]
[FOXO].istate=0[1], 1[0]
[fused_event].istate=0[1], 1[0]
[NKX3_1].istate=0[1], 1[0]
[RB1].istate=0[1], 1[0]
[SPOP].istate=0[1], 1[0]
[TNFalpha].istate=0[1], 1[0]
[WNT].istate=0[1], 1[0]
