# Supplementary material for: Patient-specific Boolean models of signalling networks guide personalised treatments
Source: eLife. 2022 Feb 15;11:e72626. doi: 10.7554/eLife.72626 (PMC9018074; doi:10.7554/eLife.72626)
Supplement: Supplementary file 3. [file elife-72626-supp3.zip › SuppFile 3 TCGA model files/TCGA_mutCNA_RNA_models/PC_20191219_TCGA_mutCNA_RNA_131.cfg]

$u_Acidosis = 1
$d_Acidosis = 1
$u_AKT=0.9235
$d_AKT=1.08284
$u_AMP_ATP=0.28748
$d_AMP_ATP=3.4785
$u_AMPK=0.22593
$d_AMPK=4.42615
$u_Androgen = 1
$d_Androgen = 1
$u_Angiogenesis = 1
$d_Angiogenesis = 1
$u_Apoptosis = 1
$d_Apoptosis = 1
$u_AR=0.04478
$d_AR=22.3314
$u_AR_ERG = 1
$d_AR_ERG = 1
$u_ATM=0.04279
$d_ATM=23.36995
$u_ATR=0.05264
$d_ATR=18.99696
$u_AXIN1=42.47093
$d_AXIN1=0.02355
$u_BAD=4.47441
$d_BAD=0.22349
$u_Bak=46.45907
$d_Bak=0.02152
$u_BAX=3.9584
$d_BAX=0.25263
$u_BCL2=0.4451
$d_BCL2=2.24669
$u_Bcl_XL=1.03578
$d_Bcl_XL=0.96546
$u_beta_catenin=0.13001
$d_beta_catenin=7.69172
$u_BIRC5=44.629
$d_BIRC5=0.02241
$u_BMP2 = 1
$d_BMP2 = 1
$u_BRCA1=0.05998
$d_BRCA1=16.67222
$u_BRCA2=0
$d_BRCA2=38.13883
$u_Carcinogen = 1
$d_Carcinogen = 1
$u_Caspase3 = 1
$d_Caspase3 = 1
$u_Caspase8=0.11876
$d_Caspase8=8.42034
$u_Caspase9=0.03859
$d_Caspase9=25.91345
$u_CDH2=45.08992
$d_CDH2=0.02218
$u_cFLAR=0.63091
$d_cFLAR=1.58501
$u_CHK1_2=0.43267
$d_CHK1_2=2.31123
$u_COX4I2=30.34843
$d_COX4I2=0.03295
$u_CyclinB=3.04295
$d_CyclinB=0.32863
$u_CyclinD=2.29965
$d_CyclinD=0.43485
$u_CytoC=13.76346
$d_CytoC=0.07266
$u_APAF1=0.32055
$d_APAF1=3.11964
$u_DAXX=57.45328
$d_DAXX=0.01741
$u_DNA_Damage = 1
$d_DNA_Damage = 1
$u_DNA_Repair = 1
$d_DNA_Repair = 1
$u_Dsh=1.23312
$d_Dsh=0.81095
$u_E2F1=3.75986
$d_E2F1=0.26597
$u_E_cadherin=1.84679
$d_E_cadherin=0.54148
$u_eEF2=0.09351
$d_eEF2=10.69404
$u_eEF2K=18.94082
$d_eEF2K=0.0528
$u_EMT = 1
$d_EMT = 1
$u_EP300=0.03697
$d_EP300=27.04896
$u_ERG=0.01
$d_ERG=100.0
$u_ERK=4.86975
$d_ERK=0.20535
$u_ETS1=1.03636
$d_ETS1=0.96492
$u_ETV1=0.87708
$d_ETV1=1.14015
$u_EZH2=25.61067
$d_EZH2=0.03905
$u_FADD=6.60789
$d_FADD=0.15133
$u_FOS=6.68918
$d_FOS=0.1495
$u_JUN=14.17193
$d_JUN=0.07056
$u_FOXA1=0.26239
$d_FOXA1=3.81112
$u_FOXO=0.88346
$d_FOXO=1.13191
$u_EGF=0.02
$d_EGF=50.0
$u_EGFR=0.05799
$d_EGFR=17.24435
$u_FGF=0.26268
$d_FGF=3.80691
$u_FGFR3=33.53109
$d_FGFR3=0.02982
$u_FRS2=0.11375
$d_FRS2=8.79121
$u_GADD45=1.32996
$d_GADD45=0.7519
$u_GLI=14.96715
$d_GLI=0.06681
$u_GLUT1=0.0354
$d_GLUT1=28.24859
$u_Glycolysis = 1
$d_Glycolysis = 1
$u_GSH=4.77977
$d_GSH=0.20922
$u_GSK3=0.88164
$d_GSK3=1.13425
$u_HIF1=0.03449
$d_HIF1=28.99391
$u_HSPs=1.24746
$d_HSPs=0.80163
$u_Hypermethylation = 1
$d_Hypermethylation = 1
$u_Hypoxia = 1
$d_Hypoxia = 1
$u_IDH1=2.09124
$d_IDH1=0.47819
$u_Invasion = 1
$d_Invasion = 1
$u_IKK=0.09365
$d_IKK=10.67806
$u_JNK=1.36824
$d_JNK=0.73087
$u_Lactic_acid=0.0524
$d_Lactic_acid=19.08397
$u_LDHA=0.0524
$d_LDHA=19.08397
$u_MAP3K1_3=0.64927
$d_MAP3K1_3=1.54019
$u_MDM2=0.18714
$d_MDM2=5.34359
$u_MED12=0.11575
$d_MED12=8.63931
$u_MEK1_2=0.81684
$d_MEK1_2=1.22423
$u_Metastasis = 1
$d_Metastasis = 1
$u_Migration = 1
$d_Migration = 1
$u_mTORC1=0.7857
$d_mTORC1=1.27275
$u_mTORC2=1.37042
$d_mTORC2=0.7297
$u_MXI1=0.20182
$d_MXI1=4.95491
$u_MYC=0.56139
$d_MYC=1.78129
$u_MYC_MAX=1.75287
$d_MYC_MAX=0.57049
$u_NCOA3=0.20936
$d_NCOA3=4.77646
$u_NCOR1=1.14179
$d_NCOR1=0.87582
$u_NCOR2=0.05406
$d_NCOR2=18.49797
$u_NF1=0.03202
$d_NF1=31.23048
$u_NF_kB=0.27347
$d_NF_kB=3.65671
$u_NKX3_1=0.0936
$d_NKX3_1=10.68376
$u_Nutrients = 1
$d_Nutrients = 1
$u_p14ARF=0.70117
$d_p14ARF=1.42619
$u_p15=9.14263
$d_p15=0.10938
$u_p21=3.39801
$d_p21=0.29429
$u_p38=29.38807
$d_p38=0.03403
$u_p53=0.05494
$d_p53=18.20167
$u_p70S6kab=3.37121
$d_p70S6kab=0.29663
$u_p90RSK=0.01142
$d_p90RSK=87.56567
$u_PDK1=0.05719
$d_PDK1=17.48557
$u_PHDs=1.02497
$d_PHDs=0.97564
$u_PI3K=0.35205
$d_PI3K=2.84051
$u_PIP3=0.08948
$d_PIP3=11.17568
$u_PKC=0.43331
$d_PKC=2.30782
$u_Proliferation = 1
$d_Proliferation = 1
$u_PTCH1=2.72106
$d_PTCH1=0.3675
$u_PTEN=11.28106
$d_PTEN=0.08864
$u_Quiescence = 1
$d_Quiescence = 1
$u_RAF=4.31512
$d_RAF=0.23174
$u_RAGS=0.01234
$d_RAGS=81.03728
$u_RAS=1.76474
$d_RAS=0.56666
$u_RB1=0.02717
$d_RB1=36.8053
$u_Rheb=52.06725
$d_Rheb=0.01921
$u_ROS=0.27542
$d_ROS=3.63082
$u_RTK=1.00195
$d_RTK=0.99805
$u_RUNX2=0.02801
$d_RUNX2=35.70154
$u_SHH=0.8637
$d_SHH=1.15781
$u_Slug=1.97845
$d_Slug=0.50545
$u_SMAD=0.42178
$d_SMAD=2.3709
$u_SMO=72.19302
$d_SMO=0.01385
$u_Snail=28.01795
$d_Snail=0.03569
$u_SPOP=10.14349
$d_SPOP=0.09859
$u_TAK1=0.17338
$d_TAK1=5.76768
$u_TCF=1.24483
$d_TCF=0.80332
$u_TERT=0.04829
$d_TERT=20.70822
$u_TGFb=2.07963
$d_TGFb=0.48085
$u_TGFBR=2.33258
$d_TGFBR=0.42871
$u_fused_event = 1
$d_fused_event = 1
$u_TNFalpha=0.51747
$d_TNFalpha=1.93248
$u_TSC1_2=0.42741
$d_TSC1_2=2.33967
$u_TWIST1=0.39084
$d_TWIST1=2.55859
$u_VEGF=2.81815
$d_VEGF=0.35484
$u_VHL=0.10881
$d_VHL=9.19033
$u_WNT=0.46844
$d_WNT=2.13475
$u_YWHAZ=34.30033
$d_YWHAZ=0.02915
$u_ZBTB17=3.61619
$d_ZBTB17=0.27653
discrete_time = 0
use_physrandgen = FALSE
seed_pseudorandom = 100
// sample_count = 500000
sample_count = 5000
max_time = 50
//time_tick = 0.01
time_tick = 0.1
thread_count = 1
statdist_traj_count = 100
statdist_cluster_threshold = 0.9
display_traj = 0
statdist_similarity_cache_max_size = 20000
//artificial nodes istate should be null
fused_event.istate=0
AR_ERG.istate=0	Acidosis.is_internal = TRUE
AKT.is_internal = TRUE
AMPK.is_internal = TRUE
AMP_ATP.is_internal = TRUE
Androgen.is_internal = TRUE
Angiogenesis.is_internal = TRUE
APAF1.is_internal = TRUE
Apoptosis.is_internal = FALSE
AR.is_internal = TRUE
AR_ERG.is_internal = TRUE
ATM.is_internal = TRUE
ATR.is_internal = TRUE
AXIN1.is_internal = TRUE
BAD.is_internal = TRUE
Bak.is_internal = TRUE
BAX.is_internal = TRUE
BCL2.is_internal = TRUE
Bcl_XL.is_internal = TRUE
beta_catenin.is_internal = TRUE
BIRC5.is_internal = TRUE
BMP2.is_internal = TRUE
BRCA1.is_internal = TRUE
BRCA2.is_internal = TRUE
Carcinogen.is_internal = TRUE
Caspase3.is_internal = TRUE
Caspase8.is_internal = TRUE
Caspase9.is_internal = TRUE
CDH2.is_internal = TRUE
cFLAR.is_internal = TRUE
CHK1_2.is_internal = TRUE
COX4I2.is_internal = TRUE
CyclinB.is_internal = TRUE
CyclinD.is_internal = TRUE
CytoC.is_internal = TRUE
DAXX.is_internal = TRUE
DNA_Damage.is_internal = TRUE
DNA_Repair.is_internal = TRUE
Dsh.is_internal = TRUE
E2F1.is_internal = TRUE
eEF2.is_internal = TRUE
eEF2K.is_internal = TRUE
EGF.is_internal = TRUE
EGFR.is_internal = TRUE
EMT.is_internal = TRUE
EP300.is_internal = TRUE
ERG.is_internal = TRUE
ERK.is_internal = TRUE
ETS1.is_internal = TRUE
ETV1.is_internal = TRUE
EZH2.is_internal = TRUE
E_cadherin.is_internal = TRUE
FADD.is_internal = TRUE
FGF.is_internal = TRUE
FGFR3.is_internal = TRUE
FOS.is_internal = TRUE
FOXA1.is_internal = TRUE
FOXO.is_internal = TRUE
FRS2.is_internal = TRUE
fused_event.is_internal = TRUE
GADD45.is_internal = TRUE
GLI.is_internal = TRUE
GLUT1.is_internal = TRUE
Glycolysis.is_internal = TRUE
GSH.is_internal = TRUE
GSK3.is_internal = TRUE
HIF1.is_internal = TRUE
HSPs.is_internal = TRUE
Hypermethylation.is_internal = TRUE
Hypoxia.is_internal = TRUE
IDH1.is_internal = TRUE
IKK.is_internal = TRUE
Invasion.is_internal = TRUE
JNK.is_internal = TRUE
JUN.is_internal = TRUE
Lactic_acid.is_internal = TRUE
LDHA.is_internal = TRUE
MAP3K1_3.is_internal = TRUE
MDM2.is_internal = TRUE
MED12.is_internal = TRUE
MEK1_2.is_internal = TRUE
Metastasis.is_internal = TRUE
Migration.is_internal = TRUE
mTORC1.is_internal = TRUE
mTORC2.is_internal = TRUE
MXI1.is_internal = TRUE
MYC.is_internal = TRUE
MYC_MAX.is_internal = TRUE
NCOA3.is_internal = TRUE
NCOR1.is_internal = TRUE
NCOR2.is_internal = TRUE
NF1.is_internal = TRUE
NF_kB.is_internal = TRUE
NKX3_1.is_internal = TRUE
Nutrients.is_internal = TRUE
p14ARF.is_internal = TRUE
p15.is_internal = TRUE
p21.is_internal = TRUE
p38.is_internal = TRUE
p53.is_internal = TRUE
p70S6kab.is_internal = TRUE
p90RSK.is_internal = TRUE
PDK1.is_internal = TRUE
PHDs.is_internal = TRUE
PI3K.is_internal = TRUE
PIP3.is_internal = TRUE
PKC.is_internal = TRUE
Proliferation.is_internal = FALSE
PTCH1.is_internal = TRUE
PTEN.is_internal = TRUE
Quiescence.is_internal = FALSE
RAF.is_internal = TRUE
RAGS.is_internal = TRUE
RAS.is_internal = TRUE
RB1.is_internal = TRUE
Rheb.is_internal = TRUE
ROS.is_internal = TRUE
RTK.is_internal = TRUE
RUNX2.is_internal = TRUE
SHH.is_internal = TRUE
Slug.is_internal = TRUE
SMAD.is_internal = TRUE
SMO.is_internal = TRUE
Snail.is_internal = TRUE
SPOP.is_internal = TRUE
TAK1.is_internal = TRUE
TCF.is_internal = TRUE
TERT.is_internal = TRUE
TGFb.is_internal = TRUE
TGFBR.is_internal = TRUE
TNFalpha.is_internal = TRUE
TSC1_2.is_internal = TRUE
TWIST1.is_internal = TRUE
VEGF.is_internal = TRUE
VHL.is_internal = TRUE
WNT.is_internal = TRUE
YWHAZ.is_internal = TRUE
ZBTB17.is_internal = TRUE
[Acidosis].istate = 0.5[1], 0.5[0]
[Androgen].istate = 0.5[1], 0.5[0]
[Carcinogen].istate = 0.5[1], 0.5[0]
[Hypoxia].istate = 0.5[1], 0.5[0]
[Nutrients].istate = 0.5[1], 0.5[0]
[AKT].istate = 0.49136[1], 0.50864[0]
[AMP_ATP].istate = 0.36465[1], 0.6353500000000001[0]
[AMPK].istate = 0.33849[1], 0.66151[0]
[APAF1].istate = 0.37648[1], 0.6235200000000001[0]
[AR].istate = 0.16277[1], 0.83723[0]
[ATM].istate = 0.15784[1], 0.84216[0]
[ATR].istate = 0.18033[1], 0.81967[0]
[AXIN1].istate = 0.90702[1], 0.09297999999999995[0]
[BAD].istate = 0.66268[1], 0.33731999999999995[0]
[Bak].istate = 0.91677[1], 0.08323000000000003[0]
[BAX].istate = 0.64938[1], 0.35062000000000004[0]
[Bcl_XL].istate = 0.50382[1], 0.49617999999999995[0]
[BCL2].istate = 0.41211[1], 0.58789[0]
[beta_catenin].istate = 0.27849[1], 0.72151[0]
[BIRC5].istate = 0.9124[1], 0.08760000000000001[0]
[BRCA1].istate = 0.19451[1], 0.80549[0]
[Caspase8].istate = 0.26867[1], 0.73133[0]
[Caspase9].istate = 0.14663[1], 0.85337[0]
[CDH2].istate = 0.91352[1], 0.08648[0]
[cFLAR].istate = 0.44999[1], 0.55001[0]
[CHK1_2].istate = 0.40904[1], 0.5909599999999999[0]
[COX4I2].istate = 0.87053[1], 0.12946999999999997[0]
[CyclinB].istate = 0.62082[1], 0.37917999999999996[0]
[CyclinD].istate = 0.59042[1], 0.40958000000000006[0]
[CytoC].istate = 0.78468[1], 0.21531999999999996[0]
[DAXX].istate = 0.93983[1], 0.060169999999999946[0]
[Dsh].istate = 0.52275[1], 0.47724999999999995[0]
[E_cadherin].istate = 0.5666[1], 0.4334[0]
[E2F1].istate = 0.64379[1], 0.35621[0]
[eEF2].istate = 0.24272[1], 0.75728[0]
[eEF2K].istate = 0.81935[1], 0.18064999999999998[0]
[EGF].istate = 0.07526[1], 0.92474[0]
[EGFR].istate = 0.19084[1], 0.80916[0]
[EP300].istate = 0.14195[1], 0.85805[0]
[ERG].istate = 0.0[1], 1.0[0]
[ERK].istate = 0.67188[1], 0.32811999999999997[0]
[ETS1].istate = 0.50388[1], 0.49612[0]
[ETV1].istate = 0.48576[1], 0.51424[0]
[EZH2].istate = 0.85211[1], 0.14788999999999997[0]
[FADD].istate = 0.70502[1], 0.29498[0]
[FGF].istate = 0.35486[1], 0.64514[0]
[FGFR3].istate = 0.88136[1], 0.11863999999999997[0]
[FOS].istate = 0.70634[1], 0.29366000000000003[0]
[FOXA1].istate = 0.35474[1], 0.64526[0]
[FOXO].istate = 0.48655[1], 0.51345[0]
[FRS2].istate = 0.26399[1], 0.73601[0]
[GADD45].istate = 0.53096[1], 0.46904[0]
[GLI].istate = 0.79378[1], 0.20621999999999996[0]
[GLUT1].istate = 0.13726[1], 0.8627400000000001[0]
[GSH].istate = 0.66985[1], 0.33015000000000005[0]
[GSK3].istate = 0.48632[1], 0.51368[0]
[HIF1].istate = 0.13441[1], 0.86559[0]
[HSPs].istate = 0.52401[1], 0.47599[0]
[IDH1].istate = 0.5801[1], 0.41990000000000005[0]
[IKK].istate = 0.24287[1], 0.75713[0]
[JNK].istate = 0.53404[1], 0.46596000000000004[0]
[JUN].istate = 0.78786[1], 0.21214[0]
[Lactic_acid].istate = 0.17984[1], 0.82016[0]
[LDHA].istate = 0.17984[1], 0.82016[0]
[MAP3K1_3].istate = 0.45311[1], 0.54689[0]
[MDM2].istate = 0.31804[1], 0.68196[0]
[MED12].istate = 0.26588[1], 0.73412[0]
[MEK1_2].istate = 0.47803[1], 0.52197[0]
[ZBTB17].istate = 0.63956[1], 0.36044[0]
[mTORC1].istate = 0.47381[1], 0.5261899999999999[0]
[mTORC2].istate = 0.53421[1], 0.46579000000000004[0]
[MXI1].istate = 0.32624[1], 0.67376[0]
[MYC].istate = 0.43732[1], 0.5626800000000001[0]
[MYC_MAX].istate = 0.56094[1], 0.43906[0]
[NCOA3].istate = 0.33022[1], 0.66978[0]
[NCOR1].istate = 0.5144[1], 0.48560000000000003[0]
[NCOR2].istate = 0.18322[1], 0.8167800000000001[0]
[NF_kB].istate = 0.35923[1], 0.6407700000000001[0]
[NF1].istate = 0.12634[1], 0.87366[0]
[NKX3_1].istate = 0.24282[1], 0.75718[0]
[p14ARF].istate = 0.46146[1], 0.53854[0]
[p15].istate = 0.74027[1], 0.25973[0]
[p21].istate = 0.63281[1], 0.36719[0]
[p38].istate = 0.86704[1], 0.13295999999999997[0]
[p53].istate = 0.18497[1], 0.81503[0]
[p70S6kab].istate = 0.63195[1], 0.36805[0]
[p90RSK].istate = 0.01438[1], 0.98562[0]
[PDK1].istate = 0.18934[1], 0.8106599999999999[0]
[PHDs].istate = 0.50268[1], 0.49732[0]
[PI3K].istate = 0.38665[1], 0.6133500000000001[0]
[PIP3].istate = 0.23793[1], 0.76207[0]
[PKC].istate = 0.4092[1], 0.5908[0]
[PTCH1].istate = 0.60868[1], 0.39132[0]
[PTEN].istate = 0.76309[1], 0.23690999999999995[0]
[RAF].istate = 0.65875[1], 0.34125000000000005[0]
[RAGS].istate = 0.02279[1], 0.97721[0]
[RAS].istate = 0.56167[1], 0.43833[0]
[RB1].istate = 0.10851[1], 0.89149[0]
[Rheb].istate = 0.92914[1], 0.07086000000000003[0]
[ROS].istate = 0.36[1], 0.64[0]
[RTK].istate = 0.50021[1], 0.49978999999999996[0]
[RUNX2].istate = 0.11184[1], 0.8881600000000001[0]
[SHH].istate = 0.48409[1], 0.51591[0]
[Slug].istate = 0.57408[1], 0.42591999999999997[0]
[SMAD].istate = 0.40627[1], 0.59373[0]
[SMO].istate = 0.96462[1], 0.03537999999999997[0]
[Snail].istate = 0.86186[1], 0.13814000000000004[0]
[SPOP].istate = 0.75155[1], 0.24844999999999995[0]
[TAK1].istate = 0.30975[1], 0.69025[0]
[TCF].istate = 0.52378[1], 0.47622[0]
[TERT].istate = 0.17097[1], 0.8290299999999999[0]
[TGFb].istate = 0.5795[1], 0.4205[0]
[TGFBR].istate = 0.59196[1], 0.40803999999999996[0]
[TNFalpha].istate = 0.42847[1], 0.57153[0]
[TSC1_2].istate = 0.40771[1], 0.59229[0]
[TWIST1].istate = 0.398[1], 0.602[0]
[VEGF].istate = 0.61249[1], 0.38751[0]
[VHL].istate = 0.25916[1], 0.7408399999999999[0]
[WNT].istate = 0.41766[1], 0.5823400000000001[0]
[YWHAZ].istate = 0.88382[1], 0.11617999999999995[0]
[BRCA2].istate=0[1], 1[0]
