# Supplementary material for: Patient-specific Boolean models of signalling networks guide personalised treatments
Source: eLife. 2022 Feb 15;11:e72626. doi: 10.7554/eLife.72626 (PMC9018074; doi:10.7554/eLife.72626)
Supplement: Supplementary file 3. [file elife-72626-supp3.zip › SuppFile 3 TCGA model files/TCGA_mutCNA_RNA_models/PC_20191219_TCGA_mutCNA_RNA_132.cfg]

$u_Acidosis = 1
$d_Acidosis = 1
$u_AKT=2.76375
$d_AKT=0.36183
$u_AMP_ATP=1.93922
$d_AMP_ATP=0.51567
$u_AMPK=0.99137
$d_AMPK=1.00871
$u_Androgen = 1
$d_Androgen = 1
$u_Angiogenesis = 1
$d_Angiogenesis = 1
$u_Apoptosis = 1
$d_Apoptosis = 1
$u_AR=3.93398
$d_AR=0.2542
$u_AR_ERG = 1
$d_AR_ERG = 1
$u_ATM=0.7349
$d_ATM=1.36073
$u_ATR=0.63516
$d_ATR=1.57441
$u_AXIN1=2.65139
$d_AXIN1=0.37716
$u_BAD=0.57321
$d_BAD=1.74456
$u_Bak=2.15909
$d_Bak=0.46316
$u_BAX=0.07181
$d_BAX=13.92564
$u_BCL2=5.00826
$d_BCL2=0.19967
$u_Bcl_XL=4.31965
$d_Bcl_XL=0.2315
$u_beta_catenin=6.96935
$d_beta_catenin=0.14349
$u_BIRC5=0.1749
$d_BIRC5=5.71755
$u_BMP2 = 1
$d_BMP2 = 1
$u_BRCA1=9.34802
$d_BRCA1=0.10697
$u_BRCA2=0.37165
$d_BRCA2=2.6907
$u_Carcinogen = 1
$d_Carcinogen = 1
$u_Caspase3 = 1
$d_Caspase3 = 1
$u_Caspase8=0.6431
$d_Caspase8=1.55497
$u_Caspase9=9.02868
$d_Caspase9=0.11076
$u_CDH2=0.38238
$d_CDH2=2.6152
$u_cFLAR=2.22233
$d_cFLAR=0.44998
$u_CHK1_2=0.53991
$d_CHK1_2=1.85216
$u_COX4I2=0.15639
$d_COX4I2=6.39427
$u_CyclinB=0.58072
$d_CyclinB=1.722
$u_CyclinD=2.12713
$d_CyclinD=0.47012
$u_CytoC=0.03544
$d_CytoC=28.2167
$u_APAF1=3.91033
$d_APAF1=0.25573
$u_DAXX=1.39624
$d_DAXX=0.71621
$u_DNA_Damage = 1
$d_DNA_Damage = 1
$u_DNA_Repair = 1
$d_DNA_Repair = 1
$u_Dsh=1.00764
$d_Dsh=0.99242
$u_E2F1=0.89918
$d_E2F1=1.11212
$u_E_cadherin=2.1025
$d_E_cadherin=0.47562
$u_eEF2=7.74537
$d_eEF2=0.12911
$u_eEF2K=11.30758
$d_eEF2K=0.08844
$u_EMT = 1
$d_EMT = 1
$u_EP300=9.27849
$d_EP300=0.10778
$u_ERG=0.01
$d_ERG=100.0
$u_ERK=1.73852
$d_ERK=0.5752
$u_ETS1=4.10574
$d_ETS1=0.24356
$u_ETV1=2.86858
$d_ETV1=0.3486
$u_EZH2=0.13287
$d_EZH2=7.52615
$u_FADD=0.95571
$d_FADD=1.04634
$u_FOS=2.07822
$d_FOS=0.48118
$u_JUN=2.73962
$d_JUN=0.36501
$u_FOXA1=0.42702
$d_FOXA1=2.34181
$u_FOXO=3.73713
$d_FOXO=0.26759
$u_EGF=11.0472
$d_EGF=0.09052
$u_EGFR=11.97966
$d_EGFR=0.08347
$u_FGF=0.6154
$d_FGF=1.62496
$u_FGFR3=4.25056
$d_FGFR3=0.23526
$u_FRS2=4.84595
$d_FRS2=0.20636
$u_GADD45=0.65796
$d_GADD45=1.51985
$u_GLI=6.16873
$d_GLI=0.16211
$u_GLUT1=1.65772
$d_GLUT1=0.60324
$u_Glycolysis = 1
$d_Glycolysis = 1
$u_GSH=1.28821
$d_GSH=0.77627
$u_GSK3=1.34665
$d_GSK3=0.74258
$u_HIF1=0.59524
$d_HIF1=1.67999
$u_HSPs=0.34275
$d_HSPs=2.91758
$u_Hypermethylation = 1
$d_Hypermethylation = 1
$u_Hypoxia = 1
$d_Hypoxia = 1
$u_IDH1=12.63326
$d_IDH1=0.07916
$u_Invasion = 1
$d_Invasion = 1
$u_IKK=0.24689
$d_IKK=4.05039
$u_JNK=0.64204
$d_JNK=1.55754
$u_Lactic_acid=0.25634
$d_Lactic_acid=3.90107
$u_LDHA=0.25634
$d_LDHA=3.90107
$u_MAP3K1_3=0
$d_MAP3K1_3=0.41925
$u_MDM2=0.93204
$d_MDM2=1.07292
$u_MED12=6.99219
$d_MED12=0.14302
$u_MEK1_2=2.72657
$d_MEK1_2=0.36676
$u_Metastasis = 1
$d_Metastasis = 1
$u_Migration = 1
$d_Migration = 1
$u_mTORC1=3.20474
$d_mTORC1=0.31204
$u_mTORC2=0
$d_mTORC2=0.58581
$u_MXI1=0.75722
$d_MXI1=1.32062
$u_MYC=0.53
$d_MYC=1.88679
$u_MYC_MAX=0.83339
$d_MYC_MAX=1.19992
$u_NCOA3=4.04978
$d_NCOA3=0.24693
$u_NCOR1=18.47197
$d_NCOR1=0.05414
$u_NCOR2=14.4856
$d_NCOR2=0.06903
$u_NF1=7.98064
$d_NF1=0.1253
$u_NF_kB=1.20393
$d_NF_kB=0.83061
$u_NKX3_1=0.33037
$d_NKX3_1=3.02691
$u_Nutrients = 1
$d_Nutrients = 1
$u_p14ARF=0.03736
$d_p14ARF=26.7666
$u_p15=1.88626
$d_p15=0.53015
$u_p21=0.26584
$d_p21=3.76166
$u_p38=3.11772
$d_p38=0.32075
$u_p53=6.34729
$d_p53=0.15755
$u_p70S6kab=0.64123
$d_p70S6kab=1.5595
$u_p90RSK=4.95159
$d_p90RSK=0.20196
$u_PDK1=1.04026
$d_PDK1=0.9613
$u_PHDs=1.07969
$d_PHDs=0.92619
$u_PI3K=2.56243
$d_PI3K=0.39025
$u_PIP3=4.79483
$d_PIP3=0.20856
$u_PKC=1.52537
$d_PKC=0.65558
$u_Proliferation = 1
$d_Proliferation = 1
$u_PTCH1=10.54089
$d_PTCH1=0.09487
$u_PTEN=8.72606
$d_PTEN=0.1146
$u_Quiescence = 1
$d_Quiescence = 1
$u_RAF=1.54125
$d_RAF=0.64882
$u_RAGS=0.33722
$d_RAGS=2.96542
$u_RAS=0.72024
$d_RAS=1.38843
$u_RB1=0.62293
$d_RB1=1.60532
$u_Rheb=0.07815
$d_Rheb=12.79591
$u_ROS=3.03265
$d_ROS=0.32974
$u_RTK=2.34376
$d_RTK=0.42666
$u_RUNX2=2.16186
$d_RUNX2=0.46256
$u_SHH=0.98884
$d_SHH=1.01129
$u_Slug=3.88293
$d_Slug=0.25754
$u_SMAD=3.55569
$d_SMAD=0.28124
$u_SMO=4.45609
$d_SMO=0.22441
$u_Snail=0.65965
$d_Snail=1.51596
$u_SPOP=0
$d_SPOP=0.26678
$u_TAK1=0.15753
$d_TAK1=6.348
$u_TCF=1.93211
$d_TCF=0.51757
$u_TERT=1.88075
$d_TERT=0.5317
$u_TGFb=4.07247
$d_TGFb=0.24555
$u_TGFBR=7.56154
$d_TGFBR=0.13225
$u_fused_event = 1
$d_fused_event = 1
$u_TNFalpha=0.62308
$d_TNFalpha=1.60493
$u_TSC1_2=1.76635
$d_TSC1_2=0.56614
$u_TWIST1=0.02561
$d_TWIST1=39.04725
$u_VEGF=0.26322
$d_VEGF=3.7991
$u_VHL=0.57012
$d_VHL=1.75402
$u_WNT=1.11236
$d_WNT=0.89899
$u_YWHAZ=0.09157
$d_YWHAZ=10.92061
$u_ZBTB17=0.51622
$d_ZBTB17=1.93716
discrete_time = 0
use_physrandgen = FALSE
seed_pseudorandom = 100
// sample_count = 500000
sample_count = 5000
max_time = 50
//time_tick = 0.01
time_tick = 0.1
thread_count = 1
statdist_traj_count = 100
statdist_cluster_threshold = 0.9
display_traj = 0
statdist_similarity_cache_max_size = 20000
//artificial nodes istate should be null
fused_event.istate=0
AR_ERG.istate=0	Acidosis.is_internal = TRUE
AKT.is_internal = TRUE
AMPK.is_internal = TRUE
AMP_ATP.is_internal = TRUE
Androgen.is_internal = TRUE
Angiogenesis.is_internal = TRUE
APAF1.is_internal = TRUE
Apoptosis.is_internal = FALSE
AR.is_internal = TRUE
AR_ERG.is_internal = TRUE
ATM.is_internal = TRUE
ATR.is_internal = TRUE
AXIN1.is_internal = TRUE
BAD.is_internal = TRUE
Bak.is_internal = TRUE
BAX.is_internal = TRUE
BCL2.is_internal = TRUE
Bcl_XL.is_internal = TRUE
beta_catenin.is_internal = TRUE
BIRC5.is_internal = TRUE
BMP2.is_internal = TRUE
BRCA1.is_internal = TRUE
BRCA2.is_internal = TRUE
Carcinogen.is_internal = TRUE
Caspase3.is_internal = TRUE
Caspase8.is_internal = TRUE
Caspase9.is_internal = TRUE
CDH2.is_internal = TRUE
cFLAR.is_internal = TRUE
CHK1_2.is_internal = TRUE
COX4I2.is_internal = TRUE
CyclinB.is_internal = TRUE
CyclinD.is_internal = TRUE
CytoC.is_internal = TRUE
DAXX.is_internal = TRUE
DNA_Damage.is_internal = TRUE
DNA_Repair.is_internal = TRUE
Dsh.is_internal = TRUE
E2F1.is_internal = TRUE
eEF2.is_internal = TRUE
eEF2K.is_internal = TRUE
EGF.is_internal = TRUE
EGFR.is_internal = TRUE
EMT.is_internal = TRUE
EP300.is_internal = TRUE
ERG.is_internal = TRUE
ERK.is_internal = TRUE
ETS1.is_internal = TRUE
ETV1.is_internal = TRUE
EZH2.is_internal = TRUE
E_cadherin.is_internal = TRUE
FADD.is_internal = TRUE
FGF.is_internal = TRUE
FGFR3.is_internal = TRUE
FOS.is_internal = TRUE
FOXA1.is_internal = TRUE
FOXO.is_internal = TRUE
FRS2.is_internal = TRUE
fused_event.is_internal = TRUE
GADD45.is_internal = TRUE
GLI.is_internal = TRUE
GLUT1.is_internal = TRUE
Glycolysis.is_internal = TRUE
GSH.is_internal = TRUE
GSK3.is_internal = TRUE
HIF1.is_internal = TRUE
HSPs.is_internal = TRUE
Hypermethylation.is_internal = TRUE
Hypoxia.is_internal = TRUE
IDH1.is_internal = TRUE
IKK.is_internal = TRUE
Invasion.is_internal = TRUE
JNK.is_internal = TRUE
JUN.is_internal = TRUE
Lactic_acid.is_internal = TRUE
LDHA.is_internal = TRUE
MAP3K1_3.is_internal = TRUE
MDM2.is_internal = TRUE
MED12.is_internal = TRUE
MEK1_2.is_internal = TRUE
Metastasis.is_internal = TRUE
Migration.is_internal = TRUE
mTORC1.is_internal = TRUE
mTORC2.is_internal = TRUE
MXI1.is_internal = TRUE
MYC.is_internal = TRUE
MYC_MAX.is_internal = TRUE
NCOA3.is_internal = TRUE
NCOR1.is_internal = TRUE
NCOR2.is_internal = TRUE
NF1.is_internal = TRUE
NF_kB.is_internal = TRUE
NKX3_1.is_internal = TRUE
Nutrients.is_internal = TRUE
p14ARF.is_internal = TRUE
p15.is_internal = TRUE
p21.is_internal = TRUE
p38.is_internal = TRUE
p53.is_internal = TRUE
p70S6kab.is_internal = TRUE
p90RSK.is_internal = TRUE
PDK1.is_internal = TRUE
PHDs.is_internal = TRUE
PI3K.is_internal = TRUE
PIP3.is_internal = TRUE
PKC.is_internal = TRUE
Proliferation.is_internal = FALSE
PTCH1.is_internal = TRUE
PTEN.is_internal = TRUE
Quiescence.is_internal = FALSE
RAF.is_internal = TRUE
RAGS.is_internal = TRUE
RAS.is_internal = TRUE
RB1.is_internal = TRUE
Rheb.is_internal = TRUE
ROS.is_internal = TRUE
RTK.is_internal = TRUE
RUNX2.is_internal = TRUE
SHH.is_internal = TRUE
Slug.is_internal = TRUE
SMAD.is_internal = TRUE
SMO.is_internal = TRUE
Snail.is_internal = TRUE
SPOP.is_internal = TRUE
TAK1.is_internal = TRUE
TCF.is_internal = TRUE
TERT.is_internal = TRUE
TGFb.is_internal = TRUE
TGFBR.is_internal = TRUE
TNFalpha.is_internal = TRUE
TSC1_2.is_internal = TRUE
TWIST1.is_internal = TRUE
VEGF.is_internal = TRUE
VHL.is_internal = TRUE
WNT.is_internal = TRUE
YWHAZ.is_internal = TRUE
ZBTB17.is_internal = TRUE
[Acidosis].istate = 0.5[1], 0.5[0]
[Androgen].istate = 0.5[1], 0.5[0]
[Carcinogen].istate = 0.5[1], 0.5[0]
[Hypoxia].istate = 0.5[1], 0.5[0]
[Nutrients].istate = 0.5[1], 0.5[0]
[AKT].istate = 0.61037[1], 0.38963000000000003[0]
[AMP_ATP].istate = 0.57191[1], 0.42808999999999997[0]
[AMPK].istate = 0.49906[1], 0.5009399999999999[0]
[APAF1].istate = 0.64805[1], 0.35195[0]
[AR].istate = 0.64871[1], 0.35129[0]
[ATM].istate = 0.46656[1], 0.53344[0]
[ATR].istate = 0.45072[1], 0.54928[0]
[AXIN1].istate = 0.60587[1], 0.39413[0]
[BAD].istate = 0.43958[1], 0.5604199999999999[0]
[Bak].istate = 0.58357[1], 0.41642999999999997[0]
[BAX].istate = 0.21405[1], 0.78595[0]
[Bcl_XL].istate = 0.65886[1], 0.34114[0]
[BCL2].istate = 0.67492[1], 0.32508000000000004[0]
[beta_catenin].istate = 0.7108[1], 0.2892[0]
[BIRC5].istate = 0.3107[1], 0.6893[0]
[BRCA1].istate = 0.74268[1], 0.25732[0]
[BRCA2].istate = 0.39253[1], 0.60747[0]
[Caspase8].istate = 0.45207[1], 0.54793[0]
[Caspase9].istate = 0.73891[1], 0.26109000000000004[0]
[CDH2].istate = 0.39562[1], 0.6043799999999999[0]
[cFLAR].istate = 0.5867[1], 0.4133[0]
[CHK1_2].istate = 0.43308[1], 0.56692[0]
[COX4I2].istate = 0.29855[1], 0.70145[0]
[CyclinB].istate = 0.44099[1], 0.55901[0]
[CyclinD].istate = 0.58195[1], 0.41805000000000003[0]
[CytoC].istate = 0.13737[1], 0.86263[0]
[DAXX].istate = 0.53624[1], 0.46375999999999995[0]
[Dsh].istate = 0.50083[1], 0.49917[0]
[E_cadherin].istate = 0.58068[1], 0.41932[0]
[E2F1].istate = 0.48846[1], 0.51154[0]
[eEF2].istate = 0.72226[1], 0.27774[0]
[eEF2K].istate = 0.76334[1], 0.23665999999999998[0]
[EGF].istate = 0.76081[1], 0.23919[0]
[EGFR].istate = 0.76961[1], 0.23038999999999998[0]
[EP300].istate = 0.74187[1], 0.25812999999999997[0]
[ERG].istate = 0.0[1], 1.0[0]
[ERK].istate = 0.56005[1], 0.43994999999999995[0]
[ETS1].istate = 0.65335[1], 0.34665[0]
[ETV1].istate = 0.61442[1], 0.38558000000000003[0]
[EZH2].istate = 0.28086[1], 0.71914[0]
[FADD].istate = 0.49508[1], 0.50492[0]
[FGF].istate = 0.44729[1], 0.55271[0]
[FGFR3].istate = 0.65711[1], 0.34289000000000003[0]
[FOS].istate = 0.57942[1], 0.42057999999999995[0]
[FOXA1].istate = 0.40761[1], 0.59239[0]
[FOXO].istate = 0.64313[1], 0.35687[0]
[FRS2].istate = 0.67134[1], 0.32865999999999995[0]
[GADD45].istate = 0.45455[1], 0.54545[0]
[GLI].istate = 0.69755[1], 0.30245[0]
[GLUT1].istate = 0.55488[1], 0.44511999999999996[0]
[GSH].istate = 0.5275[1], 0.47250000000000003[0]
[GSK3].istate = 0.53231[1], 0.46769000000000005[0]
[HIF1].istate = 0.44367[1], 0.55633[0]
[HSPs].istate = 0.38374[1], 0.61626[0]
[IDH1].istate = 0.77538[1], 0.22462000000000004[0]
[IKK].istate = 0.34813[1], 0.65187[0]
[JNK].istate = 0.45189[1], 0.54811[0]
[JUN].istate = 0.60942[1], 0.39058000000000004[0]
[Lactic_acid].istate = 0.3522[1], 0.6477999999999999[0]
[LDHA].istate = 0.3522[1], 0.6477999999999999[0]
[MDM2].istate = 0.49236[1], 0.50764[0]
[MED12].istate = 0.71115[1], 0.28885000000000005[0]
[MEK1_2].istate = 0.6089[1], 0.3911[0]
[ZBTB17].istate = 0.42821[1], 0.57179[0]
[mTORC1].istate = 0.62645[1], 0.37355000000000005[0]
[MXI1].istate = 0.46981[1], 0.5301899999999999[0]
[MYC].istate = 0.43107[1], 0.5689299999999999[0]
[MYC_MAX].istate = 0.48021[1], 0.51979[0]
[NCOA3].istate = 0.65186[1], 0.34814[0]
[NCOR1].istate = 0.81663[1], 0.18337000000000003[0]
[NCOR2].istate = 0.79023[1], 0.20977[0]
[NF_kB].istate = 0.52015[1], 0.47985[0]
[NF1].istate = 0.72551[1], 0.27449[0]
[NKX3_1].istate = 0.37975[1], 0.62025[0]
[p14ARF].istate = 0.14311[1], 0.85689[0]
[p15].istate = 0.5689[1], 0.43110000000000004[0]
[p21].istate = 0.35616[1], 0.64384[0]
[p38].istate = 0.62346[1], 0.37654[0]
[p53].istate = 0.70065[1], 0.29935[0]
[p70S6kab].istate = 0.45175[1], 0.54825[0]
[p90RSK].istate = 0.67369[1], 0.32631[0]
[PDK1].istate = 0.50429[1], 0.49571[0]
[PHDs].istate = 0.50832[1], 0.49168[0]
[PI3K].istate = 0.60216[1], 0.39783999999999997[0]
[PIP3].istate = 0.67019[1], 0.32981000000000005[0]
[PKC].istate = 0.54584[1], 0.45416[0]
[PTCH1].istate = 0.75572[1], 0.24428000000000005[0]
[PTEN].istate = 0.7352[1], 0.26480000000000004[0]
[RAF].istate = 0.54697[1], 0.45303000000000004[0]
[RAGS].istate = 0.38198[1], 0.61802[0]
[RAS].istate = 0.46437[1], 0.53563[0]
[RB1].istate = 0.44861[1], 0.55139[0]
[Rheb].istate = 0.22323[1], 0.77677[0]
[ROS].istate = 0.62046[1], 0.37954[0]
[RTK].istate = 0.59248[1], 0.40752[0]
[RUNX2].istate = 0.58371[1], 0.41629000000000005[0]
[SHH].istate = 0.49878[1], 0.50122[0]
[Slug].istate = 0.64729[1], 0.35270999999999997[0]
[SMAD].istate = 0.63773[1], 0.36227[0]
[SMO].istate = 0.66224[1], 0.33775999999999995[0]
[Snail].istate = 0.45483[1], 0.5451699999999999[0]
[TAK1].istate = 0.29934[1], 0.7006600000000001[0]
[TCF].istate = 0.57151[1], 0.42849000000000004[0]
[TERT].istate = 0.56858[1], 0.43142[0]
[TGFb].istate = 0.65246[1], 0.34753999999999996[0]
[TGFBR].istate = 0.71965[1], 0.28035[0]
[TNFalpha].istate = 0.44864[1], 0.5513600000000001[0]
[TSC1_2].istate = 0.56177[1], 0.43823[0]
[TWIST1].istate = 0.1021[1], 0.8979[0]
[VEGF].istate = 0.35508[1], 0.6449199999999999[0]
[VHL].istate = 0.43899[1], 0.56101[0]
[WNT].istate = 0.51156[1], 0.48844[0]
[YWHAZ].istate = 0.24044[1], 0.75956[0]
[MAP3K1_3].istate=0[1], 1[0]
[mTORC2].istate=0[1], 1[0]
[SPOP].istate=0[1], 1[0]
