# Supplementary material for: Patient-specific Boolean models of signalling networks guide personalised treatments
Source: eLife. 2022 Feb 15;11:e72626. doi: 10.7554/eLife.72626 (PMC9018074; doi:10.7554/eLife.72626)
Supplement: Supplementary file 3. [file elife-72626-supp3.zip › SuppFile 3 TCGA model files/TCGA_mutCNA_RNA_models/PC_20191219_TCGA_mutCNA_RNA_133.cfg]

$u_Acidosis = 1
$d_Acidosis = 1
$u_AKT=0.07731
$d_AKT=12.93494
$u_AMP_ATP=0.06533
$d_AMP_ATP=15.3069
$u_AMPK=0.41817
$d_AMPK=2.39137
$u_Androgen = 1
$d_Androgen = 1
$u_Angiogenesis = 1
$d_Angiogenesis = 1
$u_Apoptosis = 1
$d_Apoptosis = 1
$u_AR=0.02749
$d_AR=36.37686
$u_AR_ERG = 1
$d_AR_ERG = 1
$u_ATM=0.1119
$d_ATM=8.93655
$u_ATR=0.02393
$d_ATR=41.78855
$u_AXIN1=1.59217
$d_AXIN1=0.62807
$u_BAD=4.84702
$d_BAD=0.20631
$u_Bak=1.06599
$d_Bak=0.9381
$u_BAX=1.57814
$d_BAX=0.63366
$u_BCL2=13.86188
$d_BCL2=0.07214
$u_Bcl_XL=0.18416
$d_Bcl_XL=5.43006
$u_beta_catenin=0.09905
$d_beta_catenin=10.09591
$u_BIRC5=1.00898
$d_BIRC5=0.9911
$u_BMP2 = 1
$d_BMP2 = 1
$u_BRCA1=2.81426
$d_BRCA1=0.35533
$u_BRCA2=0.06907
$d_BRCA2=14.47807
$u_Carcinogen = 1
$d_Carcinogen = 1
$u_Caspase3 = 1
$d_Caspase3 = 1
$u_Caspase8=0.01678
$d_Caspase8=59.59476
$u_Caspase9=0.32016
$d_Caspase9=3.12344
$u_CDH2=34.95102
$d_CDH2=0.02861
$u_cFLAR=0.02476
$d_cFLAR=40.38772
$u_CHK1_2=17.61319
$d_CHK1_2=0.05678
$u_COX4I2=64.23117
$d_COX4I2=0.01557
$u_CyclinB=0.07213
$d_CyclinB=13.86386
$u_CyclinD=55.71617
$d_CyclinD=0.01795
$u_CytoC=0.83741
$d_CytoC=1.19416
$u_APAF1=0.03934
$d_APAF1=25.41942
$u_DAXX=52.6447
$d_DAXX=0.019
$u_DNA_Damage = 1
$d_DNA_Damage = 1
$u_DNA_Repair = 1
$d_DNA_Repair = 1
$u_Dsh=1.1314
$d_Dsh=0.88386
$u_E2F1=1.6543
$d_E2F1=0.60449
$u_E_cadherin=0.02148
$d_E_cadherin=46.55493
$u_eEF2=0.07682
$d_eEF2=13.01744
$u_eEF2K=2.52966
$d_eEF2K=0.39531
$u_EMT = 1
$d_EMT = 1
$u_EP300=0.02434
$d_EP300=41.08463
$u_ERG=0.01
$d_ERG=100.0
$u_ERK=1.69535
$d_ERK=0.58985
$u_ETS1=1.02097
$d_ETS1=0.97946
$u_ETV1=4.19551
$d_ETV1=0.23835
$u_EZH2=0.03
$d_EZH2=33.33333
$u_FADD=2.03076
$d_FADD=0.49243
$u_FOS=22.98832
$d_FOS=0.0435
$u_JUN=52.25184
$d_JUN=0.01914
$u_FOXA1=0.01003
$d_FOXA1=99.7009
$u_FOXO=2.45011
$d_FOXO=0.40814
$u_EGF=0.01711
$d_EGF=58.44535
$u_EGFR=0.05317
$d_EGFR=18.8076
$u_FGF=0.55902
$d_FGF=1.78884
$u_FGFR3=0.03994
$d_FGFR3=25.03756
$u_FRS2=0.03859
$d_FRS2=25.91345
$u_GADD45=18.83494
$d_GADD45=0.05309
$u_GLI=62.47503
$d_GLI=0.01601
$u_GLUT1=0.02823
$d_GLUT1=35.42331
$u_Glycolysis = 1
$d_Glycolysis = 1
$u_GSH=1.14574
$d_GSH=0.8728
$u_GSK3=0.21903
$d_GSK3=4.56558
$u_HIF1=0.02167
$d_HIF1=46.14675
$u_HSPs=0.7738
$d_HSPs=1.29232
$u_Hypermethylation = 1
$d_Hypermethylation = 1
$u_Hypoxia = 1
$d_Hypoxia = 1
$u_IDH1=0.01987
$d_IDH1=50.32713
$u_Invasion = 1
$d_Invasion = 1
$u_IKK=0.17067
$d_IKK=5.85926
$u_JNK=0.35166
$d_JNK=2.84366
$u_Lactic_acid=0.03735
$d_Lactic_acid=26.77376
$u_LDHA=0.03735
$d_LDHA=26.77376
$u_MAP3K1_3=0.72813
$d_MAP3K1_3=1.37338
$u_MDM2=0.05996
$d_MDM2=16.67779
$u_MED12=0.67046
$d_MED12=1.49151
$u_MEK1_2=0.1287
$d_MEK1_2=7.77001
$u_Metastasis = 1
$d_Metastasis = 1
$u_Migration = 1
$d_Migration = 1
$u_mTORC1=0.31814
$d_mTORC1=3.14327
$u_mTORC2=0.60367
$d_mTORC2=1.65653
$u_MXI1=7.41206
$d_MXI1=0.13492
$u_MYC=0.05635
$d_MYC=17.74623
$u_MYC_MAX=1.54382
$d_MYC_MAX=0.64774
$u_NCOA3=0.17777
$d_NCOA3=5.62525
$u_NCOR1=0.03285
$d_NCOR1=30.4414
$u_NCOR2=1.72135
$d_NCOR2=0.58094
$u_NF1=0.06672
$d_NF1=14.98801
$u_NF_kB=0.55294
$d_NF_kB=1.80851
$u_NKX3_1=0.01054
$d_NKX3_1=94.87666
$u_Nutrients = 1
$d_Nutrients = 1
$u_p14ARF=3.07114
$d_p14ARF=0.32561
$u_p15=4.33558
$d_p15=0.23065
$u_p21=5.20918
$d_p21=0.19197
$u_p38=40.0639
$d_p38=0.02496
$u_p53=7.90771
$d_p53=0.12646
$u_p70S6kab=0.07217
$d_p70S6kab=13.85617
$u_p90RSK=0.01721
$d_p90RSK=58.10575
$u_PDK1=0.10008
$d_PDK1=9.99201
$u_PHDs=4.43328
$d_PHDs=0.22557
$u_PI3K=0.87052
$d_PI3K=1.14874
$u_PIP3=0.02651
$d_PIP3=37.72161
$u_PKC=0.48539
$d_PKC=2.0602
$u_Proliferation = 1
$d_Proliferation = 1
$u_PTCH1=3.64412
$d_PTCH1=0.27441
$u_PTEN=62.97889
$d_PTEN=0.01588
$u_Quiescence = 1
$d_Quiescence = 1
$u_RAF=0.09587
$d_RAF=10.43079
$u_RAGS=0.06319
$d_RAGS=15.82529
$u_RAS=0.12268
$d_RAS=8.15129
$u_RB1=0.03547
$d_RB1=28.19284
$u_Rheb=45.57826
$d_Rheb=0.02194
$u_ROS=0.86581
$d_ROS=1.15499
$u_RTK=1.61539
$d_RTK=0.61905
$u_RUNX2=0.2565
$d_RUNX2=3.89864
$u_SHH=2.89269
$d_SHH=0.3457
$u_Slug=76.40027
$d_Slug=0.01309
$u_SMAD=1.46156
$d_SMAD=0.6842
$u_SMO=87.74267
$d_SMO=0.0114
$u_Snail=11.93709
$d_Snail=0.08377
$u_SPOP=16.28174
$d_SPOP=0.06142
$u_TAK1=0.1193
$d_TAK1=8.38223
$u_TCF=17.66132
$d_TCF=0.05662
$u_TERT=0.04829
$d_TERT=20.70822
$u_TGFb=36.68071
$d_TGFb=0.02726
$u_TGFBR=4.81457
$d_TGFBR=0.2077
$u_fused_event = 1
$d_fused_event = 1
$u_TNFalpha=2.29361
$d_TNFalpha=0.43599
$u_TSC1_2=0.39051
$d_TSC1_2=2.56075
$u_TWIST1=1.90601
$d_TWIST1=0.52466
$u_VEGF=2.81576
$d_VEGF=0.35514
$u_VHL=0.01173
$d_VHL=85.25149
$u_WNT=1.63247
$d_WNT=0.61257
$u_YWHAZ=0.05999
$d_YWHAZ=16.66944
$u_ZBTB17=3.15674
$d_ZBTB17=0.31678
discrete_time = 0
use_physrandgen = FALSE
seed_pseudorandom = 100
// sample_count = 500000
sample_count = 5000
max_time = 50
//time_tick = 0.01
time_tick = 0.1
thread_count = 1
statdist_traj_count = 100
statdist_cluster_threshold = 0.9
display_traj = 0
statdist_similarity_cache_max_size = 20000
//artificial nodes istate should be null
fused_event.istate=0
AR_ERG.istate=0	Acidosis.is_internal = TRUE
AKT.is_internal = TRUE
AMPK.is_internal = TRUE
AMP_ATP.is_internal = TRUE
Androgen.is_internal = TRUE
Angiogenesis.is_internal = TRUE
APAF1.is_internal = TRUE
Apoptosis.is_internal = FALSE
AR.is_internal = TRUE
AR_ERG.is_internal = TRUE
ATM.is_internal = TRUE
ATR.is_internal = TRUE
AXIN1.is_internal = TRUE
BAD.is_internal = TRUE
Bak.is_internal = TRUE
BAX.is_internal = TRUE
BCL2.is_internal = TRUE
Bcl_XL.is_internal = TRUE
beta_catenin.is_internal = TRUE
BIRC5.is_internal = TRUE
BMP2.is_internal = TRUE
BRCA1.is_internal = TRUE
BRCA2.is_internal = TRUE
Carcinogen.is_internal = TRUE
Caspase3.is_internal = TRUE
Caspase8.is_internal = TRUE
Caspase9.is_internal = TRUE
CDH2.is_internal = TRUE
cFLAR.is_internal = TRUE
CHK1_2.is_internal = TRUE
COX4I2.is_internal = TRUE
CyclinB.is_internal = TRUE
CyclinD.is_internal = TRUE
CytoC.is_internal = TRUE
DAXX.is_internal = TRUE
DNA_Damage.is_internal = TRUE
DNA_Repair.is_internal = TRUE
Dsh.is_internal = TRUE
E2F1.is_internal = TRUE
eEF2.is_internal = TRUE
eEF2K.is_internal = TRUE
EGF.is_internal = TRUE
EGFR.is_internal = TRUE
EMT.is_internal = TRUE
EP300.is_internal = TRUE
ERG.is_internal = TRUE
ERK.is_internal = TRUE
ETS1.is_internal = TRUE
ETV1.is_internal = TRUE
EZH2.is_internal = TRUE
E_cadherin.is_internal = TRUE
FADD.is_internal = TRUE
FGF.is_internal = TRUE
FGFR3.is_internal = TRUE
FOS.is_internal = TRUE
FOXA1.is_internal = TRUE
FOXO.is_internal = TRUE
FRS2.is_internal = TRUE
fused_event.is_internal = TRUE
GADD45.is_internal = TRUE
GLI.is_internal = TRUE
GLUT1.is_internal = TRUE
Glycolysis.is_internal = TRUE
GSH.is_internal = TRUE
GSK3.is_internal = TRUE
HIF1.is_internal = TRUE
HSPs.is_internal = TRUE
Hypermethylation.is_internal = TRUE
Hypoxia.is_internal = TRUE
IDH1.is_internal = TRUE
IKK.is_internal = TRUE
Invasion.is_internal = TRUE
JNK.is_internal = TRUE
JUN.is_internal = TRUE
Lactic_acid.is_internal = TRUE
LDHA.is_internal = TRUE
MAP3K1_3.is_internal = TRUE
MDM2.is_internal = TRUE
MED12.is_internal = TRUE
MEK1_2.is_internal = TRUE
Metastasis.is_internal = TRUE
Migration.is_internal = TRUE
mTORC1.is_internal = TRUE
mTORC2.is_internal = TRUE
MXI1.is_internal = TRUE
MYC.is_internal = TRUE
MYC_MAX.is_internal = TRUE
NCOA3.is_internal = TRUE
NCOR1.is_internal = TRUE
NCOR2.is_internal = TRUE
NF1.is_internal = TRUE
NF_kB.is_internal = TRUE
NKX3_1.is_internal = TRUE
Nutrients.is_internal = TRUE
p14ARF.is_internal = TRUE
p15.is_internal = TRUE
p21.is_internal = TRUE
p38.is_internal = TRUE
p53.is_internal = TRUE
p70S6kab.is_internal = TRUE
p90RSK.is_internal = TRUE
PDK1.is_internal = TRUE
PHDs.is_internal = TRUE
PI3K.is_internal = TRUE
PIP3.is_internal = TRUE
PKC.is_internal = TRUE
Proliferation.is_internal = FALSE
PTCH1.is_internal = TRUE
PTEN.is_internal = TRUE
Quiescence.is_internal = FALSE
RAF.is_internal = TRUE
RAGS.is_internal = TRUE
RAS.is_internal = TRUE
RB1.is_internal = TRUE
Rheb.is_internal = TRUE
ROS.is_internal = TRUE
RTK.is_internal = TRUE
RUNX2.is_internal = TRUE
SHH.is_internal = TRUE
Slug.is_internal = TRUE
SMAD.is_internal = TRUE
SMO.is_internal = TRUE
Snail.is_internal = TRUE
SPOP.is_internal = TRUE
TAK1.is_internal = TRUE
TCF.is_internal = TRUE
TERT.is_internal = TRUE
TGFb.is_internal = TRUE
TGFBR.is_internal = TRUE
TNFalpha.is_internal = TRUE
TSC1_2.is_internal = TRUE
TWIST1.is_internal = TRUE
VEGF.is_internal = TRUE
VHL.is_internal = TRUE
WNT.is_internal = TRUE
YWHAZ.is_internal = TRUE
ZBTB17.is_internal = TRUE
[Acidosis].istate = 0.5[1], 0.5[0]
[Androgen].istate = 0.5[1], 0.5[0]
[Carcinogen].istate = 0.5[1], 0.5[0]
[Hypoxia].istate = 0.5[1], 0.5[0]
[Nutrients].istate = 0.5[1], 0.5[0]
[AKT].istate = 0.22205[1], 0.77795[0]
[AMP_ATP].istate = 0.20378[1], 0.79622[0]
[AMPK].istate = 0.40534[1], 0.59466[0]
[APAF1].istate = 0.1487[1], 0.8513[0]
[AR].istate = 0.10978[1], 0.89022[0]
[ATM].istate = 0.26221[1], 0.73779[0]
[ATR].istate = 0.09474[1], 0.90526[0]
[AXIN1].istate = 0.5505[1], 0.4495[0]
[BAD].istate = 0.67137[1], 0.32863[0]
[Bak].istate = 0.50694[1], 0.49306000000000005[0]
[BAX].istate = 0.54954[1], 0.45045999999999997[0]
[Bcl_XL].istate = 0.3163[1], 0.6837[0]
[BCL2].istate = 0.78546[1], 0.21453999999999995[0]
[beta_catenin].istate = 0.24897[1], 0.75103[0]
[BIRC5].istate = 0.50097[1], 0.49903[0]
[BRCA1].istate = 0.61234[1], 0.38766[0]
[BRCA2].istate = 0.20982[1], 0.79018[0]
[Caspase8].istate = 0.05618[1], 0.94382[0]
[Caspase9].istate = 0.37634[1], 0.62366[0]
[CDH2].istate = 0.88586[1], 0.11414000000000002[0]
[cFLAR].istate = 0.09846[1], 0.90154[0]
[CHK1_2].istate = 0.81146[1], 0.18854000000000004[0]
[COX4I2].istate = 0.95194[1], 0.04805999999999999[0]
[CyclinB].istate = 0.21453[1], 0.78547[0]
[CyclinD].istate = 0.9365[1], 0.0635[0]
[CytoC].istate = 0.48073[1], 0.51927[0]
[DAXX].istate = 0.93034[1], 0.06966000000000006[0]
[Dsh].istate = 0.5134[1], 0.48660000000000003[0]
[E_cadherin].istate = 0.08299[1], 0.91701[0]
[E2F1].istate = 0.55465[1], 0.44535[0]
[eEF2].istate = 0.22136[1], 0.77864[0]
[eEF2K].istate = 0.60077[1], 0.39923[0]
[EGF].istate = 0.05831[1], 0.94169[0]
[EGFR].istate = 0.18142[1], 0.81858[0]
[EP300].istate = 0.09658[1], 0.90342[0]
[ERG].istate = 0.0[1], 1.0[0]
[ERK].istate = 0.55732[1], 0.44267999999999996[0]
[ETS1].istate = 0.50225[1], 0.49775[0]
[ETV1].istate = 0.6557[1], 0.34430000000000005[0]
[EZH2].istate = 0.1193[1], 0.8807[0]
[FADD].istate = 0.57691[1], 0.42308999999999997[0]
[FGF].istate = 0.43686[1], 0.56314[0]
[FGFR3].istate = 0.15035[1], 0.84965[0]
[FOS].istate = 0.84038[1], 0.15961999999999998[0]
[FOXA1].istate = 0.00028[1], 0.99972[0]
[FOXO].istate = 0.5973[1], 0.40269999999999995[0]
[FRS2].istate = 0.14662[1], 0.85338[0]
[GADD45].istate = 0.81874[1], 0.18125999999999998[0]
[GLI].istate = 0.94893[1], 0.05106999999999995[0]
[GLUT1].istate = 0.11269[1], 0.88731[0]
[GSH].istate = 0.51477[1], 0.48523000000000005[0]
[GSK3].istate = 0.33513[1], 0.6648700000000001[0]
[HIF1].istate = 0.08399[1], 0.91601[0]
[HSPs].istate = 0.47216[1], 0.52784[0]
[IDH1].istate = 0.07455[1], 0.92545[0]
[IKK].istate = 0.30804[1], 0.69196[0]
[JNK].istate = 0.38653[1], 0.61347[0]
[JUN].istate = 0.92953[1], 0.07047000000000003[0]
[Lactic_acid].istate = 0.14306[1], 0.85694[0]
[LDHA].istate = 0.14306[1], 0.85694[0]
[MAP3K1_3].istate = 0.46555[1], 0.53445[0]
[MDM2].istate = 0.19446[1], 0.80554[0]
[MED12].istate = 0.45659[1], 0.54341[0]
[MEK1_2].istate = 0.27739[1], 0.72261[0]
[ZBTB17].istate = 0.62481[1], 0.37519[0]
[mTORC1].istate = 0.37566[1], 0.62434[0]
[mTORC2].istate = 0.4452[1], 0.5548[0]
[MXI1].istate = 0.71748[1], 0.28252[0]
[MYC].istate = 0.18772[1], 0.81228[0]
[MYC_MAX].istate = 0.54715[1], 0.45285[0]
[NCOA3].istate = 0.31247[1], 0.68753[0]
[NCOR1].istate = 0.12914[1], 0.87086[0]
[NCOR2].istate = 0.55897[1], 0.44103000000000003[0]
[NF_kB].istate = 0.43567[1], 0.56433[0]
[NF1].istate = 0.20607[1], 0.79393[0]
[NKX3_1].istate = 0.00567[1], 0.99433[0]
[p14ARF].istate = 0.62182[1], 0.37817999999999996[0]
[p15].istate = 0.65926[1], 0.34074000000000004[0]
[p21].istate = 0.67919[1], 0.32081000000000004[0]
[p38].istate = 0.90069[1], 0.09931000000000001[0]
[p53].istate = 0.72451[1], 0.27549[0]
[p70S6kab].istate = 0.21459[1], 0.7854099999999999[0]
[p90RSK].istate = 0.05892[1], 0.94108[0]
[PDK1].istate = 0.25008[1], 0.7499199999999999[0]
[PHDs].istate = 0.66168[1], 0.33831999999999995[0]
[PI3K].istate = 0.48494[1], 0.5150600000000001[0]
[PIP3].istate = 0.10586[1], 0.89414[0]
[PKC].istate = 0.42152[1], 0.57848[0]
[PTCH1].istate = 0.6404[1], 0.35960000000000003[0]
[PTEN].istate = 0.9498[1], 0.05020000000000002[0]
[RAF].istate = 0.24542[1], 0.75458[0]
[RAGS].istate = 0.20016[1], 0.79984[0]
[RAS].istate = 0.27219[1], 0.7278100000000001[0]
[RB1].istate = 0.13746[1], 0.86254[0]
[Rheb].istate = 0.91469[1], 0.08531[0]
[ROS].istate = 0.48436[1], 0.51564[0]
[RTK].istate = 0.55207[1], 0.44793000000000005[0]
[RUNX2].istate = 0.35227[1], 0.6477299999999999[0]
[SHH].istate = 0.61533[1], 0.38466999999999996[0]
[Slug].istate = 0.97077[1], 0.029229999999999978[0]
[SMAD].istate = 0.5412[1], 0.4588[0]
[SMO].istate = 0.9858[1], 0.01419999999999999[0]
[Snail].istate = 0.76922[1], 0.23077999999999999[0]
[SPOP].istate = 0.80293[1], 0.19706999999999997[0]
[TAK1].istate = 0.26916[1], 0.7308399999999999[0]
[TCF].istate = 0.81176[1], 0.18823999999999996[0]
[TERT].istate = 0.17097[1], 0.8290299999999999[0]
[TGFb].istate = 0.89111[1], 0.10889000000000004[0]
[TGFBR].istate = 0.67064[1], 0.32936[0]
[TNFalpha].istate = 0.59013[1], 0.40986999999999996[0]
[TSC1_2].istate = 0.39791[1], 0.60209[0]
[TWIST1].istate = 0.57003[1], 0.42996999999999996[0]
[VEGF].istate = 0.6124[1], 0.38759999999999994[0]
[VHL].istate = 0.01734[1], 0.98266[0]
[WNT].istate = 0.55321[1], 0.44679[0]
[YWHAZ].istate = 0.19451[1], 0.80549[0]
