# Supplementary material for: Patient-specific Boolean models of signalling networks guide personalised treatments
Source: eLife. 2022 Feb 15;11:e72626. doi: 10.7554/eLife.72626 (PMC9018074; doi:10.7554/eLife.72626)
Supplement: Supplementary file 3. [file elife-72626-supp3.zip › SuppFile 3 TCGA model files/TCGA_mutCNA_RNA_models/PC_20191219_TCGA_mutCNA_RNA_134.cfg]

$u_Acidosis = 1
$d_Acidosis = 1
$u_AKT=0.16915
$d_AKT=5.91191
$u_AMP_ATP=17.20553
$d_AMP_ATP=0.05812
$u_AMPK=1.57639
$d_AMPK=0.63436
$u_Androgen = 1
$d_Androgen = 1
$u_Angiogenesis = 1
$d_Angiogenesis = 1
$u_Apoptosis = 1
$d_Apoptosis = 1
$u_AR=23.74817
$d_AR=0.04211
$u_AR_ERG = 1
$d_AR_ERG = 1
$u_ATM=2.26485
$d_ATM=0.44153
$u_ATR=12.85298
$d_ATR=0.0778
$u_AXIN1=0.86627
$d_AXIN1=1.15437
$u_BAD=0.01832
$d_BAD=54.58515
$u_Bak=3.44979
$d_Bak=0.28987
$u_BAX=0.03392
$d_BAX=29.48113
$u_BCL2=0.07162
$d_BCL2=13.96258
$u_Bcl_XL=0.04137
$d_Bcl_XL=24.17211
$u_beta_catenin=11.65825
$d_beta_catenin=0
$u_BIRC5=31.38028
$d_BIRC5=0.03187
$u_BMP2 = 1
$d_BMP2 = 1
$u_BRCA1=66.58902
$d_BRCA1=0.01502
$u_BRCA2=22.38879
$d_BRCA2=0.04467
$u_Carcinogen = 1
$d_Carcinogen = 1
$u_Caspase3 = 1
$d_Caspase3 = 1
$u_Caspase8=9.57298
$d_Caspase8=0.10446
$u_Caspase9=0.01621
$d_Caspase9=61.69031
$u_CDH2=19.90901
$d_CDH2=0.05023
$u_cFLAR=46.71047
$d_cFLAR=0.02141
$u_CHK1_2=4.08178
$d_CHK1_2=0.24499
$u_COX4I2=0.19279
$d_COX4I2=5.18699
$u_CyclinB=5.6431
$d_CyclinB=0.17721
$u_CyclinD=0.10867
$d_CyclinD=9.20217
$u_CytoC=4.75267
$d_CytoC=0.21041
$u_APAF1=20.71167
$d_APAF1=0.04828
$u_DAXX=0.02306
$d_DAXX=43.36513
$u_DNA_Damage = 1
$d_DNA_Damage = 1
$u_DNA_Repair = 1
$d_DNA_Repair = 1
$u_Dsh=0.19846
$d_Dsh=5.0388
$u_E2F1=22.52606
$d_E2F1=0.04439
$u_E_cadherin=0.22981
$d_E_cadherin=4.35142
$u_eEF2=0.02759
$d_eEF2=36.24502
$u_eEF2K=0.06602
$d_eEF2K=15.14693
$u_EMT = 1
$d_EMT = 1
$u_EP300=28.84755
$d_EP300=0.03466
$u_ERG=99.99994
$d_ERG=0.01
$u_ERK=0.66884
$d_ERK=1.49513
$u_ETS1=12.87036
$d_ETS1=0.0777
$u_ETV1=53.06229
$d_ETV1=0.01885
$u_EZH2=40.28282
$d_EZH2=0.02482
$u_FADD=0.08783
$d_FADD=11.38563
$u_FOS=0.2201
$d_FOS=4.54339
$u_JUN=0.73026
$d_JUN=1.36938
$u_FOXA1=0.20944
$d_FOXA1=4.77464
$u_FOXO=1.2718
$d_FOXO=0.78629
$u_EGF=0.55428
$d_EGF=1.80414
$u_EGFR=2.71175
$d_EGFR=0.36877
$u_FGF=1.40255
$d_FGF=0.71299
$u_FGFR3=0.43712
$d_FGFR3=2.2877
$u_FRS2=35.81835
$d_FRS2=0.02792
$u_GADD45=1.77318
$d_GADD45=0.56396
$u_GLI=7.30496
$d_GLI=0.13689
$u_GLUT1=0.02177
$d_GLUT1=45.93477
$u_Glycolysis = 1
$d_Glycolysis = 1
$u_GSH=0.12013
$d_GSH=8.32432
$u_GSK3=2.37559
$d_GSK3=0.42095
$u_HIF1=11.55334
$d_HIF1=0.08656
$u_HSPs=2.91822
$d_HSPs=0.34267
$u_Hypermethylation = 1
$d_Hypermethylation = 1
$u_Hypoxia = 1
$d_Hypoxia = 1
$u_IDH1=1.27212
$d_IDH1=0.78609
$u_Invasion = 1
$d_Invasion = 1
$u_IKK=30.24904
$d_IKK=0.03306
$u_JNK=2.63514
$d_JNK=0.37949
$u_Lactic_acid=34.39849
$d_Lactic_acid=0.02907
$u_LDHA=34.39849
$d_LDHA=0.02907
$u_MAP3K1_3=4.17635
$d_MAP3K1_3=0.23944
$u_MDM2=2.20763
$d_MDM2=0.45297
$u_MED12=8.82128
$d_MED12=0.11336
$u_MEK1_2=0.12319
$d_MEK1_2=8.11754
$u_Metastasis = 1
$d_Metastasis = 1
$u_Migration = 1
$d_Migration = 1
$u_mTORC1=0.64978
$d_mTORC1=1.53898
$u_mTORC2=1.28854
$d_mTORC2=0.77607
$u_MXI1=18.92368
$d_MXI1=0.05284
$u_MYC=46.71917
$d_MYC=0.0214
$u_MYC_MAX=1.25042
$d_MYC_MAX=0.79973
$u_NCOA3=24.76433
$d_NCOA3=0.04038
$u_NCOR1=15.80449
$d_NCOR1=0.06327
$u_NCOR2=1.06998
$d_NCOR2=0.9346
$u_NF1=7.505
$d_NF1=0.13324
$u_NF_kB=0.17996
$d_NF_kB=5.55679
$u_NKX3_1=2.13638
$d_NKX3_1=0.46808
$u_Nutrients = 1
$d_Nutrients = 1
$u_p14ARF=0.31308
$d_p14ARF=3.19407
$u_p15=51.61226
$d_p15=0.01938
$u_p21=0.08206
$d_p21=12.18621
$u_p38=42.34044
$d_p38=0.02362
$u_p53=0
$d_p53=96.15385
$u_p70S6kab=0.69229
$d_p70S6kab=1.44448
$u_p90RSK=0.03566
$d_p90RSK=28.04262
$u_PDK1=81.59313
$d_PDK1=0.01226
$u_PHDs=1.78636
$d_PHDs=0.5598
$u_PI3K=2.06932
$d_PI3K=0
$u_PIP3=39.00335
$d_PIP3=0
$u_PKC=0.47327
$d_PKC=2.11296
$u_Proliferation = 1
$d_Proliferation = 1
$u_PTCH1=1.55217
$d_PTCH1=0.64426
$u_PTEN=35.66298
$d_PTEN=0.02804
$u_Quiescence = 1
$d_Quiescence = 1
$u_RAF=0.27781
$d_RAF=3.59958
$u_RAGS=0.09302
$d_RAGS=10.75038
$u_RAS=1.61529
$d_RAS=0.61908
$u_RB1=2.59888
$d_RB1=0.38478
$u_Rheb=56.94509
$d_Rheb=0.01756
$u_ROS=3.09486
$d_ROS=0.32312
$u_RTK=1.07428
$d_RTK=0.93086
$u_RUNX2=4.65944
$d_RUNX2=0.21462
$u_SHH=0.5751
$d_SHH=1.73883
$u_Slug=0.26779
$d_Slug=3.73427
$u_SMAD=0
$d_SMAD=0.65496
$u_SMO=52.21499
$d_SMO=0.01915
$u_Snail=12.30654
$d_Snail=0.08126
$u_SPOP=0.08211
$d_SPOP=12.17878
$u_TAK1=25.26968
$d_TAK1=0.03957
$u_TCF=5.23129
$d_TCF=0.19116
$u_TERT=19.52164
$d_TERT=0.05123
$u_TGFb=1.32911
$d_TGFb=0.75238
$u_TGFBR=6.47549
$d_TGFBR=0.15443
$u_fused_event = 1
$d_fused_event = 1
$u_TNFalpha=0.38389
$d_TNFalpha=2.60491
$u_TSC1_2=0.53261
$d_TSC1_2=1.87755
$u_TWIST1=1.23929
$d_TWIST1=0.80691
$u_VEGF=0.2105
$d_VEGF=4.75059
$u_VHL=27.77916
$d_VHL=0.036
$u_WNT=0.32208
$d_WNT=3.10482
$u_YWHAZ=82.38345
$d_YWHAZ=0.01214
$u_ZBTB17=0.05848
$d_ZBTB17=17.09986
discrete_time = 0
use_physrandgen = FALSE
seed_pseudorandom = 100
// sample_count = 500000
sample_count = 5000
max_time = 50
//time_tick = 0.01
time_tick = 0.1
thread_count = 1
statdist_traj_count = 100
statdist_cluster_threshold = 0.9
display_traj = 0
statdist_similarity_cache_max_size = 20000
//artificial nodes istate should be null
fused_event.istate=0
AR_ERG.istate=0	Acidosis.is_internal = TRUE
AKT.is_internal = TRUE
AMPK.is_internal = TRUE
AMP_ATP.is_internal = TRUE
Androgen.is_internal = TRUE
Angiogenesis.is_internal = TRUE
APAF1.is_internal = TRUE
Apoptosis.is_internal = FALSE
AR.is_internal = TRUE
AR_ERG.is_internal = TRUE
ATM.is_internal = TRUE
ATR.is_internal = TRUE
AXIN1.is_internal = TRUE
BAD.is_internal = TRUE
Bak.is_internal = TRUE
BAX.is_internal = TRUE
BCL2.is_internal = TRUE
Bcl_XL.is_internal = TRUE
beta_catenin.is_internal = TRUE
BIRC5.is_internal = TRUE
BMP2.is_internal = TRUE
BRCA1.is_internal = TRUE
BRCA2.is_internal = TRUE
Carcinogen.is_internal = TRUE
Caspase3.is_internal = TRUE
Caspase8.is_internal = TRUE
Caspase9.is_internal = TRUE
CDH2.is_internal = TRUE
cFLAR.is_internal = TRUE
CHK1_2.is_internal = TRUE
COX4I2.is_internal = TRUE
CyclinB.is_internal = TRUE
CyclinD.is_internal = TRUE
CytoC.is_internal = TRUE
DAXX.is_internal = TRUE
DNA_Damage.is_internal = TRUE
DNA_Repair.is_internal = TRUE
Dsh.is_internal = TRUE
E2F1.is_internal = TRUE
eEF2.is_internal = TRUE
eEF2K.is_internal = TRUE
EGF.is_internal = TRUE
EGFR.is_internal = TRUE
EMT.is_internal = TRUE
EP300.is_internal = TRUE
ERG.is_internal = TRUE
ERK.is_internal = TRUE
ETS1.is_internal = TRUE
ETV1.is_internal = TRUE
EZH2.is_internal = TRUE
E_cadherin.is_internal = TRUE
FADD.is_internal = TRUE
FGF.is_internal = TRUE
FGFR3.is_internal = TRUE
FOS.is_internal = TRUE
FOXA1.is_internal = TRUE
FOXO.is_internal = TRUE
FRS2.is_internal = TRUE
fused_event.is_internal = TRUE
GADD45.is_internal = TRUE
GLI.is_internal = TRUE
GLUT1.is_internal = TRUE
Glycolysis.is_internal = TRUE
GSH.is_internal = TRUE
GSK3.is_internal = TRUE
HIF1.is_internal = TRUE
HSPs.is_internal = TRUE
Hypermethylation.is_internal = TRUE
Hypoxia.is_internal = TRUE
IDH1.is_internal = TRUE
IKK.is_internal = TRUE
Invasion.is_internal = TRUE
JNK.is_internal = TRUE
JUN.is_internal = TRUE
Lactic_acid.is_internal = TRUE
LDHA.is_internal = TRUE
MAP3K1_3.is_internal = TRUE
MDM2.is_internal = TRUE
MED12.is_internal = TRUE
MEK1_2.is_internal = TRUE
Metastasis.is_internal = TRUE
Migration.is_internal = TRUE
mTORC1.is_internal = TRUE
mTORC2.is_internal = TRUE
MXI1.is_internal = TRUE
MYC.is_internal = TRUE
MYC_MAX.is_internal = TRUE
NCOA3.is_internal = TRUE
NCOR1.is_internal = TRUE
NCOR2.is_internal = TRUE
NF1.is_internal = TRUE
NF_kB.is_internal = TRUE
NKX3_1.is_internal = TRUE
Nutrients.is_internal = TRUE
p14ARF.is_internal = TRUE
p15.is_internal = TRUE
p21.is_internal = TRUE
p38.is_internal = TRUE
p53.is_internal = TRUE
p70S6kab.is_internal = TRUE
p90RSK.is_internal = TRUE
PDK1.is_internal = TRUE
PHDs.is_internal = TRUE
PI3K.is_internal = TRUE
PIP3.is_internal = TRUE
PKC.is_internal = TRUE
Proliferation.is_internal = FALSE
PTCH1.is_internal = TRUE
PTEN.is_internal = TRUE
Quiescence.is_internal = FALSE
RAF.is_internal = TRUE
RAGS.is_internal = TRUE
RAS.is_internal = TRUE
RB1.is_internal = TRUE
Rheb.is_internal = TRUE
ROS.is_internal = TRUE
RTK.is_internal = TRUE
RUNX2.is_internal = TRUE
SHH.is_internal = TRUE
Slug.is_internal = TRUE
SMAD.is_internal = TRUE
SMO.is_internal = TRUE
Snail.is_internal = TRUE
SPOP.is_internal = TRUE
TAK1.is_internal = TRUE
TCF.is_internal = TRUE
TERT.is_internal = TRUE
TGFb.is_internal = TRUE
TGFBR.is_internal = TRUE
TNFalpha.is_internal = TRUE
TSC1_2.is_internal = TRUE
TWIST1.is_internal = TRUE
VEGF.is_internal = TRUE
VHL.is_internal = TRUE
WNT.is_internal = TRUE
YWHAZ.is_internal = TRUE
ZBTB17.is_internal = TRUE
[Acidosis].istate = 0.5[1], 0.5[0]
[Androgen].istate = 0.5[1], 0.5[0]
[Carcinogen].istate = 0.5[1], 0.5[0]
[Hypoxia].istate = 0.5[1], 0.5[0]
[Nutrients].istate = 0.5[1], 0.5[0]
[AKT].istate = 0.30707[1], 0.69293[0]
[AMP_ATP].istate = 0.80892[1], 0.19108000000000003[0]
[AMPK].istate = 0.54942[1], 0.45058[0]
[APAF1].istate = 0.82905[1], 0.17095000000000005[0]
[AR].istate = 0.84391[1], 0.15608999999999995[0]
[ATM].istate = 0.58876[1], 0.41124000000000005[0]
[ATR].istate = 0.77725[1], 0.22275[0]
[AXIN1].istate = 0.48441[1], 0.51559[0]
[BAD].istate = 0.06574[1], 0.93426[0]
[Bak].istate = 0.63445[1], 0.36555000000000004[0]
[BAX].istate = 0.13262[1], 0.86738[0]
[Bcl_XL].istate = 0.15417[1], 0.84583[0]
[BCL2].istate = 0.21376[1], 0.78624[0]
[BIRC5].istate = 0.87416[1], 0.12583999999999995[0]
[BRCA1].istate = 0.95585[1], 0.04415000000000002[0]
[BRCA2].istate = 0.83751[1], 0.16249000000000002[0]
[Caspase8].istate = 0.74526[1], 0.25473999999999997[0]
[Caspase9].istate = 0.05244[1], 0.94756[0]
[CDH2].istate = 0.82476[1], 0.17523999999999995[0]
[cFLAR].istate = 0.91735[1], 0.08265[0]
[CHK1_2].istate = 0.65271[1], 0.34729[0]
[COX4I2].istate = 0.32127[1], 0.67873[0]
[CyclinB].istate = 0.68788[1], 0.31211999999999995[0]
[CyclinD].istate = 0.25903[1], 0.74097[0]
[CytoC].istate = 0.66923[1], 0.33077[0]
[DAXX].istate = 0.09072[1], 0.90928[0]
[Dsh].istate = 0.32442[1], 0.6755800000000001[0]
[E_cadherin].istate = 0.34034[1], 0.65966[0]
[E2F1].istate = 0.83817[1], 0.16183000000000003[0]
[eEF2].istate = 0.11019[1], 0.88981[0]
[eEF2K].istate = 0.20491[1], 0.79509[0]
[EGF].istate = 0.43593[1], 0.5640700000000001[0]
[EGFR].istate = 0.60831[1], 0.39169[0]
[EP300].istate = 0.86503[1], 0.13497000000000003[0]
[ERG].istate = 1.0[1], 0.0[0]
[ERK].istate = 0.45633[1], 0.54367[0]
[ETS1].istate = 0.7774[1], 0.22260000000000002[0]
[ETV1].istate = 0.9312[1], 0.06879999999999997[0]
[EZH2].istate = 0.90128[1], 0.09872000000000003[0]
[FADD].istate = 0.23591[1], 0.7640899999999999[0]
[FGF].istate = 0.53673[1], 0.46326999999999996[0]
[FGFR3].istate = 0.41015[1], 0.58985[0]
[FOS].istate = 0.33565[1], 0.66435[0]
[FOXA1].istate = 0.33026[1], 0.66974[0]
[FOXO].istate = 0.5261[1], 0.4739[0]
[FRS2].istate = 0.88853[1], 0.11146999999999996[0]
[GADD45].istate = 0.56219[1], 0.43781000000000003[0]
[GLI].istate = 0.7159[1], 0.2841[0]
[GLUT1].istate = 0.08447[1], 0.91553[0]
[GSH].istate = 0.26991[1], 0.73009[0]
[GSK3].istate = 0.59394[1], 0.40606[0]
[HIF1].istate = 0.76568[1], 0.23431999999999997[0]
[HSPs].istate = 0.61628[1], 0.38371999999999995[0]
[IDH1].istate = 0.52613[1], 0.47387[0]
[IKK].istate = 0.87018[1], 0.12982000000000005[0]
[JNK].istate = 0.6052[1], 0.39480000000000004[0]
[JUN].istate = 0.46587[1], 0.53413[0]
[Lactic_acid].istate = 0.88413[1], 0.11587000000000003[0]
[LDHA].istate = 0.88413[1], 0.11587000000000003[0]
[MAP3K1_3].istate = 0.6552[1], 0.3448[0]
[MDM2].istate = 0.58598[1], 0.41402000000000005[0]
[MED12].istate = 0.73638[1], 0.26361999999999997[0]
[MEK1_2].istate = 0.27264[1], 0.72736[0]
[ZBTB17].istate = 0.19175[1], 0.80825[0]
[mTORC1].istate = 0.45319[1], 0.54681[0]
[mTORC2].istate = 0.52752[1], 0.47248[0]
[MXI1].istate = 0.81925[1], 0.18074999999999997[0]
[MYC].istate = 0.91737[1], 0.08262999999999998[0]
[MYC_MAX].istate = 0.52426[1], 0.47574000000000005[0]
[NCOA3].istate = 0.84846[1], 0.15154[0]
[NCOR1].istate = 0.7997[1], 0.20030000000000003[0]
[NCOR2].istate = 0.50734[1], 0.49266[0]
[NF_kB].istate = 0.31379[1], 0.68621[0]
[NF1].istate = 0.71884[1], 0.28115999999999997[0]
[NKX3_1].istate = 0.58242[1], 0.41757999999999995[0]
[p14ARF].istate = 0.37391[1], 0.62609[0]
[p15].istate = 0.92819[1], 0.07181000000000004[0]
[p21].istate = 0.22853[1], 0.77147[0]
[p38].istate = 0.90669[1], 0.09331[0]
[p70S6kab].istate = 0.46007[1], 0.53993[0]
[p90RSK].istate = 0.13804[1], 0.8619600000000001[0]
[PDK1].istate = 0.97791[1], 0.022090000000000054[0]
[PHDs].istate = 0.56299[1], 0.43701[0]
[PKC].istate = 0.41878[1], 0.5812200000000001[0]
[PTCH1].istate = 0.54773[1], 0.45226999999999995[0]
[PTEN].istate = 0.88805[1], 0.11195[0]
[RAF].istate = 0.36094[1], 0.63906[0]
[RAGS].istate = 0.24214[1], 0.75786[0]
[RAS].istate = 0.55206[1], 0.44794[0]
[RB1].istate = 0.6037[1], 0.3963[0]
[Rheb].istate = 0.93886[1], 0.06113999999999997[0]
[ROS].istate = 0.62266[1], 0.37734[0]
[RTK].istate = 0.50778[1], 0.49222[0]
[RUNX2].istate = 0.66708[1], 0.33292[0]
[SHH].istate = 0.43994[1], 0.56006[0]
[Slug].istate = 0.35695[1], 0.64305[0]
[SMO].istate = 0.92945[1], 0.07055[0]
[Snail].istate = 0.77253[1], 0.22746999999999995[0]
[SPOP].istate = 0.2286[1], 0.7714[0]
[TAK1].istate = 0.85065[1], 0.14934999999999998[0]
[TCF].istate = 0.67965[1], 0.32035[0]
[TERT].istate = 0.82263[1], 0.17737000000000003[0]
[TGFb].istate = 0.53089[1], 0.46911[0]
[TGFBR].istate = 0.70282[1], 0.29718[0]
[TNFalpha].istate = 0.39605[1], 0.60395[0]
[TSC1_2].istate = 0.4316[1], 0.5684[0]
[TWIST1].istate = 0.52329[1], 0.47670999999999997[0]
[VEGF].istate = 0.33081[1], 0.66919[0]
[VHL].istate = 0.86093[1], 0.13907000000000003[0]
[WNT].istate = 0.37699[1], 0.6230100000000001[0]
[YWHAZ].istate = 0.97896[1], 0.021039999999999948[0]
[beta_catenin].istate=1[1], 0[1]
[p53].istate=0[1], 1[0]
[PI3K].istate=1[1], 0[1]
[PIP3].istate=1[1], 0[1]
[SMAD].istate=0[1], 1[0]
