# Supplementary material for: Patient-specific Boolean models of signalling networks guide personalised treatments
Source: eLife. 2022 Feb 15;11:e72626. doi: 10.7554/eLife.72626 (PMC9018074; doi:10.7554/eLife.72626)
Supplement: Supplementary file 3. [file elife-72626-supp3.zip › SuppFile 3 TCGA model files/TCGA_mutCNA_RNA_models/PC_20191219_TCGA_mutCNA_RNA_135.cfg]

$u_Acidosis = 1
$d_Acidosis = 1
$u_AKT=1.61162
$d_AKT=0.62049
$u_AMP_ATP=4.11559
$d_AMP_ATP=0.24298
$u_AMPK=0.74871
$d_AMPK=1.33563
$u_Androgen = 1
$d_Androgen = 1
$u_Angiogenesis = 1
$d_Angiogenesis = 1
$u_Apoptosis = 1
$d_Apoptosis = 1
$u_AR=1.13248
$d_AR=0.88302
$u_AR_ERG = 1
$d_AR_ERG = 1
$u_ATM=3.76819
$d_ATM=0.26538
$u_ATR=11.16688
$d_ATR=0.08955
$u_AXIN1=0.18313
$d_AXIN1=5.4606
$u_BAD=0.12373
$d_BAD=8.08211
$u_Bak=0.55475
$d_Bak=1.80261
$u_BAX=3.3662
$d_BAX=0.29707
$u_BCL2=4.50606
$d_BCL2=0.22192
$u_Bcl_XL=0.1197
$d_Bcl_XL=8.35422
$u_beta_catenin=1.87799
$d_beta_catenin=0.53248
$u_BIRC5=0.35948
$d_BIRC5=2.7818
$u_BMP2 = 1
$d_BMP2 = 1
$u_BRCA1=3.41157
$d_BRCA1=0.29312
$u_BRCA2=2.79444
$d_BRCA2=0.35785
$u_Carcinogen = 1
$d_Carcinogen = 1
$u_Caspase3 = 1
$d_Caspase3 = 1
$u_Caspase8=2.71603
$d_Caspase8=0.36818
$u_Caspase9=5.0602
$d_Caspase9=0.19762
$u_CDH2=16.7908
$d_CDH2=0.05956
$u_cFLAR=2.84022
$d_cFLAR=0.35209
$u_CHK1_2=0.22849
$d_CHK1_2=4.37656
$u_COX4I2=0.90063
$d_COX4I2=1.11033
$u_CyclinB=0.22195
$d_CyclinB=4.50552
$u_CyclinD=1.58605
$d_CyclinD=0.6305
$u_CytoC=1.16332
$d_CytoC=0.85961
$u_APAF1=1.57831
$d_APAF1=0.63359
$u_DAXX=0.27306
$d_DAXX=3.6622
$u_DNA_Damage = 1
$d_DNA_Damage = 1
$u_DNA_Repair = 1
$d_DNA_Repair = 1
$u_Dsh=0.55802
$d_Dsh=1.79205
$u_E2F1=1.12374
$d_E2F1=0.88989
$u_E_cadherin=2.85654
$d_E_cadherin=0.35007
$u_eEF2=2.44455
$d_eEF2=0.40907
$u_eEF2K=0.86386
$d_eEF2K=1.15759
$u_EMT = 1
$d_EMT = 1
$u_EP300=2.79424
$d_EP300=0.35788
$u_ERG=99.99996
$d_ERG=0.01
$u_ERK=0.29482
$d_ERK=3.3919
$u_ETS1=0.62089
$d_ETS1=1.61059
$u_ETV1=5.84864
$d_ETV1=0.17098
$u_EZH2=1.40432
$d_EZH2=0.71209
$u_FADD=1.13653
$d_FADD=0.87987
$u_FOS=0.47314
$d_FOS=2.11354
$u_JUN=0.60364
$d_JUN=1.65662
$u_FOXA1=0.76151
$d_FOXA1=1.31318
$u_FOXO=0.56078
$d_FOXO=1.78323
$u_EGF=0.11839
$d_EGF=8.44666
$u_EGFR=2.6031
$d_EGFR=0.38416
$u_FGF=0.26385
$d_FGF=3.79003
$u_FGFR3=1.41942
$d_FGFR3=0.70451
$u_FRS2=4.96767
$d_FRS2=0.2013
$u_GADD45=1.01052
$d_GADD45=0.98959
$u_GLI=4.47266
$d_GLI=0.22358
$u_GLUT1=0.36929
$d_GLUT1=2.7079
$u_Glycolysis = 1
$d_Glycolysis = 1
$u_GSH=0.28491
$d_GSH=3.50988
$u_GSK3=0.83115
$d_GSK3=1.20315
$u_HIF1=2.18304
$d_HIF1=0.45808
$u_HSPs=0.30843
$d_HSPs=3.24223
$u_Hypermethylation = 1
$d_Hypermethylation = 1
$u_Hypoxia = 1
$d_Hypoxia = 1
$u_IDH1=7.30803
$d_IDH1=0.13684
$u_Invasion = 1
$d_Invasion = 1
$u_IKK=4.84317
$d_IKK=0.20648
$u_JNK=1.74935
$d_JNK=0.57164
$u_Lactic_acid=1.51629
$d_Lactic_acid=0.6595
$u_LDHA=1.51629
$d_LDHA=0.6595
$u_MAP3K1_3=2.59995
$d_MAP3K1_3=0.38462
$u_MDM2=13.97689
$d_MDM2=0.07155
$u_MED12=4.91363
$d_MED12=0.20352
$u_MEK1_2=0.91505
$d_MEK1_2=1.09284
$u_Metastasis = 1
$d_Metastasis = 1
$u_Migration = 1
$d_Migration = 1
$u_mTORC1=1.07672
$d_mTORC1=0.92875
$u_mTORC2=1.07631
$d_mTORC2=0.9291
$u_MXI1=0.22613
$d_MXI1=4.42223
$u_MYC=0.81179
$d_MYC=1.23185
$u_MYC_MAX=1.05109
$d_MYC_MAX=0.95139
$u_NCOA3=3.11565
$d_NCOA3=0.32096
$u_NCOR1=2.90505
$d_NCOR1=0.34423
$u_NCOR2=4.2514
$d_NCOR2=0.23522
$u_NF1=3.58218
$d_NF1=0.27916
$u_NF_kB=1.01636
$d_NF_kB=0.9839
$u_NKX3_1=4.17679
$d_NKX3_1=0.23942
$u_Nutrients = 1
$d_Nutrients = 1
$u_p14ARF=11.64798
$d_p14ARF=0.08585
$u_p15=0.7279
$d_p15=1.37382
$u_p21=0.83554
$d_p21=1.19683
$u_p38=1.19602
$d_p38=0.83611
$u_p53=0.47576
$d_p53=2.1019
$u_p70S6kab=1.17952
$d_p70S6kab=0.8478
$u_p90RSK=0.17594
$d_p90RSK=5.68376
$u_PDK1=3.20586
$d_PDK1=0.31193
$u_PHDs=1.17182
$d_PHDs=0.85337
$u_PI3K=2.1984
$d_PI3K=0.45488
$u_PIP3=1.60173
$d_PIP3=0.62432
$u_PKC=1.13855
$d_PKC=0.87831
$u_Proliferation = 1
$d_Proliferation = 1
$u_PTCH1=12.96549
$d_PTCH1=0.07713
$u_PTEN=0
$d_PTEN=44.50378
$u_Quiescence = 1
$d_Quiescence = 1
$u_RAF=1.15731
$d_RAF=0.86407
$u_RAGS=0.66968
$d_RAGS=1.49325
$u_RAS=1.28512
$d_RAS=0.77814
$u_RB1=5.28698
$d_RB1=0.18914
$u_Rheb=0.26206
$d_Rheb=3.81592
$u_ROS=1.33359
$d_ROS=0.74986
$u_RTK=1.29494
$d_RTK=0.77224
$u_RUNX2=6.04445
$d_RUNX2=0.16544
$u_SHH=36.85616
$d_SHH=0.02713
$u_Slug=1.05683
$d_Slug=0.94623
$u_SMAD=3.99431
$d_SMAD=0.25036
$u_SMO=1.22762
$d_SMO=0.81458
$u_Snail=2.55348
$d_Snail=0.39162
$u_SPOP=1.92843
$d_SPOP=0.51856
$u_TAK1=7.00027
$d_TAK1=0.14285
$u_TCF=2.35813
$d_TCF=0.42406
$u_TERT=4.03233
$d_TERT=0.248
$u_TGFb=1.18209
$d_TGFb=0.84596
$u_TGFBR=0.5353
$d_TGFBR=1.86811
$u_fused_event = 1
$d_fused_event = 1
$u_TNFalpha=1.89239
$d_TNFalpha=0.52843
$u_TSC1_2=2.68645
$d_TSC1_2=0.37224
$u_TWIST1=0.112
$d_TWIST1=8.92857
$u_VEGF=0.50091
$d_VEGF=1.99637
$u_VHL=10.3398
$d_VHL=0.09671
$u_WNT=2.34191
$d_WNT=0.427
$u_YWHAZ=0.54215
$d_YWHAZ=1.84451
$u_ZBTB17=0.81599
$d_ZBTB17=1.22551
discrete_time = 0
use_physrandgen = FALSE
seed_pseudorandom = 100
// sample_count = 500000
sample_count = 5000
max_time = 50
//time_tick = 0.01
time_tick = 0.1
thread_count = 1
statdist_traj_count = 100
statdist_cluster_threshold = 0.9
display_traj = 0
statdist_similarity_cache_max_size = 20000
//artificial nodes istate should be null
fused_event.istate=0
AR_ERG.istate=0	Acidosis.is_internal = TRUE
AKT.is_internal = TRUE
AMPK.is_internal = TRUE
AMP_ATP.is_internal = TRUE
Androgen.is_internal = TRUE
Angiogenesis.is_internal = TRUE
APAF1.is_internal = TRUE
Apoptosis.is_internal = FALSE
AR.is_internal = TRUE
AR_ERG.is_internal = TRUE
ATM.is_internal = TRUE
ATR.is_internal = TRUE
AXIN1.is_internal = TRUE
BAD.is_internal = TRUE
Bak.is_internal = TRUE
BAX.is_internal = TRUE
BCL2.is_internal = TRUE
Bcl_XL.is_internal = TRUE
beta_catenin.is_internal = TRUE
BIRC5.is_internal = TRUE
BMP2.is_internal = TRUE
BRCA1.is_internal = TRUE
BRCA2.is_internal = TRUE
Carcinogen.is_internal = TRUE
Caspase3.is_internal = TRUE
Caspase8.is_internal = TRUE
Caspase9.is_internal = TRUE
CDH2.is_internal = TRUE
cFLAR.is_internal = TRUE
CHK1_2.is_internal = TRUE
COX4I2.is_internal = TRUE
CyclinB.is_internal = TRUE
CyclinD.is_internal = TRUE
CytoC.is_internal = TRUE
DAXX.is_internal = TRUE
DNA_Damage.is_internal = TRUE
DNA_Repair.is_internal = TRUE
Dsh.is_internal = TRUE
E2F1.is_internal = TRUE
eEF2.is_internal = TRUE
eEF2K.is_internal = TRUE
EGF.is_internal = TRUE
EGFR.is_internal = TRUE
EMT.is_internal = TRUE
EP300.is_internal = TRUE
ERG.is_internal = TRUE
ERK.is_internal = TRUE
ETS1.is_internal = TRUE
ETV1.is_internal = TRUE
EZH2.is_internal = TRUE
E_cadherin.is_internal = TRUE
FADD.is_internal = TRUE
FGF.is_internal = TRUE
FGFR3.is_internal = TRUE
FOS.is_internal = TRUE
FOXA1.is_internal = TRUE
FOXO.is_internal = TRUE
FRS2.is_internal = TRUE
fused_event.is_internal = TRUE
GADD45.is_internal = TRUE
GLI.is_internal = TRUE
GLUT1.is_internal = TRUE
Glycolysis.is_internal = TRUE
GSH.is_internal = TRUE
GSK3.is_internal = TRUE
HIF1.is_internal = TRUE
HSPs.is_internal = TRUE
Hypermethylation.is_internal = TRUE
Hypoxia.is_internal = TRUE
IDH1.is_internal = TRUE
IKK.is_internal = TRUE
Invasion.is_internal = TRUE
JNK.is_internal = TRUE
JUN.is_internal = TRUE
Lactic_acid.is_internal = TRUE
LDHA.is_internal = TRUE
MAP3K1_3.is_internal = TRUE
MDM2.is_internal = TRUE
MED12.is_internal = TRUE
MEK1_2.is_internal = TRUE
Metastasis.is_internal = TRUE
Migration.is_internal = TRUE
mTORC1.is_internal = TRUE
mTORC2.is_internal = TRUE
MXI1.is_internal = TRUE
MYC.is_internal = TRUE
MYC_MAX.is_internal = TRUE
NCOA3.is_internal = TRUE
NCOR1.is_internal = TRUE
NCOR2.is_internal = TRUE
NF1.is_internal = TRUE
NF_kB.is_internal = TRUE
NKX3_1.is_internal = TRUE
Nutrients.is_internal = TRUE
p14ARF.is_internal = TRUE
p15.is_internal = TRUE
p21.is_internal = TRUE
p38.is_internal = TRUE
p53.is_internal = TRUE
p70S6kab.is_internal = TRUE
p90RSK.is_internal = TRUE
PDK1.is_internal = TRUE
PHDs.is_internal = TRUE
PI3K.is_internal = TRUE
PIP3.is_internal = TRUE
PKC.is_internal = TRUE
Proliferation.is_internal = FALSE
PTCH1.is_internal = TRUE
PTEN.is_internal = TRUE
Quiescence.is_internal = FALSE
RAF.is_internal = TRUE
RAGS.is_internal = TRUE
RAS.is_internal = TRUE
RB1.is_internal = TRUE
Rheb.is_internal = TRUE
ROS.is_internal = TRUE
RTK.is_internal = TRUE
RUNX2.is_internal = TRUE
SHH.is_internal = TRUE
Slug.is_internal = TRUE
SMAD.is_internal = TRUE
SMO.is_internal = TRUE
Snail.is_internal = TRUE
SPOP.is_internal = TRUE
TAK1.is_internal = TRUE
TCF.is_internal = TRUE
TERT.is_internal = TRUE
TGFb.is_internal = TRUE
TGFBR.is_internal = TRUE
TNFalpha.is_internal = TRUE
TSC1_2.is_internal = TRUE
TWIST1.is_internal = TRUE
VEGF.is_internal = TRUE
VHL.is_internal = TRUE
WNT.is_internal = TRUE
YWHAZ.is_internal = TRUE
ZBTB17.is_internal = TRUE
[Acidosis].istate = 0.5[1], 0.5[0]
[Androgen].istate = 0.5[1], 0.5[0]
[Carcinogen].istate = 0.5[1], 0.5[0]
[Hypoxia].istate = 0.5[1], 0.5[0]
[Nutrients].istate = 0.5[1], 0.5[0]
[AKT].istate = 0.55182[1], 0.44818[0]
[AMP_ATP].istate = 0.65361[1], 0.34639[0]
[AMPK].istate = 0.46858[1], 0.53142[0]
[APAF1].istate = 0.54955[1], 0.45045[0]
[AR].istate = 0.51351[1], 0.48649[0]
[ATM].istate = 0.64403[1], 0.35597[0]
[ATR].istate = 0.76198[1], 0.23802[0]
[AXIN1].istate = 0.31569[1], 0.68431[0]
[BAD].istate = 0.27312[1], 0.72688[0]
[Bak].istate = 0.43602[1], 0.5639799999999999[0]
[BAX].istate = 0.63179[1], 0.36821000000000004[0]
[Bcl_XL].istate = 0.26952[1], 0.73048[0]
[BCL2].istate = 0.66345[1], 0.33655[0]
[beta_catenin].istate = 0.56842[1], 0.43157999999999996[0]
[BIRC5].istate = 0.38892[1], 0.6110800000000001[0]
[BRCA1].istate = 0.63324[1], 0.36676[0]
[BRCA2].istate = 0.61157[1], 0.38843000000000005[0]
[Caspase8].istate = 0.60848[1], 0.39152[0]
[Caspase9].istate = 0.67604[1], 0.32396[0]
[CDH2].istate = 0.80627[1], 0.19372999999999996[0]
[cFLAR].istate = 0.61334[1], 0.38666[0]
[CHK1_2].istate = 0.33972[1], 0.66028[0]
[COX4I2].istate = 0.48864[1], 0.51136[0]
[CyclinB].istate = 0.33656[1], 0.66344[0]
[CyclinD].istate = 0.55008[1], 0.44992[0]
[CytoC].istate = 0.51642[1], 0.48358[0]
[DAXX].istate = 0.35907[1], 0.64093[0]
[Dsh].istate = 0.43666[1], 0.56334[0]
[E_cadherin].istate = 0.61396[1], 0.38604000000000005[0]
[E2F1].istate = 0.51267[1], 0.48733000000000004[0]
[eEF2].istate = 0.59705[1], 0.40295000000000003[0]
[eEF2K].istate = 0.48411[1], 0.51589[0]
[EGF].istate = 0.26833[1], 0.73167[0]
[EGFR].istate = 0.60387[1], 0.39613[0]
[EP300].istate = 0.61157[1], 0.38843000000000005[0]
[ERG].istate = 1.0[1], 0.0[0]
[ERK].istate = 0.36739[1], 0.63261[0]
[ETS1].istate = 0.44825[1], 0.55175[0]
[ETV1].istate = 0.69176[1], 0.30823999999999996[0]
[EZH2].istate = 0.53687[1], 0.46313000000000004[0]
[FADD].istate = 0.5139[1], 0.4861[0]
[FGF].istate = 0.35534[1], 0.64466[0]
[FGFR3].istate = 0.53803[1], 0.46197[0]
[FOS].istate = 0.41875[1], 0.58125[0]
[FOXA1].istate = 0.47042[1], 0.5295799999999999[0]
[FOXO].istate = 0.4372[1], 0.5628[0]
[FRS2].istate = 0.67404[1], 0.32596[0]
[GADD45].istate = 0.50114[1], 0.49885999999999997[0]
[GLI].istate = 0.66264[1], 0.33736[0]
[GLUT1].istate = 0.39184[1], 0.60816[0]
[GSH].istate = 0.36368[1], 0.63632[0]
[GSK3].istate = 0.47992[1], 0.52008[0]
[HIF1].istate = 0.58477[1], 0.41523[0]
[HSPs].istate = 0.37229[1], 0.62771[0]
[IDH1].istate = 0.71595[1], 0.28405[0]
[IKK].istate = 0.67128[1], 0.32872[0]
[JNK].istate = 0.56072[1], 0.43928[0]
[JUN].istate = 0.44519[1], 0.55481[0]
[Lactic_acid].istate = 0.5452[1], 0.4548[0]
[LDHA].istate = 0.5452[1], 0.4548[0]
[MAP3K1_3].istate = 0.60374[1], 0.39625999999999995[0]
[MDM2].istate = 0.78635[1], 0.21365[0]
[MED12].istate = 0.67285[1], 0.32715000000000005[0]
[MEK1_2].istate = 0.49036[1], 0.50964[0]
[ZBTB17].istate = 0.47792[1], 0.52208[0]
[mTORC1].istate = 0.50803[1], 0.49197[0]
[mTORC2].istate = 0.50798[1], 0.49202[0]
[MXI1].istate = 0.33859[1], 0.66141[0]
[MYC].istate = 0.47736[1], 0.52264[0]
[MYC_MAX].istate = 0.50541[1], 0.49459[0]
[NCOA3].istate = 0.62339[1], 0.37661[0]
[NCOR1].istate = 0.61579[1], 0.38421000000000005[0]
[NCOR2].istate = 0.65713[1], 0.34287[0]
[NF_kB].istate = 0.50176[1], 0.49824[0]
[NF1].istate = 0.63854[1], 0.36146[0]
[NKX3_1].istate = 0.65521[1], 0.34479000000000004[0]
[p14ARF].istate = 0.76656[1], 0.23343999999999998[0]
[p15].istate = 0.46552[1], 0.5344800000000001[0]
[p21].istate = 0.48049[1], 0.51951[0]
[p38].istate = 0.51943[1], 0.48057000000000005[0]
[p53].istate = 0.41935[1], 0.58065[0]
[p70S6kab].istate = 0.51793[1], 0.48207[0]
[p90RSK].istate = 0.31134[1], 0.68866[0]
[PDK1].istate = 0.62649[1], 0.37351[0]
[PHDs].istate = 0.51722[1], 0.48278[0]
[PI3K].istate = 0.58553[1], 0.41447[0]
[PIP3].istate = 0.55115[1], 0.44884999999999997[0]
[PKC].istate = 0.51409[1], 0.48590999999999995[0]
[PTCH1].istate = 0.7782[1], 0.2218[0]
[RAF].istate = 0.51586[1], 0.48414[0]
[RAGS].istate = 0.45647[1], 0.5435300000000001[0]
[RAS].istate = 0.52724[1], 0.47275999999999996[0]
[RB1].istate = 0.6808[1], 0.31920000000000004[0]
[Rheb].istate = 0.3546[1], 0.6454[0]
[ROS].istate = 0.53126[1], 0.46874000000000005[0]
[RTK].istate = 0.52806[1], 0.47194[0]
[RUNX2].istate = 0.69534[1], 0.30466000000000004[0]
[SHH].istate = 0.89163[1], 0.10836999999999997[0]
[Slug].istate = 0.506[1], 0.494[0]
[SMAD].istate = 0.65036[1], 0.34963999999999995[0]
[SMO].istate = 0.52227[1], 0.47773[0]
[Snail].istate = 0.60178[1], 0.39822[0]
[SPOP].istate = 0.5713[1], 0.42869999999999997[0]
[TAK1].istate = 0.71128[1], 0.28872[0]
[TCF].istate = 0.59314[1], 0.40686[0]
[TERT].istate = 0.65139[1], 0.34861[0]
[TGFb].istate = 0.51816[1], 0.48184000000000005[0]
[TGFBR].istate = 0.43215[1], 0.56785[0]
[TNFalpha].istate = 0.56925[1], 0.43074999999999997[0]
[TSC1_2].istate = 0.60729[1], 0.39271[0]
[TWIST1].istate = 0.26231[1], 0.73769[0]
[VEGF].istate = 0.42494[1], 0.57506[0]
[VHL].istate = 0.75363[1], 0.24636999999999998[0]
[WNT].istate = 0.59239[1], 0.40761000000000003[0]
[YWHAZ].istate = 0.43353[1], 0.56647[0]
[PTEN].istate=0[1], 1[0]
