# Supplementary material for: Patient-specific Boolean models of signalling networks guide personalised treatments
Source: eLife. 2022 Feb 15;11:e72626. doi: 10.7554/eLife.72626 (PMC9018074; doi:10.7554/eLife.72626)
Supplement: Supplementary file 3. [file elife-72626-supp3.zip › SuppFile 3 TCGA model files/TCGA_mutCNA_RNA_models/PC_20191219_TCGA_mutCNA_RNA_136.cfg]

$u_Acidosis = 1
$d_Acidosis = 1
$u_AKT=1.9811
$d_AKT=0.50477
$u_AMP_ATP=0.79334
$d_AMP_ATP=1.26049
$u_AMPK=0.54606
$d_AMPK=1.8313
$u_Androgen = 1
$d_Androgen = 1
$u_Angiogenesis = 1
$d_Angiogenesis = 1
$u_Apoptosis = 1
$d_Apoptosis = 1
$u_AR=0.82926
$d_AR=1.20589
$u_AR_ERG = 1
$d_AR_ERG = 1
$u_ATM=0.20689
$d_ATM=4.83349
$u_ATR=2.16127
$d_ATR=0.46269
$u_AXIN1=17.04461
$d_AXIN1=0.05867
$u_BAD=0.77522
$d_BAD=1.28996
$u_Bak=33.3796
$d_Bak=0.02996
$u_BAX=1.67957
$d_BAX=0.59539
$u_BCL2=2.23742
$d_BCL2=0.44694
$u_Bcl_XL=0.05985
$d_Bcl_XL=16.70844
$u_beta_catenin=0.90442
$d_beta_catenin=1.10568
$u_BIRC5=1.74964
$d_BIRC5=0.57155
$u_BMP2 = 1
$d_BMP2 = 1
$u_BRCA1=3.78747
$d_BRCA1=0.26403
$u_BRCA2=0.45846
$d_BRCA2=2.18122
$u_Carcinogen = 1
$d_Carcinogen = 1
$u_Caspase3 = 1
$d_Caspase3 = 1
$u_Caspase8=9.18345
$d_Caspase8=0.10889
$u_Caspase9=0.23973
$d_Caspase9=4.17136
$u_CDH2=0.05307
$d_CDH2=18.84304
$u_cFLAR=0.02842
$d_cFLAR=35.18649
$u_CHK1_2=0.60919
$d_CHK1_2=1.64152
$u_COX4I2=0.33117
$d_COX4I2=3.0196
$u_CyclinB=1.74155
$d_CyclinB=0.5742
$u_CyclinD=0.11351
$d_CyclinD=8.8098
$u_CytoC=11.3467
$d_CytoC=0.08813
$u_APAF1=0.09545
$d_APAF1=10.47669
$u_DAXX=7.58874
$d_DAXX=0.13177
$u_DNA_Damage = 1
$d_DNA_Damage = 1
$u_DNA_Repair = 1
$d_DNA_Repair = 1
$u_Dsh=2.73662
$d_Dsh=0.36541
$u_E2F1=1.79629
$d_E2F1=0.5567
$u_E_cadherin=0.02451
$d_E_cadherin=40.79967
$u_eEF2=8.255
$d_eEF2=0.12114
$u_eEF2K=0.19876
$d_eEF2K=5.03119
$u_EMT = 1
$d_EMT = 1
$u_EP300=1.2158
$d_EP300=0.8225
$u_ERG=99.99997
$d_ERG=0.01
$u_ERK=0.19957
$d_ERK=5.01077
$u_ETS1=0.35112
$d_ETS1=2.84803
$u_ETV1=0.19931
$d_ETV1=5.01731
$u_EZH2=1.16485
$d_EZH2=0.85848
$u_FADD=8.85288
$d_FADD=0.11296
$u_FOS=0.24721
$d_FOS=4.04514
$u_JUN=0.25266
$d_JUN=3.95789
$u_FOXA1=2.59514
$d_FOXA1=0.38534
$u_FOXO=0.30651
$d_FOXO=3.26254
$u_EGF=3.60188
$d_EGF=0.27763
$u_EGFR=0.3081
$d_EGFR=3.2457
$u_FGF=0.10574
$d_FGF=9.45716
$u_FGFR3=0.06354
$d_FGFR3=15.73812
$u_FRS2=0.65817
$d_FRS2=1.51936
$u_GADD45=0.10749
$d_GADD45=9.30319
$u_GLI=0.0416
$d_GLI=24.03846
$u_GLUT1=2.62554
$d_GLUT1=0.38087
$u_Glycolysis = 1
$d_Glycolysis = 1
$u_GSH=0.65946
$d_GSH=1.51639
$u_GSK3=2.9202
$d_GSK3=0.34244
$u_HIF1=1.32472
$d_HIF1=0.75488
$u_HSPs=0
$d_HSPs=0.13688
$u_Hypermethylation = 1
$d_Hypermethylation = 1
$u_Hypoxia = 1
$d_Hypoxia = 1
$u_IDH1=0.0138
$d_IDH1=72.46377
$u_Invasion = 1
$d_Invasion = 1
$u_IKK=4.89594
$d_IKK=0.20425
$u_JNK=0.52785
$d_JNK=1.89448
$u_Lactic_acid=17.67563
$d_Lactic_acid=0.05658
$u_LDHA=17.67563
$d_LDHA=0.05658
$u_MAP3K1_3=0.23011
$d_MAP3K1_3=4.34575
$u_MDM2=0.09414
$d_MDM2=10.62248
$u_MED12=1.234
$d_MED12=0.81037
$u_MEK1_2=0.78669
$d_MEK1_2=1.27115
$u_Metastasis = 1
$d_Metastasis = 1
$u_Migration = 1
$d_Migration = 1
$u_mTORC1=1.3503
$d_mTORC1=0.74058
$u_mTORC2=1.67646
$d_mTORC2=0.59649
$u_MXI1=0.33712
$d_MXI1=2.9663
$u_MYC=12.90766
$d_MYC=0.07747
$u_MYC_MAX=12.54986
$d_MYC_MAX=0.07968
$u_NCOA3=0.11725
$d_NCOA3=8.52878
$u_NCOR1=0.12119
$d_NCOR1=8.25151
$u_NCOR2=3.77872
$d_NCOR2=0.26464
$u_NF1=0.82342
$d_NF1=1.21445
$u_NF_kB=0.6251
$d_NF_kB=1.59974
$u_NKX3_1=0.65261
$d_NKX3_1=1.53231
$u_Nutrients = 1
$d_Nutrients = 1
$u_p14ARF=0.07831
$d_p14ARF=12.76976
$u_p15=0.082
$d_p15=12.19512
$u_p21=0.02389
$d_p21=41.85852
$u_p38=0.06863
$d_p38=14.57089
$u_p53=3.58735
$d_p53=0.27876
$u_p70S6kab=3.65974
$d_p70S6kab=0.27324
$u_p90RSK=0.95111
$d_p90RSK=1.0514
$u_PDK1=2.84692
$d_PDK1=0.35126
$u_PHDs=0.40126
$d_PHDs=2.49215
$u_PI3K=0.35549
$d_PI3K=2.81302
$u_PIP3=0.12788
$d_PIP3=7.81983
$u_PKC=0.72139
$d_PKC=1.38621
$u_Proliferation = 1
$d_Proliferation = 1
$u_PTCH1=0.20241
$d_PTCH1=4.94047
$u_PTEN=0.97877
$d_PTEN=1.02169
$u_Quiescence = 1
$d_Quiescence = 1
$u_RAF=0.40809
$d_RAF=2.45044
$u_RAGS=0.02328
$d_RAGS=42.95533
$u_RAS=1.75869
$d_RAS=0.56861
$u_RB1=0.55065
$d_RB1=1.81604
$u_Rheb=0.19718
$d_Rheb=5.07151
$u_ROS=0.2558
$d_ROS=3.9093
$u_RTK=0.33747
$d_RTK=2.96323
$u_RUNX2=0.11192
$d_RUNX2=8.93495
$u_SHH=0.21816
$d_SHH=4.58379
$u_Slug=4.04346
$d_Slug=0.24731
$u_SMAD=4.28983
$d_SMAD=0.23311
$u_SMO=1.69324
$d_SMO=0.59058
$u_Snail=0.08012
$d_Snail=12.48128
$u_SPOP=0.178
$d_SPOP=5.61798
$u_TAK1=1.7568
$d_TAK1=0.56922
$u_TCF=0.25829
$d_TCF=3.87162
$u_TERT=24.0371
$d_TERT=0.0416
$u_TGFb=0.20665
$d_TGFb=4.8391
$u_TGFBR=0.08679
$d_TGFBR=11.52206
$u_fused_event = 1
$d_fused_event = 1
$u_TNFalpha=0.48682
$d_TNFalpha=2.05415
$u_TSC1_2=2.7906
$d_TSC1_2=0.35835
$u_TWIST1=1.83605
$d_TWIST1=0.54465
$u_VEGF=0.28008
$d_VEGF=3.57041
$u_VHL=20.59306
$d_VHL=0.04856
$u_WNT=0.3534
$d_WNT=2.82965
$u_YWHAZ=46.02148
$d_YWHAZ=0.02173
$u_ZBTB17=2.88446
$d_ZBTB17=0.34669
discrete_time = 0
use_physrandgen = FALSE
seed_pseudorandom = 100
// sample_count = 500000
sample_count = 5000
max_time = 50
//time_tick = 0.01
time_tick = 0.1
thread_count = 1
statdist_traj_count = 100
statdist_cluster_threshold = 0.9
display_traj = 0
statdist_similarity_cache_max_size = 20000
//artificial nodes istate should be null
fused_event.istate=0
AR_ERG.istate=0	Acidosis.is_internal = TRUE
AKT.is_internal = TRUE
AMPK.is_internal = TRUE
AMP_ATP.is_internal = TRUE
Androgen.is_internal = TRUE
Angiogenesis.is_internal = TRUE
APAF1.is_internal = TRUE
Apoptosis.is_internal = FALSE
AR.is_internal = TRUE
AR_ERG.is_internal = TRUE
ATM.is_internal = TRUE
ATR.is_internal = TRUE
AXIN1.is_internal = TRUE
BAD.is_internal = TRUE
Bak.is_internal = TRUE
BAX.is_internal = TRUE
BCL2.is_internal = TRUE
Bcl_XL.is_internal = TRUE
beta_catenin.is_internal = TRUE
BIRC5.is_internal = TRUE
BMP2.is_internal = TRUE
BRCA1.is_internal = TRUE
BRCA2.is_internal = TRUE
Carcinogen.is_internal = TRUE
Caspase3.is_internal = TRUE
Caspase8.is_internal = TRUE
Caspase9.is_internal = TRUE
CDH2.is_internal = TRUE
cFLAR.is_internal = TRUE
CHK1_2.is_internal = TRUE
COX4I2.is_internal = TRUE
CyclinB.is_internal = TRUE
CyclinD.is_internal = TRUE
CytoC.is_internal = TRUE
DAXX.is_internal = TRUE
DNA_Damage.is_internal = TRUE
DNA_Repair.is_internal = TRUE
Dsh.is_internal = TRUE
E2F1.is_internal = TRUE
eEF2.is_internal = TRUE
eEF2K.is_internal = TRUE
EGF.is_internal = TRUE
EGFR.is_internal = TRUE
EMT.is_internal = TRUE
EP300.is_internal = TRUE
ERG.is_internal = TRUE
ERK.is_internal = TRUE
ETS1.is_internal = TRUE
ETV1.is_internal = TRUE
EZH2.is_internal = TRUE
E_cadherin.is_internal = TRUE
FADD.is_internal = TRUE
FGF.is_internal = TRUE
FGFR3.is_internal = TRUE
FOS.is_internal = TRUE
FOXA1.is_internal = TRUE
FOXO.is_internal = TRUE
FRS2.is_internal = TRUE
fused_event.is_internal = TRUE
GADD45.is_internal = TRUE
GLI.is_internal = TRUE
GLUT1.is_internal = TRUE
Glycolysis.is_internal = TRUE
GSH.is_internal = TRUE
GSK3.is_internal = TRUE
HIF1.is_internal = TRUE
HSPs.is_internal = TRUE
Hypermethylation.is_internal = TRUE
Hypoxia.is_internal = TRUE
IDH1.is_internal = TRUE
IKK.is_internal = TRUE
Invasion.is_internal = TRUE
JNK.is_internal = TRUE
JUN.is_internal = TRUE
Lactic_acid.is_internal = TRUE
LDHA.is_internal = TRUE
MAP3K1_3.is_internal = TRUE
MDM2.is_internal = TRUE
MED12.is_internal = TRUE
MEK1_2.is_internal = TRUE
Metastasis.is_internal = TRUE
Migration.is_internal = TRUE
mTORC1.is_internal = TRUE
mTORC2.is_internal = TRUE
MXI1.is_internal = TRUE
MYC.is_internal = TRUE
MYC_MAX.is_internal = TRUE
NCOA3.is_internal = TRUE
NCOR1.is_internal = TRUE
NCOR2.is_internal = TRUE
NF1.is_internal = TRUE
NF_kB.is_internal = TRUE
NKX3_1.is_internal = TRUE
Nutrients.is_internal = TRUE
p14ARF.is_internal = TRUE
p15.is_internal = TRUE
p21.is_internal = TRUE
p38.is_internal = TRUE
p53.is_internal = TRUE
p70S6kab.is_internal = TRUE
p90RSK.is_internal = TRUE
PDK1.is_internal = TRUE
PHDs.is_internal = TRUE
PI3K.is_internal = TRUE
PIP3.is_internal = TRUE
PKC.is_internal = TRUE
Proliferation.is_internal = FALSE
PTCH1.is_internal = TRUE
PTEN.is_internal = TRUE
Quiescence.is_internal = FALSE
RAF.is_internal = TRUE
RAGS.is_internal = TRUE
RAS.is_internal = TRUE
RB1.is_internal = TRUE
Rheb.is_internal = TRUE
ROS.is_internal = TRUE
RTK.is_internal = TRUE
RUNX2.is_internal = TRUE
SHH.is_internal = TRUE
Slug.is_internal = TRUE
SMAD.is_internal = TRUE
SMO.is_internal = TRUE
Snail.is_internal = TRUE
SPOP.is_internal = TRUE
TAK1.is_internal = TRUE
TCF.is_internal = TRUE
TERT.is_internal = TRUE
TGFb.is_internal = TRUE
TGFBR.is_internal = TRUE
TNFalpha.is_internal = TRUE
TSC1_2.is_internal = TRUE
TWIST1.is_internal = TRUE
VEGF.is_internal = TRUE
VHL.is_internal = TRUE
WNT.is_internal = TRUE
YWHAZ.is_internal = TRUE
ZBTB17.is_internal = TRUE
[Acidosis].istate = 0.5[1], 0.5[0]
[Androgen].istate = 0.5[1], 0.5[0]
[Carcinogen].istate = 0.5[1], 0.5[0]
[Hypoxia].istate = 0.5[1], 0.5[0]
[Nutrients].istate = 0.5[1], 0.5[0]
[AKT].istate = 0.57423[1], 0.42577[0]
[AMP_ATP].istate = 0.47487[1], 0.52513[0]
[AMPK].istate = 0.43431[1], 0.56569[0]
[APAF1].istate = 0.24495[1], 0.75505[0]
[AR].istate = 0.47967[1], 0.52033[0]
[ATM].istate = 0.32894[1], 0.67106[0]
[ATR].istate = 0.58368[1], 0.41632[0]
[AXIN1].istate = 0.8079[1], 0.19210000000000005[0]
[BAD].istate = 0.47236[1], 0.52764[0]
[Bak].istate = 0.88087[1], 0.11912999999999996[0]
[BAX].istate = 0.5563[1], 0.4437[0]
[Bcl_XL].istate = 0.19426[1], 0.80574[0]
[BCL2].istate = 0.58744[1], 0.41256000000000004[0]
[beta_catenin].istate = 0.48909[1], 0.51091[0]
[BIRC5].istate = 0.56074[1], 0.43926[0]
[BRCA1].istate = 0.64459[1], 0.35541[0]
[BRCA2].istate = 0.41533[1], 0.58467[0]
[Caspase8].istate = 0.74075[1], 0.25925[0]
[Caspase9].istate = 0.34493[1], 0.65507[0]
[CDH2].istate = 0.18121[1], 0.81879[0]
[cFLAR].istate = 0.1134[1], 0.8866[0]
[CHK1_2].istate = 0.44619[1], 0.55381[0]
[COX4I2].istate = 0.38001[1], 0.61999[0]
[CyclinB].istate = 0.56023[1], 0.43977[0]
[CyclinD].istate = 0.26375[1], 0.7362500000000001[0]
[CytoC].istate = 0.76372[1], 0.23628000000000005[0]
[DAXX].istate = 0.72004[1], 0.27996[0]
[Dsh].istate = 0.6093[1], 0.39070000000000005[0]
[E_cadherin].istate = 0.09732[1], 0.90268[0]
[E2F1].istate = 0.56359[1], 0.43640999999999996[0]
[eEF2].istate = 0.72918[1], 0.27081999999999995[0]
[eEF2K].istate = 0.32458[1], 0.67542[0]
[EGF].istate = 0.63913[1], 0.36087[0]
[EGFR].istate = 0.37217[1], 0.62783[0]
[EP300].istate = 0.52122[1], 0.47878[0]
[ERG].istate = 1.0[1], 0.0[0]
[ERK].istate = 0.32502[1], 0.67498[0]
[ETS1].istate = 0.38636[1], 0.61364[0]
[ETV1].istate = 0.32488[1], 0.6751199999999999[0]
[EZH2].istate = 0.51657[1], 0.48343[0]
[FADD].istate = 0.73677[1], 0.26322999999999996[0]
[FGF].istate = 0.25606[1], 0.74394[0]
[FGFR3].istate = 0.20077[1], 0.79923[0]
[FOS].istate = 0.34826[1], 0.65174[0]
[FOXA1].istate = 0.60354[1], 0.39646000000000003[0]
[FOXO].istate = 0.37161[1], 0.62839[0]
[FRS2].istate = 0.45459[1], 0.54541[0]
[GADD45].istate = 0.25784[1], 0.7421599999999999[0]
[GLI].istate = 0.15477[1], 0.84523[0]
[GLUT1].istate = 0.6048[1], 0.3952[0]
[GSH].istate = 0.4548[1], 0.5452[0]
[GSK3].istate = 0.61635[1], 0.38365000000000005[0]
[HIF1].istate = 0.53053[1], 0.46947000000000005[0]
[IDH1].istate = 0.03496[1], 0.96504[0]
[IKK].istate = 0.67246[1], 0.32754000000000005[0]
[JNK].istate = 0.43063[1], 0.5693699999999999[0]
[JUN].istate = 0.35063[1], 0.64937[0]
[Lactic_acid].istate = 0.81184[1], 0.18816[0]
[LDHA].istate = 0.81184[1], 0.18816[0]
[MAP3K1_3].istate = 0.34048[1], 0.65952[0]
[MDM2].istate = 0.24345[1], 0.7565500000000001[0]
[MED12].istate = 0.52283[1], 0.47717[0]
[MEK1_2].istate = 0.47395[1], 0.52605[0]
[ZBTB17].istate = 0.61502[1], 0.38498[0]
[mTORC1].istate = 0.53261[1], 0.46738999999999997[0]
[mTORC2].istate = 0.5561[1], 0.44389999999999996[0]
[MXI1].istate = 0.38195[1], 0.61805[0]
[MYC].istate = 0.77771[1], 0.22229[0]
[MYC_MAX].istate = 0.77466[1], 0.22533999999999998[0]
[NCOA3].istate = 0.26728[1], 0.73272[0]
[NCOR1].istate = 0.27087[1], 0.7291300000000001[0]
[NCOR2].istate = 0.64434[1], 0.35566[0]
[NF_kB].istate = 0.44899[1], 0.55101[0]
[NF1].istate = 0.4789[1], 0.5211[0]
[NKX3_1].istate = 0.45366[1], 0.54634[0]
[p14ARF].istate = 0.22345[1], 0.77655[0]
[p15].istate = 0.22845[1], 0.77155[0]
[p21].istate = 0.09457[1], 0.90543[0]
[p38].istate = 0.20913[1], 0.79087[0]
[p53].istate = 0.63869[1], 0.36131[0]
[p70S6kab].istate = 0.64086[1], 0.35914[0]
[p90RSK].istate = 0.49456[1], 0.50544[0]
[PDK1].istate = 0.61359[1], 0.38641000000000003[0]
[PHDs].istate = 0.40086[1], 0.59914[0]
[PI3K].istate = 0.38771[1], 0.61229[0]
[PIP3].istate = 0.2767[1], 0.7233[0]
[PKC].istate = 0.46454[1], 0.53546[0]
[PTCH1].istate = 0.32656[1], 0.67344[0]
[PTEN].istate = 0.49767[1], 0.5023299999999999[0]
[RAF].istate = 0.40269[1], 0.59731[0]
[RAGS].istate = 0.09175[1], 0.90825[0]
[RAS].istate = 0.5613[1], 0.4387[0]
[RB1].istate = 0.43522[1], 0.5647800000000001[0]
[Rheb].istate = 0.32372[1], 0.67628[0]
[ROS].istate = 0.35197[1], 0.64803[0]
[RTK].istate = 0.38206[1], 0.6179399999999999[0]
[RUNX2].istate = 0.26223[1], 0.73777[0]
[SHH].istate = 0.3347[1], 0.6653[0]
[Slug].istate = 0.65169[1], 0.34831[0]
[SMAD].istate = 0.65811[1], 0.34189[0]
[SMO].istate = 0.55718[1], 0.44282[0]
[Snail].istate = 0.22593[1], 0.77407[0]
[SPOP].istate = 0.3126[1], 0.6874[0]
[TAK1].istate = 0.56118[1], 0.43882[0]
[TCF].istate = 0.35303[1], 0.64697[0]
[TERT].istate = 0.84522[1], 0.15478000000000003[0]
[TGFb].istate = 0.32881[1], 0.67119[0]
[TGFBR].istate = 0.23462[1], 0.76538[0]
[TNFalpha].istate = 0.42184[1], 0.57816[0]
[TSC1_2].istate = 0.61142[1], 0.38858000000000004[0]
[TWIST1].istate = 0.56597[1], 0.43403[0]
[VEGF].istate = 0.36182[1], 0.63818[0]
[VHL].istate = 0.82843[1], 0.17157[0]
[WNT].istate = 0.38707[1], 0.61293[0]
[YWHAZ].istate = 0.91574[1], 0.08426[0]
[HSPs].istate=0[1], 1[0]
