# Supplementary material for: Patient-specific Boolean models of signalling networks guide personalised treatments
Source: eLife. 2022 Feb 15;11:e72626. doi: 10.7554/eLife.72626 (PMC9018074; doi:10.7554/eLife.72626)
Supplement: Supplementary file 3. [file elife-72626-supp3.zip › SuppFile 3 TCGA model files/TCGA_mutCNA_RNA_models/PC_20191219_TCGA_mutCNA_RNA_137.cfg]

$u_Acidosis = 1
$d_Acidosis = 1
$u_AKT=0.36243
$d_AKT=2.75915
$u_AMP_ATP=0.01203
$d_AMP_ATP=83.12552
$u_AMPK=0.35205
$d_AMPK=2.84051
$u_Androgen = 1
$d_Androgen = 1
$u_Angiogenesis = 1
$d_Angiogenesis = 1
$u_Apoptosis = 1
$d_Apoptosis = 1
$u_AR=0.03329
$d_AR=30.03905
$u_AR_ERG = 1
$d_AR_ERG = 1
$u_ATM=0.0264
$d_ATM=37.87879
$u_ATR=0.09981
$d_ATR=10.01904
$u_AXIN1=6.69181
$d_AXIN1=0.14944
$u_BAD=81.67344
$d_BAD=0.01224
$u_Bak=20.12606
$d_Bak=0.04969
$u_BAX=60.91547
$d_BAX=0.01642
$u_BCL2=0.022
$d_BCL2=45.45455
$u_Bcl_XL=0.24335
$d_Bcl_XL=4.10931
$u_beta_catenin=0.38842
$d_beta_catenin=2.57453
$u_BIRC5=67.85187
$d_BIRC5=0.01474
$u_BMP2 = 1
$d_BMP2 = 1
$u_BRCA1=1.16368
$d_BRCA1=0.85934
$u_BRCA2=0.05101
$d_BRCA2=19.604
$u_Carcinogen = 1
$d_Carcinogen = 1
$u_Caspase3 = 1
$d_Caspase3 = 1
$u_Caspase8=0.01062
$d_Caspase8=94.16196
$u_Caspase9=1.71426
$d_Caspase9=0.58334
$u_CDH2=0.03284
$d_CDH2=30.45067
$u_cFLAR=0.01506
$d_cFLAR=66.40106
$u_CHK1_2=17.63328
$d_CHK1_2=0.05671
$u_COX4I2=31.0401
$d_COX4I2=0.03222
$u_CyclinB=2.19312
$d_CyclinB=0.45597
$u_CyclinD=0.85378
$d_CyclinD=1.17126
$u_CytoC=22.0782
$d_CytoC=0.04529
$u_APAF1=0.013
$d_APAF1=76.92308
$u_DAXX=1.61689
$d_DAXX=0.61847
$u_DNA_Damage = 1
$d_DNA_Damage = 1
$u_DNA_Repair = 1
$d_DNA_Repair = 1
$u_Dsh=1.01394
$d_Dsh=0.98625
$u_E2F1=7.58046
$d_E2F1=0.13192
$u_E_cadherin=0.16725
$d_E_cadherin=5.97907
$u_eEF2=42.16128
$d_eEF2=0.02372
$u_eEF2K=0.01948
$d_eEF2K=51.3347
$u_EMT = 1
$d_EMT = 1
$u_EP300=0.0106
$d_EP300=94.33962
$u_ERG=0.01
$d_ERG=100.0
$u_ERK=0.28212
$d_ERK=3.54459
$u_ETS1=0.01365
$d_ETS1=73.26007
$u_ETV1=0.01695
$d_ETV1=58.99705
$u_EZH2=20.29632
$d_EZH2=0.04927
$u_FADD=33.57973
$d_FADD=0.02978
$u_FOS=1.63196
$d_FOS=0.61276
$u_JUN=0.08736
$d_JUN=11.44689
$u_FOXA1=0.17477
$d_FOXA1=5.72181
$u_FOXO=0.04794
$d_FOXO=20.85941
$u_EGF=0.02125
$d_EGF=47.05882
$u_EGFR=0.01203
$d_EGFR=83.12552
$u_FGF=0.02041
$d_FGF=48.99559
$u_FGFR3=0.05275
$d_FGFR3=18.95735
$u_FRS2=0.01149
$d_FRS2=87.0322
$u_GADD45=0.02417
$d_GADD45=41.3736
$u_GLI=0.01127
$d_GLI=88.73114
$u_GLUT1=2.04241
$d_GLUT1=0.48962
$u_Glycolysis = 1
$d_Glycolysis = 1
$u_GSH=33.50336
$d_GSH=0.02985
$u_GSK3=0.24487
$d_GSK3=4.0838
$u_HIF1=0.01884
$d_HIF1=53.07856
$u_HSPs=23.07644
$d_HSPs=0.04333
$u_Hypermethylation = 1
$d_Hypermethylation = 1
$u_Hypoxia = 1
$d_Hypoxia = 1
$u_IDH1=0.12794
$d_IDH1=7.81616
$u_Invasion = 1
$d_Invasion = 1
$u_IKK=0
$d_IKK=17.11157
$u_JNK=0.813
$d_JNK=1.23001
$u_Lactic_acid=6.07702
$d_Lactic_acid=0.16455
$u_LDHA=6.07702
$d_LDHA=0.16455
$u_MAP3K1_3=0.01888
$d_MAP3K1_3=52.9661
$u_MDM2=0.33576
$d_MDM2=2.97832
$u_MED12=0.01104
$d_MED12=90.57971
$u_MEK1_2=12.87462
$d_MEK1_2=0.07767
$u_Metastasis = 1
$d_Metastasis = 1
$u_Migration = 1
$d_Migration = 1
$u_mTORC1=0.88625
$d_mTORC1=1.12835
$u_mTORC2=0.95398
$d_mTORC2=1.04824
$u_MXI1=0.21693
$d_MXI1=4.60978
$u_MYC=4.39126
$d_MYC=0.22773
$u_MYC_MAX=0.93879
$d_MYC_MAX=1.0652
$u_NCOA3=0.03838
$d_NCOA3=26.05524
$u_NCOR1=0.01872
$d_NCOR1=53.4188
$u_NCOR2=0.01177
$d_NCOR2=84.96177
$u_NF1=0.02329
$d_NF1=42.93688
$u_NF_kB=0.33521
$d_NF_kB=2.9832
$u_NKX3_1=0.08053
$d_NKX3_1=12.41773
$u_Nutrients = 1
$d_Nutrients = 1
$u_p14ARF=21.74324
$d_p14ARF=0.04599
$u_p15=0.01891
$d_p15=52.88207
$u_p21=0.23074
$d_p21=4.33388
$u_p38=0.01465
$d_p38=68.25939
$u_p53=0.45135
$d_p53=2.21558
$u_p70S6kab=1.7447
$d_p70S6kab=0.57316
$u_p90RSK=0.09063
$d_p90RSK=11.03387
$u_PDK1=1.44195
$d_PDK1=0.69351
$u_PHDs=1.45442
$d_PHDs=0.68756
$u_PI3K=0.12814
$d_PI3K=7.80396
$u_PIP3=0.01201
$d_PIP3=83.26395
$u_PKC=0.12194
$d_PKC=8.20075
$u_Proliferation = 1
$d_Proliferation = 1
$u_PTCH1=0.02082
$d_PTCH1=48.03074
$u_PTEN=0.27669
$d_PTEN=3.61415
$u_Quiescence = 1
$d_Quiescence = 1
$u_RAF=3.99181
$d_RAF=0.25051
$u_RAGS=0.01767
$d_RAGS=56.5931
$u_RAS=0.20132
$d_RAS=4.96722
$u_RB1=0.04422
$d_RB1=22.6142
$u_Rheb=6.38254
$d_Rheb=0.15668
$u_ROS=0.07903
$d_ROS=12.65342
$u_RTK=0.0638
$d_RTK=15.67398
$u_RUNX2=0.02734
$d_RUNX2=36.57644
$u_SHH=0.05382
$d_SHH=18.58045
$u_Slug=0.05576
$d_Slug=17.934
$u_SMAD=0.04517
$d_SMAD=22.13859
$u_SMO=1.51213
$d_SMO=0.66132
$u_Snail=0.27077
$d_Snail=3.69317
$u_SPOP=0.1166
$d_SPOP=8.57633
$u_TAK1=0.03462
$d_TAK1=28.88504
$u_TCF=0.02767
$d_TCF=36.14022
$u_TERT=55.637
$d_TERT=0.01797
$u_TGFb=0.05472
$d_TGFb=18.27485
$u_TGFBR=0.01542
$d_TGFBR=64.85084
$u_fused_event = 1
$d_fused_event = 1
$u_TNFalpha=0.36413
$d_TNFalpha=2.74627
$u_TSC1_2=0.07323
$d_TSC1_2=13.65561
$u_TWIST1=0.06451
$d_TWIST1=15.50147
$u_VEGF=2.48136
$d_VEGF=0.403
$u_VHL=0.04421
$d_VHL=22.61932
$u_WNT=0.21068
$d_WNT=4.74654
$u_YWHAZ=0.03161
$d_YWHAZ=31.63556
$u_ZBTB17=16.88844
$d_ZBTB17=0.05921
discrete_time = 0
use_physrandgen = FALSE
seed_pseudorandom = 100
// sample_count = 500000
sample_count = 5000
max_time = 50
//time_tick = 0.01
time_tick = 0.1
thread_count = 1
statdist_traj_count = 100
statdist_cluster_threshold = 0.9
display_traj = 0
statdist_similarity_cache_max_size = 20000
//artificial nodes istate should be null
fused_event.istate=0
AR_ERG.istate=0	Acidosis.is_internal = TRUE
AKT.is_internal = TRUE
AMPK.is_internal = TRUE
AMP_ATP.is_internal = TRUE
Androgen.is_internal = TRUE
Angiogenesis.is_internal = TRUE
APAF1.is_internal = TRUE
Apoptosis.is_internal = FALSE
AR.is_internal = TRUE
AR_ERG.is_internal = TRUE
ATM.is_internal = TRUE
ATR.is_internal = TRUE
AXIN1.is_internal = TRUE
BAD.is_internal = TRUE
Bak.is_internal = TRUE
BAX.is_internal = TRUE
BCL2.is_internal = TRUE
Bcl_XL.is_internal = TRUE
beta_catenin.is_internal = TRUE
BIRC5.is_internal = TRUE
BMP2.is_internal = TRUE
BRCA1.is_internal = TRUE
BRCA2.is_internal = TRUE
Carcinogen.is_internal = TRUE
Caspase3.is_internal = TRUE
Caspase8.is_internal = TRUE
Caspase9.is_internal = TRUE
CDH2.is_internal = TRUE
cFLAR.is_internal = TRUE
CHK1_2.is_internal = TRUE
COX4I2.is_internal = TRUE
CyclinB.is_internal = TRUE
CyclinD.is_internal = TRUE
CytoC.is_internal = TRUE
DAXX.is_internal = TRUE
DNA_Damage.is_internal = TRUE
DNA_Repair.is_internal = TRUE
Dsh.is_internal = TRUE
E2F1.is_internal = TRUE
eEF2.is_internal = TRUE
eEF2K.is_internal = TRUE
EGF.is_internal = TRUE
EGFR.is_internal = TRUE
EMT.is_internal = TRUE
EP300.is_internal = TRUE
ERG.is_internal = TRUE
ERK.is_internal = TRUE
ETS1.is_internal = TRUE
ETV1.is_internal = TRUE
EZH2.is_internal = TRUE
E_cadherin.is_internal = TRUE
FADD.is_internal = TRUE
FGF.is_internal = TRUE
FGFR3.is_internal = TRUE
FOS.is_internal = TRUE
FOXA1.is_internal = TRUE
FOXO.is_internal = TRUE
FRS2.is_internal = TRUE
fused_event.is_internal = TRUE
GADD45.is_internal = TRUE
GLI.is_internal = TRUE
GLUT1.is_internal = TRUE
Glycolysis.is_internal = TRUE
GSH.is_internal = TRUE
GSK3.is_internal = TRUE
HIF1.is_internal = TRUE
HSPs.is_internal = TRUE
Hypermethylation.is_internal = TRUE
Hypoxia.is_internal = TRUE
IDH1.is_internal = TRUE
IKK.is_internal = TRUE
Invasion.is_internal = TRUE
JNK.is_internal = TRUE
JUN.is_internal = TRUE
Lactic_acid.is_internal = TRUE
LDHA.is_internal = TRUE
MAP3K1_3.is_internal = TRUE
MDM2.is_internal = TRUE
MED12.is_internal = TRUE
MEK1_2.is_internal = TRUE
Metastasis.is_internal = TRUE
Migration.is_internal = TRUE
mTORC1.is_internal = TRUE
mTORC2.is_internal = TRUE
MXI1.is_internal = TRUE
MYC.is_internal = TRUE
MYC_MAX.is_internal = TRUE
NCOA3.is_internal = TRUE
NCOR1.is_internal = TRUE
NCOR2.is_internal = TRUE
NF1.is_internal = TRUE
NF_kB.is_internal = TRUE
NKX3_1.is_internal = TRUE
Nutrients.is_internal = TRUE
p14ARF.is_internal = TRUE
p15.is_internal = TRUE
p21.is_internal = TRUE
p38.is_internal = TRUE
p53.is_internal = TRUE
p70S6kab.is_internal = TRUE
p90RSK.is_internal = TRUE
PDK1.is_internal = TRUE
PHDs.is_internal = TRUE
PI3K.is_internal = TRUE
PIP3.is_internal = TRUE
PKC.is_internal = TRUE
Proliferation.is_internal = FALSE
PTCH1.is_internal = TRUE
PTEN.is_internal = TRUE
Quiescence.is_internal = FALSE
RAF.is_internal = TRUE
RAGS.is_internal = TRUE
RAS.is_internal = TRUE
RB1.is_internal = TRUE
Rheb.is_internal = TRUE
ROS.is_internal = TRUE
RTK.is_internal = TRUE
RUNX2.is_internal = TRUE
SHH.is_internal = TRUE
Slug.is_internal = TRUE
SMAD.is_internal = TRUE
SMO.is_internal = TRUE
Snail.is_internal = TRUE
SPOP.is_internal = TRUE
TAK1.is_internal = TRUE
TCF.is_internal = TRUE
TERT.is_internal = TRUE
TGFb.is_internal = TRUE
TGFBR.is_internal = TRUE
TNFalpha.is_internal = TRUE
TSC1_2.is_internal = TRUE
TWIST1.is_internal = TRUE
VEGF.is_internal = TRUE
VHL.is_internal = TRUE
WNT.is_internal = TRUE
YWHAZ.is_internal = TRUE
ZBTB17.is_internal = TRUE
[Acidosis].istate = 0.5[1], 0.5[0]
[Androgen].istate = 0.5[1], 0.5[0]
[Carcinogen].istate = 0.5[1], 0.5[0]
[Hypoxia].istate = 0.5[1], 0.5[0]
[Nutrients].istate = 0.5[1], 0.5[0]
[AKT].istate = 0.38981[1], 0.61019[0]
[AMP_ATP].istate = 0.0201[1], 0.9799[0]
[AMPK].istate = 0.38665[1], 0.6133500000000001[0]
[APAF1].istate = 0.02845[1], 0.97155[0]
[AR].istate = 0.13058[1], 0.86942[0]
[ATM].istate = 0.10541[1], 0.89459[0]
[ATR].istate = 0.2498[1], 0.7502[0]
[AXIN1].istate = 0.70639[1], 0.29361000000000004[0]
[BAD].istate = 0.97802[1], 0.02198[0]
[Bak].istate = 0.82594[1], 0.17406[0]
[BAX].istate = 0.94618[1], 0.05381999999999998[0]
[Bcl_XL].istate = 0.34656[1], 0.65344[0]
[BCL2].istate = 0.08563[1], 0.91437[0]
[beta_catenin].istate = 0.39732[1], 0.60268[0]
[BIRC5].istate = 0.95789[1], 0.04210999999999998[0]
[BRCA1].istate = 0.51646[1], 0.48353999999999997[0]
[BRCA2].istate = 0.17692[1], 0.82308[0]
[Caspase8].istate = 0.00651[1], 0.99349[0]
[Caspase9].istate = 0.55852[1], 0.44148[0]
[CDH2].istate = 0.12912[1], 0.87088[0]
[cFLAR].istate = 0.04443[1], 0.95557[0]
[CHK1_2].istate = 0.81158[1], 0.18842000000000003[0]
[COX4I2].istate = 0.87298[1], 0.12702000000000002[0]
[CyclinB].istate = 0.58527[1], 0.41473000000000004[0]
[CyclinD].istate = 0.48284[1], 0.5171600000000001[0]
[CytoC].istate = 0.83599[1], 0.16401[0]
[DAXX].istate = 0.55217[1], 0.44782999999999995[0]
[Dsh].istate = 0.5015[1], 0.49850000000000005[0]
[E_cadherin].istate = 0.30584[1], 0.69416[0]
[E2F1].istate = 0.71992[1], 0.28008[0]
[eEF2].istate = 0.90623[1], 0.09377000000000002[0]
[eEF2K].istate = 0.07237[1], 0.92763[0]
[EGF].istate = 0.08183[1], 0.91817[0]
[EGFR].istate = 0.0201[1], 0.9799[0]
[EP300].istate = 0.00632[1], 0.99368[0]
[ERG].istate = 0.0[1], 1.0[0]
[ERK].istate = 0.36261[1], 0.63739[0]
[ETS1].istate = 0.03381[1], 0.96619[0]
[ETV1].istate = 0.05727[1], 0.94273[0]
[EZH2].istate = 0.82685[1], 0.17315000000000003[0]
[FADD].istate = 0.88152[1], 0.11848000000000003[0]
[FGF].istate = 0.07743[1], 0.92257[0]
[FGFR3].istate = 0.18056[1], 0.81944[0]
[FOS].istate = 0.55318[1], 0.44682[0]
[FOXA1].istate = 0.31062[1], 0.68938[0]
[FOXO].istate = 0.17017[1], 0.8298300000000001[0]
[FRS2].istate = 0.01506[1], 0.98494[0]
[GADD45].istate = 0.0958[1], 0.9042[0]
[GLI].istate = 0.01298[1], 0.98702[0]
[GLUT1].istate = 0.57754[1], 0.42245999999999995[0]
[GSH].istate = 0.88127[1], 0.11873[0]
[GSK3].istate = 0.34724[1], 0.65276[0]
[HIF1].istate = 0.06877[1], 0.93123[0]
[HSPs].istate = 0.84079[1], 0.15920999999999996[0]
[IDH1].istate = 0.27675[1], 0.72325[0]
[JNK].istate = 0.47752[1], 0.52248[0]
[JUN].istate = 0.23532[1], 0.76468[0]
[Lactic_acid].istate = 0.69592[1], 0.30408[0]
[LDHA].istate = 0.69592[1], 0.30408[0]
[MAP3K1_3].istate = 0.06901[1], 0.93099[0]
[MDM2].istate = 0.38151[1], 0.61849[0]
[MED12].istate = 0.01077[1], 0.98923[0]
[MEK1_2].istate = 0.77743[1], 0.22257000000000005[0]
[ZBTB17].istate = 0.8069[1], 0.19310000000000005[0]
[mTORC1].istate = 0.48689[1], 0.51311[0]
[mTORC2].istate = 0.49488[1], 0.50512[0]
[MXI1].istate = 0.33408[1], 0.6659200000000001[0]
[MYC].istate = 0.66065[1], 0.33935000000000004[0]
[MYC_MAX].istate = 0.49314[1], 0.50686[0]
[NCOA3].istate = 0.14602[1], 0.85398[0]
[NCOR1].istate = 0.06809[1], 0.93191[0]
[NCOR2].istate = 0.01772[1], 0.98228[0]
[NF_kB].istate = 0.38133[1], 0.61867[0]
[NF1].istate = 0.09182[1], 0.90818[0]
[NKX3_1].istate = 0.22649[1], 0.77351[0]
[p14ARF].istate = 0.83433[1], 0.16566999999999998[0]
[p15].istate = 0.06918[1], 0.93082[0]
[p21].istate = 0.34078[1], 0.6592199999999999[0]
[p38].istate = 0.04148[1], 0.95852[0]
[p53].istate = 0.41363[1], 0.5863700000000001[0]
[p70S6kab].istate = 0.56043[1], 0.43957[0]
[p90RSK].istate = 0.23932[1], 0.76068[0]
[PDK1].istate = 0.53974[1], 0.46026[0]
[PHDs].istate = 0.54067[1], 0.45933[0]
[PI3K].istate = 0.27692[1], 0.72308[0]
[PIP3].istate = 0.01987[1], 0.98013[0]
[PKC].istate = 0.27153[1], 0.72847[0]
[PTCH1].istate = 0.0796[1], 0.9204[0]
[PTEN].istate = 0.3605[1], 0.6395[0]
[RAF].istate = 0.65029[1], 0.34970999999999997[0]
[RAGS].istate = 0.06182[1], 0.93818[0]
[RAS].istate = 0.32597[1], 0.67403[0]
[RB1].istate = 0.16141[1], 0.83859[0]
[Rheb].istate = 0.70125[1], 0.29874999999999996[0]
[ROS].istate = 0.22445[1], 0.77555[0]
[RTK].istate = 0.20121[1], 0.79879[0]
[RUNX2].istate = 0.10919[1], 0.89081[0]
[SHH].istate = 0.18273[1], 0.8172699999999999[0]
[Slug].istate = 0.18658[1], 0.81342[0]
[SMAD].istate = 0.16372[1], 0.83628[0]
[SMO].istate = 0.5449[1], 0.45509999999999995[0]
[Snail].istate = 0.35815[1], 0.64185[0]
[SPOP].istate = 0.26668[1], 0.73332[0]
[TAK1].istate = 0.13483[1], 0.86517[0]
[TCF].istate = 0.11052[1], 0.88948[0]
[TERT].istate = 0.93634[1], 0.06366000000000005[0]
[TGFb].istate = 0.18453[1], 0.81547[0]
[TGFBR].istate = 0.04705[1], 0.95295[0]
[TNFalpha].istate = 0.39031[1], 0.6096900000000001[0]
[TSC1_2].istate = 0.21617[1], 0.78383[0]
[TWIST1].istate = 0.2024[1], 0.7976[0]
[VEGF].istate = 0.59867[1], 0.40132999999999996[0]
[VHL].istate = 0.16137[1], 0.83863[0]
[WNT].istate = 0.33091[1], 0.66909[0]
[YWHAZ].istate = 0.12495[1], 0.87505[0]
[IKK].istate=0[1], 1[0]
