# Supplementary material for: Patient-specific Boolean models of signalling networks guide personalised treatments
Source: eLife. 2022 Feb 15;11:e72626. doi: 10.7554/eLife.72626 (PMC9018074; doi:10.7554/eLife.72626)
Supplement: Supplementary file 3. [file elife-72626-supp3.zip › SuppFile 3 TCGA model files/TCGA_mutCNA_RNA_models/PC_20191219_TCGA_mutCNA_RNA_138.cfg]

$u_Acidosis = 1
$d_Acidosis = 1
$u_AKT=3.01907
$d_AKT=0.33123
$u_AMP_ATP=0.50687
$d_AMP_ATP=1.97289
$u_AMPK=0.61984
$d_AMPK=1.61332
$u_Androgen = 1
$d_Androgen = 1
$u_Angiogenesis = 1
$d_Angiogenesis = 1
$u_Apoptosis = 1
$d_Apoptosis = 1
$u_AR=5.76103
$d_AR=0.17358
$u_AR_ERG = 1
$d_AR_ERG = 1
$u_ATM=6.31873
$d_ATM=0.15826
$u_ATR=3.93402
$d_ATR=0.25419
$u_AXIN1=0.10031
$d_AXIN1=9.9691
$u_BAD=0.08836
$d_BAD=11.31734
$u_Bak=0.40959
$d_Bak=2.44147
$u_BAX=0.07234
$d_BAX=13.82361
$u_BCL2=3.38727
$d_BCL2=0.29522
$u_Bcl_XL=0.05942
$d_Bcl_XL=16.82935
$u_beta_catenin=3.02278
$d_beta_catenin=0.33082
$u_BIRC5=0.22629
$d_BIRC5=4.41911
$u_BMP2 = 1
$d_BMP2 = 1
$u_BRCA1=1.58163
$d_BRCA1=0.63226
$u_BRCA2=3.86597
$d_BRCA2=0.25867
$u_Carcinogen = 1
$d_Carcinogen = 1
$u_Caspase3 = 1
$d_Caspase3 = 1
$u_Caspase8=4.32157
$d_Caspase8=0.2314
$u_Caspase9=11.76715
$d_Caspase9=0.08498
$u_CDH2=1.10681
$d_CDH2=0.9035
$u_cFLAR=4.30091
$d_cFLAR=0.23251
$u_CHK1_2=0
$d_CHK1_2=14.99026
$u_COX4I2=0.4668
$d_COX4I2=2.14225
$u_CyclinB=0.43186
$d_CyclinB=2.31557
$u_CyclinD=0.74103
$d_CyclinD=1.34947
$u_CytoC=0.15066
$d_CytoC=6.63746
$u_APAF1=14.98112
$d_APAF1=0.06675
$u_DAXX=0.12425
$d_DAXX=8.04829
$u_DNA_Damage = 1
$d_DNA_Damage = 1
$u_DNA_Repair = 1
$d_DNA_Repair = 1
$u_Dsh=0
$d_Dsh=2.79072
$u_E2F1=0.2139
$d_E2F1=4.67508
$u_E_cadherin=9.11522
$d_E_cadherin=0.10971
$u_eEF2=0.22548
$d_eEF2=4.43498
$u_eEF2K=5.54124
$d_eEF2K=0.18047
$u_EMT = 1
$d_EMT = 1
$u_EP300=11.42664
$d_EP300=0.08751
$u_ERG=0.01
$d_ERG=100.0
$u_ERK=1.26644
$d_ERK=0.78961
$u_ETS1=2.86599
$d_ETS1=0.34892
$u_ETV1=1.36461
$d_ETV1=0.73281
$u_EZH2=0.33334
$d_EZH2=2.99994
$u_FADD=0.42114
$d_FADD=2.37451
$u_FOS=2.56943
$d_FOS=0.38919
$u_JUN=0.51473
$d_JUN=1.94277
$u_FOXA1=2.02492
$d_FOXA1=0.49385
$u_FOXO=3.5059
$d_FOXO=0.28523
$u_EGF=2.58542
$d_EGF=0.38678
$u_EGFR=6.48761
$d_EGFR=0.15414
$u_FGF=0.71389
$d_FGF=1.40078
$u_FGFR3=5.62886
$d_FGFR3=0.17766
$u_FRS2=5.50656
$d_FRS2=0.1816
$u_GADD45=3.183
$d_GADD45=0.31417
$u_GLI=1.35449
$d_GLI=0.73829
$u_GLUT1=0.20891
$d_GLUT1=4.78675
$u_Glycolysis = 1
$d_Glycolysis = 1
$u_GSH=0.61976
$d_GSH=1.61353
$u_GSK3=1.29927
$d_GSK3=0.76966
$u_HIF1=2.7667
$d_HIF1=0.36144
$u_HSPs=0.61515
$d_HSPs=1.62562
$u_Hypermethylation = 1
$d_Hypermethylation = 1
$u_Hypoxia = 1
$d_Hypoxia = 1
$u_IDH1=0.18025
$d_IDH1=5.54785
$u_Invasion = 1
$d_Invasion = 1
$u_IKK=1.27332
$d_IKK=0.78535
$u_JNK=2.29517
$d_JNK=0.4357
$u_Lactic_acid=0.10092
$d_Lactic_acid=9.90884
$u_LDHA=0.10092
$d_LDHA=9.90884
$u_MAP3K1_3=2.38318
$d_MAP3K1_3=0.41961
$u_MDM2=4.2314
$d_MDM2=0.23633
$u_MED12=7.02668
$d_MED12=0.14231
$u_MEK1_2=0.4335
$d_MEK1_2=2.30681
$u_Metastasis = 1
$d_Metastasis = 1
$u_Migration = 1
$d_Migration = 1
$u_mTORC1=0.86622
$d_mTORC1=1.15444
$u_mTORC2=0.97297
$d_mTORC2=1.02778
$u_MXI1=1.99508
$d_MXI1=0.50123
$u_MYC=0.43586
$d_MYC=2.29431
$u_MYC_MAX=0.32117
$d_MYC_MAX=3.11362
$u_NCOA3=4.31277
$d_NCOA3=0.23187
$u_NCOR1=4.94694
$d_NCOR1=0.20215
$u_NCOR2=14.84914
$d_NCOR2=0.06734
$u_NF1=6.59755
$d_NF1=0.15157
$u_NF_kB=1.10973
$d_NF_kB=0.90112
$u_NKX3_1=0.39479
$d_NKX3_1=2.53299
$u_Nutrients = 1
$d_Nutrients = 1
$u_p14ARF=0.17226
$d_p14ARF=5.80518
$u_p15=0.34513
$d_p15=2.89746
$u_p21=5.35242
$d_p21=0.18683
$u_p38=1.34944
$d_p38=0.74105
$u_p53=0
$d_p53=8.78272
$u_p70S6kab=0.48592
$d_p70S6kab=2.05795
$u_p90RSK=0.11598
$d_p90RSK=8.62218
$u_PDK1=0.35022
$d_PDK1=2.85535
$u_PHDs=1.23116
$d_PHDs=0.81224
$u_PI3K=1.31909
$d_PI3K=0.7581
$u_PIP3=5.74355
$d_PIP3=0.17411
$u_PKC=2.29096
$d_PKC=0.4365
$u_Proliferation = 1
$d_Proliferation = 1
$u_PTCH1=2.15723
$d_PTCH1=0.46356
$u_PTEN=3.65472
$d_PTEN=0.27362
$u_Quiescence = 1
$d_Quiescence = 1
$u_RAF=1.5467
$d_RAF=0.64654
$u_RAGS=0.20326
$d_RAGS=4.91981
$u_RAS=1.80773
$d_RAS=0.55318
$u_RB1=4.25187
$d_RB1=0.23519
$u_Rheb=0.82594
$d_Rheb=1.21074
$u_ROS=0.43451
$d_ROS=2.30144
$u_RTK=1.71491
$d_RTK=0.58312
$u_RUNX2=17.47622
$d_RUNX2=0.05722
$u_SHH=8.03173
$d_SHH=0.12451
$u_Slug=3.26315
$d_Slug=0.30645
$u_SMAD=3.03295
$d_SMAD=0.32971
$u_SMO=2.60747
$d_SMO=0.38351
$u_Snail=6.28385
$d_Snail=0.15914
$u_SPOP=29.39129
$d_SPOP=0.03402
$u_TAK1=7.80092
$d_TAK1=0.12819
$u_TCF=4.81722
$d_TCF=0.20759
$u_TERT=0.29307
$d_TERT=3.41215
$u_TGFb=3.14819
$d_TGFb=0.31764
$u_TGFBR=1.6511
$d_TGFBR=0.60566
$u_fused_event = 1
$d_fused_event = 1
$u_TNFalpha=1.76515
$d_TNFalpha=0.56652
$u_TSC1_2=3.20458
$d_TSC1_2=0.31205
$u_TWIST1=0.86444
$d_TWIST1=1.15682
$u_VEGF=2.68377
$d_VEGF=0.37261
$u_VHL=4.56074
$d_VHL=0.21926
$u_WNT=0.77671
$d_WNT=1.28748
$u_YWHAZ=0.71698
$d_YWHAZ=1.39474
$u_ZBTB17=0.20589
$d_ZBTB17=4.85696
discrete_time = 0
use_physrandgen = FALSE
seed_pseudorandom = 100
// sample_count = 500000
sample_count = 5000
max_time = 50
//time_tick = 0.01
time_tick = 0.1
thread_count = 1
statdist_traj_count = 100
statdist_cluster_threshold = 0.9
display_traj = 0
statdist_similarity_cache_max_size = 20000
//artificial nodes istate should be null
fused_event.istate=0
AR_ERG.istate=0	Acidosis.is_internal = TRUE
AKT.is_internal = TRUE
AMPK.is_internal = TRUE
AMP_ATP.is_internal = TRUE
Androgen.is_internal = TRUE
Angiogenesis.is_internal = TRUE
APAF1.is_internal = TRUE
Apoptosis.is_internal = FALSE
AR.is_internal = TRUE
AR_ERG.is_internal = TRUE
ATM.is_internal = TRUE
ATR.is_internal = TRUE
AXIN1.is_internal = TRUE
BAD.is_internal = TRUE
Bak.is_internal = TRUE
BAX.is_internal = TRUE
BCL2.is_internal = TRUE
Bcl_XL.is_internal = TRUE
beta_catenin.is_internal = TRUE
BIRC5.is_internal = TRUE
BMP2.is_internal = TRUE
BRCA1.is_internal = TRUE
BRCA2.is_internal = TRUE
Carcinogen.is_internal = TRUE
Caspase3.is_internal = TRUE
Caspase8.is_internal = TRUE
Caspase9.is_internal = TRUE
CDH2.is_internal = TRUE
cFLAR.is_internal = TRUE
CHK1_2.is_internal = TRUE
COX4I2.is_internal = TRUE
CyclinB.is_internal = TRUE
CyclinD.is_internal = TRUE
CytoC.is_internal = TRUE
DAXX.is_internal = TRUE
DNA_Damage.is_internal = TRUE
DNA_Repair.is_internal = TRUE
Dsh.is_internal = TRUE
E2F1.is_internal = TRUE
eEF2.is_internal = TRUE
eEF2K.is_internal = TRUE
EGF.is_internal = TRUE
EGFR.is_internal = TRUE
EMT.is_internal = TRUE
EP300.is_internal = TRUE
ERG.is_internal = TRUE
ERK.is_internal = TRUE
ETS1.is_internal = TRUE
ETV1.is_internal = TRUE
EZH2.is_internal = TRUE
E_cadherin.is_internal = TRUE
FADD.is_internal = TRUE
FGF.is_internal = TRUE
FGFR3.is_internal = TRUE
FOS.is_internal = TRUE
FOXA1.is_internal = TRUE
FOXO.is_internal = TRUE
FRS2.is_internal = TRUE
fused_event.is_internal = TRUE
GADD45.is_internal = TRUE
GLI.is_internal = TRUE
GLUT1.is_internal = TRUE
Glycolysis.is_internal = TRUE
GSH.is_internal = TRUE
GSK3.is_internal = TRUE
HIF1.is_internal = TRUE
HSPs.is_internal = TRUE
Hypermethylation.is_internal = TRUE
Hypoxia.is_internal = TRUE
IDH1.is_internal = TRUE
IKK.is_internal = TRUE
Invasion.is_internal = TRUE
JNK.is_internal = TRUE
JUN.is_internal = TRUE
Lactic_acid.is_internal = TRUE
LDHA.is_internal = TRUE
MAP3K1_3.is_internal = TRUE
MDM2.is_internal = TRUE
MED12.is_internal = TRUE
MEK1_2.is_internal = TRUE
Metastasis.is_internal = TRUE
Migration.is_internal = TRUE
mTORC1.is_internal = TRUE
mTORC2.is_internal = TRUE
MXI1.is_internal = TRUE
MYC.is_internal = TRUE
MYC_MAX.is_internal = TRUE
NCOA3.is_internal = TRUE
NCOR1.is_internal = TRUE
NCOR2.is_internal = TRUE
NF1.is_internal = TRUE
NF_kB.is_internal = TRUE
NKX3_1.is_internal = TRUE
Nutrients.is_internal = TRUE
p14ARF.is_internal = TRUE
p15.is_internal = TRUE
p21.is_internal = TRUE
p38.is_internal = TRUE
p53.is_internal = TRUE
p70S6kab.is_internal = TRUE
p90RSK.is_internal = TRUE
PDK1.is_internal = TRUE
PHDs.is_internal = TRUE
PI3K.is_internal = TRUE
PIP3.is_internal = TRUE
PKC.is_internal = TRUE
Proliferation.is_internal = FALSE
PTCH1.is_internal = TRUE
PTEN.is_internal = TRUE
Quiescence.is_internal = FALSE
RAF.is_internal = TRUE
RAGS.is_internal = TRUE
RAS.is_internal = TRUE
RB1.is_internal = TRUE
Rheb.is_internal = TRUE
ROS.is_internal = TRUE
RTK.is_internal = TRUE
RUNX2.is_internal = TRUE
SHH.is_internal = TRUE
Slug.is_internal = TRUE
SMAD.is_internal = TRUE
SMO.is_internal = TRUE
Snail.is_internal = TRUE
SPOP.is_internal = TRUE
TAK1.is_internal = TRUE
TCF.is_internal = TRUE
TERT.is_internal = TRUE
TGFb.is_internal = TRUE
TGFBR.is_internal = TRUE
TNFalpha.is_internal = TRUE
TSC1_2.is_internal = TRUE
TWIST1.is_internal = TRUE
VEGF.is_internal = TRUE
VHL.is_internal = TRUE
WNT.is_internal = TRUE
YWHAZ.is_internal = TRUE
ZBTB17.is_internal = TRUE
[Acidosis].istate = 0.5[1], 0.5[0]
[Androgen].istate = 0.5[1], 0.5[0]
[Carcinogen].istate = 0.5[1], 0.5[0]
[Hypoxia].istate = 0.5[1], 0.5[0]
[Nutrients].istate = 0.5[1], 0.5[0]
[AKT].istate = 0.61997[1], 0.38003[0]
[AMP_ATP].istate = 0.42622[1], 0.57378[0]
[AMPK].istate = 0.44807[1], 0.55193[0]
[APAF1].istate = 0.79389[1], 0.20611000000000002[0]
[AR].istate = 0.69013[1], 0.30987[0]
[ATM].istate = 0.70016[1], 0.29984[0]
[ATR].istate = 0.64871[1], 0.35129[0]
[AXIN1].istate = 0.25033[1], 0.7496700000000001[0]
[BAD].istate = 0.23656[1], 0.76344[0]
[Bak].istate = 0.40309[1], 0.59691[0]
[BAX].istate = 0.21485[1], 0.78515[0]
[Bcl_XL].istate = 0.19348[1], 0.80652[0]
[BCL2].istate = 0.63246[1], 0.36754[0]
[beta_catenin].istate = 0.6201[1], 0.3799[0]
[BIRC5].istate = 0.33867[1], 0.66133[0]
[BRCA1].istate = 0.54978[1], 0.45021999999999995[0]
[BRCA2].istate = 0.64681[1], 0.35319[0]
[Caspase8].istate = 0.65891[1], 0.34109[0]
[Caspase9].istate = 0.76767[1], 0.23233000000000004[0]
[CDH2].istate = 0.51102[1], 0.48897999999999997[0]
[cFLAR].istate = 0.65839[1], 0.34160999999999997[0]
[COX4I2].istate = 0.41728[1], 0.58272[0]
[CyclinB].istate = 0.40884[1], 0.59116[0]
[CyclinD].istate = 0.46746[1], 0.53254[0]
[CytoC].istate = 0.2945[1], 0.7055[0]
[DAXX].istate = 0.27357[1], 0.72643[0]
[E_cadherin].istate = 0.73994[1], 0.26005999999999996[0]
[E2F1].istate = 0.33255[1], 0.66745[0]
[eEF2].istate = 0.33828[1], 0.66172[0]
[eEF2K].istate = 0.6859[1], 0.31410000000000005[0]
[EGF].istate = 0.60313[1], 0.39686999999999995[0]
[EGFR].istate = 0.70302[1], 0.29698[0]
[EP300].istate = 0.76448[1], 0.23551999999999995[0]
[ERG].istate = 0.0[1], 1.0[0]
[ERK].istate = 0.52565[1], 0.47435000000000005[0]
[ETS1].istate = 0.61432[1], 0.38568[0]
[ETV1].istate = 0.53375[1], 0.46625000000000005[0]
[EZH2].istate = 0.38072[1], 0.61928[0]
[FADD].istate = 0.40611[1], 0.59389[0]
[FGF].istate = 0.46341[1], 0.53659[0]
[FGFR3].istate = 0.68761[1], 0.31238999999999995[0]
[FOS].istate = 0.60246[1], 0.39754[0]
[FOXA1].istate = 0.5766[1], 0.4234[0]
[FOXO].istate = 0.6362[1], 0.3638[0]
[FRS2].istate = 0.68522[1], 0.31477999999999995[0]
[GADD45].istate = 0.62571[1], 0.37429[0]
[GLI].istate = 0.53294[1], 0.46706000000000003[0]
[GLUT1].istate = 0.32999[1], 0.67001[0]
[GSH].istate = 0.44806[1], 0.55194[0]
[GSK3].istate = 0.52843[1], 0.47157000000000004[0]
[HIF1].istate = 0.61049[1], 0.38951[0]
[HSPs].istate = 0.44725[1], 0.5527500000000001[0]
[IDH1].istate = 0.31397[1], 0.6860299999999999[0]
[IKK].istate = 0.52623[1], 0.47377[0]
[JNK].istate = 0.5902[1], 0.40980000000000005[0]
[JUN].istate = 0.42789[1], 0.57211[0]
[Lactic_acid].istate = 0.25099[1], 0.74901[0]
[LDHA].istate = 0.25099[1], 0.74901[0]
[MAP3K1_3].istate = 0.59429[1], 0.40571[0]
[MDM2].istate = 0.65662[1], 0.34338[0]
[MED12].istate = 0.71169[1], 0.28830999999999996[0]
[MEK1_2].istate = 0.40925[1], 0.59075[0]
[ZBTB17].istate = 0.32841[1], 0.67159[0]
[mTORC1].istate = 0.48441[1], 0.51559[0]
[mTORC2].istate = 0.49702[1], 0.50298[0]
[MXI1].istate = 0.57499[1], 0.42501[0]
[MYC].istate = 0.40984[1], 0.59016[0]
[MYC_MAX].istate = 0.37668[1], 0.62332[0]
[NCOA3].istate = 0.65869[1], 0.34131[0]
[NCOR1].istate = 0.67358[1], 0.32642000000000004[0]
[NCOR2].istate = 0.79293[1], 0.20706999999999998[0]
[NF_kB].istate = 0.5113[1], 0.4887[0]
[NF1].istate = 0.70485[1], 0.29515[0]
[NKX3_1].istate = 0.39909[1], 0.60091[0]
[p14ARF].istate = 0.30905[1], 0.69095[0]
[p15].istate = 0.3845[1], 0.6154999999999999[0]
[p21].istate = 0.68214[1], 0.31786000000000003[0]
[p38].istate = 0.53254[1], 0.46746[0]
[p70S6kab].istate = 0.42164[1], 0.57836[0]
[p90RSK].istate = 0.2661[1], 0.7339[0]
[PDK1].istate = 0.38609[1], 0.61391[0]
[PHDs].istate = 0.52258[1], 0.47741999999999996[0]
[PI3K].istate = 0.53007[1], 0.46992999999999996[0]
[PIP3].istate = 0.6898[1], 0.31020000000000003[0]
[PKC].istate = 0.59[1], 0.41000000000000003[0]
[PTCH1].istate = 0.58347[1], 0.41652999999999996[0]
[PTEN].istate = 0.64071[1], 0.35929[0]
[RAF].istate = 0.54735[1], 0.45265[0]
[RAGS].istate = 0.32701[1], 0.67299[0]
[RAS].istate = 0.56428[1], 0.43572[0]
[RB1].istate = 0.65714[1], 0.34286000000000005[0]
[Rheb].istate = 0.47924[1], 0.52076[0]
[ROS].istate = 0.4095[1], 0.5905[0]
[RTK].istate = 0.55856[1], 0.44144000000000005[0]
[RUNX2].istate = 0.81061[1], 0.18938999999999995[0]
[SHH].istate = 0.7262[1], 0.27380000000000004[0]
[Slug].istate = 0.62841[1], 0.37159[0]
[SMAD].istate = 0.62047[1], 0.37953000000000003[0]
[SMO].istate = 0.60405[1], 0.39595[0]
[Snail].istate = 0.69956[1], 0.30044000000000004[0]
[SPOP].istate = 0.86705[1], 0.13295[0]
[TAK1].istate = 0.72304[1], 0.27696[0]
[TCF].istate = 0.6707[1], 0.32930000000000004[0]
[TERT].istate = 0.36674[1], 0.6332599999999999[0]
[TGFb].istate = 0.62452[1], 0.37548000000000004[0]
[TGFBR].istate = 0.55444[1], 0.44555999999999996[0]
[TNFalpha].istate = 0.5617[1], 0.4383[0]
[TSC1_2].istate = 0.62644[1], 0.37356[0]
[TWIST1].istate = 0.48418[1], 0.51582[0]
[VEGF].istate = 0.60719[1], 0.39281[0]
[VHL].istate = 0.66476[1], 0.33524[0]
[WNT].istate = 0.47256[1], 0.52744[0]
[YWHAZ].istate = 0.46388[1], 0.5361199999999999[0]
[CHK1_2].istate=0[1], 1[0]
[Dsh].istate=0[1], 1[0]
[p53].istate=0[1], 1[0]
