# Supplementary material for: Patient-specific Boolean models of signalling networks guide personalised treatments
Source: eLife. 2022 Feb 15;11:e72626. doi: 10.7554/eLife.72626 (PMC9018074; doi:10.7554/eLife.72626)
Supplement: Supplementary file 3. [file elife-72626-supp3.zip › SuppFile 3 TCGA model files/TCGA_mutCNA_RNA_models/PC_20191219_TCGA_mutCNA_RNA_139.cfg]

$u_Acidosis = 1
$d_Acidosis = 1
$u_AKT=0.27692
$d_AKT=3.61115
$u_AMP_ATP=9.92667
$d_AMP_ATP=0.10074
$u_AMPK=1.42662
$d_AMPK=0.70096
$u_Androgen = 1
$d_Androgen = 1
$u_Angiogenesis = 1
$d_Angiogenesis = 1
$u_Apoptosis = 1
$d_Apoptosis = 1
$u_AR=6.00814
$d_AR=0.16644
$u_AR_ERG = 1
$d_AR_ERG = 1
$u_ATM=26.77246
$d_ATM=0.03735
$u_ATR=14.82415
$d_ATR=0.06746
$u_AXIN1=0.03053
$d_AXIN1=32.75467
$u_BAD=0.016
$d_BAD=62.5
$u_Bak=0.71337
$d_Bak=1.4018
$u_BAX=0.03583
$d_BAX=27.90957
$u_BCL2=14.50936
$d_BCL2=0.06892
$u_Bcl_XL=0.0467
$d_Bcl_XL=21.41328
$u_beta_catenin=45.05707
$d_beta_catenin=0.02219
$u_BIRC5=0.86653
$d_BIRC5=1.15403
$u_BMP2 = 1
$d_BMP2 = 1
$u_BRCA1=7.14722
$d_BRCA1=0.13991
$u_BRCA2=4.62972
$d_BRCA2=0.216
$u_Carcinogen = 1
$d_Carcinogen = 1
$u_Caspase3 = 1
$d_Caspase3 = 1
$u_Caspase8=40.49657
$d_Caspase8=0.02469
$u_Caspase9=0.03372
$d_Caspase9=29.65599
$u_CDH2=1.12879
$d_CDH2=0.8859
$u_cFLAR=28.23524
$d_cFLAR=0.03542
$u_CHK1_2=0.63848
$d_CHK1_2=1.56622
$u_COX4I2=0.18975
$d_COX4I2=5.27009
$u_CyclinB=0.99369
$d_CyclinB=1.00635
$u_CyclinD=3.54878
$d_CyclinD=0.28179
$u_CytoC=32.80036
$d_CytoC=0.03049
$u_APAF1=38.40792
$d_APAF1=0.02604
$u_DAXX=0.1096
$d_DAXX=9.12409
$u_DNA_Damage = 1
$d_DNA_Damage = 1
$u_DNA_Repair = 1
$d_DNA_Repair = 1
$u_Dsh=0.05225
$d_Dsh=19.13876
$u_E2F1=2.59797
$d_E2F1=0.38492
$u_E_cadherin=1.0
$d_E_cadherin=1.0
$u_eEF2=0.16138
$d_eEF2=6.19655
$u_eEF2K=4.9356
$d_eEF2K=0.20261
$u_EMT = 1
$d_EMT = 1
$u_EP300=12.77182
$d_EP300=0.0783
$u_ERG=0.01
$d_ERG=100.0
$u_ERK=0.86968
$d_ERK=1.14985
$u_ETS1=12.28351
$d_ETS1=0.08141
$u_ETV1=2.68814
$d_ETV1=0.372
$u_EZH2=2.03549
$d_EZH2=0.49128
$u_FADD=0.03371
$d_FADD=29.66479
$u_FOS=19.44236
$d_FOS=0.05143
$u_JUN=7.4373
$d_JUN=0.13446
$u_FOXA1=1.25284
$d_FOXA1=0.79819
$u_FOXO=1.51074
$d_FOXO=0.66193
$u_EGF=3.08653
$d_EGF=0.32399
$u_EGFR=5.73673
$d_EGFR=0.17432
$u_FGF=0.39176
$d_FGF=2.55258
$u_FGFR3=1.28908
$d_FGFR3=0.77575
$u_FRS2=61.85811
$d_FRS2=0.01617
$u_GADD45=1.33681
$d_GADD45=0.74805
$u_GLI=1.4985
$d_GLI=0.66733
$u_GLUT1=0.39022
$d_GLUT1=2.56266
$u_Glycolysis = 1
$d_Glycolysis = 1
$u_GSH=0.04619
$d_GSH=21.64971
$u_GSK3=0.55154
$d_GSK3=1.81311
$u_HIF1=24.74982
$d_HIF1=0.0404
$u_HSPs=1.2586
$d_HSPs=0.79453
$u_Hypermethylation = 1
$d_Hypermethylation = 1
$u_Hypoxia = 1
$d_Hypoxia = 1
$u_IDH1=0.54066
$d_IDH1=1.84959
$u_Invasion = 1
$d_Invasion = 1
$u_IKK=1.82947
$d_IKK=0.54661
$u_JNK=2.24502
$d_JNK=0.44543
$u_Lactic_acid=2.64742
$d_Lactic_acid=0.37773
$u_LDHA=2.64742
$d_LDHA=0.37773
$u_MAP3K1_3=9.49758
$d_MAP3K1_3=0.10529
$u_MDM2=66.39924
$d_MDM2=0.01506
$u_MED12=3.97149
$d_MED12=0.25179
$u_MEK1_2=0.05024
$d_MEK1_2=19.90446
$u_Metastasis = 1
$d_Metastasis = 1
$u_Migration = 1
$d_Migration = 1
$u_mTORC1=0.8778
$d_mTORC1=1.13921
$u_mTORC2=1.25351
$d_mTORC2=0.79776
$u_MXI1=14.26445
$d_MXI1=0.0701
$u_MYC=10.97668
$d_MYC=0.0911
$u_MYC_MAX=5.12472
$d_MYC_MAX=0.19513
$u_NCOA3=44.7555
$d_NCOA3=0.02234
$u_NCOR1=1.78835
$d_NCOR1=0.55917
$u_NCOR2=1.63965
$d_NCOR2=0.60989
$u_NF1=20.41836
$d_NF1=0.04898
$u_NF_kB=2.72094
$d_NF_kB=0.36752
$u_NKX3_1=0.40761
$d_NKX3_1=2.45333
$u_Nutrients = 1
$d_Nutrients = 1
$u_p14ARF=0.12224
$d_p14ARF=8.18063
$u_p15=1.51113
$d_p15=0.66176
$u_p21=2.70367
$d_p21=0.36987
$u_p38=16.73524
$d_p38=0.05975
$u_p53=0.27018
$d_p53=3.70124
$u_p70S6kab=0.95329
$d_p70S6kab=1.049
$u_p90RSK=0.29433
$d_p90RSK=3.39755
$u_PDK1=23.05962
$d_PDK1=0.04337
$u_PHDs=1.22497
$d_PHDs=0.81635
$u_PI3K=2.55505
$d_PI3K=0.39138
$u_PIP3=26.88654
$d_PIP3=0.03719
$u_PKC=0.92377
$d_PKC=1.08252
$u_Proliferation = 1
$d_Proliferation = 1
$u_PTCH1=8.39932
$d_PTCH1=0.11906
$u_PTEN=24.76564
$d_PTEN=0.04038
$u_Quiescence = 1
$d_Quiescence = 1
$u_RAF=0.52501
$d_RAF=1.90473
$u_RAGS=3.54776
$d_RAGS=0.28187
$u_RAS=2.88942
$d_RAS=0.34609
$u_RB1=5.92851
$d_RB1=0.16868
$u_Rheb=0.4016
$d_Rheb=2.49004
$u_ROS=2.47479
$d_ROS=0.40407
$u_RTK=2.02052
$d_RTK=0.49492
$u_RUNX2=2.26093
$d_RUNX2=0.4423
$u_SHH=2.35861
$d_SHH=0.42398
$u_Slug=0.4831
$d_Slug=2.06996
$u_SMAD=9.68352
$d_SMAD=0.10327
$u_SMO=1.7656
$d_SMO=0.56638
$u_Snail=13.90404
$d_Snail=0.07192
$u_SPOP=4.13795
$d_SPOP=0.24167
$u_TAK1=9.84585
$d_TAK1=0.10157
$u_TCF=5.7883
$d_TCF=0.17276
$u_TERT=0.65458
$d_TERT=1.5277
$u_TGFb=1.58372
$d_TGFb=0.63142
$u_TGFBR=6.25735
$d_TGFBR=0.15981
$u_fused_event = 1
$d_fused_event = 1
$u_TNFalpha=2.09716
$d_TNFalpha=0.47684
$u_TSC1_2=0.71399
$d_TSC1_2=1.40058
$u_TWIST1=11.32275
$d_TWIST1=0.08832
$u_VEGF=0.1906
$d_VEGF=5.24659
$u_VHL=13.80983
$d_VHL=0.07241
$u_WNT=0.98191
$d_WNT=1.01842
$u_YWHAZ=11.30813
$d_YWHAZ=0.08843
$u_ZBTB17=0.01833
$d_ZBTB17=54.55537
discrete_time = 0
use_physrandgen = FALSE
seed_pseudorandom = 100
// sample_count = 500000
sample_count = 5000
max_time = 50
//time_tick = 0.01
time_tick = 0.1
thread_count = 1
statdist_traj_count = 100
statdist_cluster_threshold = 0.9
display_traj = 0
statdist_similarity_cache_max_size = 20000
//artificial nodes istate should be null
fused_event.istate=0
AR_ERG.istate=0	Acidosis.is_internal = TRUE
AKT.is_internal = TRUE
AMPK.is_internal = TRUE
AMP_ATP.is_internal = TRUE
Androgen.is_internal = TRUE
Angiogenesis.is_internal = TRUE
APAF1.is_internal = TRUE
Apoptosis.is_internal = FALSE
AR.is_internal = TRUE
AR_ERG.is_internal = TRUE
ATM.is_internal = TRUE
ATR.is_internal = TRUE
AXIN1.is_internal = TRUE
BAD.is_internal = TRUE
Bak.is_internal = TRUE
BAX.is_internal = TRUE
BCL2.is_internal = TRUE
Bcl_XL.is_internal = TRUE
beta_catenin.is_internal = TRUE
BIRC5.is_internal = TRUE
BMP2.is_internal = TRUE
BRCA1.is_internal = TRUE
BRCA2.is_internal = TRUE
Carcinogen.is_internal = TRUE
Caspase3.is_internal = TRUE
Caspase8.is_internal = TRUE
Caspase9.is_internal = TRUE
CDH2.is_internal = TRUE
cFLAR.is_internal = TRUE
CHK1_2.is_internal = TRUE
COX4I2.is_internal = TRUE
CyclinB.is_internal = TRUE
CyclinD.is_internal = TRUE
CytoC.is_internal = TRUE
DAXX.is_internal = TRUE
DNA_Damage.is_internal = TRUE
DNA_Repair.is_internal = TRUE
Dsh.is_internal = TRUE
E2F1.is_internal = TRUE
eEF2.is_internal = TRUE
eEF2K.is_internal = TRUE
EGF.is_internal = TRUE
EGFR.is_internal = TRUE
EMT.is_internal = TRUE
EP300.is_internal = TRUE
ERG.is_internal = TRUE
ERK.is_internal = TRUE
ETS1.is_internal = TRUE
ETV1.is_internal = TRUE
EZH2.is_internal = TRUE
E_cadherin.is_internal = TRUE
FADD.is_internal = TRUE
FGF.is_internal = TRUE
FGFR3.is_internal = TRUE
FOS.is_internal = TRUE
FOXA1.is_internal = TRUE
FOXO.is_internal = TRUE
FRS2.is_internal = TRUE
fused_event.is_internal = TRUE
GADD45.is_internal = TRUE
GLI.is_internal = TRUE
GLUT1.is_internal = TRUE
Glycolysis.is_internal = TRUE
GSH.is_internal = TRUE
GSK3.is_internal = TRUE
HIF1.is_internal = TRUE
HSPs.is_internal = TRUE
Hypermethylation.is_internal = TRUE
Hypoxia.is_internal = TRUE
IDH1.is_internal = TRUE
IKK.is_internal = TRUE
Invasion.is_internal = TRUE
JNK.is_internal = TRUE
JUN.is_internal = TRUE
Lactic_acid.is_internal = TRUE
LDHA.is_internal = TRUE
MAP3K1_3.is_internal = TRUE
MDM2.is_internal = TRUE
MED12.is_internal = TRUE
MEK1_2.is_internal = TRUE
Metastasis.is_internal = TRUE
Migration.is_internal = TRUE
mTORC1.is_internal = TRUE
mTORC2.is_internal = TRUE
MXI1.is_internal = TRUE
MYC.is_internal = TRUE
MYC_MAX.is_internal = TRUE
NCOA3.is_internal = TRUE
NCOR1.is_internal = TRUE
NCOR2.is_internal = TRUE
NF1.is_internal = TRUE
NF_kB.is_internal = TRUE
NKX3_1.is_internal = TRUE
Nutrients.is_internal = TRUE
p14ARF.is_internal = TRUE
p15.is_internal = TRUE
p21.is_internal = TRUE
p38.is_internal = TRUE
p53.is_internal = TRUE
p70S6kab.is_internal = TRUE
p90RSK.is_internal = TRUE
PDK1.is_internal = TRUE
PHDs.is_internal = TRUE
PI3K.is_internal = TRUE
PIP3.is_internal = TRUE
PKC.is_internal = TRUE
Proliferation.is_internal = FALSE
PTCH1.is_internal = TRUE
PTEN.is_internal = TRUE
Quiescence.is_internal = FALSE
RAF.is_internal = TRUE
RAGS.is_internal = TRUE
RAS.is_internal = TRUE
RB1.is_internal = TRUE
Rheb.is_internal = TRUE
ROS.is_internal = TRUE
RTK.is_internal = TRUE
RUNX2.is_internal = TRUE
SHH.is_internal = TRUE
Slug.is_internal = TRUE
SMAD.is_internal = TRUE
SMO.is_internal = TRUE
Snail.is_internal = TRUE
SPOP.is_internal = TRUE
TAK1.is_internal = TRUE
TCF.is_internal = TRUE
TERT.is_internal = TRUE
TGFb.is_internal = TRUE
TGFBR.is_internal = TRUE
TNFalpha.is_internal = TRUE
TSC1_2.is_internal = TRUE
TWIST1.is_internal = TRUE
VEGF.is_internal = TRUE
VHL.is_internal = TRUE
WNT.is_internal = TRUE
YWHAZ.is_internal = TRUE
ZBTB17.is_internal = TRUE
[Acidosis].istate = 0.5[1], 0.5[0]
[Androgen].istate = 0.5[1], 0.5[0]
[Carcinogen].istate = 0.5[1], 0.5[0]
[Hypoxia].istate = 0.5[1], 0.5[0]
[Nutrients].istate = 0.5[1], 0.5[0]
[AKT].istate = 0.36059[1], 0.63941[0]
[AMP_ATP].istate = 0.7492[1], 0.2508[0]
[AMPK].istate = 0.53858[1], 0.46142000000000005[0]
[APAF1].istate = 0.89611[1], 0.10389000000000004[0]
[AR].istate = 0.69468[1], 0.30532000000000004[0]
[ATM].istate = 0.85692[1], 0.14307999999999998[0]
[ATR].istate = 0.79274[1], 0.20726[0]
[AXIN1].istate = 0.12119[1], 0.87881[0]
[BAD].istate = 0.05104[1], 0.94896[0]
[Bak].istate = 0.46333[1], 0.53667[0]
[BAX].istate = 0.13856[1], 0.86144[0]
[Bcl_XL].istate = 0.16732[1], 0.83268[0]
[BCL2].istate = 0.79041[1], 0.20959000000000005[0]
[beta_catenin].istate = 0.91344[1], 0.08655999999999997[0]
[BIRC5].istate = 0.48445[1], 0.51555[0]
[BRCA1].istate = 0.71353[1], 0.28647[0]
[BRCA2].istate = 0.66639[1], 0.33360999999999996[0]
[Caspase8].istate = 0.90185[1], 0.09814999999999996[0]
[Caspase9].istate = 0.13197[1], 0.86803[0]
[CDH2].istate = 0.51315[1], 0.48685[0]
[cFLAR].istate = 0.8627[1], 0.13729999999999998[0]
[CHK1_2].istate = 0.45129[1], 0.54871[0]
[COX4I2].istate = 0.31955[1], 0.68045[0]
[CyclinB].istate = 0.49931[1], 0.5006900000000001[0]
[CyclinD].istate = 0.63752[1], 0.36248[0]
[CytoC].istate = 0.87897[1], 0.12102999999999997[0]
[DAXX].istate = 0.25995[1], 0.74005[0]
[Dsh].istate = 0.17952[1], 0.82048[0]
[E_cadherin].istate = 0.5[1], 0.5[0]
[E2F1].istate = 0.60366[1], 0.39634[0]
[eEF2].istate = 0.30196[1], 0.69804[0]
[eEF2K].istate = 0.67333[1], 0.32667[0]
[EGF].istate = 0.62237[1], 0.37763[0]
[EGFR].istate = 0.68967[1], 0.31033[0]
[EP300].istate = 0.77656[1], 0.22343999999999997[0]
[ERG].istate = 0.0[1], 1.0[0]
[ERK].istate = 0.48484[1], 0.5151600000000001[0]
[ETS1].istate = 0.77233[1], 0.22767000000000004[0]
[ETV1].istate = 0.60736[1], 0.39264[0]
[EZH2].istate = 0.57717[1], 0.42283000000000004[0]
[FADD].istate = 0.13193[1], 0.86807[0]
[FGF].istate = 0.39825[1], 0.60175[0]
[FGFR3].istate = 0.52757[1], 0.47243[0]
[FOS].istate = 0.82219[1], 0.17781000000000002[0]
[FOXA1].istate = 0.52447[1], 0.47553[0]
[FOXO].istate = 0.5448[1], 0.45520000000000005[0]
[FRS2].istate = 0.94785[1], 0.05215000000000003[0]
[GADD45].istate = 0.53152[1], 0.46848[0]
[GLI].istate = 0.54391[1], 0.45609[0]
[GLUT1].istate = 0.39783[1], 0.60217[0]
[GSH].istate = 0.16613[1], 0.83387[0]
[GSK3].istate = 0.43539[1], 0.5646100000000001[0]
[HIF1].istate = 0.84839[1], 0.15161000000000002[0]
[HSPs].istate = 0.52497[1], 0.47502999999999995[0]
[IDH1].istate = 0.43323[1], 0.56677[0]
[IKK].istate = 0.56558[1], 0.43442000000000003[0]
[JNK].istate = 0.58781[1], 0.41218999999999995[0]
[JUN].istate = 0.71785[1], 0.28215[0]
[Lactic_acid].istate = 0.60571[1], 0.39429000000000003[0]
[LDHA].istate = 0.60571[1], 0.39429000000000003[0]
[MAP3K1_3].istate = 0.7444[1], 0.25560000000000005[0]
[MDM2].istate = 0.95554[1], 0.044460000000000055[0]
[MED12].istate = 0.64974[1], 0.35026[0]
[MEK1_2].istate = 0.17526[1], 0.82474[0]
[ZBTB17].istate = 0.06582[1], 0.93418[0]
[mTORC1].istate = 0.48585[1], 0.51415[0]
[mTORC2].istate = 0.52453[1], 0.47546999999999995[0]
[MXI1].istate = 0.78856[1], 0.21143999999999996[0]
[MYC].istate = 0.76012[1], 0.23987999999999998[0]
[MYC_MAX].istate = 0.67742[1], 0.32258[0]
[NCOA3].istate = 0.91271[1], 0.08728999999999998[0]
[NCOR1].istate = 0.56311[1], 0.43689[0]
[NCOR2].istate = 0.55369[1], 0.44631[0]
[NF_kB].istate = 0.60868[1], 0.39132[0]
[NF1].istate = 0.82751[1], 0.17249000000000003[0]
[NKX3_1].istate = 0.40256[1], 0.59744[0]
[p14ARF].istate = 0.2718[1], 0.7282[0]
[p15].istate = 0.54483[1], 0.45516999999999996[0]
[p21].istate = 0.60799[1], 0.39200999999999997[0]
[p38].istate = 0.80591[1], 0.19408999999999998[0]
[p53].istate = 0.35791[1], 0.64209[0]
[p70S6kab].istate = 0.49481[1], 0.50519[0]
[p90RSK].istate = 0.36721[1], 0.63279[0]
[PDK1].istate = 0.84071[1], 0.15929000000000004[0]
[PHDs].istate = 0.52203[1], 0.47797[0]
[PI3K].istate = 0.60185[1], 0.39815[0]
[PIP3].istate = 0.85738[1], 0.14261999999999997[0]
[PKC].istate = 0.49139[1], 0.50861[0]
[PTCH1].istate = 0.73106[1], 0.26893999999999996[0]
[PTEN].istate = 0.84846[1], 0.15154[0]
[RAF].istate = 0.43004[1], 0.56996[0]
[RAGS].istate = 0.63749[1], 0.36251[0]
[RAS].istate = 0.6152[1], 0.38480000000000003[0]
[RB1].istate = 0.69324[1], 0.30676000000000003[0]
[Rheb].istate = 0.40095[1], 0.5990500000000001[0]
[ROS].istate = 0.59838[1], 0.40162[0]
[RTK].istate = 0.57637[1], 0.42362999999999995[0]
[RUNX2].istate = 0.58857[1], 0.41142999999999996[0]
[SHH].istate = 0.59316[1], 0.40684[0]
[Slug].istate = 0.42101[1], 0.57899[0]
[SMAD].istate = 0.74651[1], 0.25349[0]
[SMO].istate = 0.56172[1], 0.43828[0]
[Snail].istate = 0.78579[1], 0.21421[0]
[SPOP].istate = 0.6542[1], 0.3458[0]
[TAK1].istate = 0.74831[1], 0.25168999999999997[0]
[TCF].istate = 0.69064[1], 0.30935999999999997[0]
[TERT].istate = 0.45399[1], 0.54601[0]
[TGFb].istate = 0.54992[1], 0.45008000000000004[0]
[TGFBR].istate = 0.6991[1], 0.30089999999999995[0]
[TNFalpha].istate = 0.58041[1], 0.41959[0]
[TSC1_2].istate = 0.46342[1], 0.5365800000000001[0]
[TWIST1].istate = 0.76349[1], 0.23651[0]
[VEGF].istate = 0.32003[1], 0.67997[0]
[VHL].istate = 0.78505[1], 0.21494999999999997[0]
[WNT].istate = 0.49802[1], 0.50198[0]
[YWHAZ].istate = 0.76335[1], 0.23665000000000003[0]
