# Supplementary material for: Patient-specific Boolean models of signalling networks guide personalised treatments
Source: eLife. 2022 Feb 15;11:e72626. doi: 10.7554/eLife.72626 (PMC9018074; doi:10.7554/eLife.72626)
Supplement: Supplementary file 3. [file elife-72626-supp3.zip › SuppFile 3 TCGA model files/TCGA_mutCNA_RNA_models/PC_20191219_TCGA_mutCNA_RNA_14.cfg]

$u_Acidosis = 1
$d_Acidosis = 1
$u_AKT=0.36766
$d_AKT=2.7199
$u_AMP_ATP=3.51373
$d_AMP_ATP=0.2846
$u_AMPK=0.26857
$d_AMPK=3.72342
$u_Androgen = 1
$d_Androgen = 1
$u_Angiogenesis = 1
$d_Angiogenesis = 1
$u_Apoptosis = 1
$d_Apoptosis = 1
$u_AR=13.25778
$d_AR=0.07543
$u_AR_ERG = 1
$d_AR_ERG = 1
$u_ATM=6.28293
$d_ATM=0.15916
$u_ATR=14.30819
$d_ATR=0.06989
$u_AXIN1=0.03231
$d_AXIN1=30.95017
$u_BAD=0.06201
$d_BAD=16.12643
$u_Bak=0.11951
$d_Bak=8.3675
$u_BAX=0.04247
$d_BAX=23.54603
$u_BCL2=2.18596
$d_BCL2=0.45746
$u_Bcl_XL=0.48011
$d_Bcl_XL=2.08286
$u_beta_catenin=6.91061
$d_beta_catenin=0.14471
$u_BIRC5=0.04035
$d_BIRC5=24.78315
$u_BMP2 = 1
$d_BMP2 = 1
$u_BRCA1=0.16081
$d_BRCA1=6.21852
$u_BRCA2=1.36956
$d_BRCA2=0.73016
$u_Carcinogen = 1
$d_Carcinogen = 1
$u_Caspase3 = 1
$d_Caspase3 = 1
$u_Caspase8=4.60996
$d_Caspase8=0.21692
$u_Caspase9=0.07188
$d_Caspase9=13.91208
$u_CDH2=3.40137
$d_CDH2=0.294
$u_cFLAR=19.5535
$d_cFLAR=0.05114
$u_CHK1_2=0.88403
$d_CHK1_2=1.13118
$u_COX4I2=1.29324
$d_COX4I2=0.77325
$u_CyclinB=0.45631
$d_CyclinB=2.19149
$u_CyclinD=0.12749
$d_CyclinD=7.84375
$u_CytoC=0.02652
$d_CytoC=37.70739
$u_APAF1=35.87983
$d_APAF1=0.02787
$u_DAXX=0.01985
$d_DAXX=50.37783
$u_DNA_Damage = 1
$d_DNA_Damage = 1
$u_DNA_Repair = 1
$d_DNA_Repair = 1
$u_Dsh=1.45593
$d_Dsh=0.68685
$u_E2F1=0.0811
$d_E2F1=12.33046
$u_E_cadherin=0.45985
$d_E_cadherin=2.17462
$u_eEF2=0.01569
$d_eEF2=63.73486
$u_eEF2K=0.30673
$d_eEF2K=3.2602
$u_EMT = 1
$d_EMT = 1
$u_EP300=11.8598
$d_EP300=0.08432
$u_ERG=0.01
$d_ERG=100.0
$u_ERK=1.58044
$d_ERK=0.63274
$u_ETS1=10.4183
$d_ETS1=0.09598
$u_ETV1=4.57338
$d_ETV1=0.21866
$u_EZH2=0.26366
$d_EZH2=3.79276
$u_FADD=0.07733
$d_FADD=12.93159
$u_FOS=10.30071
$d_FOS=0.09708
$u_JUN=27.22111
$d_JUN=0.03674
$u_FOXA1=3.66811
$d_FOXA1=0.27262
$u_FOXO=0.93422
$d_FOXO=1.07041
$u_EGF=0.18344
$d_EGF=5.45137
$u_EGFR=4.26487
$d_EGFR=0.23447
$u_FGF=0.47324
$d_FGF=2.11309
$u_FGFR3=0.33084
$d_FGFR3=3.02261
$u_FRS2=13.26499
$d_FRS2=0.07539
$u_GADD45=1.70148
$d_GADD45=0.58772
$u_GLI=8.37637
$d_GLI=0.11938
$u_GLUT1=2.63078
$d_GLUT1=0.38012
$u_Glycolysis = 1
$d_Glycolysis = 1
$u_GSH=0.76022
$d_GSH=1.31541
$u_GSK3=0.12421
$d_GSK3=8.05088
$u_HIF1=10.07991
$d_HIF1=0.09921
$u_HSPs=0.82223
$d_HSPs=1.2162
$u_Hypermethylation = 1
$d_Hypermethylation = 1
$u_Hypoxia = 1
$d_Hypoxia = 1
$u_IDH1=7.73649
$d_IDH1=0.12926
$u_Invasion = 1
$d_Invasion = 1
$u_IKK=14.97944
$d_IKK=0.06676
$u_JNK=6.42879
$d_JNK=0.15555
$u_Lactic_acid=0.05866
$d_Lactic_acid=17.04739
$u_LDHA=0.05866
$d_LDHA=17.04739
$u_MAP3K1_3=1.21901
$d_MAP3K1_3=0.82034
$u_MDM2=0.13989
$d_MDM2=7.14847
$u_MED12=0.60593
$d_MED12=1.65036
$u_MEK1_2=0.27836
$d_MEK1_2=3.59247
$u_Metastasis = 1
$d_Metastasis = 1
$u_Migration = 1
$d_Migration = 1
$u_mTORC1=0.39964
$d_mTORC1=2.50225
$u_mTORC2=0.33713
$d_mTORC2=2.96621
$u_MXI1=0.09676
$d_MXI1=10.33485
$u_MYC=0.05842
$d_MYC=17.11743
$u_MYC_MAX=0.07693
$d_MYC_MAX=12.99883
$u_NCOA3=27.45633
$d_NCOA3=0.03642
$u_NCOR1=7.82405
$d_NCOR1=0.12781
$u_NCOR2=0.05248
$d_NCOR2=19.05488
$u_NF1=20.65806
$d_NF1=0.04841
$u_NF_kB=0.26281
$d_NF_kB=3.80503
$u_NKX3_1=16.04564
$d_NKX3_1=0.06232
$u_Nutrients = 1
$d_Nutrients = 1
$u_p14ARF=0.02727
$d_p14ARF=36.67033
$u_p15=2.24987
$d_p15=0.44447
$u_p21=1.5542
$d_p21=0.64342
$u_p38=4.38914
$d_p38=0.22784
$u_p53=0.02077
$d_p53=48.14636
$u_p70S6kab=0.13518
$d_p70S6kab=7.39754
$u_p90RSK=0.0385
$d_p90RSK=25.97403
$u_PDK1=1.62959
$d_PDK1=0.61365
$u_PHDs=0.20647
$d_PHDs=4.84332
$u_PI3K=4.07602
$d_PI3K=0.24534
$u_PIP3=37.28322
$d_PIP3=0.02682
$u_PKC=0.7079
$d_PKC=1.41263
$u_Proliferation = 1
$d_Proliferation = 1
$u_PTCH1=33.70515
$d_PTCH1=0.02967
$u_PTEN=2.33209
$d_PTEN=0.4288
$u_Quiescence = 1
$d_Quiescence = 1
$u_RAF=1.21679
$d_RAF=0.82183
$u_RAGS=0.36772
$d_RAGS=2.71946
$u_RAS=1.78356
$d_RAS=0.56068
$u_RB1=22.68239
$d_RB1=0.04409
$u_Rheb=1.55229
$d_Rheb=0.64421
$u_ROS=3.70613
$d_ROS=0.26982
$u_RTK=1.61517
$d_RTK=0.61913
$u_RUNX2=26.54355
$d_RUNX2=0.03767
$u_SHH=43.69161
$d_SHH=0.02289
$u_Slug=0.69794
$d_Slug=1.43279
$u_SMAD=2.19207
$d_SMAD=0.45619
$u_SMO=0.13096
$d_SMO=7.63592
$u_Snail=4.09521
$d_Snail=0.24419
$u_SPOP=5.81082
$d_SPOP=0
$u_TAK1=1.25087
$d_TAK1=0.79944
$u_TCF=2.75704
$d_TCF=0.36271
$u_TERT=0.04829
$d_TERT=20.70822
$u_TGFb=1.67133
$d_TGFb=0.59833
$u_TGFBR=6.41335
$d_TGFBR=0.15592
$u_fused_event = 1
$d_fused_event = 1
$u_TNFalpha=0.89325
$d_TNFalpha=1.11951
$u_TSC1_2=0.11196
$d_TSC1_2=8.93176
$u_TWIST1=0.70218
$d_TWIST1=1.42414
$u_VEGF=0.84856
$d_VEGF=1.17847
$u_VHL=0.6053
$d_VHL=1.65207
$u_WNT=0.71923
$d_WNT=1.39038
$u_YWHAZ=8.97253
$d_YWHAZ=0.11145
$u_ZBTB17=0.03203
$d_ZBTB17=31.22073
discrete_time = 0
use_physrandgen = FALSE
seed_pseudorandom = 100
// sample_count = 500000
sample_count = 5000
max_time = 50
//time_tick = 0.01
time_tick = 0.1
thread_count = 1
statdist_traj_count = 100
statdist_cluster_threshold = 0.9
display_traj = 0
statdist_similarity_cache_max_size = 20000
//artificial nodes istate should be null
fused_event.istate=0
AR_ERG.istate=0	Acidosis.is_internal = TRUE
AKT.is_internal = TRUE
AMPK.is_internal = TRUE
AMP_ATP.is_internal = TRUE
Androgen.is_internal = TRUE
Angiogenesis.is_internal = TRUE
APAF1.is_internal = TRUE
Apoptosis.is_internal = FALSE
AR.is_internal = TRUE
AR_ERG.is_internal = TRUE
ATM.is_internal = TRUE
ATR.is_internal = TRUE
AXIN1.is_internal = TRUE
BAD.is_internal = TRUE
Bak.is_internal = TRUE
BAX.is_internal = TRUE
BCL2.is_internal = TRUE
Bcl_XL.is_internal = TRUE
beta_catenin.is_internal = TRUE
BIRC5.is_internal = TRUE
BMP2.is_internal = TRUE
BRCA1.is_internal = TRUE
BRCA2.is_internal = TRUE
Carcinogen.is_internal = TRUE
Caspase3.is_internal = TRUE
Caspase8.is_internal = TRUE
Caspase9.is_internal = TRUE
CDH2.is_internal = TRUE
cFLAR.is_internal = TRUE
CHK1_2.is_internal = TRUE
COX4I2.is_internal = TRUE
CyclinB.is_internal = TRUE
CyclinD.is_internal = TRUE
CytoC.is_internal = TRUE
DAXX.is_internal = TRUE
DNA_Damage.is_internal = TRUE
DNA_Repair.is_internal = TRUE
Dsh.is_internal = TRUE
E2F1.is_internal = TRUE
eEF2.is_internal = TRUE
eEF2K.is_internal = TRUE
EGF.is_internal = TRUE
EGFR.is_internal = TRUE
EMT.is_internal = TRUE
EP300.is_internal = TRUE
ERG.is_internal = TRUE
ERK.is_internal = TRUE
ETS1.is_internal = TRUE
ETV1.is_internal = TRUE
EZH2.is_internal = TRUE
E_cadherin.is_internal = TRUE
FADD.is_internal = TRUE
FGF.is_internal = TRUE
FGFR3.is_internal = TRUE
FOS.is_internal = TRUE
FOXA1.is_internal = TRUE
FOXO.is_internal = TRUE
FRS2.is_internal = TRUE
fused_event.is_internal = TRUE
GADD45.is_internal = TRUE
GLI.is_internal = TRUE
GLUT1.is_internal = TRUE
Glycolysis.is_internal = TRUE
GSH.is_internal = TRUE
GSK3.is_internal = TRUE
HIF1.is_internal = TRUE
HSPs.is_internal = TRUE
Hypermethylation.is_internal = TRUE
Hypoxia.is_internal = TRUE
IDH1.is_internal = TRUE
IKK.is_internal = TRUE
Invasion.is_internal = TRUE
JNK.is_internal = TRUE
JUN.is_internal = TRUE
Lactic_acid.is_internal = TRUE
LDHA.is_internal = TRUE
MAP3K1_3.is_internal = TRUE
MDM2.is_internal = TRUE
MED12.is_internal = TRUE
MEK1_2.is_internal = TRUE
Metastasis.is_internal = TRUE
Migration.is_internal = TRUE
mTORC1.is_internal = TRUE
mTORC2.is_internal = TRUE
MXI1.is_internal = TRUE
MYC.is_internal = TRUE
MYC_MAX.is_internal = TRUE
NCOA3.is_internal = TRUE
NCOR1.is_internal = TRUE
NCOR2.is_internal = TRUE
NF1.is_internal = TRUE
NF_kB.is_internal = TRUE
NKX3_1.is_internal = TRUE
Nutrients.is_internal = TRUE
p14ARF.is_internal = TRUE
p15.is_internal = TRUE
p21.is_internal = TRUE
p38.is_internal = TRUE
p53.is_internal = TRUE
p70S6kab.is_internal = TRUE
p90RSK.is_internal = TRUE
PDK1.is_internal = TRUE
PHDs.is_internal = TRUE
PI3K.is_internal = TRUE
PIP3.is_internal = TRUE
PKC.is_internal = TRUE
Proliferation.is_internal = FALSE
PTCH1.is_internal = TRUE
PTEN.is_internal = TRUE
Quiescence.is_internal = FALSE
RAF.is_internal = TRUE
RAGS.is_internal = TRUE
RAS.is_internal = TRUE
RB1.is_internal = TRUE
Rheb.is_internal = TRUE
ROS.is_internal = TRUE
RTK.is_internal = TRUE
RUNX2.is_internal = TRUE
SHH.is_internal = TRUE
Slug.is_internal = TRUE
SMAD.is_internal = TRUE
SMO.is_internal = TRUE
Snail.is_internal = TRUE
SPOP.is_internal = TRUE
TAK1.is_internal = TRUE
TCF.is_internal = TRUE
TERT.is_internal = TRUE
TGFb.is_internal = TRUE
TGFBR.is_internal = TRUE
TNFalpha.is_internal = TRUE
TSC1_2.is_internal = TRUE
TWIST1.is_internal = TRUE
VEGF.is_internal = TRUE
VHL.is_internal = TRUE
WNT.is_internal = TRUE
YWHAZ.is_internal = TRUE
ZBTB17.is_internal = TRUE
[Acidosis].istate = 0.5[1], 0.5[0]
[Androgen].istate = 0.5[1], 0.5[0]
[Carcinogen].istate = 0.5[1], 0.5[0]
[Hypoxia].istate = 0.5[1], 0.5[0]
[Nutrients].istate = 0.5[1], 0.5[0]
[AKT].istate = 0.39136[1], 0.6086400000000001[0]
[AMP_ATP].istate = 0.63644[1], 0.36356[0]
[AMPK].istate = 0.35726[1], 0.64274[0]
[APAF1].istate = 0.88871[1], 0.11129[0]
[AR].istate = 0.78062[1], 0.21938000000000002[0]
[ATM].istate = 0.69954[1], 0.30045999999999995[0]
[ATR].istate = 0.7889[1], 0.21109999999999995[0]
[AXIN1].istate = 0.12735[1], 0.87265[0]
[BAD].istate = 0.19811[1], 0.80189[0]
[Bak].istate = 0.26935[1], 0.73065[0]
[BAX].istate = 0.15702[1], 0.8429800000000001[0]
[Bcl_XL].istate = 0.42034[1], 0.5796600000000001[0]
[BCL2].istate = 0.58491[1], 0.41508999999999996[0]
[beta_catenin].istate = 0.70988[1], 0.29012000000000004[0]
[BIRC5].istate = 0.15145[1], 0.84855[0]
[BRCA1].istate = 0.30158[1], 0.69842[0]
[BRCA2].istate = 0.53414[1], 0.46586000000000005[0]
[Caspase8].istate = 0.66592[1], 0.33408000000000004[0]
[Caspase9].istate = 0.21414[1], 0.78586[0]
[CDH2].istate = 0.63291[1], 0.36709[0]
[cFLAR].istate = 0.82281[1], 0.17718999999999996[0]
[CHK1_2].istate = 0.48662[1], 0.51338[0]
[COX4I2].istate = 0.52792[1], 0.47208000000000006[0]
[CyclinB].istate = 0.41481[1], 0.58519[0]
[CyclinD].istate = 0.27637[1], 0.72363[0]
[CytoC].istate = 0.10588[1], 0.89412[0]
[DAXX].istate = 0.07445[1], 0.92555[0]
[Dsh].istate = 0.54078[1], 0.45921999999999996[0]
[E_cadherin].istate = 0.41565[1], 0.5843499999999999[0]
[E2F1].istate = 0.22726[1], 0.77274[0]
[eEF2].istate = 0.04891[1], 0.95109[0]
[eEF2K].istate = 0.37169[1], 0.6283099999999999[0]
[EGF].istate = 0.31587[1], 0.68413[0]
[EGFR].istate = 0.65748[1], 0.34252000000000005[0]
[EP300].istate = 0.76852[1], 0.23148000000000002[0]
[ERG].istate = 0.0[1], 1.0[0]
[ERK].istate = 0.54969[1], 0.45031[0]
[ETS1].istate = 0.75445[1], 0.24555000000000005[0]
[ETV1].istate = 0.66506[1], 0.33494[0]
[EZH2].istate = 0.35526[1], 0.64474[0]
[FADD].istate = 0.22209[1], 0.77791[0]
[FGF].istate = 0.41877[1], 0.58123[0]
[FGFR3].istate = 0.3799[1], 0.6201[0]
[FOS].istate = 0.75322[1], 0.24678[0]
[FOXA1].istate = 0.64111[1], 0.35889000000000004[0]
[FOXO].istate = 0.49261[1], 0.50739[0]
[FRS2].istate = 0.78068[1], 0.21931999999999996[0]
[GADD45].istate = 0.55771[1], 0.44228999999999996[0]
[GLI].istate = 0.73076[1], 0.26924000000000003[0]
[GLUT1].istate = 0.60502[1], 0.39498[0]
[GSH].istate = 0.47023[1], 0.5297700000000001[0]
[GSK3].istate = 0.27354[1], 0.72646[0]
[HIF1].istate = 0.75086[1], 0.24914000000000003[0]
[HSPs].istate = 0.47875[1], 0.52125[0]
[IDH1].istate = 0.72214[1], 0.27786[0]
[IKK].istate = 0.79387[1], 0.20613000000000004[0]
[JNK].istate = 0.70203[1], 0.29796999999999996[0]
[JUN].istate = 0.85873[1], 0.14127[0]
[Lactic_acid].istate = 0.19209[1], 0.80791[0]
[LDHA].istate = 0.19209[1], 0.80791[0]
[MAP3K1_3].istate = 0.5215[1], 0.47850000000000004[0]
[MDM2].istate = 0.28645[1], 0.71355[0]
[MED12].istate = 0.44561[1], 0.5543899999999999[0]
[MEK1_2].istate = 0.36115[1], 0.6388499999999999[0]
[ZBTB17].istate = 0.12638[1], 0.8736200000000001[0]
[mTORC1].istate = 0.40042[1], 0.59958[0]
[mTORC2].istate = 0.38195[1], 0.61805[0]
[MXI1].istate = 0.24642[1], 0.75358[0]
[MYC].istate = 0.19163[1], 0.80837[0]
[MYC_MAX].istate = 0.22153[1], 0.77847[0]
[NCOA3].istate = 0.85966[1], 0.14034000000000002[0]
[NCOR1].istate = 0.72336[1], 0.27664[0]
[NCOR2].istate = 0.18[1], 0.8200000000000001[0]
[NF_kB].istate = 0.35491[1], 0.6450899999999999[0]
[NF1].istate = 0.82877[1], 0.17123[0]
[NKX3_1].istate = 0.80134[1], 0.19865999999999995[0]
[p14ARF].istate = 0.10894[1], 0.89106[0]
[p15].istate = 0.58804[1], 0.41196[0]
[p21].istate = 0.54788[1], 0.45211999999999997[0]
[p38].istate = 0.66059[1], 0.33941[0]
[p53].istate = 0.07936[1], 0.92064[0]
[p70S6kab].istate = 0.28273[1], 0.7172700000000001[0]
[p90RSK].istate = 0.14636[1], 0.85364[0]
[PDK1].istate = 0.55302[1], 0.44698000000000004[0]
[PHDs].istate = 0.32872[1], 0.67128[0]
[PI3K].istate = 0.65256[1], 0.34743999999999997[0]
[PIP3].istate = 0.89288[1], 0.10711999999999999[0]
[PKC].istate = 0.46249[1], 0.5375099999999999[0]
[PTCH1].istate = 0.88192[1], 0.11807999999999996[0]
[PTEN].istate = 0.59194[1], 0.40806[0]
[RAF].istate = 0.5213[1], 0.4787[0]
[RAGS].istate = 0.39138[1], 0.6086199999999999[0]
[RAS].istate = 0.56282[1], 0.43718[0]
[RB1].istate = 0.83892[1], 0.16108[0]
[Rheb].istate = 0.54774[1], 0.45226[0]
[ROS].istate = 0.64223[1], 0.35777000000000003[0]
[RTK].istate = 0.55205[1], 0.44794999999999996[0]
[RUNX2].istate = 0.85599[1], 0.14400999999999997[0]
[SHH].istate = 0.9101[1], 0.08989999999999998[0]
[Slug].istate = 0.46095[1], 0.53905[0]
[SMAD].istate = 0.58521[1], 0.41479[0]
[SMO].istate = 0.27928[1], 0.72072[0]
[Snail].istate = 0.65307[1], 0.34692999999999996[0]
[TAK1].istate = 0.5243[1], 0.4757[0]
[TCF].istate = 0.61011[1], 0.38988999999999996[0]
[TERT].istate = 0.17097[1], 0.8290299999999999[0]
[TGFb].istate = 0.55577[1], 0.44423[0]
[TGFBR].istate = 0.70177[1], 0.29823[0]
[TNFalpha].istate = 0.48774[1], 0.5122599999999999[0]
[TSC1_2].istate = 0.26226[1], 0.7377400000000001[0]
[TWIST1].istate = 0.46161[1], 0.5383899999999999[0]
[VEGF].istate = 0.48217[1], 0.51783[0]
[VHL].istate = 0.44549[1], 0.5545100000000001[0]
[WNT].istate = 0.46422[1], 0.5357799999999999[0]
[YWHAZ].istate = 0.73823[1], 0.26176999999999995[0]
[SPOP].istate=1[1], 0[1]
