# Supplementary material for: Patient-specific Boolean models of signalling networks guide personalised treatments
Source: eLife. 2022 Feb 15;11:e72626. doi: 10.7554/eLife.72626 (PMC9018074; doi:10.7554/eLife.72626)
Supplement: Supplementary file 3. [file elife-72626-supp3.zip › SuppFile 3 TCGA model files/TCGA_mutCNA_RNA_models/PC_20191219_TCGA_mutCNA_RNA_140.cfg]

$u_Acidosis = 1
$d_Acidosis = 1
$u_AKT=3.64313
$d_AKT=0.27449
$u_AMP_ATP=1.76139
$d_AMP_ATP=0.56773
$u_AMPK=0.25962
$d_AMPK=3.85178
$u_Androgen = 1
$d_Androgen = 1
$u_Angiogenesis = 1
$d_Angiogenesis = 1
$u_Apoptosis = 1
$d_Apoptosis = 1
$u_AR=2.47582
$d_AR=0.40391
$u_AR_ERG = 1
$d_AR_ERG = 1
$u_ATM=1.5266
$d_ATM=0.65505
$u_ATR=1.01146
$d_ATR=0.98867
$u_AXIN1=0.17952
$d_AXIN1=5.57041
$u_BAD=0.56454
$d_BAD=1.77135
$u_Bak=0.39898
$d_Bak=2.50639
$u_BAX=0.26031
$d_BAX=3.84157
$u_BCL2=13.76162
$d_BCL2=0.07267
$u_Bcl_XL=0.80931
$d_Bcl_XL=1.23562
$u_beta_catenin=0.52158
$d_beta_catenin=1.91725
$u_BIRC5=0.04283
$d_BIRC5=23.34812
$u_BMP2 = 1
$d_BMP2 = 1
$u_BRCA1=0.13481
$d_BRCA1=7.41785
$u_BRCA2=2.63864
$d_BRCA2=0.37898
$u_Carcinogen = 1
$d_Carcinogen = 1
$u_Caspase3 = 1
$d_Caspase3 = 1
$u_Caspase8=0.2888
$d_Caspase8=3.4626
$u_Caspase9=6.88264
$d_Caspase9=0.14529
$u_CDH2=0.9329
$d_CDH2=1.07193
$u_cFLAR=8.54248
$d_cFLAR=0.11706
$u_CHK1_2=0.10694
$d_CHK1_2=9.35104
$u_COX4I2=0.02372
$d_COX4I2=42.15852
$u_CyclinB=0.19743
$d_CyclinB=5.06509
$u_CyclinD=0.96889
$d_CyclinD=1.03211
$u_CytoC=0.08354
$d_CytoC=11.97031
$u_APAF1=1.14823
$d_APAF1=0.87091
$u_DAXX=0.09606
$d_DAXX=10.41016
$u_DNA_Damage = 1
$d_DNA_Damage = 1
$u_DNA_Repair = 1
$d_DNA_Repair = 1
$u_Dsh=1.41495
$d_Dsh=0.70674
$u_E2F1=0.13092
$d_E2F1=7.63825
$u_E_cadherin=5.53813
$d_E_cadherin=0.18057
$u_eEF2=0.03934
$d_eEF2=25.41942
$u_eEF2K=4.56584
$d_eEF2K=0.21902
$u_EMT = 1
$d_EMT = 1
$u_EP300=1.82678
$d_EP300=0.54741
$u_ERG=0.01
$d_ERG=100.0
$u_ERK=0.44614
$d_ERK=2.24145
$u_ETS1=0.50644
$d_ETS1=1.97457
$u_ETV1=0.1728
$d_ETV1=5.78704
$u_EZH2=0.0725
$d_EZH2=13.7931
$u_FADD=0.95162
$d_FADD=1.05084
$u_FOS=0.24486
$d_FOS=4.08397
$u_JUN=0.05997
$d_JUN=16.675
$u_FOXA1=0.31904
$d_FOXA1=3.1344
$u_FOXO=1.0192
$d_FOXO=0.98116
$u_EGF=3.12178
$d_EGF=0.32033
$u_EGFR=6.20953
$d_EGFR=0.16104
$u_FGF=0.17044
$d_FGF=5.86717
$u_FGFR3=9.68262
$d_FGFR3=0.10328
$u_FRS2=0.39891
$d_FRS2=2.50683
$u_GADD45=0.21083
$d_GADD45=4.74316
$u_GLI=0.71941
$d_GLI=1.39003
$u_GLUT1=1.8035
$d_GLUT1=0.55448
$u_Glycolysis = 1
$d_Glycolysis = 1
$u_GSH=2.28472
$d_GSH=0.43769
$u_GSK3=1.05495
$d_GSK3=0.94791
$u_HIF1=1.40046
$d_HIF1=0.71405
$u_HSPs=0.267
$d_HSPs=3.74532
$u_Hypermethylation = 1
$d_Hypermethylation = 1
$u_Hypoxia = 1
$d_Hypoxia = 1
$u_IDH1=23.01278
$d_IDH1=0.04345
$u_Invasion = 1
$d_Invasion = 1
$u_IKK=4.54939
$d_IKK=0.21981
$u_JNK=3.85818
$d_JNK=0.25919
$u_Lactic_acid=0.0405
$d_Lactic_acid=24.69136
$u_LDHA=0.0405
$d_LDHA=24.69136
$u_MAP3K1_3=1.55246
$d_MAP3K1_3=0.64414
$u_MDM2=3.09589
$d_MDM2=0.32301
$u_MED12=1.30371
$d_MED12=0.76704
$u_MEK1_2=1.02439
$d_MEK1_2=0.97619
$u_Metastasis = 1
$d_Metastasis = 1
$u_Migration = 1
$d_Migration = 1
$u_mTORC1=0.70288
$d_mTORC1=1.42272
$u_mTORC2=1.2057
$d_mTORC2=0.82939
$u_MXI1=0.04985
$d_MXI1=20.06018
$u_MYC=0.01721
$d_MYC=58.10575
$u_MYC_MAX=0.40421
$d_MYC_MAX=2.47396
$u_NCOA3=1.80358
$d_NCOA3=0.55445
$u_NCOR1=9.10177
$d_NCOR1=0.10987
$u_NCOR2=10.35658
$d_NCOR2=0.09656
$u_NF1=2.33474
$d_NF1=0.42831
$u_NF_kB=0.50336
$d_NF_kB=1.98665
$u_NKX3_1=5.19679
$d_NKX3_1=0.19243
$u_Nutrients = 1
$d_Nutrients = 1
$u_p14ARF=0.11723
$d_p14ARF=8.53024
$u_p15=0.22814
$d_p15=4.38327
$u_p21=1.28493
$d_p21=0.77825
$u_p38=0.21583
$d_p38=4.63328
$u_p53=0.12771
$d_p53=7.83024
$u_p70S6kab=1.24518
$d_p70S6kab=0.8031
$u_p90RSK=0.30172
$d_p90RSK=3.31433
$u_PDK1=0.39552
$d_PDK1=2.52832
$u_PHDs=0.27673
$d_PHDs=3.61363
$u_PI3K=1.14176
$d_PI3K=0.87584
$u_PIP3=1.33909
$d_PIP3=0.74678
$u_PKC=2.15294
$d_PKC=0.46448
$u_Proliferation = 1
$d_Proliferation = 1
$u_PTCH1=8.04815
$d_PTCH1=0.12425
$u_PTEN=0.43198
$d_PTEN=2.31492
$u_Quiescence = 1
$d_Quiescence = 1
$u_RAF=3.96571
$d_RAF=0.25216
$u_RAGS=0.12677
$d_RAGS=7.8883
$u_RAS=2.02359
$d_RAS=0
$u_RB1=3.22674
$d_RB1=0.30991
$u_Rheb=0.16719
$d_Rheb=5.98122
$u_ROS=0.70155
$d_ROS=1.42542
$u_RTK=0.80887
$d_RTK=1.23629
$u_RUNX2=26.43686
$d_RUNX2=0.03783
$u_SHH=4.82431
$d_SHH=0.20728
$u_Slug=6.39618
$d_Slug=0.15634
$u_SMAD=1.29511
$d_SMAD=0.77214
$u_SMO=0.26854
$d_SMO=3.72384
$u_Snail=0.12317
$d_Snail=8.11886
$u_SPOP=0.09543
$d_SPOP=10.47889
$u_TAK1=4.54373
$d_TAK1=0.22008
$u_TCF=0.6818
$d_TCF=1.46671
$u_TERT=0.04829
$d_TERT=20.70822
$u_TGFb=0.55466
$d_TGFb=1.80291
$u_TGFBR=0.30096
$d_TGFBR=3.3227
$u_fused_event = 1
$d_fused_event = 1
$u_TNFalpha=1.94071
$d_TNFalpha=0.51528
$u_TSC1_2=2.94653
$d_TSC1_2=0.33938
$u_TWIST1=0.01454
$d_TWIST1=68.77579
$u_VEGF=1.77296
$d_VEGF=0.56403
$u_VHL=3.3362
$d_VHL=0.29974
$u_WNT=1.53061
$d_WNT=0.65333
$u_YWHAZ=0.34313
$d_YWHAZ=2.91435
$u_ZBTB17=0.15551
$d_ZBTB17=6.43045
discrete_time = 0
use_physrandgen = FALSE
seed_pseudorandom = 100
// sample_count = 500000
sample_count = 5000
max_time = 50
//time_tick = 0.01
time_tick = 0.1
thread_count = 1
statdist_traj_count = 100
statdist_cluster_threshold = 0.9
display_traj = 0
statdist_similarity_cache_max_size = 20000
//artificial nodes istate should be null
fused_event.istate=0
AR_ERG.istate=0	Acidosis.is_internal = TRUE
AKT.is_internal = TRUE
AMPK.is_internal = TRUE
AMP_ATP.is_internal = TRUE
Androgen.is_internal = TRUE
Angiogenesis.is_internal = TRUE
APAF1.is_internal = TRUE
Apoptosis.is_internal = FALSE
AR.is_internal = TRUE
AR_ERG.is_internal = TRUE
ATM.is_internal = TRUE
ATR.is_internal = TRUE
AXIN1.is_internal = TRUE
BAD.is_internal = TRUE
Bak.is_internal = TRUE
BAX.is_internal = TRUE
BCL2.is_internal = TRUE
Bcl_XL.is_internal = TRUE
beta_catenin.is_internal = TRUE
BIRC5.is_internal = TRUE
BMP2.is_internal = TRUE
BRCA1.is_internal = TRUE
BRCA2.is_internal = TRUE
Carcinogen.is_internal = TRUE
Caspase3.is_internal = TRUE
Caspase8.is_internal = TRUE
Caspase9.is_internal = TRUE
CDH2.is_internal = TRUE
cFLAR.is_internal = TRUE
CHK1_2.is_internal = TRUE
COX4I2.is_internal = TRUE
CyclinB.is_internal = TRUE
CyclinD.is_internal = TRUE
CytoC.is_internal = TRUE
DAXX.is_internal = TRUE
DNA_Damage.is_internal = TRUE
DNA_Repair.is_internal = TRUE
Dsh.is_internal = TRUE
E2F1.is_internal = TRUE
eEF2.is_internal = TRUE
eEF2K.is_internal = TRUE
EGF.is_internal = TRUE
EGFR.is_internal = TRUE
EMT.is_internal = TRUE
EP300.is_internal = TRUE
ERG.is_internal = TRUE
ERK.is_internal = TRUE
ETS1.is_internal = TRUE
ETV1.is_internal = TRUE
EZH2.is_internal = TRUE
E_cadherin.is_internal = TRUE
FADD.is_internal = TRUE
FGF.is_internal = TRUE
FGFR3.is_internal = TRUE
FOS.is_internal = TRUE
FOXA1.is_internal = TRUE
FOXO.is_internal = TRUE
FRS2.is_internal = TRUE
fused_event.is_internal = TRUE
GADD45.is_internal = TRUE
GLI.is_internal = TRUE
GLUT1.is_internal = TRUE
Glycolysis.is_internal = TRUE
GSH.is_internal = TRUE
GSK3.is_internal = TRUE
HIF1.is_internal = TRUE
HSPs.is_internal = TRUE
Hypermethylation.is_internal = TRUE
Hypoxia.is_internal = TRUE
IDH1.is_internal = TRUE
IKK.is_internal = TRUE
Invasion.is_internal = TRUE
JNK.is_internal = TRUE
JUN.is_internal = TRUE
Lactic_acid.is_internal = TRUE
LDHA.is_internal = TRUE
MAP3K1_3.is_internal = TRUE
MDM2.is_internal = TRUE
MED12.is_internal = TRUE
MEK1_2.is_internal = TRUE
Metastasis.is_internal = TRUE
Migration.is_internal = TRUE
mTORC1.is_internal = TRUE
mTORC2.is_internal = TRUE
MXI1.is_internal = TRUE
MYC.is_internal = TRUE
MYC_MAX.is_internal = TRUE
NCOA3.is_internal = TRUE
NCOR1.is_internal = TRUE
NCOR2.is_internal = TRUE
NF1.is_internal = TRUE
NF_kB.is_internal = TRUE
NKX3_1.is_internal = TRUE
Nutrients.is_internal = TRUE
p14ARF.is_internal = TRUE
p15.is_internal = TRUE
p21.is_internal = TRUE
p38.is_internal = TRUE
p53.is_internal = TRUE
p70S6kab.is_internal = TRUE
p90RSK.is_internal = TRUE
PDK1.is_internal = TRUE
PHDs.is_internal = TRUE
PI3K.is_internal = TRUE
PIP3.is_internal = TRUE
PKC.is_internal = TRUE
Proliferation.is_internal = FALSE
PTCH1.is_internal = TRUE
PTEN.is_internal = TRUE
Quiescence.is_internal = FALSE
RAF.is_internal = TRUE
RAGS.is_internal = TRUE
RAS.is_internal = TRUE
RB1.is_internal = TRUE
Rheb.is_internal = TRUE
ROS.is_internal = TRUE
RTK.is_internal = TRUE
RUNX2.is_internal = TRUE
SHH.is_internal = TRUE
Slug.is_internal = TRUE
SMAD.is_internal = TRUE
SMO.is_internal = TRUE
Snail.is_internal = TRUE
SPOP.is_internal = TRUE
TAK1.is_internal = TRUE
TCF.is_internal = TRUE
TERT.is_internal = TRUE
TGFb.is_internal = TRUE
TGFBR.is_internal = TRUE
TNFalpha.is_internal = TRUE
TSC1_2.is_internal = TRUE
TWIST1.is_internal = TRUE
VEGF.is_internal = TRUE
VHL.is_internal = TRUE
WNT.is_internal = TRUE
YWHAZ.is_internal = TRUE
ZBTB17.is_internal = TRUE
[Acidosis].istate = 0.5[1], 0.5[0]
[Androgen].istate = 0.5[1], 0.5[0]
[Carcinogen].istate = 0.5[1], 0.5[0]
[Hypoxia].istate = 0.5[1], 0.5[0]
[Nutrients].istate = 0.5[1], 0.5[0]
[AKT].istate = 0.64037[1], 0.35963[0]
[AMP_ATP].istate = 0.56146[1], 0.43854000000000004[0]
[AMPK].istate = 0.35358[1], 0.64642[0]
[APAF1].istate = 0.51501[1], 0.48499000000000003[0]
[AR].istate = 0.59843[1], 0.40157[0]
[ATM].istate = 0.54593[1], 0.45407[0]
[ATR].istate = 0.50124[1], 0.49876[0]
[AXIN1].istate = 0.31353[1], 0.68647[0]
[BAD].istate = 0.43792[1], 0.56208[0]
[Bak].istate = 0.40024[1], 0.5997600000000001[0]
[BAX].istate = 0.35387[1], 0.64613[0]
[Bcl_XL].istate = 0.47703[1], 0.5229699999999999[0]
[BCL2].istate = 0.78467[1], 0.21533000000000002[0]
[beta_catenin].istate = 0.42933[1], 0.57067[0]
[BIRC5].istate = 0.15793[1], 0.84207[0]
[BRCA1].istate = 0.28243[1], 0.71757[0]
[BRCA2].istate = 0.60535[1], 0.39464999999999995[0]
[Caspase8].istate = 0.36515[1], 0.63485[0]
[Caspase9].istate = 0.70944[1], 0.29056000000000004[0]
[CDH2].istate = 0.49246[1], 0.50754[0]
[cFLAR].istate = 0.7329[1], 0.2671[0]
[CHK1_2].istate = 0.25728[1], 0.74272[0]
[COX4I2].istate = 0.09377[1], 0.90623[0]
[CyclinB].istate = 0.32385[1], 0.67615[0]
[CyclinD].istate = 0.49657[1], 0.50343[0]
[CytoC].istate = 0.23047[1], 0.76953[0]
[DAXX].istate = 0.24564[1], 0.75436[0]
[Dsh].istate = 0.53769[1], 0.46231[0]
[E_cadherin].istate = 0.68584[1], 0.31416[0]
[E2F1].istate = 0.27925[1], 0.72075[0]
[eEF2].istate = 0.1487[1], 0.8513[0]
[eEF2K].istate = 0.66488[1], 0.33512[0]
[EGF].istate = 0.6236[1], 0.37639999999999996[0]
[EGFR].istate = 0.69826[1], 0.30174[0]
[EP300].istate = 0.56542[1], 0.43457999999999997[0]
[ERG].istate = 0.0[1], 1.0[0]
[ERK].istate = 0.41237[1], 0.58763[0]
[ETS1].istate = 0.42613[1], 0.57387[0]
[ETV1].istate = 0.30939[1], 0.69061[0]
[EZH2].istate = 0.21509[1], 0.78491[0]
[FADD].istate = 0.49462[1], 0.5053799999999999[0]
[FGF].istate = 0.30789[1], 0.69211[0]
[FGFR3].istate = 0.7465[1], 0.25349999999999995[0]
[FOS].istate = 0.34723[1], 0.6527700000000001[0]
[FOXA1].istate = 0.37596[1], 0.6240399999999999[0]
[FOXO].istate = 0.50206[1], 0.49794000000000005[0]
[FRS2].istate = 0.40022[1], 0.59978[0]
[GADD45].istate = 0.33098[1], 0.66902[0]
[GLI].istate = 0.46424[1], 0.53576[0]
[GLUT1].istate = 0.56403[1], 0.43596999999999997[0]
[GSH].istate = 0.58971[1], 0.41029000000000004[0]
[GSK3].istate = 0.50581[1], 0.49419[0]
[HIF1].istate = 0.53657[1], 0.46343[0]
[HSPs].istate = 0.35663[1], 0.64337[0]
[IDH1].istate = 0.84049[1], 0.15951000000000004[0]
[IKK].istate = 0.66449[1], 0.33551[0]
[JNK].istate = 0.6466[1], 0.35340000000000005[0]
[JUN].istate = 0.19448[1], 0.80552[0]
[Lactic_acid].istate = 0.15186[1], 0.84814[0]
[LDHA].istate = 0.15186[1], 0.84814[0]
[MAP3K1_3].istate = 0.54776[1], 0.45224[0]
[MDM2].istate = 0.6227[1], 0.37729999999999997[0]
[MED12].istate = 0.5288[1], 0.47119999999999995[0]
[MEK1_2].istate = 0.50262[1], 0.49738000000000004[0]
[ZBTB17].istate = 0.29794[1], 0.70206[0]
[mTORC1].istate = 0.46172[1], 0.53828[0]
[mTORC2].istate = 0.52031[1], 0.47968999999999995[0]
[MXI1].istate = 0.17441[1], 0.82559[0]
[MYC].istate = 0.05895[1], 0.9410499999999999[0]
[MYC_MAX].istate = 0.40165[1], 0.5983499999999999[0]
[NCOA3].istate = 0.56403[1], 0.43596999999999997[0]
[NCOR1].istate = 0.73978[1], 0.26022[0]
[NCOR2].istate = 0.7538[1], 0.24619999999999997[0]
[NF_kB].istate = 0.42547[1], 0.57453[0]
[NF1].istate = 0.59206[1], 0.40793999999999997[0]
[NKX3_1].istate = 0.67893[1], 0.32106999999999997[0]
[p14ARF].istate = 0.26726[1], 0.73274[0]
[p15].istate = 0.33955[1], 0.66045[0]
[p21].istate = 0.52722[1], 0.47278[0]
[p38].istate = 0.33353[1], 0.66647[0]
[p53].istate = 0.27655[1], 0.7234499999999999[0]
[p70S6kab].istate = 0.52381[1], 0.47619[0]
[p90RSK].istate = 0.3699[1], 0.6301[0]
[PDK1].istate = 0.39929[1], 0.6007100000000001[0]
[PHDs].istate = 0.36051[1], 0.63949[0]
[PI3K].istate = 0.51439[1], 0.48561[0]
[PIP3].istate = 0.5317[1], 0.46830000000000005[0]
[PKC].istate = 0.58326[1], 0.41674[0]
[PTCH1].istate = 0.72642[1], 0.27358000000000005[0]
[PTEN].istate = 0.40887[1], 0.5911299999999999[0]
[RAF].istate = 0.64958[1], 0.35041999999999995[0]
[RAGS].istate = 0.27575[1], 0.7242500000000001[0]
[RB1].istate = 0.62719[1], 0.37281[0]
[Rheb].istate = 0.30581[1], 0.69419[0]
[ROS].istate = 0.46151[1], 0.53849[0]
[RTK].istate = 0.47697[1], 0.52303[0]
[RUNX2].istate = 0.85555[1], 0.14444999999999997[0]
[SHH].istate = 0.67086[1], 0.32914[0]
[Slug].istate = 0.70148[1], 0.29852[0]
[SMAD].istate = 0.52808[1], 0.47192[0]
[SMO].istate = 0.35725[1], 0.6427499999999999[0]
[Snail].istate = 0.27263[1], 0.7273700000000001[0]
[SPOP].istate = 0.24493[1], 0.75507[0]
[TAK1].istate = 0.66435[1], 0.33565[0]
[TCF].istate = 0.45841[1], 0.54159[0]
[TERT].istate = 0.17097[1], 0.8290299999999999[0]
[TGFb].istate = 0.43601[1], 0.56399[0]
[TGFBR].istate = 0.36963[1], 0.63037[0]
[TNFalpha].istate = 0.57199[1], 0.42801[0]
[TSC1_2].istate = 0.61733[1], 0.38266999999999995[0]
[TWIST1].istate = 0.04061[1], 0.95939[0]
[VEGF].istate = 0.56217[1], 0.43783000000000005[0]
[VHL].istate = 0.63081[1], 0.36919[0]
[WNT].istate = 0.54622[1], 0.45377999999999996[0]
[YWHAZ].istate = 0.38386[1], 0.61614[0]
[RAS].istate=1[1], 0[1]
