# Supplementary material for: Patient-specific Boolean models of signalling networks guide personalised treatments
Source: eLife. 2022 Feb 15;11:e72626. doi: 10.7554/eLife.72626 (PMC9018074; doi:10.7554/eLife.72626)
Supplement: Supplementary file 3. [file elife-72626-supp3.zip › SuppFile 3 TCGA model files/TCGA_mutCNA_RNA_models/PC_20191219_TCGA_mutCNA_RNA_141.cfg]

$u_Acidosis = 1
$d_Acidosis = 1
$u_AKT=0.37023
$d_AKT=2.70102
$u_AMP_ATP=5.30664
$d_AMP_ATP=0.18844
$u_AMPK=0.41835
$d_AMPK=2.39034
$u_Androgen = 1
$d_Androgen = 1
$u_Angiogenesis = 1
$d_Angiogenesis = 1
$u_Apoptosis = 1
$d_Apoptosis = 1
$u_AR=0.01677
$d_AR=59.63029
$u_AR_ERG = 1
$d_AR_ERG = 1
$u_ATM=0.09785
$d_ATM=10.21972
$u_ATR=0.25768
$d_ATR=3.88078
$u_AXIN1=1.52586
$d_AXIN1=0.65537
$u_BAD=38.25808
$d_BAD=0.02614
$u_Bak=0.8208
$d_Bak=1.21832
$u_BAX=13.63956
$d_BAX=0.07332
$u_BCL2=0.04277
$d_BCL2=23.38087
$u_Bcl_XL=3.31661
$d_Bcl_XL=0.30151
$u_beta_catenin=0.01692
$d_beta_catenin=59.10165
$u_BIRC5=1.75199
$d_BIRC5=0.57078
$u_BMP2 = 1
$d_BMP2 = 1
$u_BRCA1=0.03258
$d_BRCA1=30.69368
$u_BRCA2=0.05622
$d_BRCA2=17.78726
$u_Carcinogen = 1
$d_Carcinogen = 1
$u_Caspase3 = 1
$d_Caspase3 = 1
$u_Caspase8=0.52232
$d_Caspase8=1.91454
$u_Caspase9=0.22356
$d_Caspase9=4.47307
$u_CDH2=0.02695
$d_CDH2=37.10575
$u_cFLAR=0.02816
$d_cFLAR=35.51136
$u_CHK1_2=1.25635
$d_CHK1_2=0.79596
$u_COX4I2=0.9306
$d_COX4I2=1.07458
$u_CyclinB=0.20772
$d_CyclinB=4.81417
$u_CyclinD=0.45089
$d_CyclinD=2.21784
$u_CytoC=21.56315
$d_CytoC=0.04638
$u_APAF1=0.04373
$d_APAF1=22.8676
$u_DAXX=1.03837
$d_DAXX=0.96305
$u_DNA_Damage = 1
$d_DNA_Damage = 1
$u_DNA_Repair = 1
$d_DNA_Repair = 1
$u_Dsh=0.22148
$d_Dsh=4.51508
$u_E2F1=0.10652
$d_E2F1=9.38791
$u_E_cadherin=2.64824
$d_E_cadherin=0.37761
$u_eEF2=3.6997
$d_eEF2=0.27029
$u_eEF2K=0.11449
$d_eEF2K=8.73439
$u_EMT = 1
$d_EMT = 1
$u_EP300=0.02459
$d_EP300=40.66694
$u_ERG=99.99998
$d_ERG=0.01
$u_ERK=0.21104
$d_ERK=4.73844
$u_ETS1=0.03676
$d_ETS1=27.20348
$u_ETV1=0.05554
$d_ETV1=18.00504
$u_EZH2=0.14914
$d_EZH2=6.70511
$u_FADD=0.07431
$d_FADD=13.45714
$u_FOS=4.52838
$d_FOS=0.22083
$u_JUN=0.38996
$d_JUN=2.56437
$u_FOXA1=6.49346
$d_FOXA1=0.154
$u_FOXO=0.06355
$d_FOXO=15.73564
$u_EGF=0.39598
$d_EGF=2.52538
$u_EGFR=0.02495
$d_EGFR=40.08016
$u_FGF=0.03512
$d_FGF=28.4738
$u_FGFR3=1.07885
$d_FGFR3=0.92691
$u_FRS2=0.05678
$d_FRS2=17.61184
$u_GADD45=0.17457
$d_GADD45=5.72836
$u_GLI=0.18911
$d_GLI=5.28793
$u_GLUT1=0.30491
$d_GLUT1=3.27966
$u_Glycolysis = 1
$d_Glycolysis = 1
$u_GSH=1.36289
$d_GSH=0.73373
$u_GSK3=1.2068
$d_GSK3=0.82864
$u_HIF1=0.06903
$d_HIF1=14.48646
$u_HSPs=0.49784
$d_HSPs=2.00868
$u_Hypermethylation = 1
$d_Hypermethylation = 1
$u_Hypoxia = 1
$d_Hypoxia = 1
$u_IDH1=0.8889
$d_IDH1=1.12499
$u_Invasion = 1
$d_Invasion = 1
$u_IKK=0.58507
$d_IKK=1.7092
$u_JNK=0.13706
$d_JNK=7.29607
$u_Lactic_acid=0.7468
$d_Lactic_acid=1.33905
$u_LDHA=0.7468
$d_LDHA=1.33905
$u_MAP3K1_3=0.0385
$d_MAP3K1_3=25.97403
$u_MDM2=0.11958
$d_MDM2=8.3626
$u_MED12=0.02118
$d_MED12=47.21435
$u_MEK1_2=12.44269
$d_MEK1_2=0.08037
$u_Metastasis = 1
$d_Metastasis = 1
$u_Migration = 1
$d_Migration = 1
$u_mTORC1=0.65478
$d_mTORC1=1.52723
$u_mTORC2=0.52418
$d_mTORC2=1.90774
$u_MXI1=0.03006
$d_MXI1=33.2668
$u_MYC=0.04425
$d_MYC=22.59887
$u_MYC_MAX=0.12567
$d_MYC_MAX=7.95735
$u_NCOA3=0.05514
$d_NCOA3=18.13565
$u_NCOR1=0.01564
$d_NCOR1=63.93862
$u_NCOR2=0.17678
$d_NCOR2=5.65675
$u_NF1=0.03331
$d_NF1=30.02101
$u_NF_kB=0.41674
$d_NF_kB=2.39958
$u_NKX3_1=14.32591
$d_NKX3_1=0.0698
$u_Nutrients = 1
$d_Nutrients = 1
$u_p14ARF=2.25289
$d_p14ARF=0.44387
$u_p15=0.06463
$d_p15=15.47269
$u_p21=0.50655
$d_p21=1.97414
$u_p38=0.02645
$d_p38=37.80718
$u_p53=0.03447
$d_p53=29.01073
$u_p70S6kab=5.02484
$d_p70S6kab=0.19901
$u_p90RSK=5.48654
$d_p90RSK=0.18226
$u_PDK1=1.17579
$d_PDK1=0.85049
$u_PHDs=0.51219
$d_PHDs=1.9524
$u_PI3K=0.09361
$d_PI3K=10.68262
$u_PIP3=0.02228
$d_PIP3=44.8833
$u_PKC=0.37038
$d_PKC=2.69993
$u_Proliferation = 1
$d_Proliferation = 1
$u_PTCH1=0.06555
$d_PTCH1=15.25553
$u_PTEN=0.32723
$d_PTEN=3.05595
$u_Quiescence = 1
$d_Quiescence = 1
$u_RAF=0.81705
$d_RAF=1.22392
$u_RAGS=0.0188
$d_RAGS=53.19149
$u_RAS=0.22461
$d_RAS=4.45216
$u_RB1=1.37871
$d_RB1=0.72532
$u_Rheb=5.91247
$d_Rheb=0.16913
$u_ROS=0.10496
$d_ROS=9.52744
$u_RTK=0.24123
$d_RTK=4.14542
$u_RUNX2=0.44134
$d_RUNX2=2.26583
$u_SHH=5.39435
$d_SHH=0.18538
$u_Slug=0.89653
$d_Slug=1.11541
$u_SMAD=0.09734
$d_SMAD=10.27327
$u_SMO=0.95612
$d_SMO=1.04589
$u_Snail=0.0953
$d_Snail=10.49318
$u_SPOP=0.4812
$d_SPOP=2.07814
$u_TAK1=0.11644
$d_TAK1=8.58811
$u_TCF=0.18898
$d_TCF=5.29157
$u_TERT=2.04742
$d_TERT=0.48842
$u_TGFb=0.18911
$d_TGFb=5.28793
$u_TGFBR=0.04387
$d_TGFBR=22.79462
$u_fused_event = 1
$d_fused_event = 1
$u_TNFalpha=0.43173
$d_TNFalpha=2.31626
$u_TSC1_2=0.04481
$d_TSC1_2=22.31645
$u_TWIST1=4.24239
$d_TWIST1=0.23572
$u_VEGF=1.58303
$d_VEGF=0.6317
$u_VHL=0.06291
$d_VHL=15.89572
$u_WNT=0.29988
$d_WNT=3.33467
$u_YWHAZ=0.55474
$d_YWHAZ=1.80265
$u_ZBTB17=2.22467
$d_ZBTB17=0.4495
discrete_time = 0
use_physrandgen = FALSE
seed_pseudorandom = 100
// sample_count = 500000
sample_count = 5000
max_time = 50
//time_tick = 0.01
time_tick = 0.1
thread_count = 1
statdist_traj_count = 100
statdist_cluster_threshold = 0.9
display_traj = 0
statdist_similarity_cache_max_size = 20000
//artificial nodes istate should be null
fused_event.istate=0
AR_ERG.istate=0	Acidosis.is_internal = TRUE
AKT.is_internal = TRUE
AMPK.is_internal = TRUE
AMP_ATP.is_internal = TRUE
Androgen.is_internal = TRUE
Angiogenesis.is_internal = TRUE
APAF1.is_internal = TRUE
Apoptosis.is_internal = FALSE
AR.is_internal = TRUE
AR_ERG.is_internal = TRUE
ATM.is_internal = TRUE
ATR.is_internal = TRUE
AXIN1.is_internal = TRUE
BAD.is_internal = TRUE
Bak.is_internal = TRUE
BAX.is_internal = TRUE
BCL2.is_internal = TRUE
Bcl_XL.is_internal = TRUE
beta_catenin.is_internal = TRUE
BIRC5.is_internal = TRUE
BMP2.is_internal = TRUE
BRCA1.is_internal = TRUE
BRCA2.is_internal = TRUE
Carcinogen.is_internal = TRUE
Caspase3.is_internal = TRUE
Caspase8.is_internal = TRUE
Caspase9.is_internal = TRUE
CDH2.is_internal = TRUE
cFLAR.is_internal = TRUE
CHK1_2.is_internal = TRUE
COX4I2.is_internal = TRUE
CyclinB.is_internal = TRUE
CyclinD.is_internal = TRUE
CytoC.is_internal = TRUE
DAXX.is_internal = TRUE
DNA_Damage.is_internal = TRUE
DNA_Repair.is_internal = TRUE
Dsh.is_internal = TRUE
E2F1.is_internal = TRUE
eEF2.is_internal = TRUE
eEF2K.is_internal = TRUE
EGF.is_internal = TRUE
EGFR.is_internal = TRUE
EMT.is_internal = TRUE
EP300.is_internal = TRUE
ERG.is_internal = TRUE
ERK.is_internal = TRUE
ETS1.is_internal = TRUE
ETV1.is_internal = TRUE
EZH2.is_internal = TRUE
E_cadherin.is_internal = TRUE
FADD.is_internal = TRUE
FGF.is_internal = TRUE
FGFR3.is_internal = TRUE
FOS.is_internal = TRUE
FOXA1.is_internal = TRUE
FOXO.is_internal = TRUE
FRS2.is_internal = TRUE
fused_event.is_internal = TRUE
GADD45.is_internal = TRUE
GLI.is_internal = TRUE
GLUT1.is_internal = TRUE
Glycolysis.is_internal = TRUE
GSH.is_internal = TRUE
GSK3.is_internal = TRUE
HIF1.is_internal = TRUE
HSPs.is_internal = TRUE
Hypermethylation.is_internal = TRUE
Hypoxia.is_internal = TRUE
IDH1.is_internal = TRUE
IKK.is_internal = TRUE
Invasion.is_internal = TRUE
JNK.is_internal = TRUE
JUN.is_internal = TRUE
Lactic_acid.is_internal = TRUE
LDHA.is_internal = TRUE
MAP3K1_3.is_internal = TRUE
MDM2.is_internal = TRUE
MED12.is_internal = TRUE
MEK1_2.is_internal = TRUE
Metastasis.is_internal = TRUE
Migration.is_internal = TRUE
mTORC1.is_internal = TRUE
mTORC2.is_internal = TRUE
MXI1.is_internal = TRUE
MYC.is_internal = TRUE
MYC_MAX.is_internal = TRUE
NCOA3.is_internal = TRUE
NCOR1.is_internal = TRUE
NCOR2.is_internal = TRUE
NF1.is_internal = TRUE
NF_kB.is_internal = TRUE
NKX3_1.is_internal = TRUE
Nutrients.is_internal = TRUE
p14ARF.is_internal = TRUE
p15.is_internal = TRUE
p21.is_internal = TRUE
p38.is_internal = TRUE
p53.is_internal = TRUE
p70S6kab.is_internal = TRUE
p90RSK.is_internal = TRUE
PDK1.is_internal = TRUE
PHDs.is_internal = TRUE
PI3K.is_internal = TRUE
PIP3.is_internal = TRUE
PKC.is_internal = TRUE
Proliferation.is_internal = FALSE
PTCH1.is_internal = TRUE
PTEN.is_internal = TRUE
Quiescence.is_internal = FALSE
RAF.is_internal = TRUE
RAGS.is_internal = TRUE
RAS.is_internal = TRUE
RB1.is_internal = TRUE
Rheb.is_internal = TRUE
ROS.is_internal = TRUE
RTK.is_internal = TRUE
RUNX2.is_internal = TRUE
SHH.is_internal = TRUE
Slug.is_internal = TRUE
SMAD.is_internal = TRUE
SMO.is_internal = TRUE
Snail.is_internal = TRUE
SPOP.is_internal = TRUE
TAK1.is_internal = TRUE
TCF.is_internal = TRUE
TERT.is_internal = TRUE
TGFb.is_internal = TRUE
TGFBR.is_internal = TRUE
TNFalpha.is_internal = TRUE
TSC1_2.is_internal = TRUE
TWIST1.is_internal = TRUE
VEGF.is_internal = TRUE
VHL.is_internal = TRUE
WNT.is_internal = TRUE
YWHAZ.is_internal = TRUE
ZBTB17.is_internal = TRUE
[Acidosis].istate = 0.5[1], 0.5[0]
[Androgen].istate = 0.5[1], 0.5[0]
[Carcinogen].istate = 0.5[1], 0.5[0]
[Hypoxia].istate = 0.5[1], 0.5[0]
[Nutrients].istate = 0.5[1], 0.5[0]
[AKT].istate = 0.39212[1], 0.60788[0]
[AMP_ATP].istate = 0.6812[1], 0.3188[0]
[AMPK].istate = 0.40538[1], 0.5946199999999999[0]
[APAF1].istate = 0.1602[1], 0.8398[0]
[AR].istate = 0.05614[1], 0.94386[0]
[ATM].istate = 0.24764[1], 0.75236[0]
[ATR].istate = 0.35277[1], 0.64723[0]
[AXIN1].istate = 0.54588[1], 0.45411999999999997[0]
[BAD].istate = 0.89568[1], 0.10431999999999997[0]
[Bak].istate = 0.47856[1], 0.52144[0]
[BAX].istate = 0.7837[1], 0.21630000000000005[0]
[Bcl_XL].istate = 0.63017[1], 0.36983[0]
[BCL2].istate = 0.15778[1], 0.84222[0]
[beta_catenin].istate = 0.05713[1], 0.94287[0]
[BIRC5].istate = 0.56088[1], 0.43911999999999995[0]
[BRCA1].istate = 0.12825[1], 0.87175[0]
[BRCA2].istate = 0.18747[1], 0.81253[0]
[Caspase8].istate = 0.42948[1], 0.57052[0]
[Caspase9].istate = 0.33735[1], 0.66265[0]
[CDH2].istate = 0.10764[1], 0.89236[0]
[cFLAR].istate = 0.1124[1], 0.8876[0]
[CHK1_2].istate = 0.52478[1], 0.47522[0]
[COX4I2].istate = 0.49219[1], 0.50781[0]
[CyclinB].istate = 0.32937[1], 0.6706300000000001[0]
[CyclinD].istate = 0.41352[1], 0.58648[0]
[CytoC].istate = 0.83343[1], 0.16657[0]
[DAXX].istate = 0.50409[1], 0.49590999999999996[0]
[Dsh].istate = 0.33633[1], 0.66367[0]
[E_cadherin].istate = 0.60574[1], 0.39426000000000005[0]
[E2F1].istate = 0.25686[1], 0.74314[0]
[eEF2].istate = 0.64204[1], 0.35795999999999994[0]
[eEF2K].istate = 0.26469[1], 0.73531[0]
[EGF].istate = 0.39942[1], 0.60058[0]
[EGFR].istate = 0.09928[1], 0.90072[0]
[EP300].istate = 0.09768[1], 0.90232[0]
[ERG].istate = 1.0[1], 0.0[0]
[ERK].istate = 0.33109[1], 0.66891[0]
[ETS1].istate = 0.14135[1], 0.85865[0]
[ETV1].istate = 0.18616[1], 0.81384[0]
[EZH2].istate = 0.2934[1], 0.7066[0]
[FADD].istate = 0.21777[1], 0.78223[0]
[FGF].istate = 0.13638[1], 0.86362[0]
[FGFR3].istate = 0.50824[1], 0.49176[0]
[FOS].istate = 0.66399[1], 0.33601000000000003[0]
[FOXA1].istate = 0.70312[1], 0.29688000000000003[0]
[FOXO].istate = 0.20078[1], 0.79922[0]
[FRS2].istate = 0.18856[1], 0.8114399999999999[0]
[GADD45].istate = 0.31049[1], 0.6895100000000001[0]
[GLI].istate = 0.31918[1], 0.68082[0]
[GLUT1].istate = 0.37104[1], 0.62896[0]
[GSH].istate = 0.53361[1], 0.46638999999999997[0]
[GSK3].istate = 0.52041[1], 0.47958999999999996[0]
[HIF1].istate = 0.20977[1], 0.79023[0]
[HSPs].istate = 0.42427[1], 0.5757300000000001[0]
[IDH1].istate = 0.48721[1], 0.5127900000000001[0]
[IKK].istate = 0.4418[1], 0.5582[0]
[JNK].istate = 0.28423[1], 0.71577[0]
[JUN].istate = 0.39776[1], 0.60224[0]
[Lactic_acid].istate = 0.4683[1], 0.5317000000000001[0]
[LDHA].istate = 0.4683[1], 0.5317000000000001[0]
[MAP3K1_3].istate = 0.14636[1], 0.85364[0]
[MDM2].istate = 0.26941[1], 0.7305900000000001[0]
[MED12].istate = 0.08148[1], 0.91852[0]
[MEK1_2].istate = 0.77373[1], 0.22626999999999997[0]
[ZBTB17].istate = 0.58682[1], 0.41318[0]
[mTORC1].istate = 0.45402[1], 0.54598[0]
[mTORC2].istate = 0.42987[1], 0.57013[0]
[MXI1].istate = 0.11949[1], 0.88051[0]
[MYC].istate = 0.16147[1], 0.83853[0]
[MYC_MAX].istate = 0.27481[1], 0.72519[0]
[NCOA3].istate = 0.18538[1], 0.81462[0]
[NCOR1].istate = 0.04854[1], 0.95146[0]
[NCOR2].istate = 0.31186[1], 0.68814[0]
[NF_kB].istate = 0.40497[1], 0.59503[0]
[NF1].istate = 0.13063[1], 0.86937[0]
[NKX3_1].istate = 0.78903[1], 0.21097[0]
[p14ARF].istate = 0.58818[1], 0.41181999999999996[0]
[p15].istate = 0.20261[1], 0.79739[0]
[p21].istate = 0.42616[1], 0.57384[0]
[p38].istate = 0.1056[1], 0.8944[0]
[p53].istate = 0.13437[1], 0.86563[0]
[p70S6kab].istate = 0.67528[1], 0.32472[0]
[p90RSK].istate = 0.68482[1], 0.31518[0]
[PDK1].istate = 0.51758[1], 0.48241999999999996[0]
[PHDs].istate = 0.42736[1], 0.57264[0]
[PI3K].istate = 0.24283[1], 0.75717[0]
[PIP3].istate = 0.08698[1], 0.9130199999999999[0]
[PKC].istate = 0.39216[1], 0.6078399999999999[0]
[PTCH1].istate = 0.20414[1], 0.79586[0]
[PTEN].istate = 0.37871[1], 0.62129[0]
[RAF].istate = 0.47806[1], 0.5219400000000001[0]
[RAGS].istate = 0.06852[1], 0.93148[0]
[RAS].istate = 0.33786[1], 0.66214[0]
[RB1].istate = 0.53487[1], 0.46513000000000004[0]
[Rheb].istate = 0.69294[1], 0.30706[0]
[ROS].istate = 0.25526[1], 0.74474[0]
[RTK].istate = 0.34561[1], 0.65439[0]
[RUNX2].istate = 0.41119[1], 0.5888100000000001[0]
[SHH].istate = 0.68298[1], 0.31701999999999997[0]
[Slug].istate = 0.48814[1], 0.51186[0]
[SMAD].istate = 0.24708[1], 0.75292[0]
[SMO].istate = 0.49513[1], 0.5048699999999999[0]
[Snail].istate = 0.24478[1], 0.75522[0]
[SPOP].istate = 0.42058[1], 0.57942[0]
[TAK1].istate = 0.26652[1], 0.73348[0]
[TCF].istate = 0.3191[1], 0.6809000000000001[0]
[TERT].istate = 0.5778[1], 0.4222[0]
[TGFb].istate = 0.31918[1], 0.68082[0]
[TGFBR].istate = 0.16055[1], 0.83945[0]
[TNFalpha].istate = 0.4088[1], 0.5912[0]
[TSC1_2].istate = 0.16284[1], 0.83716[0]
[TWIST1].istate = 0.6569[1], 0.34309999999999996[0]
[VEGF].istate = 0.54987[1], 0.45013000000000003[0]
[VHL].istate = 0.19967[1], 0.80033[0]
[WNT].istate = 0.36924[1], 0.63076[0]
[YWHAZ].istate = 0.43602[1], 0.5639799999999999[0]
