# Supplementary material for: Patient-specific Boolean models of signalling networks guide personalised treatments
Source: eLife. 2022 Feb 15;11:e72626. doi: 10.7554/eLife.72626 (PMC9018074; doi:10.7554/eLife.72626)
Supplement: Supplementary file 3. [file elife-72626-supp3.zip › SuppFile 3 TCGA model files/TCGA_mutCNA_RNA_models/PC_20191219_TCGA_mutCNA_RNA_142.cfg]

$u_Acidosis = 1
$d_Acidosis = 1
$u_AKT=1.81868
$d_AKT=0.54985
$u_AMP_ATP=9.11644
$d_AMP_ATP=0.10969
$u_AMPK=1.22714
$d_AMPK=0.8149
$u_Androgen = 1
$d_Androgen = 1
$u_Angiogenesis = 1
$d_Angiogenesis = 1
$u_Apoptosis = 1
$d_Apoptosis = 1
$u_AR=9.76514
$d_AR=0.10241
$u_AR_ERG = 1
$d_AR_ERG = 1
$u_ATM=5.60108
$d_ATM=0.17854
$u_ATR=3.72604
$d_ATR=0.26838
$u_AXIN1=0.08887
$d_AXIN1=11.25239
$u_BAD=0.05063
$d_BAD=19.75114
$u_Bak=0.62093
$d_Bak=1.61049
$u_BAX=0.01034
$d_BAX=96.7118
$u_BCL2=0.31598
$d_BCL2=3.16476
$u_Bcl_XL=22.79635
$d_Bcl_XL=0.04387
$u_beta_catenin=12.01005
$d_beta_catenin=0.08326
$u_BIRC5=1.433
$d_BIRC5=0.69784
$u_BMP2 = 1
$d_BMP2 = 1
$u_BRCA1=1.10741
$d_BRCA1=0.90301
$u_BRCA2=2.0253
$d_BRCA2=0.49375
$u_Carcinogen = 1
$d_Carcinogen = 1
$u_Caspase3 = 1
$d_Caspase3 = 1
$u_Caspase8=0.27081
$d_Caspase8=3.69263
$u_Caspase9=2.73615
$d_Caspase9=0.36548
$u_CDH2=1.8833
$d_CDH2=0.53098
$u_cFLAR=0.6524
$d_cFLAR=1.5328
$u_CHK1_2=0.2838
$d_CHK1_2=3.52361
$u_COX4I2=1.33446
$d_COX4I2=0.74937
$u_CyclinB=2.80034
$d_CyclinB=0.3571
$u_CyclinD=0.48059
$d_CyclinD=2.08078
$u_CytoC=4.78107
$d_CytoC=0.20916
$u_APAF1=2.63736
$d_APAF1=0.37917
$u_DAXX=0.28533
$d_DAXX=3.50471
$u_DNA_Damage = 1
$d_DNA_Damage = 1
$u_DNA_Repair = 1
$d_DNA_Repair = 1
$u_Dsh=0.20505
$d_Dsh=4.87686
$u_E2F1=1.47354
$d_E2F1=0.67864
$u_E_cadherin=2.44638
$d_E_cadherin=0.40877
$u_eEF2=3.57791
$d_eEF2=0.27949
$u_eEF2K=12.59674
$d_eEF2K=0.07939
$u_EMT = 1
$d_EMT = 1
$u_EP300=13.97982
$d_EP300=0.07153
$u_ERG=0.01
$d_ERG=100.0
$u_ERK=1.92158
$d_ERK=0.52041
$u_ETS1=3.43372
$d_ETS1=0.29123
$u_ETV1=1.0
$d_ETV1=1.0
$u_EZH2=1.01495
$d_EZH2=0.98527
$u_FADD=0.36169
$d_FADD=2.7648
$u_FOS=0.22733
$d_FOS=4.39889
$u_JUN=0.07286
$d_JUN=13.72495
$u_FOXA1=3.62078
$d_FOXA1=0.27618
$u_FOXO=2.87083
$d_FOXO=0.34833
$u_EGF=0.46297
$d_EGF=2.15997
$u_EGFR=2.76031
$d_EGFR=0.36228
$u_FGF=0.19638
$d_FGF=5.09217
$u_FGFR3=0.27988
$d_FGFR3=3.57296
$u_FRS2=15.33774
$d_FRS2=0.0652
$u_GADD45=0.09199
$d_GADD45=10.87075
$u_GLI=2.35711
$d_GLI=0.42425
$u_GLUT1=7.42474
$d_GLUT1=0.13468
$u_Glycolysis = 1
$d_Glycolysis = 1
$u_GSH=25.50886
$d_GSH=0.0392
$u_GSK3=2.27635
$d_GSK3=0.4393
$u_HIF1=3.49248
$d_HIF1=0.28633
$u_HSPs=1.00934
$d_HSPs=0.99075
$u_Hypermethylation = 1
$d_Hypermethylation = 1
$u_Hypoxia = 1
$d_Hypoxia = 1
$u_IDH1=11.32037
$d_IDH1=0.08834
$u_Invasion = 1
$d_Invasion = 1
$u_IKK=0.52803
$d_IKK=1.89383
$u_JNK=2.89507
$d_JNK=0.34541
$u_Lactic_acid=0.10296
$d_Lactic_acid=9.71251
$u_LDHA=0.10296
$d_LDHA=9.71251
$u_MAP3K1_3=2.62555
$d_MAP3K1_3=0.38087
$u_MDM2=67.50683
$d_MDM2=0.01481
$u_MED12=1.39206
$d_MED12=0.71836
$u_MEK1_2=1.60894
$d_MEK1_2=0.62153
$u_Metastasis = 1
$d_Metastasis = 1
$u_Migration = 1
$d_Migration = 1
$u_mTORC1=3.35003
$d_mTORC1=0.2985
$u_mTORC2=2.60531
$d_mTORC2=0.38383
$u_MXI1=0.38947
$d_MXI1=2.56759
$u_MYC=15.64837
$d_MYC=0.0639
$u_MYC_MAX=3.27672
$d_MYC_MAX=0.30518
$u_NCOA3=38.84995
$d_NCOA3=0.02574
$u_NCOR1=9.15412
$d_NCOR1=0.10924
$u_NCOR2=0.12285
$d_NCOR2=8.14001
$u_NF1=13.29645
$d_NF1=0.07521
$u_NF_kB=0.36847
$d_NF_kB=2.71393
$u_NKX3_1=8.45036
$d_NKX3_1=0.11834
$u_Nutrients = 1
$d_Nutrients = 1
$u_p14ARF=0.0289
$d_p14ARF=34.60208
$u_p15=0.23805
$d_p15=4.2008
$u_p21=9.6752
$d_p21=0.10336
$u_p38=5.24172
$d_p38=0.19078
$u_p53=0.04552
$d_p53=21.96837
$u_p70S6kab=1.52112
$d_p70S6kab=0.65741
$u_p90RSK=1.2103
$d_p90RSK=0.82624
$u_PDK1=9.86519
$d_PDK1=0.10137
$u_PHDs=0.2649
$d_PHDs=3.77501
$u_PI3K=3.26899
$d_PI3K=0.3059
$u_PIP3=13.99536
$d_PIP3=0.07145
$u_PKC=0.87913
$d_PKC=1.13749
$u_Proliferation = 1
$d_Proliferation = 1
$u_PTCH1=0.91272
$d_PTCH1=1.09563
$u_PTEN=9.97206
$d_PTEN=0.10028
$u_Quiescence = 1
$d_Quiescence = 1
$u_RAF=2.43683
$d_RAF=0.41037
$u_RAGS=0.08773
$d_RAGS=11.39861
$u_RAS=2.09238
$d_RAS=0.47792
$u_RB1=11.28448
$d_RB1=0.08862
$u_Rheb=0.22813
$d_Rheb=4.38347
$u_ROS=0.1915
$d_ROS=5.22193
$u_RTK=1.32308
$d_RTK=0.75581
$u_RUNX2=0.08423
$d_RUNX2=11.87225
$u_SHH=0.21161
$d_SHH=4.72567
$u_Slug=1.52373
$d_Slug=0.65628
$u_SMAD=2.29833
$d_SMAD=0.4351
$u_SMO=2.72164
$d_SMO=0.36743
$u_Snail=0.89228
$d_Snail=1.12072
$u_SPOP=0.59627
$d_SPOP=1.67709
$u_TAK1=8.4912
$d_TAK1=0.11777
$u_TCF=0.50294
$d_TCF=1.98831
$u_TERT=0.22558
$d_TERT=4.43302
$u_TGFb=0.65865
$d_TGFb=1.51826
$u_TGFBR=6.41616
$d_TGFBR=0.15586
$u_fused_event = 1
$d_fused_event = 1
$u_TNFalpha=0.57076
$d_TNFalpha=1.75205
$u_TSC1_2=0.49784
$d_TSC1_2=2.00868
$u_TWIST1=0.06358
$d_TWIST1=15.72822
$u_VEGF=0.32968
$d_VEGF=3.03324
$u_VHL=3.94255
$d_VHL=0.25364
$u_WNT=0.24429
$d_WNT=4.0935
$u_YWHAZ=16.97705
$d_YWHAZ=0.0589
$u_ZBTB17=0.03054
$d_ZBTB17=32.74394
discrete_time = 0
use_physrandgen = FALSE
seed_pseudorandom = 100
// sample_count = 500000
sample_count = 5000
max_time = 50
//time_tick = 0.01
time_tick = 0.1
thread_count = 1
statdist_traj_count = 100
statdist_cluster_threshold = 0.9
display_traj = 0
statdist_similarity_cache_max_size = 20000
//artificial nodes istate should be null
fused_event.istate=0
AR_ERG.istate=0	Acidosis.is_internal = TRUE
AKT.is_internal = TRUE
AMPK.is_internal = TRUE
AMP_ATP.is_internal = TRUE
Androgen.is_internal = TRUE
Angiogenesis.is_internal = TRUE
APAF1.is_internal = TRUE
Apoptosis.is_internal = FALSE
AR.is_internal = TRUE
AR_ERG.is_internal = TRUE
ATM.is_internal = TRUE
ATR.is_internal = TRUE
AXIN1.is_internal = TRUE
BAD.is_internal = TRUE
Bak.is_internal = TRUE
BAX.is_internal = TRUE
BCL2.is_internal = TRUE
Bcl_XL.is_internal = TRUE
beta_catenin.is_internal = TRUE
BIRC5.is_internal = TRUE
BMP2.is_internal = TRUE
BRCA1.is_internal = TRUE
BRCA2.is_internal = TRUE
Carcinogen.is_internal = TRUE
Caspase3.is_internal = TRUE
Caspase8.is_internal = TRUE
Caspase9.is_internal = TRUE
CDH2.is_internal = TRUE
cFLAR.is_internal = TRUE
CHK1_2.is_internal = TRUE
COX4I2.is_internal = TRUE
CyclinB.is_internal = TRUE
CyclinD.is_internal = TRUE
CytoC.is_internal = TRUE
DAXX.is_internal = TRUE
DNA_Damage.is_internal = TRUE
DNA_Repair.is_internal = TRUE
Dsh.is_internal = TRUE
E2F1.is_internal = TRUE
eEF2.is_internal = TRUE
eEF2K.is_internal = TRUE
EGF.is_internal = TRUE
EGFR.is_internal = TRUE
EMT.is_internal = TRUE
EP300.is_internal = TRUE
ERG.is_internal = TRUE
ERK.is_internal = TRUE
ETS1.is_internal = TRUE
ETV1.is_internal = TRUE
EZH2.is_internal = TRUE
E_cadherin.is_internal = TRUE
FADD.is_internal = TRUE
FGF.is_internal = TRUE
FGFR3.is_internal = TRUE
FOS.is_internal = TRUE
FOXA1.is_internal = TRUE
FOXO.is_internal = TRUE
FRS2.is_internal = TRUE
fused_event.is_internal = TRUE
GADD45.is_internal = TRUE
GLI.is_internal = TRUE
GLUT1.is_internal = TRUE
Glycolysis.is_internal = TRUE
GSH.is_internal = TRUE
GSK3.is_internal = TRUE
HIF1.is_internal = TRUE
HSPs.is_internal = TRUE
Hypermethylation.is_internal = TRUE
Hypoxia.is_internal = TRUE
IDH1.is_internal = TRUE
IKK.is_internal = TRUE
Invasion.is_internal = TRUE
JNK.is_internal = TRUE
JUN.is_internal = TRUE
Lactic_acid.is_internal = TRUE
LDHA.is_internal = TRUE
MAP3K1_3.is_internal = TRUE
MDM2.is_internal = TRUE
MED12.is_internal = TRUE
MEK1_2.is_internal = TRUE
Metastasis.is_internal = TRUE
Migration.is_internal = TRUE
mTORC1.is_internal = TRUE
mTORC2.is_internal = TRUE
MXI1.is_internal = TRUE
MYC.is_internal = TRUE
MYC_MAX.is_internal = TRUE
NCOA3.is_internal = TRUE
NCOR1.is_internal = TRUE
NCOR2.is_internal = TRUE
NF1.is_internal = TRUE
NF_kB.is_internal = TRUE
NKX3_1.is_internal = TRUE
Nutrients.is_internal = TRUE
p14ARF.is_internal = TRUE
p15.is_internal = TRUE
p21.is_internal = TRUE
p38.is_internal = TRUE
p53.is_internal = TRUE
p70S6kab.is_internal = TRUE
p90RSK.is_internal = TRUE
PDK1.is_internal = TRUE
PHDs.is_internal = TRUE
PI3K.is_internal = TRUE
PIP3.is_internal = TRUE
PKC.is_internal = TRUE
Proliferation.is_internal = FALSE
PTCH1.is_internal = TRUE
PTEN.is_internal = TRUE
Quiescence.is_internal = FALSE
RAF.is_internal = TRUE
RAGS.is_internal = TRUE
RAS.is_internal = TRUE
RB1.is_internal = TRUE
Rheb.is_internal = TRUE
ROS.is_internal = TRUE
RTK.is_internal = TRUE
RUNX2.is_internal = TRUE
SHH.is_internal = TRUE
Slug.is_internal = TRUE
SMAD.is_internal = TRUE
SMO.is_internal = TRUE
Snail.is_internal = TRUE
SPOP.is_internal = TRUE
TAK1.is_internal = TRUE
TCF.is_internal = TRUE
TERT.is_internal = TRUE
TGFb.is_internal = TRUE
TGFBR.is_internal = TRUE
TNFalpha.is_internal = TRUE
TSC1_2.is_internal = TRUE
TWIST1.is_internal = TRUE
VEGF.is_internal = TRUE
VHL.is_internal = TRUE
WNT.is_internal = TRUE
YWHAZ.is_internal = TRUE
ZBTB17.is_internal = TRUE
[Acidosis].istate = 0.5[1], 0.5[0]
[Androgen].istate = 0.5[1], 0.5[0]
[Carcinogen].istate = 0.5[1], 0.5[0]
[Hypoxia].istate = 0.5[1], 0.5[0]
[Nutrients].istate = 0.5[1], 0.5[0]
[AKT].istate = 0.56494[1], 0.43506[0]
[AMP_ATP].istate = 0.73996[1], 0.26004000000000005[0]
[AMPK].istate = 0.52222[1], 0.47778[0]
[APAF1].istate = 0.60529[1], 0.39471[0]
[AR].istate = 0.74742[1], 0.25258[0]
[ATM].istate = 0.68707[1], 0.31293000000000004[0]
[ATR].istate = 0.64281[1], 0.35719[0]
[AXIN1].istate = 0.23719[1], 0.76281[0]
[BAD].istate = 0.1761[1], 0.8239[0]
[Bak].istate = 0.44826[1], 0.55174[0]
[BAX].istate = 0.00368[1], 0.99632[0]
[Bcl_XL].istate = 0.83947[1], 0.16052999999999995[0]
[BCL2].istate = 0.37491[1], 0.6250899999999999[0]
[beta_catenin].istate = 0.76989[1], 0.23011000000000004[0]
[BIRC5].istate = 0.53906[1], 0.46094[0]
[BRCA1].istate = 0.51108[1], 0.48892[0]
[BRCA2].istate = 0.57662[1], 0.42338[0]
[Caspase8].istate = 0.35817[1], 0.64183[0]
[Caspase9].istate = 0.60929[1], 0.39071[0]
[CDH2].istate = 0.56873[1], 0.43127000000000004[0]
[cFLAR].istate = 0.45363[1], 0.54637[0]
[CHK1_2].istate = 0.36325[1], 0.6367499999999999[0]
[COX4I2].istate = 0.53133[1], 0.46867000000000003[0]
[CyclinB].istate = 0.6118[1], 0.3882[0]
[CyclinD].istate = 0.42044[1], 0.5795600000000001[0]
[CytoC].istate = 0.66988[1], 0.33011999999999997[0]
[DAXX].istate = 0.36384[1], 0.6361600000000001[0]
[Dsh].istate = 0.32797[1], 0.67203[0]
[E_cadherin].istate = 0.59713[1], 0.40286999999999995[0]
[E2F1].istate = 0.54209[1], 0.45791000000000004[0]
[eEF2].istate = 0.63841[1], 0.36158999999999997[0]
[eEF2K].istate = 0.77506[1], 0.22494000000000003[0]
[EGF].istate = 0.41639[1], 0.58361[0]
[EGFR].istate = 0.61024[1], 0.38976[0]
[EP300].istate = 0.78638[1], 0.21362000000000003[0]
[ERG].istate = 0.0[1], 1.0[0]
[ERK].istate = 0.57091[1], 0.42908999999999997[0]
[ETS1].istate = 0.63394[1], 0.36606000000000005[0]
[ETV1].istate = 0.5[1], 0.5[0]
[EZH2].istate = 0.50161[1], 0.49839[0]
[FADD].istate = 0.38958[1], 0.61042[0]
[FGF].istate = 0.32328[1], 0.67672[0]
[FGFR3].istate = 0.36174[1], 0.63826[0]
[FOS].istate = 0.33916[1], 0.66084[0]
[FOXA1].istate = 0.6397[1], 0.36029999999999995[0]
[FOXO].istate = 0.6145[1], 0.38549999999999995[0]
[FRS2].istate = 0.79644[1], 0.20355999999999996[0]
[GADD45].istate = 0.24094[1], 0.7590600000000001[0]
[GLI].istate = 0.59309[1], 0.40691[0]
[GLUT1].istate = 0.71767[1], 0.28232999999999997[0]
[GSH].istate = 0.85167[1], 0.14832999999999996[0]
[GSK3].istate = 0.58931[1], 0.41069[0]
[HIF1].istate = 0.63578[1], 0.36422[0]
[HSPs].istate = 0.50101[1], 0.49899000000000004[0]
[IDH1].istate = 0.76347[1], 0.23653000000000002[0]
[IKK].istate = 0.43066[1], 0.56934[0]
[JNK].istate = 0.61541[1], 0.38459[0]
[JUN].istate = 0.21562[1], 0.78438[0]
[Lactic_acid].istate = 0.25317[1], 0.74683[0]
[LDHA].istate = 0.25317[1], 0.74683[0]
[MAP3K1_3].istate = 0.6048[1], 0.3952[0]
[MDM2].istate = 0.95734[1], 0.04266000000000003[0]
[MED12].istate = 0.53591[1], 0.46409[0]
[MEK1_2].istate = 0.55163[1], 0.44837000000000005[0]
[ZBTB17].istate = 0.12123[1], 0.87877[0]
[mTORC1].istate = 0.63126[1], 0.36873999999999996[0]
[mTORC2].istate = 0.60396[1], 0.39603999999999995[0]
[MXI1].istate = 0.39762[1], 0.60238[0]
[MYC].istate = 0.79862[1], 0.20138[0]
[MYC_MAX].istate = 0.62886[1], 0.37114[0]
[NCOA3].istate = 0.89735[1], 0.10265000000000002[0]
[NCOR1].istate = 0.7404[1], 0.25960000000000005[0]
[NCOR2].istate = 0.27235[1], 0.72765[0]
[NF_kB].istate = 0.3916[1], 0.6084[0]
[NF1].istate = 0.78093[1], 0.21907[0]
[NKX3_1].istate = 0.73172[1], 0.26827999999999996[0]
[p14ARF].istate = 0.11521[1], 0.88479[0]
[p15].istate = 0.34417[1], 0.65583[0]
[p21].istate = 0.74641[1], 0.25359[0]
[p38].istate = 0.67987[1], 0.32013[0]
[p53].istate = 0.16455[1], 0.83545[0]
[p70S6kab].istate = 0.54554[1], 0.45446[0]
[p90RSK].istate = 0.52072[1], 0.47928000000000004[0]
[PDK1].istate = 0.74853[1], 0.25146999999999997[0]
[PHDs].istate = 0.35577[1], 0.6442300000000001[0]
[PI3K].istate = 0.6286[1], 0.37139999999999995[0]
[PIP3].istate = 0.7865[1], 0.21350000000000002[0]
[PKC].istate = 0.48601[1], 0.51399[0]
[PTCH1].istate = 0.49008[1], 0.5099199999999999[0]
[PTEN].istate = 0.7497[1], 0.25029999999999997[0]
[RAF].istate = 0.59671[1], 0.40329000000000004[0]
[RAGS].istate = 0.23578[1], 0.76422[0]
[RAS].istate = 0.58016[1], 0.41984[0]
[RB1].istate = 0.76312[1], 0.23687999999999998[0]
[Rheb].istate = 0.33955[1], 0.66045[0]
[ROS].istate = 0.32054[1], 0.67946[0]
[RTK].istate = 0.5304[1], 0.4696[0]
[RUNX2].istate = 0.23137[1], 0.76863[0]
[SHH].istate = 0.33138[1], 0.66862[0]
[Slug].istate = 0.54573[1], 0.45426999999999995[0]
[SMAD].istate = 0.59035[1], 0.40964999999999996[0]
[SMO].istate = 0.60871[1], 0.39129[0]
[Snail].istate = 0.48763[1], 0.51237[0]
[SPOP].istate = 0.44386[1], 0.5561400000000001[0]
[TAK1].istate = 0.73224[1], 0.26776[0]
[TCF].istate = 0.42538[1], 0.57462[0]
[TERT].istate = 0.33832[1], 0.66168[0]
[TGFb].istate = 0.45466[1], 0.5453399999999999[0]
[TGFBR].istate = 0.70182[1], 0.29818[0]
[TNFalpha].istate = 0.43911[1], 0.56089[0]
[TSC1_2].istate = 0.42427[1], 0.5757300000000001[0]
[TWIST1].istate = 0.20082[1], 0.79918[0]
[VEGF].istate = 0.37952[1], 0.6204799999999999[0]
[VHL].istate = 0.64894[1], 0.35106000000000004[0]
[WNT].istate = 0.34698[1], 0.6530199999999999[0]
[YWHAZ].istate = 0.80747[1], 0.19252999999999998[0]
