# Supplementary material for: Patient-specific Boolean models of signalling networks guide personalised treatments
Source: eLife. 2022 Feb 15;11:e72626. doi: 10.7554/eLife.72626 (PMC9018074; doi:10.7554/eLife.72626)
Supplement: Supplementary file 3. [file elife-72626-supp3.zip › SuppFile 3 TCGA model files/TCGA_mutCNA_RNA_models/PC_20191219_TCGA_mutCNA_RNA_143.cfg]

$u_Acidosis = 1
$d_Acidosis = 1
$u_AKT=0.12368
$d_AKT=8.08538
$u_AMP_ATP=0.10218
$d_AMP_ATP=9.78665
$u_AMPK=0.03654
$d_AMPK=27.36727
$u_Androgen = 1
$d_Androgen = 1
$u_Angiogenesis = 1
$d_Angiogenesis = 1
$u_Apoptosis = 1
$d_Apoptosis = 1
$u_AR=0.01404
$d_AR=71.22507
$u_AR_ERG = 1
$d_AR_ERG = 1
$u_ATM=0.01347
$d_ATM=74.23905
$u_ATR=0.01655
$d_ATR=60.42296
$u_AXIN1=0.189
$d_AXIN1=5.29101
$u_BAD=85.8489
$d_BAD=0.01165
$u_Bak=1.0135
$d_Bak=0.98668
$u_BAX=43.38982
$d_BAX=0.02305
$u_BCL2=0.2309
$d_BCL2=4.33088
$u_Bcl_XL=13.00268
$d_Bcl_XL=0.07691
$u_beta_catenin=0.01086
$d_beta_catenin=92.08103
$u_BIRC5=45.41691
$d_BIRC5=0.02202
$u_BMP2 = 1
$d_BMP2 = 1
$u_BRCA1=0.03164
$d_BRCA1=31.60556
$u_BRCA2=0.0107
$d_BRCA2=93.45794
$u_Carcinogen = 1
$d_Carcinogen = 1
$u_Caspase3 = 1
$d_Caspase3 = 1
$u_Caspase8=0.01447
$d_Caspase8=69.1085
$u_Caspase9=0.06255
$d_Caspase9=15.98721
$u_CDH2=0.056
$d_CDH2=17.85714
$u_cFLAR=0.02494
$d_cFLAR=40.09623
$u_CHK1_2=12.3819
$d_CHK1_2=0.08076
$u_COX4I2=26.00367
$d_COX4I2=0.03846
$u_CyclinB=0.65636
$d_CyclinB=1.52355
$u_CyclinD=3.83548
$d_CyclinD=0.26072
$u_CytoC=0.3484
$d_CytoC=2.87026
$u_APAF1=0.01661
$d_APAF1=60.2047
$u_DAXX=0.19522
$d_DAXX=5.12243
$u_DNA_Damage = 1
$d_DNA_Damage = 1
$u_DNA_Repair = 1
$d_DNA_Repair = 1
$u_Dsh=0.22497
$d_Dsh=4.44504
$u_E2F1=0.92913
$d_E2F1=1.07628
$u_E_cadherin=0.0373
$d_E_cadherin=26.80965
$u_eEF2=0.09757
$d_eEF2=10.24905
$u_eEF2K=0.13569
$d_eEF2K=7.36974
$u_EMT = 1
$d_EMT = 1
$u_EP300=0.01016
$d_EP300=98.4252
$u_ERG=0.01
$d_ERG=100.0
$u_ERK=0.17825
$d_ERK=5.6101
$u_ETS1=0.01751
$d_ETS1=57.11022
$u_ETV1=0.01835
$d_ETV1=54.49591
$u_EZH2=0.07309
$d_EZH2=13.68176
$u_FADD=8.82047
$d_FADD=0.11337
$u_FOS=2.40803
$d_FOS=0.41528
$u_JUN=0.96496
$d_JUN=1.03631
$u_FOXA1=0.01788
$d_FOXA1=55.92841
$u_FOXO=0
$d_FOXO=28.09778
$u_EGF=5.90794
$d_EGF=0.16926
$u_EGFR=0.02905
$d_EGFR=34.42341
$u_FGF=0.13808
$d_FGF=7.24218
$u_FGFR3=5.75067
$d_FGFR3=0.17389
$u_FRS2=0.0116
$d_FRS2=86.2069
$u_GADD45=1.59847
$d_GADD45=0.6256
$u_GLI=0.18015
$d_GLI=5.55093
$u_GLUT1=0.01923
$d_GLUT1=52.00208
$u_Glycolysis = 1
$d_Glycolysis = 1
$u_GSH=55.89137
$d_GSH=0.01789
$u_GSK3=0.02559
$d_GSK3=39.07776
$u_HIF1=0.01039
$d_HIF1=96.24639
$u_HSPs=2.11974
$d_HSPs=0.47176
$u_Hypermethylation = 1
$d_Hypermethylation = 1
$u_Hypoxia = 1
$d_Hypoxia = 1
$u_IDH1=0.19879
$d_IDH1=5.03043
$u_Invasion = 1
$d_Invasion = 1
$u_IKK=0.06514
$d_IKK=15.35155
$u_JNK=0.06424
$d_JNK=15.56663
$u_Lactic_acid=0.42022
$d_Lactic_acid=2.37971
$u_LDHA=0.42022
$d_LDHA=2.37971
$u_MAP3K1_3=0
$d_MAP3K1_3=59.988
$u_MDM2=0.05119
$d_MDM2=19.53507
$u_MED12=0.01093
$d_MED12=91.49131
$u_MEK1_2=1.05093
$d_MEK1_2=0.95154
$u_Metastasis = 1
$d_Metastasis = 1
$u_Migration = 1
$d_Migration = 1
$u_mTORC1=1.33019
$d_mTORC1=0.75177
$u_mTORC2=1.03552
$d_mTORC2=0.9657
$u_MXI1=0.11871
$d_MXI1=8.42389
$u_MYC=0.0214
$d_MYC=46.72897
$u_MYC_MAX=0.08184
$d_MYC_MAX=12.21896
$u_NCOA3=0.01213
$d_NCOA3=82.44023
$u_NCOR1=0.01339
$d_NCOR1=74.6826
$u_NCOR2=0.08598
$d_NCOR2=11.63061
$u_NF1=0.01304
$d_NF1=76.68712
$u_NF_kB=0.78122
$d_NF_kB=1.28005
$u_NKX3_1=0.08056
$d_NKX3_1=12.41311
$u_Nutrients = 1
$d_Nutrients = 1
$u_p14ARF=0.45897
$d_p14ARF=2.17879
$u_p15=0.0796
$d_p15=12.56281
$u_p21=13.54026
$d_p21=0.07385
$u_p38=0.01261
$d_p38=79.30214
$u_p53=0.10332
$d_p53=9.67867
$u_p70S6kab=1.00181
$d_p70S6kab=0.99819
$u_p90RSK=74.92314
$d_p90RSK=0.01335
$u_PDK1=0.01681
$d_PDK1=59.4884
$u_PHDs=1.74784
$d_PHDs=0.57213
$u_PI3K=0.07024
$d_PI3K=14.2369
$u_PIP3=0.01064
$d_PIP3=93.98496
$u_PKC=0.39878
$d_PKC=2.50765
$u_Proliferation = 1
$d_Proliferation = 1
$u_PTCH1=0.01899
$d_PTCH1=52.65929
$u_PTEN=0.12734
$d_PTEN=7.85299
$u_Quiescence = 1
$d_Quiescence = 1
$u_RAF=0.30171
$d_RAF=3.31444
$u_RAGS=0.04421
$d_RAGS=22.61932
$u_RAS=0.11381
$d_RAS=8.78657
$u_RB1=0
$d_RB1=94.60738
$u_Rheb=0.08213
$d_Rheb=12.17582
$u_ROS=0.21683
$d_ROS=4.61191
$u_RTK=0
$d_RTK=5.6443
$u_RUNX2=0.0182
$d_RUNX2=54.94505
$u_SHH=0.14559
$d_SHH=6.8686
$u_Slug=0.09047
$d_Slug=11.05339
$u_SMAD=0.02889
$d_SMAD=34.61405
$u_SMO=0.30184
$d_SMO=3.31301
$u_Snail=0.40047
$d_Snail=2.49707
$u_SPOP=0.08079
$d_SPOP=0
$u_TAK1=0.01456
$d_TAK1=68.68132
$u_TCF=0.21087
$d_TCF=4.74226
$u_TERT=0.43931
$d_TERT=2.2763
$u_TGFb=0.433
$d_TGFb=2.30947
$u_TGFBR=0.03108
$d_TGFBR=32.17503
$u_fused_event = 1
$d_fused_event = 1
$u_TNFalpha=1.03155
$d_TNFalpha=0.96941
$u_TSC1_2=0.15146
$d_TSC1_2=6.6024
$u_TWIST1=27.52645
$d_TWIST1=0.03633
$u_VEGF=0
$d_VEGF=2.14707
$u_VHL=0.01091
$d_VHL=91.65903
$u_WNT=1.13419
$d_WNT=0.88169
$u_YWHAZ=0.01823
$d_YWHAZ=54.85464
$u_ZBTB17=56.54091
$d_ZBTB17=0.01769
discrete_time = 0
use_physrandgen = FALSE
seed_pseudorandom = 100
// sample_count = 500000
sample_count = 5000
max_time = 50
//time_tick = 0.01
time_tick = 0.1
thread_count = 1
statdist_traj_count = 100
statdist_cluster_threshold = 0.9
display_traj = 0
statdist_similarity_cache_max_size = 20000
//artificial nodes istate should be null
fused_event.istate=0
AR_ERG.istate=0	Acidosis.is_internal = TRUE
AKT.is_internal = TRUE
AMPK.is_internal = TRUE
AMP_ATP.is_internal = TRUE
Androgen.is_internal = TRUE
Angiogenesis.is_internal = TRUE
APAF1.is_internal = TRUE
Apoptosis.is_internal = FALSE
AR.is_internal = TRUE
AR_ERG.is_internal = TRUE
ATM.is_internal = TRUE
ATR.is_internal = TRUE
AXIN1.is_internal = TRUE
BAD.is_internal = TRUE
Bak.is_internal = TRUE
BAX.is_internal = TRUE
BCL2.is_internal = TRUE
Bcl_XL.is_internal = TRUE
beta_catenin.is_internal = TRUE
BIRC5.is_internal = TRUE
BMP2.is_internal = TRUE
BRCA1.is_internal = TRUE
BRCA2.is_internal = TRUE
Carcinogen.is_internal = TRUE
Caspase3.is_internal = TRUE
Caspase8.is_internal = TRUE
Caspase9.is_internal = TRUE
CDH2.is_internal = TRUE
cFLAR.is_internal = TRUE
CHK1_2.is_internal = TRUE
COX4I2.is_internal = TRUE
CyclinB.is_internal = TRUE
CyclinD.is_internal = TRUE
CytoC.is_internal = TRUE
DAXX.is_internal = TRUE
DNA_Damage.is_internal = TRUE
DNA_Repair.is_internal = TRUE
Dsh.is_internal = TRUE
E2F1.is_internal = TRUE
eEF2.is_internal = TRUE
eEF2K.is_internal = TRUE
EGF.is_internal = TRUE
EGFR.is_internal = TRUE
EMT.is_internal = TRUE
EP300.is_internal = TRUE
ERG.is_internal = TRUE
ERK.is_internal = TRUE
ETS1.is_internal = TRUE
ETV1.is_internal = TRUE
EZH2.is_internal = TRUE
E_cadherin.is_internal = TRUE
FADD.is_internal = TRUE
FGF.is_internal = TRUE
FGFR3.is_internal = TRUE
FOS.is_internal = TRUE
FOXA1.is_internal = TRUE
FOXO.is_internal = TRUE
FRS2.is_internal = TRUE
fused_event.is_internal = TRUE
GADD45.is_internal = TRUE
GLI.is_internal = TRUE
GLUT1.is_internal = TRUE
Glycolysis.is_internal = TRUE
GSH.is_internal = TRUE
GSK3.is_internal = TRUE
HIF1.is_internal = TRUE
HSPs.is_internal = TRUE
Hypermethylation.is_internal = TRUE
Hypoxia.is_internal = TRUE
IDH1.is_internal = TRUE
IKK.is_internal = TRUE
Invasion.is_internal = TRUE
JNK.is_internal = TRUE
JUN.is_internal = TRUE
Lactic_acid.is_internal = TRUE
LDHA.is_internal = TRUE
MAP3K1_3.is_internal = TRUE
MDM2.is_internal = TRUE
MED12.is_internal = TRUE
MEK1_2.is_internal = TRUE
Metastasis.is_internal = TRUE
Migration.is_internal = TRUE
mTORC1.is_internal = TRUE
mTORC2.is_internal = TRUE
MXI1.is_internal = TRUE
MYC.is_internal = TRUE
MYC_MAX.is_internal = TRUE
NCOA3.is_internal = TRUE
NCOR1.is_internal = TRUE
NCOR2.is_internal = TRUE
NF1.is_internal = TRUE
NF_kB.is_internal = TRUE
NKX3_1.is_internal = TRUE
Nutrients.is_internal = TRUE
p14ARF.is_internal = TRUE
p15.is_internal = TRUE
p21.is_internal = TRUE
p38.is_internal = TRUE
p53.is_internal = TRUE
p70S6kab.is_internal = TRUE
p90RSK.is_internal = TRUE
PDK1.is_internal = TRUE
PHDs.is_internal = TRUE
PI3K.is_internal = TRUE
PIP3.is_internal = TRUE
PKC.is_internal = TRUE
Proliferation.is_internal = FALSE
PTCH1.is_internal = TRUE
PTEN.is_internal = TRUE
Quiescence.is_internal = FALSE
RAF.is_internal = TRUE
RAGS.is_internal = TRUE
RAS.is_internal = TRUE
RB1.is_internal = TRUE
Rheb.is_internal = TRUE
ROS.is_internal = TRUE
RTK.is_internal = TRUE
RUNX2.is_internal = TRUE
SHH.is_internal = TRUE
Slug.is_internal = TRUE
SMAD.is_internal = TRUE
SMO.is_internal = TRUE
Snail.is_internal = TRUE
SPOP.is_internal = TRUE
TAK1.is_internal = TRUE
TCF.is_internal = TRUE
TERT.is_internal = TRUE
TGFb.is_internal = TRUE
TGFBR.is_internal = TRUE
TNFalpha.is_internal = TRUE
TSC1_2.is_internal = TRUE
TWIST1.is_internal = TRUE
VEGF.is_internal = TRUE
VHL.is_internal = TRUE
WNT.is_internal = TRUE
YWHAZ.is_internal = TRUE
ZBTB17.is_internal = TRUE
[Acidosis].istate = 0.5[1], 0.5[0]
[Androgen].istate = 0.5[1], 0.5[0]
[Carcinogen].istate = 0.5[1], 0.5[0]
[Hypoxia].istate = 0.5[1], 0.5[0]
[Nutrients].istate = 0.5[1], 0.5[0]
[AKT].istate = 0.27308[1], 0.72692[0]
[AMP_ATP].istate = 0.25234[1], 0.74766[0]
[AMPK].istate = 0.14068[1], 0.85932[0]
[APAF1].istate = 0.05508[1], 0.94492[0]
[AR].istate = 0.03685[1], 0.96315[0]
[ATM].istate = 0.03236[1], 0.9676400000000001[0]
[ATR].istate = 0.0547[1], 0.9453[0]
[AXIN1].istate = 0.31912[1], 0.6808799999999999[0]
[BAD].istate = 0.98343[1], 0.016569999999999974[0]
[Bak].istate = 0.50146[1], 0.49854[0]
[BAX].istate = 0.90935[1], 0.09065000000000001[0]
[Bcl_XL].istate = 0.77851[1], 0.22148999999999996[0]
[BCL2].istate = 0.34086[1], 0.6591400000000001[0]
[beta_catenin].istate = 0.00895[1], 0.99105[0]
[BIRC5].istate = 0.9143[1], 0.0857[0]
[BRCA1].istate = 0.12507[1], 0.87493[0]
[BRCA2].istate = 0.00738[1], 0.99262[0]
[Caspase8].istate = 0.04012[1], 0.95988[0]
[Caspase9].istate = 0.19906[1], 0.80094[0]
[CDH2].istate = 0.18705[1], 0.8129500000000001[0]
[cFLAR].istate = 0.09921[1], 0.90079[0]
[CHK1_2].istate = 0.7732[1], 0.2268[0]
[COX4I2].istate = 0.85376[1], 0.14624000000000004[0]
[CyclinB].istate = 0.45429[1], 0.5457099999999999[0]
[CyclinD].istate = 0.64596[1], 0.35404[0]
[CytoC].istate = 0.38552[1], 0.61448[0]
[DAXX].istate = 0.32263[1], 0.67737[0]
[Dsh].istate = 0.33803[1], 0.66197[0]
[E_cadherin].istate = 0.14294[1], 0.8570599999999999[0]
[E2F1].istate = 0.49202[1], 0.50798[0]
[eEF2].istate = 0.24733[1], 0.75267[0]
[eEF2K].istate = 0.28314[1], 0.71686[0]
[EGF].istate = 0.69286[1], 0.30713999999999997[0]
[EGFR].istate = 0.11578[1], 0.88422[0]
[EP300].istate = 0.00169[1], 0.99831[0]
[ERG].istate = 0.0[1], 1.0[0]
[ERK].istate = 0.31276[1], 0.6872400000000001[0]
[ETS1].istate = 0.06082[1], 0.93918[0]
[ETV1].istate = 0.0659[1], 0.9341[0]
[EZH2].istate = 0.21596[1], 0.78404[0]
[FADD].istate = 0.73637[1], 0.26363000000000003[0]
[FGF].istate = 0.28503[1], 0.71497[0]
[FGFR3].istate = 0.68993[1], 0.31006999999999996[0]
[FOS].istate = 0.59542[1], 0.40458000000000005[0]
[FOXA1].istate = 0.06309[1], 0.93691[0]
[FRS2].istate = 0.01613[1], 0.98387[0]
[GADD45].istate = 0.55093[1], 0.44906999999999997[0]
[GLI].istate = 0.31391[1], 0.68609[0]
[GLUT1].istate = 0.07102[1], 0.92898[0]
[GSH].istate = 0.93684[1], 0.06316[0]
[GSK3].istate = 0.10203[1], 0.89797[0]
[HIF1].istate = 0.00419[1], 0.99581[0]
[HSPs].istate = 0.58157[1], 0.41842999999999997[0]
[IDH1].istate = 0.3246[1], 0.6754[0]
[IKK].istate = 0.20347[1], 0.79653[0]
[JNK].istate = 0.20195[1], 0.79805[0]
[JUN].istate = 0.49613[1], 0.50387[0]
[Lactic_acid].istate = 0.40587[1], 0.59413[0]
[LDHA].istate = 0.40587[1], 0.59413[0]
[MDM2].istate = 0.17729[1], 0.82271[0]
[MED12].istate = 0.00967[1], 0.99033[0]
[MEK1_2].istate = 0.50539[1], 0.49461[0]
[ZBTB17].istate = 0.93809[1], 0.06191000000000002[0]
[mTORC1].istate = 0.53098[1], 0.46902[0]
[mTORC2].istate = 0.50379[1], 0.49621000000000004[0]
[MXI1].istate = 0.26862[1], 0.7313799999999999[0]
[MYC].istate = 0.08262[1], 0.91738[0]
[MYC_MAX].istate = 0.22825[1], 0.7717499999999999[0]
[NCOA3].istate = 0.021[1], 0.979[0]
[NCOR1].istate = 0.03166[1], 0.96834[0]
[NCOR2].istate = 0.23361[1], 0.76639[0]
[NF_kB].istate = 0.47319[1], 0.52681[0]
[NF1].istate = 0.02885[1], 0.97115[0]
[NKX3_1].istate = 0.22653[1], 0.77347[0]
[p14ARF].istate = 0.41545[1], 0.58455[0]
[p15].istate = 0.22523[1], 0.77477[0]
[p21].istate = 0.78291[1], 0.21709[0]
[p38].istate = 0.02521[1], 0.97479[0]
[p53].istate = 0.25354[1], 0.74646[0]
[p70S6kab].istate = 0.5002[1], 0.4998[0]
[p90RSK].istate = 0.96865[1], 0.03134999999999999[0]
[PDK1].istate = 0.05636[1], 0.94364[0]
[PHDs].istate = 0.56063[1], 0.43937000000000004[0]
[PI3K].istate = 0.21164[1], 0.78836[0]
[PIP3].istate = 0.00672[1], 0.99328[0]
[PKC].istate = 0.40018[1], 0.59982[0]
[PTCH1].istate = 0.06961[1], 0.93039[0]
[PTEN].istate = 0.27625[1], 0.72375[0]
[RAF].istate = 0.3699[1], 0.6301[0]
[RAGS].istate = 0.16139[1], 0.83861[0]
[RAS].istate = 0.26404[1], 0.73596[0]
[Rheb].istate = 0.22863[1], 0.77137[0]
[ROS].istate = 0.33403[1], 0.66597[0]
[RUNX2].istate = 0.065[1], 0.935[0]
[SHH].istate = 0.29078[1], 0.70922[0]
[Slug].istate = 0.23913[1], 0.7608699999999999[0]
[SMAD].istate = 0.11519[1], 0.88481[0]
[SMO].istate = 0.36994[1], 0.6300600000000001[0]
[Snail].istate = 0.40064[1], 0.59936[0]
[TAK1].istate = 0.04081[1], 0.95919[0]
[TCF].istate = 0.33101[1], 0.66899[0]
[TERT].istate = 0.41069[1], 0.58931[0]
[TGFb].istate = 0.40912[1], 0.5908800000000001[0]
[TGFBR].istate = 0.12313[1], 0.87687[0]
[TNFalpha].istate = 0.50337[1], 0.49663[0]
[TSC1_2].istate = 0.29507[1], 0.7049300000000001[0]
[TWIST1].istate = 0.85994[1], 0.14005999999999996[0]
[VHL].istate = 0.00949[1], 0.99051[0]
[WNT].istate = 0.51367[1], 0.48633000000000004[0]
[YWHAZ].istate = 0.06521[1], 0.93479[0]
[FOXO].istate=0[1], 1[0]
[MAP3K1_3].istate=0[1], 1[0]
[RB1].istate=0[1], 1[0]
[RTK].istate=0[1], 1[0]
[SPOP].istate=1[1], 0[1]
[VEGF].istate=0[1], 1[0]
