# Supplementary material for: Patient-specific Boolean models of signalling networks guide personalised treatments
Source: eLife. 2022 Feb 15;11:e72626. doi: 10.7554/eLife.72626 (PMC9018074; doi:10.7554/eLife.72626)
Supplement: Supplementary file 3. [file elife-72626-supp3.zip › SuppFile 3 TCGA model files/TCGA_mutCNA_RNA_models/PC_20191219_TCGA_mutCNA_RNA_144.cfg]

$u_Acidosis = 1
$d_Acidosis = 1
$u_AKT=0.18307
$d_AKT=5.46239
$u_AMP_ATP=3.96109
$d_AMP_ATP=0.25246
$u_AMPK=1.52826
$d_AMPK=0.65434
$u_Androgen = 1
$d_Androgen = 1
$u_Angiogenesis = 1
$d_Angiogenesis = 1
$u_Apoptosis = 1
$d_Apoptosis = 1
$u_AR=2.04584
$d_AR=0.4888
$u_AR_ERG = 1
$d_AR_ERG = 1
$u_ATM=1.47019
$d_ATM=0.68018
$u_ATR=27.2348
$d_ATR=0.03672
$u_AXIN1=0.05724
$d_AXIN1=17.4703
$u_BAD=0.36097
$d_BAD=2.77031
$u_Bak=0.66909
$d_Bak=1.49457
$u_BAX=0.12441
$d_BAX=8.03794
$u_BCL2=0.15176
$d_BCL2=6.58935
$u_Bcl_XL=0.41435
$d_Bcl_XL=2.41342
$u_beta_catenin=47.74339
$d_beta_catenin=0.02095
$u_BIRC5=0.87453
$d_BIRC5=1.14347
$u_BMP2 = 1
$d_BMP2 = 1
$u_BRCA1=16.65999
$d_BRCA1=0.06002
$u_BRCA2=10.30687
$d_BRCA2=0.09702
$u_Carcinogen = 1
$d_Carcinogen = 1
$u_Caspase3 = 1
$d_Caspase3 = 1
$u_Caspase8=40.15842
$d_Caspase8=0.0249
$u_Caspase9=8.23754
$d_Caspase9=0.1214
$u_CDH2=57.10823
$d_CDH2=0
$u_cFLAR=9.98533
$d_cFLAR=0.10015
$u_CHK1_2=5.14523
$d_CHK1_2=0.19435
$u_COX4I2=0.07923
$d_COX4I2=12.62148
$u_CyclinB=5.94593
$d_CyclinB=0.16818
$u_CyclinD=0.1066
$d_CyclinD=9.38086
$u_CytoC=19.92175
$d_CytoC=0.0502
$u_APAF1=34.93687
$d_APAF1=0.02862
$u_DAXX=0.12249
$d_DAXX=8.16393
$u_DNA_Damage = 1
$d_DNA_Damage = 1
$u_DNA_Repair = 1
$d_DNA_Repair = 1
$u_Dsh=0.18701
$d_Dsh=5.34731
$u_E2F1=5.95868
$d_E2F1=0.16782
$u_E_cadherin=33.51526
$d_E_cadherin=0.02984
$u_eEF2=0.03183
$d_eEF2=31.4169
$u_eEF2K=0.01916
$d_eEF2K=52.19207
$u_EMT = 1
$d_EMT = 1
$u_EP300=3.88784
$d_EP300=0.25721
$u_ERG=100.0
$d_ERG=0.01
$u_ERK=2.09256
$d_ERK=0.47788
$u_ETS1=2.67232
$d_ETS1=0.37421
$u_ETV1=2.65784
$d_ETV1=0.37625
$u_EZH2=5.00392
$d_EZH2=0.19984
$u_FADD=0.79605
$d_FADD=1.2562
$u_FOS=0.13016
$d_FOS=7.68285
$u_JUN=0.29035
$d_JUN=3.44412
$u_FOXA1=2.57015
$d_FOXA1=0.38908
$u_FOXO=0.57879
$d_FOXO=1.72774
$u_EGF=9.7389
$d_EGF=0.10268
$u_EGFR=0.96228
$d_EGFR=1.0392
$u_FGF=0.10946
$d_FGF=9.13576
$u_FGFR3=0.05714
$d_FGFR3=17.50088
$u_FRS2=29.5159
$d_FRS2=0.03388
$u_GADD45=0.63806
$d_GADD45=1.56725
$u_GLI=1.10305
$d_GLI=0.90658
$u_GLUT1=3.52582
$d_GLUT1=0.28362
$u_Glycolysis = 1
$d_Glycolysis = 1
$u_GSH=0.16808
$d_GSH=5.94955
$u_GSK3=1.62132
$d_GSK3=0.61678
$u_HIF1=34.09295
$d_HIF1=0.02933
$u_HSPs=0.88186
$d_HSPs=1.13397
$u_Hypermethylation = 1
$d_Hypermethylation = 1
$u_Hypoxia = 1
$d_Hypoxia = 1
$u_IDH1=20.05442
$d_IDH1=0.04986
$u_Invasion = 1
$d_Invasion = 1
$u_IKK=1.20572
$d_IKK=0.82938
$u_JNK=5.20092
$d_JNK=0.19227
$u_Lactic_acid=3.17974
$d_Lactic_acid=0.31449
$u_LDHA=3.17974
$d_LDHA=0.31449
$u_MAP3K1_3=5.36464
$d_MAP3K1_3=0
$u_MDM2=4.7179
$d_MDM2=0.21196
$u_MED12=1.03246
$d_MED12=0.96856
$u_MEK1_2=0.23973
$d_MEK1_2=4.17136
$u_Metastasis = 1
$d_Metastasis = 1
$u_Migration = 1
$d_Migration = 1
$u_mTORC1=1.13318
$d_mTORC1=0
$u_mTORC2=0.32531
$d_mTORC2=0
$u_MXI1=0.05864
$d_MXI1=17.05321
$u_MYC=0.06954
$d_MYC=0
$u_MYC_MAX=0.08027
$d_MYC_MAX=0
$u_NCOA3=27.10267
$d_NCOA3=0.0369
$u_NCOR1=0.16799
$d_NCOR1=5.95274
$u_NCOR2=0.23555
$d_NCOR2=4.24538
$u_NF1=2.87874
$d_NF1=0.34737
$u_NF_kB=0.45996
$d_NF_kB=2.1741
$u_NKX3_1=17.3364
$d_NKX3_1=0.05768
$u_Nutrients = 1
$d_Nutrients = 1
$u_p14ARF=9.03577
$d_p14ARF=0.11067
$u_p15=20.77555
$d_p15=0.04813
$u_p21=0.06053
$d_p21=16.52073
$u_p38=1.09679
$d_p38=0.91175
$u_p53=0
$d_p53=11.16196
$u_p70S6kab=0.16479
$d_p70S6kab=6.06833
$u_p90RSK=6.51296
$d_p90RSK=0.15354
$u_PDK1=7.3311
$d_PDK1=0.13641
$u_PHDs=1.70459
$d_PHDs=0.58665
$u_PI3K=3.68806
$d_PI3K=0.27115
$u_PIP3=96.15572
$d_PIP3=0.0104
$u_PKC=1.1309
$d_PKC=0
$u_Proliferation = 1
$d_Proliferation = 1
$u_PTCH1=0.44851
$d_PTCH1=2.2296
$u_PTEN=0
$d_PTEN=52.9661
$u_Quiescence = 1
$d_Quiescence = 1
$u_RAF=1.36757
$d_RAF=0.73122
$u_RAGS=0.1081
$d_RAGS=9.25069
$u_RAS=2.75481
$d_RAS=0.363
$u_RB1=10.05591
$d_RB1=0.09944
$u_Rheb=7.10319
$d_Rheb=0.14078
$u_ROS=5.99565
$d_ROS=0.16679
$u_RTK=0.83124
$d_RTK=1.20302
$u_RUNX2=0.27739
$d_RUNX2=3.60503
$u_SHH=1.5441
$d_SHH=0.64763
$u_Slug=0.67049
$d_Slug=1.49145
$u_SMAD=0.15532
$d_SMAD=6.43832
$u_SMO=0.23065
$d_SMO=4.33557
$u_Snail=0.10918
$d_Snail=9.15919
$u_SPOP=44.10092
$d_SPOP=0
$u_TAK1=4.94034
$d_TAK1=0.20242
$u_TCF=0.48918
$d_TCF=2.04424
$u_TERT=1.70611
$d_TERT=0.58613
$u_TGFb=0.17734
$d_TGFb=5.63889
$u_TGFBR=1.00713
$d_TGFBR=0.99292
$u_fused_event = 1
$d_fused_event = 1
$u_TNFalpha=0.5036
$d_TNFalpha=0
$u_TSC1_2=0.25396
$d_TSC1_2=3.93763
$u_TWIST1=0.0353
$d_TWIST1=28.32861
$u_VEGF=0.69452
$d_VEGF=1.43984
$u_VHL=16.10025
$d_VHL=0.06211
$u_WNT=0.74468
$d_WNT=0
$u_YWHAZ=39.69971
$d_YWHAZ=0
$u_ZBTB17=0.04705
$d_ZBTB17=21.25399
discrete_time = 0
use_physrandgen = FALSE
seed_pseudorandom = 100
// sample_count = 500000
sample_count = 5000
max_time = 50
//time_tick = 0.01
time_tick = 0.1
thread_count = 1
statdist_traj_count = 100
statdist_cluster_threshold = 0.9
display_traj = 0
statdist_similarity_cache_max_size = 20000
//artificial nodes istate should be null
fused_event.istate=0
AR_ERG.istate=0	Acidosis.is_internal = TRUE
AKT.is_internal = TRUE
AMPK.is_internal = TRUE
AMP_ATP.is_internal = TRUE
Androgen.is_internal = TRUE
Angiogenesis.is_internal = TRUE
APAF1.is_internal = TRUE
Apoptosis.is_internal = FALSE
AR.is_internal = TRUE
AR_ERG.is_internal = TRUE
ATM.is_internal = TRUE
ATR.is_internal = TRUE
AXIN1.is_internal = TRUE
BAD.is_internal = TRUE
Bak.is_internal = TRUE
BAX.is_internal = TRUE
BCL2.is_internal = TRUE
Bcl_XL.is_internal = TRUE
beta_catenin.is_internal = TRUE
BIRC5.is_internal = TRUE
BMP2.is_internal = TRUE
BRCA1.is_internal = TRUE
BRCA2.is_internal = TRUE
Carcinogen.is_internal = TRUE
Caspase3.is_internal = TRUE
Caspase8.is_internal = TRUE
Caspase9.is_internal = TRUE
CDH2.is_internal = TRUE
cFLAR.is_internal = TRUE
CHK1_2.is_internal = TRUE
COX4I2.is_internal = TRUE
CyclinB.is_internal = TRUE
CyclinD.is_internal = TRUE
CytoC.is_internal = TRUE
DAXX.is_internal = TRUE
DNA_Damage.is_internal = TRUE
DNA_Repair.is_internal = TRUE
Dsh.is_internal = TRUE
E2F1.is_internal = TRUE
eEF2.is_internal = TRUE
eEF2K.is_internal = TRUE
EGF.is_internal = TRUE
EGFR.is_internal = TRUE
EMT.is_internal = TRUE
EP300.is_internal = TRUE
ERG.is_internal = TRUE
ERK.is_internal = TRUE
ETS1.is_internal = TRUE
ETV1.is_internal = TRUE
EZH2.is_internal = TRUE
E_cadherin.is_internal = TRUE
FADD.is_internal = TRUE
FGF.is_internal = TRUE
FGFR3.is_internal = TRUE
FOS.is_internal = TRUE
FOXA1.is_internal = TRUE
FOXO.is_internal = TRUE
FRS2.is_internal = TRUE
fused_event.is_internal = TRUE
GADD45.is_internal = TRUE
GLI.is_internal = TRUE
GLUT1.is_internal = TRUE
Glycolysis.is_internal = TRUE
GSH.is_internal = TRUE
GSK3.is_internal = TRUE
HIF1.is_internal = TRUE
HSPs.is_internal = TRUE
Hypermethylation.is_internal = TRUE
Hypoxia.is_internal = TRUE
IDH1.is_internal = TRUE
IKK.is_internal = TRUE
Invasion.is_internal = TRUE
JNK.is_internal = TRUE
JUN.is_internal = TRUE
Lactic_acid.is_internal = TRUE
LDHA.is_internal = TRUE
MAP3K1_3.is_internal = TRUE
MDM2.is_internal = TRUE
MED12.is_internal = TRUE
MEK1_2.is_internal = TRUE
Metastasis.is_internal = TRUE
Migration.is_internal = TRUE
mTORC1.is_internal = TRUE
mTORC2.is_internal = TRUE
MXI1.is_internal = TRUE
MYC.is_internal = TRUE
MYC_MAX.is_internal = TRUE
NCOA3.is_internal = TRUE
NCOR1.is_internal = TRUE
NCOR2.is_internal = TRUE
NF1.is_internal = TRUE
NF_kB.is_internal = TRUE
NKX3_1.is_internal = TRUE
Nutrients.is_internal = TRUE
p14ARF.is_internal = TRUE
p15.is_internal = TRUE
p21.is_internal = TRUE
p38.is_internal = TRUE
p53.is_internal = TRUE
p70S6kab.is_internal = TRUE
p90RSK.is_internal = TRUE
PDK1.is_internal = TRUE
PHDs.is_internal = TRUE
PI3K.is_internal = TRUE
PIP3.is_internal = TRUE
PKC.is_internal = TRUE
Proliferation.is_internal = FALSE
PTCH1.is_internal = TRUE
PTEN.is_internal = TRUE
Quiescence.is_internal = FALSE
RAF.is_internal = TRUE
RAGS.is_internal = TRUE
RAS.is_internal = TRUE
RB1.is_internal = TRUE
Rheb.is_internal = TRUE
ROS.is_internal = TRUE
RTK.is_internal = TRUE
RUNX2.is_internal = TRUE
SHH.is_internal = TRUE
Slug.is_internal = TRUE
SMAD.is_internal = TRUE
SMO.is_internal = TRUE
Snail.is_internal = TRUE
SPOP.is_internal = TRUE
TAK1.is_internal = TRUE
TCF.is_internal = TRUE
TERT.is_internal = TRUE
TGFb.is_internal = TRUE
TGFBR.is_internal = TRUE
TNFalpha.is_internal = TRUE
TSC1_2.is_internal = TRUE
TWIST1.is_internal = TRUE
VEGF.is_internal = TRUE
VHL.is_internal = TRUE
WNT.is_internal = TRUE
YWHAZ.is_internal = TRUE
ZBTB17.is_internal = TRUE
[Acidosis].istate = 0.5[1], 0.5[0]
[Androgen].istate = 0.5[1], 0.5[0]
[Carcinogen].istate = 0.5[1], 0.5[0]
[Hypoxia].istate = 0.5[1], 0.5[0]
[Nutrients].istate = 0.5[1], 0.5[0]
[AKT].istate = 0.31566[1], 0.68434[0]
[AMP_ATP].istate = 0.64945[1], 0.35055000000000003[0]
[AMPK].istate = 0.54605[1], 0.45394999999999996[0]
[APAF1].istate = 0.88582[1], 0.11417999999999995[0]
[AR].istate = 0.57772[1], 0.42228[0]
[ATM].istate = 0.54184[1], 0.45816[0]
[ATR].istate = 0.85878[1], 0.14122[0]
[AXIN1].istate = 0.18943[1], 0.81057[0]
[BAD].istate = 0.38937[1], 0.61063[0]
[Bak].istate = 0.45637[1], 0.5436300000000001[0]
[BAX].istate = 0.27372[1], 0.72628[0]
[Bcl_XL].istate = 0.40434[1], 0.5956600000000001[0]
[BCL2].istate = 0.29529[1], 0.70471[0]
[beta_catenin].istate = 0.91973[1], 0.08026999999999995[0]
[BIRC5].istate = 0.48544[1], 0.51456[0]
[BRCA1].istate = 0.80542[1], 0.19457999999999998[0]
[BRCA2].istate = 0.75328[1], 0.24672000000000005[0]
[Caspase8].istate = 0.90094[1], 0.09906000000000004[0]
[Caspase9].istate = 0.72895[1], 0.27105[0]
[cFLAR].istate = 0.74984[1], 0.25016000000000005[0]
[CHK1_2].istate = 0.67785[1], 0.32215000000000005[0]
[COX4I2].istate = 0.22472[1], 0.77528[0]
[CyclinB].istate = 0.69355[1], 0.30645[0]
[CyclinD].istate = 0.25694[1], 0.74306[0]
[CytoC].istate = 0.82483[1], 0.17517000000000005[0]
[DAXX].istate = 0.27203[1], 0.72797[0]
[Dsh].istate = 0.31796[1], 0.68204[0]
[E_cadherin].istate = 0.88131[1], 0.11868999999999996[0]
[E2F1].istate = 0.69379[1], 0.30621[0]
[eEF2].istate = 0.12571[1], 0.87429[0]
[eEF2K].istate = 0.07061[1], 0.9293899999999999[0]
[EGF].istate = 0.74713[1], 0.25287000000000004[0]
[EGFR].istate = 0.49583[1], 0.50417[0]
[EP300].istate = 0.64743[1], 0.35257000000000005[0]
[ERG].istate = 1.0[1], 0.0[0]
[ERK].istate = 0.58017[1], 0.41983000000000004[0]
[ETS1].istate = 0.60672[1], 0.39327999999999996[0]
[ETV1].istate = 0.60613[1], 0.39387000000000005[0]
[EZH2].istate = 0.67483[1], 0.32516999999999996[0]
[FADD].istate = 0.47524[1], 0.52476[0]
[FGF].istate = 0.25981[1], 0.74019[0]
[FGFR3].istate = 0.18924[1], 0.81076[0]
[FOS].istate = 0.27862[1], 0.72138[0]
[FOXA1].istate = 0.60249[1], 0.39751000000000003[0]
[FOXO].istate = 0.44063[1], 0.5593699999999999[0]
[FRS2].istate = 0.86751[1], 0.13249[0]
[GADD45].istate = 0.45121[1], 0.54879[0]
[GLI].istate = 0.51065[1], 0.48934999999999995[0]
[GLUT1].istate = 0.63682[1], 0.36317999999999995[0]
[GSH].istate = 0.30638[1], 0.69362[0]
[GSK3].istate = 0.55247[1], 0.44753[0]
[HIF1].istate = 0.88317[1], 0.11682999999999999[0]
[HSPs].istate = 0.48635[1], 0.5136499999999999[0]
[IDH1].istate = 0.82555[1], 0.17445[0]
[IKK].istate = 0.52031[1], 0.47968999999999995[0]
[JNK].istate = 0.67902[1], 0.32098000000000004[0]
[JUN].istate = 0.36573[1], 0.63427[0]
[Lactic_acid].istate = 0.6256[1], 0.37439999999999996[0]
[LDHA].istate = 0.6256[1], 0.37439999999999996[0]
[MDM2].istate = 0.66844[1], 0.33155999999999997[0]
[MED12].istate = 0.50347[1], 0.49653[0]
[MEK1_2].istate = 0.34493[1], 0.65507[0]
[ZBTB17].istate = 0.16814[1], 0.83186[0]
[MXI1].istate = 0.19204[1], 0.80796[0]
[NCOA3].istate = 0.85825[1], 0.14175000000000004[0]
[NCOR1].istate = 0.30632[1], 0.6936800000000001[0]
[NCOR2].istate = 0.34302[1], 0.65698[0]
[NF_kB].istate = 0.41568[1], 0.58432[0]
[NF1].istate = 0.6148[1], 0.3852[0]
[NKX3_1].istate = 0.80974[1], 0.19025999999999998[0]
[p14ARF].istate = 0.73899[1], 0.26100999999999996[0]
[p15].istate = 0.82939[1], 0.17061000000000004[0]
[p21].istate = 0.19549[1], 0.8045100000000001[0]
[p38].istate = 0.51003[1], 0.48997[0]
[p70S6kab].istate = 0.30423[1], 0.69577[0]
[p90RSK].istate = 0.70344[1], 0.29656000000000005[0]
[PDK1].istate = 0.71629[1], 0.28371[0]
[PHDs].istate = 0.55791[1], 0.44209[0]
[PI3K].istate = 0.6417[1], 0.35829999999999995[0]
[PIP3].istate = 0.99574[1], 0.0042600000000000415[0]
[PTCH1].istate = 0.41294[1], 0.58706[0]
[RAF].istate = 0.53399[1], 0.46601000000000004[0]
[RAGS].istate = 0.25846[1], 0.74154[0]
[RAS].istate = 0.61002[1], 0.38998[0]
[RB1].istate = 0.75061[1], 0.24939[0]
[Rheb].istate = 0.71286[1], 0.28713999999999995[0]
[ROS].istate = 0.69446[1], 0.30554000000000003[0]
[RTK].istate = 0.47993[1], 0.52007[0]
[RUNX2].istate = 0.36077[1], 0.63923[0]
[SHH].istate = 0.54717[1], 0.45282999999999995[0]
[Slug].istate = 0.4566[1], 0.5434[0]
[SMAD].istate = 0.29781[1], 0.70219[0]
[SMO].istate = 0.34074[1], 0.65926[0]
[Snail].istate = 0.25954[1], 0.74046[0]
[TAK1].istate = 0.67344[1], 0.32655999999999996[0]
[TCF].istate = 0.42237[1], 0.57763[0]
[TERT].istate = 0.558[1], 0.44199999999999995[0]
[TGFb].istate = 0.3122[1], 0.6878[0]
[TGFBR].istate = 0.50077[1], 0.49922999999999995[0]
[TSC1_2].istate = 0.35119[1], 0.64881[0]
[TWIST1].istate = 0.13695[1], 0.86305[0]
[VEGF].istate = 0.46042[1], 0.53958[0]
[VHL].istate = 0.80171[1], 0.19828999999999997[0]
[CDH2].istate=1[1], 0[1]
[MAP3K1_3].istate=1[1], 0[1]
[mTORC1].istate=1[1], 0[1]
[mTORC2].istate=1[1], 0[1]
[MYC].istate=1[1], 0[1]
[MYC_MAX].istate=1[1], 0[1]
[p53].istate=0[1], 1[0]
[PKC].istate=1[1], 0[1]
[PTEN].istate=0[1], 1[0]
[SPOP].istate=1[1], 0[1]
[TNFalpha].istate=1[1], 0[1]
[WNT].istate=1[1], 0[1]
[YWHAZ].istate=1[1], 0[1]
