# Supplementary material for: Patient-specific Boolean models of signalling networks guide personalised treatments
Source: eLife. 2022 Feb 15;11:e72626. doi: 10.7554/eLife.72626 (PMC9018074; doi:10.7554/eLife.72626)
Supplement: Supplementary file 3. [file elife-72626-supp3.zip › SuppFile 3 TCGA model files/TCGA_mutCNA_RNA_models/PC_20191219_TCGA_mutCNA_RNA_145.cfg]

$u_Acidosis = 1
$d_Acidosis = 1
$u_AKT=0.48454
$d_AKT=2.06381
$u_AMP_ATP=0.34779
$d_AMP_ATP=2.8753
$u_AMPK=0.94909
$d_AMPK=1.05364
$u_Androgen = 1
$d_Androgen = 1
$u_Angiogenesis = 1
$d_Angiogenesis = 1
$u_Apoptosis = 1
$d_Apoptosis = 1
$u_AR=6.15987
$d_AR=0.16234
$u_AR_ERG = 1
$d_AR_ERG = 1
$u_ATM=3.06735
$d_ATM=0.32601
$u_ATR=0.91109
$d_ATR=1.09759
$u_AXIN1=0.02879
$d_AXIN1=34.73428
$u_BAD=0.05936
$d_BAD=16.84636
$u_Bak=0.04473
$d_Bak=22.35636
$u_BAX=0.04265
$d_BAX=23.44666
$u_BCL2=0.12783
$d_BCL2=7.82289
$u_Bcl_XL=0.06984
$d_Bcl_XL=14.31844
$u_beta_catenin=1.68449
$d_beta_catenin=0.59365
$u_BIRC5=1.0
$d_BIRC5=1.0
$u_BMP2 = 1
$d_BMP2 = 1
$u_BRCA1=0.03768
$d_BRCA1=26.53928
$u_BRCA2=6.64376
$d_BRCA2=0.15052
$u_Carcinogen = 1
$d_Carcinogen = 1
$u_Caspase3 = 1
$d_Caspase3 = 1
$u_Caspase8=3.66849
$d_Caspase8=0.27259
$u_Caspase9=0.80113
$d_Caspase9=1.24824
$u_CDH2=25.65335
$d_CDH2=0.03898
$u_cFLAR=0.76382
$d_cFLAR=1.30921
$u_CHK1_2=0.29221
$d_CHK1_2=3.4222
$u_COX4I2=7.21853
$d_COX4I2=0.13853
$u_CyclinB=1.17649
$d_CyclinB=0.84999
$u_CyclinD=0.41687
$d_CyclinD=2.39883
$u_CytoC=7.5032
$d_CytoC=0.13328
$u_APAF1=14.52187
$d_APAF1=0.06886
$u_DAXX=0.70995
$d_DAXX=1.40855
$u_DNA_Damage = 1
$d_DNA_Damage = 1
$u_DNA_Repair = 1
$d_DNA_Repair = 1
$u_Dsh=0.15776
$d_Dsh=6.33874
$u_E2F1=0.53949
$d_E2F1=1.8536
$u_E_cadherin=6.20572
$d_E_cadherin=0.16114
$u_eEF2=0.0574
$d_eEF2=17.4216
$u_eEF2K=0.52912
$d_eEF2K=1.88993
$u_EMT = 1
$d_EMT = 1
$u_EP300=1.73075
$d_EP300=0.57778
$u_ERG=0.01
$d_ERG=100.0
$u_ERK=1.30009
$d_ERK=0.76918
$u_ETS1=2.21312
$d_ETS1=0.45185
$u_ETV1=0.15352
$d_ETV1=6.51381
$u_EZH2=0.8629
$d_EZH2=1.15888
$u_FADD=0.15807
$d_FADD=6.32631
$u_FOS=5.66744
$d_FOS=0.17645
$u_JUN=16.97098
$d_JUN=0.05892
$u_FOXA1=6.84526
$d_FOXA1=0.14609
$u_FOXO=0.59704
$d_FOXO=1.67493
$u_EGF=0.14965
$d_EGF=6.68226
$u_EGFR=0.80421
$d_EGFR=1.24346
$u_FGF=0.13845
$d_FGF=7.22282
$u_FGFR3=1.08758
$d_FGFR3=0.91947
$u_FRS2=7.83818
$d_FRS2=0.12758
$u_GADD45=0.05829
$d_GADD45=17.1556
$u_GLI=0.16734
$d_GLI=5.97586
$u_GLUT1=0.24573
$d_GLUT1=4.06951
$u_Glycolysis = 1
$d_Glycolysis = 1
$u_GSH=0.13716
$d_GSH=7.29076
$u_GSK3=6.27944
$d_GSK3=0.15925
$u_HIF1=3.81468
$d_HIF1=0.26215
$u_HSPs=7.21259
$d_HSPs=0.13865
$u_Hypermethylation = 1
$d_Hypermethylation = 1
$u_Hypoxia = 1
$d_Hypoxia = 1
$u_IDH1=21.10381
$d_IDH1=0.04738
$u_Invasion = 1
$d_Invasion = 1
$u_IKK=0.40439
$d_IKK=2.47286
$u_JNK=3.38948
$d_JNK=0.29503
$u_Lactic_acid=0.18729
$d_Lactic_acid=5.33931
$u_LDHA=0.18729
$d_LDHA=5.33931
$u_MAP3K1_3=0.95443
$d_MAP3K1_3=1.04775
$u_MDM2=13.38719
$d_MDM2=0.0747
$u_MED12=0.73076
$d_MED12=1.36844
$u_MEK1_2=0.1514
$d_MEK1_2=6.60502
$u_Metastasis = 1
$d_Metastasis = 1
$u_Migration = 1
$d_Migration = 1
$u_mTORC1=0.238
$d_mTORC1=4.20168
$u_mTORC2=0.57811
$d_mTORC2=1.72977
$u_MXI1=1.92663
$d_MXI1=0.51904
$u_MYC=4.16975
$d_MYC=0.23982
$u_MYC_MAX=7.31825
$d_MYC_MAX=0.13664
$u_NCOA3=0.2799
$d_NCOA3=3.5727
$u_NCOR1=7.93644
$d_NCOR1=0.126
$u_NCOR2=0.01401
$d_NCOR2=71.37759
$u_NF1=15.29533
$d_NF1=0.06538
$u_NF_kB=0.12472
$d_NF_kB=8.01796
$u_NKX3_1=9.14677
$d_NKX3_1=0.10933
$u_Nutrients = 1
$d_Nutrients = 1
$u_p14ARF=0.05925
$d_p14ARF=16.87764
$u_p15=0.31137
$d_p15=3.21161
$u_p21=0.1296
$d_p21=7.71605
$u_p38=4.0178
$d_p38=0.24889
$u_p53=3.71386
$d_p53=0.26926
$u_p70S6kab=2.80365
$d_p70S6kab=0.35668
$u_p90RSK=0.04192
$d_p90RSK=23.85496
$u_PDK1=1.95888
$d_PDK1=0.5105
$u_PHDs=0.3879
$d_PHDs=2.57798
$u_PI3K=0.83212
$d_PI3K=1.20175
$u_PIP3=6.28454
$d_PIP3=0.15912
$u_PKC=0.75105
$d_PKC=1.33147
$u_Proliferation = 1
$d_Proliferation = 1
$u_PTCH1=0.42559
$d_PTCH1=2.34968
$u_PTEN=11.47604
$d_PTEN=0.08714
$u_Quiescence = 1
$d_Quiescence = 1
$u_RAF=0.5087
$d_RAF=1.9658
$u_RAGS=0.07045
$d_RAGS=14.19446
$u_RAS=6.73165
$d_RAS=0.14855
$u_RB1=5.65712
$d_RB1=0.17677
$u_Rheb=3.57198
$d_Rheb=0.27996
$u_ROS=0.18925
$d_ROS=5.28402
$u_RTK=0.53125
$d_RTK=1.88235
$u_RUNX2=0.05006
$d_RUNX2=19.97603
$u_SHH=1.07735
$d_SHH=0.9282
$u_Slug=0.10679
$d_Slug=9.36417
$u_SMAD=4.8875
$d_SMAD=0.2046
$u_SMO=0.20633
$d_SMO=4.8466
$u_Snail=0.57783
$d_Snail=1.73061
$u_SPOP=3.65049
$d_SPOP=0.27394
$u_TAK1=6.38603
$d_TAK1=0.15659
$u_TCF=2.35649
$d_TCF=0.42436
$u_TERT=2.62519
$d_TERT=0.38092
$u_TGFb=0.43008
$d_TGFb=2.32515
$u_TGFBR=8.27026
$d_TGFBR=0.12092
$u_fused_event = 1
$d_fused_event = 1
$u_TNFalpha=0.20369
$d_TNFalpha=4.90942
$u_TSC1_2=0.07998
$d_TSC1_2=12.50313
$u_TWIST1=4.02991
$d_TWIST1=0.24814
$u_VEGF=0.50344
$d_VEGF=1.98633
$u_VHL=3.35353
$d_VHL=0.29819
$u_WNT=0.16935
$d_WNT=5.90493
$u_YWHAZ=6.00117
$d_YWHAZ=0.16663
$u_ZBTB17=0.03439
$d_ZBTB17=29.07822
discrete_time = 0
use_physrandgen = FALSE
seed_pseudorandom = 100
// sample_count = 500000
sample_count = 5000
max_time = 50
//time_tick = 0.01
time_tick = 0.1
thread_count = 1
statdist_traj_count = 100
statdist_cluster_threshold = 0.9
display_traj = 0
statdist_similarity_cache_max_size = 20000
//artificial nodes istate should be null
fused_event.istate=0
AR_ERG.istate=0	Acidosis.is_internal = TRUE
AKT.is_internal = TRUE
AMPK.is_internal = TRUE
AMP_ATP.is_internal = TRUE
Androgen.is_internal = TRUE
Angiogenesis.is_internal = TRUE
APAF1.is_internal = TRUE
Apoptosis.is_internal = FALSE
AR.is_internal = TRUE
AR_ERG.is_internal = TRUE
ATM.is_internal = TRUE
ATR.is_internal = TRUE
AXIN1.is_internal = TRUE
BAD.is_internal = TRUE
Bak.is_internal = TRUE
BAX.is_internal = TRUE
BCL2.is_internal = TRUE
Bcl_XL.is_internal = TRUE
beta_catenin.is_internal = TRUE
BIRC5.is_internal = TRUE
BMP2.is_internal = TRUE
BRCA1.is_internal = TRUE
BRCA2.is_internal = TRUE
Carcinogen.is_internal = TRUE
Caspase3.is_internal = TRUE
Caspase8.is_internal = TRUE
Caspase9.is_internal = TRUE
CDH2.is_internal = TRUE
cFLAR.is_internal = TRUE
CHK1_2.is_internal = TRUE
COX4I2.is_internal = TRUE
CyclinB.is_internal = TRUE
CyclinD.is_internal = TRUE
CytoC.is_internal = TRUE
DAXX.is_internal = TRUE
DNA_Damage.is_internal = TRUE
DNA_Repair.is_internal = TRUE
Dsh.is_internal = TRUE
E2F1.is_internal = TRUE
eEF2.is_internal = TRUE
eEF2K.is_internal = TRUE
EGF.is_internal = TRUE
EGFR.is_internal = TRUE
EMT.is_internal = TRUE
EP300.is_internal = TRUE
ERG.is_internal = TRUE
ERK.is_internal = TRUE
ETS1.is_internal = TRUE
ETV1.is_internal = TRUE
EZH2.is_internal = TRUE
E_cadherin.is_internal = TRUE
FADD.is_internal = TRUE
FGF.is_internal = TRUE
FGFR3.is_internal = TRUE
FOS.is_internal = TRUE
FOXA1.is_internal = TRUE
FOXO.is_internal = TRUE
FRS2.is_internal = TRUE
fused_event.is_internal = TRUE
GADD45.is_internal = TRUE
GLI.is_internal = TRUE
GLUT1.is_internal = TRUE
Glycolysis.is_internal = TRUE
GSH.is_internal = TRUE
GSK3.is_internal = TRUE
HIF1.is_internal = TRUE
HSPs.is_internal = TRUE
Hypermethylation.is_internal = TRUE
Hypoxia.is_internal = TRUE
IDH1.is_internal = TRUE
IKK.is_internal = TRUE
Invasion.is_internal = TRUE
JNK.is_internal = TRUE
JUN.is_internal = TRUE
Lactic_acid.is_internal = TRUE
LDHA.is_internal = TRUE
MAP3K1_3.is_internal = TRUE
MDM2.is_internal = TRUE
MED12.is_internal = TRUE
MEK1_2.is_internal = TRUE
Metastasis.is_internal = TRUE
Migration.is_internal = TRUE
mTORC1.is_internal = TRUE
mTORC2.is_internal = TRUE
MXI1.is_internal = TRUE
MYC.is_internal = TRUE
MYC_MAX.is_internal = TRUE
NCOA3.is_internal = TRUE
NCOR1.is_internal = TRUE
NCOR2.is_internal = TRUE
NF1.is_internal = TRUE
NF_kB.is_internal = TRUE
NKX3_1.is_internal = TRUE
Nutrients.is_internal = TRUE
p14ARF.is_internal = TRUE
p15.is_internal = TRUE
p21.is_internal = TRUE
p38.is_internal = TRUE
p53.is_internal = TRUE
p70S6kab.is_internal = TRUE
p90RSK.is_internal = TRUE
PDK1.is_internal = TRUE
PHDs.is_internal = TRUE
PI3K.is_internal = TRUE
PIP3.is_internal = TRUE
PKC.is_internal = TRUE
Proliferation.is_internal = FALSE
PTCH1.is_internal = TRUE
PTEN.is_internal = TRUE
Quiescence.is_internal = FALSE
RAF.is_internal = TRUE
RAGS.is_internal = TRUE
RAS.is_internal = TRUE
RB1.is_internal = TRUE
Rheb.is_internal = TRUE
ROS.is_internal = TRUE
RTK.is_internal = TRUE
RUNX2.is_internal = TRUE
SHH.is_internal = TRUE
Slug.is_internal = TRUE
SMAD.is_internal = TRUE
SMO.is_internal = TRUE
Snail.is_internal = TRUE
SPOP.is_internal = TRUE
TAK1.is_internal = TRUE
TCF.is_internal = TRUE
TERT.is_internal = TRUE
TGFb.is_internal = TRUE
TGFBR.is_internal = TRUE
TNFalpha.is_internal = TRUE
TSC1_2.is_internal = TRUE
TWIST1.is_internal = TRUE
VEGF.is_internal = TRUE
VHL.is_internal = TRUE
WNT.is_internal = TRUE
YWHAZ.is_internal = TRUE
ZBTB17.is_internal = TRUE
[Acidosis].istate = 0.5[1], 0.5[0]
[Androgen].istate = 0.5[1], 0.5[0]
[Carcinogen].istate = 0.5[1], 0.5[0]
[Hypoxia].istate = 0.5[1], 0.5[0]
[Nutrients].istate = 0.5[1], 0.5[0]
[AKT].istate = 0.42133[1], 0.57867[0]
[AMP_ATP].istate = 0.38533[1], 0.61467[0]
[AMPK].istate = 0.49433[1], 0.5056700000000001[0]
[APAF1].istate = 0.79051[1], 0.20948999999999995[0]
[AR].istate = 0.69739[1], 0.30261000000000005[0]
[ATM].istate = 0.62169[1], 0.37831000000000004[0]
[ATR].istate = 0.48989[1], 0.5101100000000001[0]
[AXIN1].istate = 0.11479[1], 0.88521[0]
[BAD].istate = 0.19337[1], 0.80663[0]
[Bak].istate = 0.16265[1], 0.83735[0]
[BAX].istate = 0.15748[1], 0.8425199999999999[0]
[Bcl_XL].istate = 0.21102[1], 0.78898[0]
[BCL2].istate = 0.27666[1], 0.72334[0]
[beta_catenin].istate = 0.55662[1], 0.44338[0]
[BIRC5].istate = 0.5[1], 0.5[0]
[BRCA1].istate = 0.14404[1], 0.85596[0]
[BRCA2].istate = 0.7056[1], 0.2944[0]
[Caspase8].istate = 0.64112[1], 0.35888[0]
[Caspase9].istate = 0.47593[1], 0.52407[0]
[CDH2].istate = 0.85229[1], 0.14771[0]
[cFLAR].istate = 0.47075[1], 0.52925[0]
[CHK1_2].istate = 0.36642[1], 0.63358[0]
[COX4I2].istate = 0.71461[1], 0.28539000000000003[0]
[CyclinB].istate = 0.51765[1], 0.48234999999999995[0]
[CyclinD].istate = 0.405[1], 0.595[0]
[CytoC].istate = 0.71881[1], 0.28119000000000005[0]
[DAXX].istate = 0.46281[1], 0.5371900000000001[0]
[Dsh].istate = 0.2995[1], 0.7005[0]
[E_cadherin].istate = 0.6982[1], 0.30179999999999996[0]
[E2F1].istate = 0.433[1], 0.567[0]
[eEF2].istate = 0.18972[1], 0.81028[0]
[eEF2K].istate = 0.43089[1], 0.56911[0]
[EGF].istate = 0.29377[1], 0.70623[0]
[EGFR].istate = 0.47634[1], 0.52366[0]
[EP300].istate = 0.55956[1], 0.44044000000000005[0]
[ERG].istate = 0.0[1], 1.0[0]
[ERK].istate = 0.52849[1], 0.47151[0]
[ETS1].istate = 0.58625[1], 0.41374999999999995[0]
[ETV1].istate = 0.29654[1], 0.70346[0]
[EZH2].istate = 0.48399[1], 0.5160100000000001[0]
[FADD].istate = 0.29971[1], 0.7002900000000001[0]
[FGF].istate = 0.28532[1], 0.71468[0]
[FGFR3].istate = 0.50912[1], 0.49088[0]
[FOS].istate = 0.68835[1], 0.31165[0]
[FOXA1].istate = 0.70885[1], 0.29115[0]
[FOXO].istate = 0.444[1], 0.556[0]
[FRS2].istate = 0.72355[1], 0.27645[0]
[GADD45].istate = 0.19141[1], 0.80859[0]
[GLI].istate = 0.3059[1], 0.6940999999999999[0]
[GLUT1].istate = 0.34761[1], 0.65239[0]
[GSH].istate = 0.2843[1], 0.7157[0]
[GSK3].istate = 0.69948[1], 0.30052[0]
[HIF1].istate = 0.64536[1], 0.35463999999999996[0]
[HSPs].istate = 0.71452[1], 0.28547999999999996[0]
[IDH1].istate = 0.83109[1], 0.16891[0]
[IKK].istate = 0.4017[1], 0.5983[0]
[JNK].istate = 0.63253[1], 0.36746999999999996[0]
[JUN].istate = 0.80743[1], 0.19257000000000002[0]
[Lactic_acid].istate = 0.31813[1], 0.68187[0]
[LDHA].istate = 0.31813[1], 0.68187[0]
[MAP3K1_3].istate = 0.49494[1], 0.5050600000000001[0]
[MDM2].istate = 0.78167[1], 0.21833000000000002[0]
[MED12].istate = 0.46594[1], 0.53406[0]
[MEK1_2].istate = 0.29503[1], 0.70497[0]
[ZBTB17].istate = 0.13412[1], 0.86588[0]
[mTORC1].istate = 0.34414[1], 0.65586[0]
[mTORC2].istate = 0.4405[1], 0.5595[0]
[MXI1].istate = 0.5712[1], 0.42879999999999996[0]
[MYC].istate = 0.65503[1], 0.34497[0]
[MYC_MAX].istate = 0.7161[1], 0.28390000000000004[0]
[NCOA3].istate = 0.36175[1], 0.63825[0]
[NCOR1].istate = 0.72491[1], 0.27508999999999995[0]
[NCOR2].istate = 0.03661[1], 0.96339[0]
[NF_kB].istate = 0.27398[1], 0.72602[0]
[NF1].istate = 0.79614[1], 0.20386000000000004[0]
[NKX3_1].istate = 0.74032[1], 0.25968[0]
[p14ARF].istate = 0.19317[1], 0.8068299999999999[0]
[p15].istate = 0.37332[1], 0.62668[0]
[p21].istate = 0.27815[1], 0.72185[0]
[p38].istate = 0.651[1], 0.349[0]
[p53].istate = 0.64246[1], 0.35753999999999997[0]
[p70S6kab].istate = 0.61193[1], 0.38807[0]
[p90RSK].istate = 0.1556[1], 0.8444[0]
[PDK1].istate = 0.573[1], 0.42700000000000005[0]
[PHDs].istate = 0.39718[1], 0.60282[0]
[PI3K].istate = 0.48005[1], 0.51995[0]
[PIP3].istate = 0.69957[1], 0.30043[0]
[PKC].istate = 0.46892[1], 0.53108[0]
[PTCH1].istate = 0.40725[1], 0.59275[0]
[PTEN].istate = 0.76495[1], 0.23504999999999998[0]
[RAF].istate = 0.42662[1], 0.57338[0]
[RAGS].istate = 0.21197[1], 0.78803[0]
[RAS].istate = 0.70703[1], 0.29296999999999995[0]
[RB1].istate = 0.68815[1], 0.31184999999999996[0]
[Rheb].istate = 0.63823[1], 0.36177000000000004[0]
[ROS].istate = 0.31926[1], 0.68074[0]
[RTK].istate = 0.43133[1], 0.56867[0]
[RUNX2].istate = 0.17488[1], 0.82512[0]
[SHH].istate = 0.50809[1], 0.49190999999999996[0]
[Slug].istate = 0.25713[1], 0.7428699999999999[0]
[SMAD].istate = 0.67227[1], 0.32772999999999997[0]
[SMO].istate = 0.32864[1], 0.67136[0]
[Snail].istate = 0.44045[1], 0.55955[0]
[SPOP].istate = 0.64059[1], 0.35941[0]
[TAK1].istate = 0.70131[1], 0.29869[0]
[TCF].istate = 0.59307[1], 0.40693[0]
[TERT].istate = 0.60479[1], 0.39520999999999995[0]
[TGFb].istate = 0.40839[1], 0.59161[0]
[TGFBR].istate = 0.72938[1], 0.27061999999999997[0]
[TNFalpha].istate = 0.32724[1], 0.67276[0]
[TSC1_2].istate = 0.22575[1], 0.77425[0]
[TWIST1].istate = 0.65132[1], 0.34868[0]
[VEGF].istate = 0.42549[1], 0.5745100000000001[0]
[VHL].istate = 0.63138[1], 0.36861999999999995[0]
[WNT].istate = 0.30719[1], 0.6928099999999999[0]
[YWHAZ].istate = 0.69456[1], 0.30544000000000004[0]
