# Supplementary material for: Patient-specific Boolean models of signalling networks guide personalised treatments
Source: eLife. 2022 Feb 15;11:e72626. doi: 10.7554/eLife.72626 (PMC9018074; doi:10.7554/eLife.72626)
Supplement: Supplementary file 3. [file elife-72626-supp3.zip › SuppFile 3 TCGA model files/TCGA_mutCNA_RNA_models/PC_20191219_TCGA_mutCNA_RNA_146.cfg]

$u_Acidosis = 1
$d_Acidosis = 1
$u_AKT=3.86635
$d_AKT=0.25864
$u_AMP_ATP=1.0
$d_AMP_ATP=1.0
$u_AMPK=3.12509
$d_AMPK=0.31999
$u_Androgen = 1
$d_Androgen = 1
$u_Angiogenesis = 1
$d_Angiogenesis = 1
$u_Apoptosis = 1
$d_Apoptosis = 1
$u_AR=3.93881
$d_AR=0.25388
$u_AR_ERG = 1
$d_AR_ERG = 1
$u_ATM=4.61733
$d_ATM=0.21658
$u_ATR=2.23213
$d_ATR=0.448
$u_AXIN1=0.22919
$d_AXIN1=4.36319
$u_BAD=0.33052
$d_BAD=3.02554
$u_Bak=1.61427
$d_Bak=0.61948
$u_BAX=0.28503
$d_BAX=3.5084
$u_BCL2=0.45385
$d_BCL2=2.20337
$u_Bcl_XL=0.11273
$d_Bcl_XL=8.87075
$u_beta_catenin=11.51313
$d_beta_catenin=0.08686
$u_BIRC5=0.2439
$d_BIRC5=4.10004
$u_BMP2 = 1
$d_BMP2 = 1
$u_BRCA1=1.22574
$d_BRCA1=0.81583
$u_BRCA2=0.13049
$d_BRCA2=7.66342
$u_Carcinogen = 1
$d_Carcinogen = 1
$u_Caspase3 = 1
$d_Caspase3 = 1
$u_Caspase8=0.31895
$d_Caspase8=3.13529
$u_Caspase9=9.12176
$d_Caspase9=0.10963
$u_CDH2=5.92644
$d_CDH2=0.16874
$u_cFLAR=1.0
$d_cFLAR=1.0
$u_CHK1_2=0.10916
$d_CHK1_2=9.16086
$u_COX4I2=5.0448
$d_COX4I2=0.19822
$u_CyclinB=0.63622
$d_CyclinB=1.57178
$u_CyclinD=2.75203
$d_CyclinD=0.36337
$u_CytoC=0.16487
$d_CytoC=6.06538
$u_APAF1=0.38446
$d_APAF1=2.60105
$u_DAXX=0.04175
$d_DAXX=23.9521
$u_DNA_Damage = 1
$d_DNA_Damage = 1
$u_DNA_Repair = 1
$d_DNA_Repair = 1
$u_Dsh=0.98184
$d_Dsh=1.0185
$u_E2F1=0.53719
$d_E2F1=1.86154
$u_E_cadherin=0.3551
$d_E_cadherin=2.81611
$u_eEF2=3.89449
$d_eEF2=0.25677
$u_eEF2K=1.37439
$d_eEF2K=0.7276
$u_EMT = 1
$d_EMT = 1
$u_EP300=1.48798
$d_EP300=0.67205
$u_ERG=0.01
$d_ERG=100.0
$u_ERK=0.18094
$d_ERK=5.52669
$u_ETS1=0.35893
$d_ETS1=2.78606
$u_ETV1=0
$d_ETV1=0.79464
$u_EZH2=0.47294
$d_EZH2=2.11443
$u_FADD=0.53309
$d_FADD=1.87586
$u_FOS=4.02402
$d_FOS=0.24851
$u_JUN=1.87011
$d_JUN=0.53473
$u_FOXA1=0.99174
$d_FOXA1=1.00833
$u_FOXO=0
$d_FOXO=1.41289
$u_EGF=0.03127
$d_EGF=31.97953
$u_EGFR=2.29272
$d_EGFR=0.43616
$u_FGF=0.39678
$d_FGF=2.52029
$u_FGFR3=6.51828
$d_FGFR3=0.15341
$u_FRS2=0.73724
$d_FRS2=1.35641
$u_GADD45=0.42265
$d_GADD45=2.36602
$u_GLI=10.57476
$d_GLI=0.09456
$u_GLUT1=10.50772
$d_GLUT1=0.09517
$u_Glycolysis = 1
$d_Glycolysis = 1
$u_GSH=0.11696
$d_GSH=8.54993
$u_GSK3=0.62097
$d_GSK3=1.61038
$u_HIF1=14.13192
$d_HIF1=0.07076
$u_HSPs=0.9052
$d_HSPs=1.10473
$u_Hypermethylation = 1
$d_Hypermethylation = 1
$u_Hypoxia = 1
$d_Hypoxia = 1
$u_IDH1=2.58034
$d_IDH1=0.38755
$u_Invasion = 1
$d_Invasion = 1
$u_IKK=10.69846
$d_IKK=0.09347
$u_JNK=0.94528
$d_JNK=1.05789
$u_Lactic_acid=0.36869
$d_Lactic_acid=2.71231
$u_LDHA=0.36869
$d_LDHA=2.71231
$u_MAP3K1_3=0.92307
$d_MAP3K1_3=1.08334
$u_MDM2=0.46504
$d_MDM2=2.15035
$u_MED12=1.77403
$d_MED12=0.56369
$u_MEK1_2=0.49511
$d_MEK1_2=2.01975
$u_Metastasis = 1
$d_Metastasis = 1
$u_Migration = 1
$d_Migration = 1
$u_mTORC1=3.57808
$d_mTORC1=0.27948
$u_mTORC2=4.10713
$d_mTORC2=0.24348
$u_MXI1=2.09297
$d_MXI1=0.47779
$u_MYC=4.10044
$d_MYC=0.24388
$u_MYC_MAX=1.13437
$d_MYC_MAX=0.88155
$u_NCOA3=0.67575
$d_NCOA3=1.47984
$u_NCOR1=2.58939
$d_NCOR1=0.38619
$u_NCOR2=1.11591
$d_NCOR2=0.89613
$u_NF1=1.4824
$d_NF1=0.67458
$u_NF_kB=0.60865
$d_NF_kB=1.64298
$u_NKX3_1=0.73512
$d_NKX3_1=1.36032
$u_Nutrients = 1
$d_Nutrients = 1
$u_p14ARF=0.15358
$d_p14ARF=6.51126
$u_p15=0.79039
$d_p15=1.2652
$u_p21=0.52497
$d_p21=1.90487
$u_p38=2.79156
$d_p38=0.35822
$u_p53=3.03007
$d_p53=0.33003
$u_p70S6kab=0.88059
$d_p70S6kab=1.1356
$u_p90RSK=0.03741
$d_p90RSK=26.73082
$u_PDK1=1.76398
$d_PDK1=0.5669
$u_PHDs=0.24009
$d_PHDs=4.1651
$u_PI3K=1.37329
$d_PI3K=0.72818
$u_PIP3=3.42636
$d_PIP3=0.29185
$u_PKC=0.71412
$d_PKC=1.40032
$u_Proliferation = 1
$d_Proliferation = 1
$u_PTCH1=2.22253
$d_PTCH1=0.44994
$u_PTEN=1.04468
$d_PTEN=0.95723
$u_Quiescence = 1
$d_Quiescence = 1
$u_RAF=1.58592
$d_RAF=0.63055
$u_RAGS=0.0688
$d_RAGS=14.53488
$u_RAS=1.48984
$d_RAS=0.67121
$u_RB1=0
$d_RB1=19.69279
$u_Rheb=0.2999
$d_Rheb=3.33444
$u_ROS=0.41957
$d_ROS=2.38339
$u_RTK=0.9577
$d_RTK=1.04417
$u_RUNX2=0.30108
$d_RUNX2=3.32138
$u_SHH=0.33412
$d_SHH=2.99294
$u_Slug=0.07989
$d_Slug=12.51721
$u_SMAD=0.88633
$d_SMAD=1.12825
$u_SMO=4.10703
$d_SMO=0.24348
$u_Snail=2.79596
$d_Snail=0.35766
$u_SPOP=2.48256
$d_SPOP=0.40281
$u_TAK1=1.37766
$d_TAK1=0.72587
$u_TCF=1.58726
$d_TCF=0.63002
$u_TERT=0.04829
$d_TERT=20.70822
$u_TGFb=2.16732
$d_TGFb=0.4614
$u_TGFBR=2.1212
$d_TGFBR=0.47143
$u_fused_event = 1
$d_fused_event = 1
$u_TNFalpha=0.49288
$d_TNFalpha=2.02889
$u_TSC1_2=1.08958
$d_TSC1_2=0.91778
$u_TWIST1=0
$d_TWIST1=0.12485
$u_VEGF=1.54457
$d_VEGF=0.64743
$u_VHL=4.16814
$d_VHL=0.23992
$u_WNT=0.60145
$d_WNT=1.66265
$u_YWHAZ=0.08589
$d_YWHAZ=11.6428
$u_ZBTB17=0.83115
$d_ZBTB17=1.20315
discrete_time = 0
use_physrandgen = FALSE
seed_pseudorandom = 100
// sample_count = 500000
sample_count = 5000
max_time = 50
//time_tick = 0.01
time_tick = 0.1
thread_count = 1
statdist_traj_count = 100
statdist_cluster_threshold = 0.9
display_traj = 0
statdist_similarity_cache_max_size = 20000
//artificial nodes istate should be null
fused_event.istate=0
AR_ERG.istate=0	Acidosis.is_internal = TRUE
AKT.is_internal = TRUE
AMPK.is_internal = TRUE
AMP_ATP.is_internal = TRUE
Androgen.is_internal = TRUE
Angiogenesis.is_internal = TRUE
APAF1.is_internal = TRUE
Apoptosis.is_internal = FALSE
AR.is_internal = TRUE
AR_ERG.is_internal = TRUE
ATM.is_internal = TRUE
ATR.is_internal = TRUE
AXIN1.is_internal = TRUE
BAD.is_internal = TRUE
Bak.is_internal = TRUE
BAX.is_internal = TRUE
BCL2.is_internal = TRUE
Bcl_XL.is_internal = TRUE
beta_catenin.is_internal = TRUE
BIRC5.is_internal = TRUE
BMP2.is_internal = TRUE
BRCA1.is_internal = TRUE
BRCA2.is_internal = TRUE
Carcinogen.is_internal = TRUE
Caspase3.is_internal = TRUE
Caspase8.is_internal = TRUE
Caspase9.is_internal = TRUE
CDH2.is_internal = TRUE
cFLAR.is_internal = TRUE
CHK1_2.is_internal = TRUE
COX4I2.is_internal = TRUE
CyclinB.is_internal = TRUE
CyclinD.is_internal = TRUE
CytoC.is_internal = TRUE
DAXX.is_internal = TRUE
DNA_Damage.is_internal = TRUE
DNA_Repair.is_internal = TRUE
Dsh.is_internal = TRUE
E2F1.is_internal = TRUE
eEF2.is_internal = TRUE
eEF2K.is_internal = TRUE
EGF.is_internal = TRUE
EGFR.is_internal = TRUE
EMT.is_internal = TRUE
EP300.is_internal = TRUE
ERG.is_internal = TRUE
ERK.is_internal = TRUE
ETS1.is_internal = TRUE
ETV1.is_internal = TRUE
EZH2.is_internal = TRUE
E_cadherin.is_internal = TRUE
FADD.is_internal = TRUE
FGF.is_internal = TRUE
FGFR3.is_internal = TRUE
FOS.is_internal = TRUE
FOXA1.is_internal = TRUE
FOXO.is_internal = TRUE
FRS2.is_internal = TRUE
fused_event.is_internal = TRUE
GADD45.is_internal = TRUE
GLI.is_internal = TRUE
GLUT1.is_internal = TRUE
Glycolysis.is_internal = TRUE
GSH.is_internal = TRUE
GSK3.is_internal = TRUE
HIF1.is_internal = TRUE
HSPs.is_internal = TRUE
Hypermethylation.is_internal = TRUE
Hypoxia.is_internal = TRUE
IDH1.is_internal = TRUE
IKK.is_internal = TRUE
Invasion.is_internal = TRUE
JNK.is_internal = TRUE
JUN.is_internal = TRUE
Lactic_acid.is_internal = TRUE
LDHA.is_internal = TRUE
MAP3K1_3.is_internal = TRUE
MDM2.is_internal = TRUE
MED12.is_internal = TRUE
MEK1_2.is_internal = TRUE
Metastasis.is_internal = TRUE
Migration.is_internal = TRUE
mTORC1.is_internal = TRUE
mTORC2.is_internal = TRUE
MXI1.is_internal = TRUE
MYC.is_internal = TRUE
MYC_MAX.is_internal = TRUE
NCOA3.is_internal = TRUE
NCOR1.is_internal = TRUE
NCOR2.is_internal = TRUE
NF1.is_internal = TRUE
NF_kB.is_internal = TRUE
NKX3_1.is_internal = TRUE
Nutrients.is_internal = TRUE
p14ARF.is_internal = TRUE
p15.is_internal = TRUE
p21.is_internal = TRUE
p38.is_internal = TRUE
p53.is_internal = TRUE
p70S6kab.is_internal = TRUE
p90RSK.is_internal = TRUE
PDK1.is_internal = TRUE
PHDs.is_internal = TRUE
PI3K.is_internal = TRUE
PIP3.is_internal = TRUE
PKC.is_internal = TRUE
Proliferation.is_internal = FALSE
PTCH1.is_internal = TRUE
PTEN.is_internal = TRUE
Quiescence.is_internal = FALSE
RAF.is_internal = TRUE
RAGS.is_internal = TRUE
RAS.is_internal = TRUE
RB1.is_internal = TRUE
Rheb.is_internal = TRUE
ROS.is_internal = TRUE
RTK.is_internal = TRUE
RUNX2.is_internal = TRUE
SHH.is_internal = TRUE
Slug.is_internal = TRUE
SMAD.is_internal = TRUE
SMO.is_internal = TRUE
Snail.is_internal = TRUE
SPOP.is_internal = TRUE
TAK1.is_internal = TRUE
TCF.is_internal = TRUE
TERT.is_internal = TRUE
TGFb.is_internal = TRUE
TGFBR.is_internal = TRUE
TNFalpha.is_internal = TRUE
TSC1_2.is_internal = TRUE
TWIST1.is_internal = TRUE
VEGF.is_internal = TRUE
VHL.is_internal = TRUE
WNT.is_internal = TRUE
YWHAZ.is_internal = TRUE
ZBTB17.is_internal = TRUE
[Acidosis].istate = 0.5[1], 0.5[0]
[Androgen].istate = 0.5[1], 0.5[0]
[Carcinogen].istate = 0.5[1], 0.5[0]
[Hypoxia].istate = 0.5[1], 0.5[0]
[Nutrients].istate = 0.5[1], 0.5[0]
[AKT].istate = 0.64683[1], 0.35317[0]
[AMP_ATP].istate = 0.5[1], 0.5[0]
[AMPK].istate = 0.62372[1], 0.37627999999999995[0]
[APAF1].istate = 0.39621[1], 0.60379[0]
[AR].istate = 0.64884[1], 0.35116[0]
[ATM].istate = 0.6661[1], 0.3339[0]
[ATR].istate = 0.58718[1], 0.41281999999999996[0]
[AXIN1].istate = 0.34005[1], 0.65995[0]
[BAD].istate = 0.3798[1], 0.6202[0]
[Bak].istate = 0.55199[1], 0.44801[0]
[BAX].istate = 0.36372[1], 0.63628[0]
[Bcl_XL].istate = 0.26301[1], 0.73699[0]
[BCL2].istate = 0.41423[1], 0.58577[0]
[beta_catenin].istate = 0.7653[1], 0.23470000000000002[0]
[BIRC5].istate = 0.3468[1], 0.6532[0]
[BRCA1].istate = 0.5221[1], 0.4779[0]
[BRCA2].istate = 0.2789[1], 0.7211000000000001[0]
[Caspase8].istate = 0.37593[1], 0.62407[0]
[Caspase9].istate = 0.74002[1], 0.25998[0]
[CDH2].istate = 0.6932[1], 0.30679999999999996[0]
[cFLAR].istate = 0.5[1], 0.5[0]
[CHK1_2].istate = 0.25952[1], 0.74048[0]
[COX4I2].istate = 0.67571[1], 0.32428999999999997[0]
[CyclinB].istate = 0.4509[1], 0.5490999999999999[0]
[CyclinD].istate = 0.60991[1], 0.39009000000000005[0]
[CytoC].istate = 0.30429[1], 0.69571[0]
[DAXX].istate = 0.15516[1], 0.84484[0]
[Dsh].istate = 0.49801[1], 0.5019899999999999[0]
[E_cadherin].istate = 0.38759[1], 0.61241[0]
[E2F1].istate = 0.43253[1], 0.5674699999999999[0]
[eEF2].istate = 0.64761[1], 0.35239[0]
[eEF2K].istate = 0.53453[1], 0.46547000000000005[0]
[EGF].istate = 0.12377[1], 0.87623[0]
[EGFR].istate = 0.59009[1], 0.40991[0]
[EP300].istate = 0.54315[1], 0.45685[0]
[ERG].istate = 0.0[1], 1.0[0]
[ERK].istate = 0.31439[1], 0.68561[0]
[ETS1].istate = 0.38875[1], 0.6112500000000001[0]
[EZH2].istate = 0.4187[1], 0.5812999999999999[0]
[FADD].istate = 0.4317[1], 0.5683[0]
[FGF].istate = 0.39964[1], 0.60036[0]
[FGFR3].istate = 0.70353[1], 0.29647[0]
[FOS].istate = 0.65116[1], 0.34884000000000004[0]
[FOXA1].istate = 0.4991[1], 0.5009[0]
[FRS2].istate = 0.4669[1], 0.5331[0]
[GADD45].istate = 0.40649[1], 0.59351[0]
[GLI].istate = 0.75607[1], 0.24392999999999998[0]
[GLUT1].istate = 0.75538[1], 0.24461999999999995[0]
[GSH].istate = 0.267[1], 0.733[0]
[GSK3].istate = 0.44827[1], 0.55173[0]
[HIF1].istate = 0.78755[1], 0.21245000000000003[0]
[HSPs].istate = 0.48919[1], 0.51081[0]
[IDH1].istate = 0.60292[1], 0.39708[0]
[IKK].istate = 0.75733[1], 0.24267000000000005[0]
[JNK].istate = 0.49389[1], 0.5061100000000001[0]
[JUN].istate = 0.56797[1], 0.43203[0]
[Lactic_acid].istate = 0.39166[1], 0.60834[0]
[LDHA].istate = 0.39166[1], 0.60834[0]
[MAP3K1_3].istate = 0.49131[1], 0.50869[0]
[MDM2].istate = 0.41687[1], 0.5831299999999999[0]
[MED12].istate = 0.56224[1], 0.43776000000000004[0]
[MEK1_2].istate = 0.42367[1], 0.57633[0]
[ZBTB17].istate = 0.47992[1], 0.52008[0]
[mTORC1].istate = 0.63841[1], 0.36158999999999997[0]
[mTORC2].istate = 0.65338[1], 0.34662000000000004[0]
[MXI1].istate = 0.58019[1], 0.41981[0]
[MYC].istate = 0.65321[1], 0.34679000000000004[0]
[MYC_MAX].istate = 0.51369[1], 0.48631[0]
[NCOA3].istate = 0.45745[1], 0.54255[0]
[NCOR1].istate = 0.6033[1], 0.39670000000000005[0]
[NCOR2].istate = 0.51191[1], 0.48809[0]
[NF_kB].istate = 0.44609[1], 0.55391[0]
[NF1].istate = 0.54274[1], 0.45726[0]
[NKX3_1].istate = 0.46659[1], 0.5334099999999999[0]
[p14ARF].istate = 0.29659[1], 0.70341[0]
[p15].istate = 0.47446[1], 0.52554[0]
[p21].istate = 0.43003[1], 0.56997[0]
[p38].istate = 0.61146[1], 0.38854[0]
[p53].istate = 0.62036[1], 0.37964[0]
[p70S6kab].istate = 0.48619[1], 0.51381[0]
[p90RSK].istate = 0.14324[1], 0.85676[0]
[PDK1].istate = 0.56162[1], 0.43838[0]
[PHDs].istate = 0.3451[1], 0.6549[0]
[PI3K].istate = 0.53444[1], 0.46556[0]
[PIP3].istate = 0.63371[1], 0.36629[0]
[PKC].istate = 0.46344[1], 0.5365599999999999[0]
[PTCH1].istate = 0.58671[1], 0.41329000000000005[0]
[PTEN].istate = 0.50475[1], 0.49524999999999997[0]
[RAF].istate = 0.55007[1], 0.44993000000000005[0]
[RAGS].istate = 0.20939[1], 0.79061[0]
[RAS].istate = 0.54329[1], 0.45670999999999995[0]
[Rheb].istate = 0.36925[1], 0.6307499999999999[0]
[ROS].istate = 0.4057[1], 0.5943[0]
[RTK].istate = 0.49531[1], 0.5046900000000001[0]
[RUNX2].istate = 0.36967[1], 0.6303300000000001[0]
[SHH].istate = 0.38097[1], 0.61903[0]
[Slug].istate = 0.22562[1], 0.7743800000000001[0]
[SMAD].istate = 0.4869[1], 0.5131[0]
[SMO].istate = 0.65338[1], 0.34662000000000004[0]
[Snail].istate = 0.61163[1], 0.38837[0]
[SPOP].istate = 0.59872[1], 0.40127999999999997[0]
[TAK1].istate = 0.53479[1], 0.46521[0]
[TCF].istate = 0.55016[1], 0.44984[0]
[TERT].istate = 0.17097[1], 0.8290299999999999[0]
[TGFb].istate = 0.58398[1], 0.41601999999999995[0]
[TGFBR].istate = 0.58165[1], 0.41835[0]
[TNFalpha].istate = 0.42318[1], 0.57682[0]
[TSC1_2].istate = 0.50931[1], 0.49068999999999996[0]
[VEGF].istate = 0.5472[1], 0.4528[0]
[VHL].istate = 0.65499[1], 0.34501000000000004[0]
[WNT].istate = 0.4448[1], 0.5552[0]
[YWHAZ].istate = 0.23348[1], 0.76652[0]
[ETV1].istate=0[1], 1[0]
[FOXO].istate=0[1], 1[0]
[RB1].istate=0[1], 1[0]
[TWIST1].istate=0[1], 1[0]
