# Supplementary material for: Patient-specific Boolean models of signalling networks guide personalised treatments
Source: eLife. 2022 Feb 15;11:e72626. doi: 10.7554/eLife.72626 (PMC9018074; doi:10.7554/eLife.72626)
Supplement: Supplementary file 3. [file elife-72626-supp3.zip › SuppFile 3 TCGA model files/TCGA_mutCNA_RNA_models/PC_20191219_TCGA_mutCNA_RNA_147.cfg]

$u_Acidosis = 1
$d_Acidosis = 1
$u_AKT=0.70671
$d_AKT=1.41501
$u_AMP_ATP=12.21104
$d_AMP_ATP=0.08189
$u_AMPK=0.76444
$d_AMPK=1.30815
$u_Androgen = 1
$d_Androgen = 1
$u_Angiogenesis = 1
$d_Angiogenesis = 1
$u_Apoptosis = 1
$d_Apoptosis = 1
$u_AR=3.08336
$d_AR=0.32432
$u_AR_ERG = 1
$d_AR_ERG = 1
$u_ATM=2.69488
$d_ATM=0.37107
$u_ATR=16.23998
$d_ATR=0.06158
$u_AXIN1=0.42339
$d_AXIN1=2.36189
$u_BAD=0.19676
$d_BAD=5.08233
$u_Bak=6.02589
$d_Bak=0.16595
$u_BAX=0.65666
$d_BAX=1.52286
$u_BCL2=0.36336
$d_BCL2=2.75209
$u_Bcl_XL=1.10942
$d_Bcl_XL=0.90137
$u_beta_catenin=29.87856
$d_beta_catenin=0.03347
$u_BIRC5=2.39933
$d_BIRC5=0.41678
$u_BMP2 = 1
$d_BMP2 = 1
$u_BRCA1=22.04614
$d_BRCA1=0.04536
$u_BRCA2=11.35514
$d_BRCA2=0.08807
$u_Carcinogen = 1
$d_Carcinogen = 1
$u_Caspase3 = 1
$d_Caspase3 = 1
$u_Caspase8=0.81358
$d_Caspase8=1.22914
$u_Caspase9=2.00686
$d_Caspase9=0.49829
$u_CDH2=3.51978
$d_CDH2=0.28411
$u_cFLAR=23.89881
$d_cFLAR=0.04184
$u_CHK1_2=2.64888
$d_CHK1_2=0.37752
$u_COX4I2=2.0228
$d_COX4I2=0.49436
$u_CyclinB=0.98429
$d_CyclinB=1.01596
$u_CyclinD=2.41184
$d_CyclinD=0.41462
$u_CytoC=6.63353
$d_CytoC=0.15075
$u_APAF1=1.74831
$d_APAF1=0.57198
$u_DAXX=0.21683
$d_DAXX=4.61191
$u_DNA_Damage = 1
$d_DNA_Damage = 1
$u_DNA_Repair = 1
$d_DNA_Repair = 1
$u_Dsh=0.88433
$d_Dsh=1.1308
$u_E2F1=11.81761
$d_E2F1=0.08462
$u_E_cadherin=12.46074
$d_E_cadherin=0.08025
$u_eEF2=0.45678
$d_eEF2=2.18924
$u_eEF2K=0.19537
$d_eEF2K=5.11849
$u_EMT = 1
$d_EMT = 1
$u_EP300=5.56494
$d_EP300=0.1797
$u_ERG=100.0
$d_ERG=0.01
$u_ERK=0.56302
$d_ERK=1.77614
$u_ETS1=12.58783
$d_ETS1=0.07944
$u_ETV1=5.11518
$d_ETV1=0.1955
$u_EZH2=3.99832
$d_EZH2=0.25011
$u_FADD=1.26516
$d_FADD=0.79041
$u_FOS=7.2227
$d_FOS=0.13845
$u_JUN=3.98277
$d_JUN=0.25108
$u_FOXA1=0.14734
$d_FOXA1=6.78702
$u_FOXO=1.19987
$d_FOXO=0.83342
$u_EGF=0.71687
$d_EGF=1.39495
$u_EGFR=2.52052
$d_EGFR=0.39674
$u_FGF=0.48175
$d_FGF=0
$u_FGFR3=0.44811
$d_FGFR3=2.23159
$u_FRS2=4.7832
$d_FRS2=0.20907
$u_GADD45=5.05704
$d_GADD45=0.19774
$u_GLI=3.77634
$d_GLI=0.26481
$u_GLUT1=3.70208
$d_GLUT1=0.27012
$u_Glycolysis = 1
$d_Glycolysis = 1
$u_GSH=0.11293
$d_GSH=8.85504
$u_GSK3=1.89681
$d_GSK3=0.5272
$u_HIF1=1.5398
$d_HIF1=0.64943
$u_HSPs=4.65774
$d_HSPs=0.2147
$u_Hypermethylation = 1
$d_Hypermethylation = 1
$u_Hypoxia = 1
$d_Hypoxia = 1
$u_IDH1=2.48981
$d_IDH1=0.40164
$u_Invasion = 1
$d_Invasion = 1
$u_IKK=2.13019
$d_IKK=0.46944
$u_JNK=0.44084
$d_JNK=2.2684
$u_Lactic_acid=17.15729
$d_Lactic_acid=0.05828
$u_LDHA=17.15729
$d_LDHA=0.05828
$u_MAP3K1_3=5.51019
$d_MAP3K1_3=0.18148
$u_MDM2=0.56132
$d_MDM2=1.78152
$u_MED12=11.70924
$d_MED12=0.0854
$u_MEK1_2=1.3331
$d_MEK1_2=0.75013
$u_Metastasis = 1
$d_Metastasis = 1
$u_Migration = 1
$d_Migration = 1
$u_mTORC1=0.87564
$d_mTORC1=1.14202
$u_mTORC2=0.62782
$d_mTORC2=1.59281
$u_MXI1=0.09595
$d_MXI1=10.42209
$u_MYC=0.33028
$d_MYC=3.02773
$u_MYC_MAX=0.20709
$d_MYC_MAX=4.82882
$u_NCOA3=16.61339
$d_NCOA3=0.06019
$u_NCOR1=0.16742
$d_NCOR1=5.973
$u_NCOR2=0.72975
$d_NCOR2=1.37033
$u_NF1=2.16878
$d_NF1=0.46109
$u_NF_kB=0.99945
$d_NF_kB=1.00055
$u_NKX3_1=0.33416
$d_NKX3_1=2.99258
$u_Nutrients = 1
$d_Nutrients = 1
$u_p14ARF=14.2895
$d_p14ARF=0.06998
$u_p15=42.54543
$d_p15=0.0235
$u_p21=1.39734
$d_p21=0.71565
$u_p38=4.44159
$d_p38=0.22514
$u_p53=0
$d_p53=6.02482
$u_p70S6kab=0.69576
$d_p70S6kab=1.43728
$u_p90RSK=0.0279
$d_p90RSK=35.84229
$u_PDK1=2.4887
$d_PDK1=0.40182
$u_PHDs=5.2273
$d_PHDs=0.1913
$u_PI3K=2.3294
$d_PI3K=0.4293
$u_PIP3=7.84431
$d_PIP3=0.12748
$u_PKC=1.02964
$d_PKC=0.97121
$u_Proliferation = 1
$d_Proliferation = 1
$u_PTCH1=2.32245
$d_PTCH1=0.43058
$u_PTEN=0
$d_PTEN=28.12148
$u_Quiescence = 1
$d_Quiescence = 1
$u_RAF=1.47452
$d_RAF=0.67819
$u_RAGS=0.15252
$d_RAGS=6.55652
$u_RAS=0.71244
$d_RAS=1.40363
$u_RB1=0.85744
$d_RB1=1.16626
$u_Rheb=2.26667
$d_Rheb=0.44118
$u_ROS=0.57456
$d_ROS=1.74046
$u_RTK=3.71608
$d_RTK=0.2691
$u_RUNX2=3.24914
$d_RUNX2=0.30777
$u_SHH=28.14251
$d_SHH=0.03553
$u_Slug=1.38088
$d_Slug=0.72418
$u_SMAD=2.24882
$d_SMAD=0.44468
$u_SMO=0.86528
$d_SMO=1.1557
$u_Snail=3.78004
$d_Snail=0.26455
$u_SPOP=2.49972
$d_SPOP=0.40004
$u_TAK1=0.79643
$d_TAK1=1.2556
$u_TCF=2.5401
$d_TCF=0.39369
$u_TERT=0.18697
$d_TERT=5.34845
$u_TGFb=6.27228
$d_TGFb=0.15943
$u_TGFBR=2.1321
$d_TGFBR=0.46902
$u_fused_event = 1
$d_fused_event = 1
$u_TNFalpha=3.06407
$d_TNFalpha=0.32636
$u_TSC1_2=14.43093
$d_TSC1_2=0.0693
$u_TWIST1=1.0446
$d_TWIST1=0.9573
$u_VEGF=2.67414
$d_VEGF=0.37395
$u_VHL=4.97518
$d_VHL=0.201
$u_WNT=1.85144
$d_WNT=0.54012
$u_YWHAZ=0.38046
$d_YWHAZ=2.6284
$u_ZBTB17=3.45677
$d_ZBTB17=0.28929
discrete_time = 0
use_physrandgen = FALSE
seed_pseudorandom = 100
// sample_count = 500000
sample_count = 5000
max_time = 50
//time_tick = 0.01
time_tick = 0.1
thread_count = 1
statdist_traj_count = 100
statdist_cluster_threshold = 0.9
display_traj = 0
statdist_similarity_cache_max_size = 20000
//artificial nodes istate should be null
fused_event.istate=0
AR_ERG.istate=0	Acidosis.is_internal = TRUE
AKT.is_internal = TRUE
AMPK.is_internal = TRUE
AMP_ATP.is_internal = TRUE
Androgen.is_internal = TRUE
Angiogenesis.is_internal = TRUE
APAF1.is_internal = TRUE
Apoptosis.is_internal = FALSE
AR.is_internal = TRUE
AR_ERG.is_internal = TRUE
ATM.is_internal = TRUE
ATR.is_internal = TRUE
AXIN1.is_internal = TRUE
BAD.is_internal = TRUE
Bak.is_internal = TRUE
BAX.is_internal = TRUE
BCL2.is_internal = TRUE
Bcl_XL.is_internal = TRUE
beta_catenin.is_internal = TRUE
BIRC5.is_internal = TRUE
BMP2.is_internal = TRUE
BRCA1.is_internal = TRUE
BRCA2.is_internal = TRUE
Carcinogen.is_internal = TRUE
Caspase3.is_internal = TRUE
Caspase8.is_internal = TRUE
Caspase9.is_internal = TRUE
CDH2.is_internal = TRUE
cFLAR.is_internal = TRUE
CHK1_2.is_internal = TRUE
COX4I2.is_internal = TRUE
CyclinB.is_internal = TRUE
CyclinD.is_internal = TRUE
CytoC.is_internal = TRUE
DAXX.is_internal = TRUE
DNA_Damage.is_internal = TRUE
DNA_Repair.is_internal = TRUE
Dsh.is_internal = TRUE
E2F1.is_internal = TRUE
eEF2.is_internal = TRUE
eEF2K.is_internal = TRUE
EGF.is_internal = TRUE
EGFR.is_internal = TRUE
EMT.is_internal = TRUE
EP300.is_internal = TRUE
ERG.is_internal = TRUE
ERK.is_internal = TRUE
ETS1.is_internal = TRUE
ETV1.is_internal = TRUE
EZH2.is_internal = TRUE
E_cadherin.is_internal = TRUE
FADD.is_internal = TRUE
FGF.is_internal = TRUE
FGFR3.is_internal = TRUE
FOS.is_internal = TRUE
FOXA1.is_internal = TRUE
FOXO.is_internal = TRUE
FRS2.is_internal = TRUE
fused_event.is_internal = TRUE
GADD45.is_internal = TRUE
GLI.is_internal = TRUE
GLUT1.is_internal = TRUE
Glycolysis.is_internal = TRUE
GSH.is_internal = TRUE
GSK3.is_internal = TRUE
HIF1.is_internal = TRUE
HSPs.is_internal = TRUE
Hypermethylation.is_internal = TRUE
Hypoxia.is_internal = TRUE
IDH1.is_internal = TRUE
IKK.is_internal = TRUE
Invasion.is_internal = TRUE
JNK.is_internal = TRUE
JUN.is_internal = TRUE
Lactic_acid.is_internal = TRUE
LDHA.is_internal = TRUE
MAP3K1_3.is_internal = TRUE
MDM2.is_internal = TRUE
MED12.is_internal = TRUE
MEK1_2.is_internal = TRUE
Metastasis.is_internal = TRUE
Migration.is_internal = TRUE
mTORC1.is_internal = TRUE
mTORC2.is_internal = TRUE
MXI1.is_internal = TRUE
MYC.is_internal = TRUE
MYC_MAX.is_internal = TRUE
NCOA3.is_internal = TRUE
NCOR1.is_internal = TRUE
NCOR2.is_internal = TRUE
NF1.is_internal = TRUE
NF_kB.is_internal = TRUE
NKX3_1.is_internal = TRUE
Nutrients.is_internal = TRUE
p14ARF.is_internal = TRUE
p15.is_internal = TRUE
p21.is_internal = TRUE
p38.is_internal = TRUE
p53.is_internal = TRUE
p70S6kab.is_internal = TRUE
p90RSK.is_internal = TRUE
PDK1.is_internal = TRUE
PHDs.is_internal = TRUE
PI3K.is_internal = TRUE
PIP3.is_internal = TRUE
PKC.is_internal = TRUE
Proliferation.is_internal = FALSE
PTCH1.is_internal = TRUE
PTEN.is_internal = TRUE
Quiescence.is_internal = FALSE
RAF.is_internal = TRUE
RAGS.is_internal = TRUE
RAS.is_internal = TRUE
RB1.is_internal = TRUE
Rheb.is_internal = TRUE
ROS.is_internal = TRUE
RTK.is_internal = TRUE
RUNX2.is_internal = TRUE
SHH.is_internal = TRUE
Slug.is_internal = TRUE
SMAD.is_internal = TRUE
SMO.is_internal = TRUE
Snail.is_internal = TRUE
SPOP.is_internal = TRUE
TAK1.is_internal = TRUE
TCF.is_internal = TRUE
TERT.is_internal = TRUE
TGFb.is_internal = TRUE
TGFBR.is_internal = TRUE
TNFalpha.is_internal = TRUE
TSC1_2.is_internal = TRUE
TWIST1.is_internal = TRUE
VEGF.is_internal = TRUE
VHL.is_internal = TRUE
WNT.is_internal = TRUE
YWHAZ.is_internal = TRUE
ZBTB17.is_internal = TRUE
[Acidosis].istate = 0.5[1], 0.5[0]
[Androgen].istate = 0.5[1], 0.5[0]
[Carcinogen].istate = 0.5[1], 0.5[0]
[Hypoxia].istate = 0.5[1], 0.5[0]
[Nutrients].istate = 0.5[1], 0.5[0]
[AKT].istate = 0.46231[1], 0.53769[0]
[AMP_ATP].istate = 0.77169[1], 0.22831[0]
[AMPK].istate = 0.47084[1], 0.5291600000000001[0]
[APAF1].istate = 0.56065[1], 0.43935[0]
[AR].istate = 0.62226[1], 0.37773999999999996[0]
[ATM].istate = 0.60764[1], 0.39236000000000004[0]
[ATR].istate = 0.80265[1], 0.19735000000000003[0]
[AXIN1].istate = 0.40669[1], 0.59331[0]
[BAD].istate = 0.32348[1], 0.67652[0]
[Bak].istate = 0.69501[1], 0.30499[0]
[BAX].istate = 0.45433[1], 0.54567[0]
[Bcl_XL].istate = 0.51127[1], 0.48873[0]
[BCL2].istate = 0.39008[1], 0.60992[0]
[beta_catenin].istate = 0.86884[1], 0.13116000000000005[0]
[BIRC5].istate = 0.59502[1], 0.40498[0]
[BRCA1].istate = 0.83583[1], 0.16417000000000004[0]
[BRCA2].istate = 0.7638[1], 0.23619999999999997[0]
[Caspase8].istate = 0.4776[1], 0.5224[0]
[Caspase9].istate = 0.57563[1], 0.42437[0]
[CDH2].istate = 0.63663[1], 0.36336999999999997[0]
[cFLAR].istate = 0.84459[1], 0.15541000000000005[0]
[CHK1_2].istate = 0.60577[1], 0.39422999999999997[0]
[COX4I2].istate = 0.57649[1], 0.42351000000000005[0]
[CyclinB].istate = 0.49828[1], 0.5017199999999999[0]
[CyclinD].istate = 0.59559[1], 0.40441000000000005[0]
[CytoC].istate = 0.70544[1], 0.29456000000000004[0]
[DAXX].istate = 0.33403[1], 0.66597[0]
[Dsh].istate = 0.48665[1], 0.51335[0]
[E_cadherin].istate = 0.77389[1], 0.22611000000000003[0]
[E2F1].istate = 0.76813[1], 0.23187000000000002[0]
[eEF2].istate = 0.41493[1], 0.58507[0]
[eEF2K].istate = 0.32272[1], 0.67728[0]
[EGF].istate = 0.46386[1], 0.5361400000000001[0]
[EGFR].istate = 0.60037[1], 0.39963000000000004[0]
[EP300].istate = 0.68637[1], 0.31362999999999996[0]
[ERG].istate = 1.0[1], 0.0[0]
[ERK].istate = 0.43763[1], 0.56237[0]
[ETS1].istate = 0.77499[1], 0.22501000000000004[0]
[ETV1].istate = 0.67722[1], 0.32277999999999996[0]
[EZH2].istate = 0.65047[1], 0.34953[0]
[FADD].istate = 0.52554[1], 0.47446[0]
[FGFR3].istate = 0.41285[1], 0.5871500000000001[0]
[FOS].istate = 0.71467[1], 0.28533[0]
[FOXA1].istate = 0.29208[1], 0.70792[0]
[FOXO].istate = 0.51978[1], 0.48022[0]
[FRS2].istate = 0.66993[1], 0.33007[0]
[GADD45].istate = 0.67597[1], 0.32403000000000004[0]
[GLI].istate = 0.64427[1], 0.35573[0]
[GLUT1].istate = 0.64211[1], 0.35789000000000004[0]
[GSH].istate = 0.2632[1], 0.7368[0]
[GSK3].istate = 0.56951[1], 0.43049000000000004[0]
[HIF1].istate = 0.54687[1], 0.45313000000000003[0]
[HSPs].istate = 0.66704[1], 0.33296000000000003[0]
[IDH1].istate = 0.59904[1], 0.40096[0]
[IKK].istate = 0.5821[1], 0.41790000000000005[0]
[JNK].istate = 0.41107[1], 0.58893[0]
[JUN].istate = 0.65005[1], 0.34995[0]
[Lactic_acid].istate = 0.80861[1], 0.19138999999999995[0]
[LDHA].istate = 0.80861[1], 0.19138999999999995[0]
[MAP3K1_3].istate = 0.68529[1], 0.31471000000000005[0]
[MDM2].istate = 0.4373[1], 0.5627[0]
[MED12].istate = 0.76713[1], 0.23287000000000002[0]
[MEK1_2].istate = 0.53122[1], 0.46878[0]
[ZBTB17].istate = 0.63467[1], 0.36533000000000004[0]
[mTORC1].istate = 0.48558[1], 0.51442[0]
[mTORC2].istate = 0.44946[1], 0.55054[0]
[MXI1].istate = 0.24551[1], 0.75449[0]
[MYC].istate = 0.37972[1], 0.6202799999999999[0]
[MYC_MAX].istate = 0.32904[1], 0.67096[0]
[NCOA3].istate = 0.80511[1], 0.19489[0]
[NCOR1].istate = 0.30595[1], 0.6940500000000001[0]
[NCOR2].istate = 0.46579[1], 0.5342100000000001[0]
[NF_kB].istate = 0.49994[1], 0.50006[0]
[NF1].istate = 0.58405[1], 0.41595000000000004[0]
[NKX3_1].istate = 0.38099[1], 0.6190100000000001[0]
[p14ARF].istate = 0.78875[1], 0.21125000000000005[0]
[p15].istate = 0.90721[1], 0.09279000000000004[0]
[p21].istate = 0.53633[1], 0.46367[0]
[p38].istate = 0.66188[1], 0.33812[0]
[p70S6kab].istate = 0.46061[1], 0.53939[0]
[p90RSK].istate = 0.11139[1], 0.88861[0]
[PDK1].istate = 0.59899[1], 0.40101[0]
[PHDs].istate = 0.67957[1], 0.32043[0]
[PI3K].istate = 0.59181[1], 0.40819000000000005[0]
[PIP3].istate = 0.72364[1], 0.27636000000000005[0]
[PKC].istate = 0.50317[1], 0.49683[0]
[PTCH1].istate = 0.59149[1], 0.40851000000000004[0]
[RAF].istate = 0.54216[1], 0.45784[0]
[RAGS].istate = 0.29583[1], 0.70417[0]
[RAS].istate = 0.46319[1], 0.53681[0]
[RB1].istate = 0.4833[1], 0.5166999999999999[0]
[Rheb].istate = 0.58885[1], 0.41115[0]
[ROS].istate = 0.43983[1], 0.5601700000000001[0]
[RTK].istate = 0.64252[1], 0.35748[0]
[RUNX2].istate = 0.62794[1], 0.37205999999999995[0]
[SHH].istate = 0.86234[1], 0.13766[0]
[Slug].istate = 0.53504[1], 0.46496000000000004[0]
[SMAD].istate = 0.58799[1], 0.41201[0]
[SMO].istate = 0.48429[1], 0.51571[0]
[Snail].istate = 0.64437[1], 0.35563[0]
[SPOP].istate = 0.59947[1], 0.40053000000000005[0]
[TAK1].istate = 0.47529[1], 0.52471[0]
[TCF].istate = 0.60121[1], 0.39879[0]
[TERT].istate = 0.31794[1], 0.68206[0]
[TGFb].istate = 0.69936[1], 0.30064[0]
[TGFBR].istate = 0.5822[1], 0.41779999999999995[0]
[TNFalpha].istate = 0.62157[1], 0.37843000000000004[0]
[TSC1_2].istate = 0.78982[1], 0.21018000000000003[0]
[TWIST1].istate = 0.50474[1], 0.49526000000000003[0]
[VEGF].istate = 0.6068[1], 0.3932[0]
[VHL].istate = 0.6742[1], 0.3258[0]
[WNT].istate = 0.56688[1], 0.43311999999999995[0]
[YWHAZ].istate = 0.39508[1], 0.60492[0]
[FGF].istate=1[1], 0[1]
[p53].istate=0[1], 1[0]
[PTEN].istate=0[1], 1[0]
