# Supplementary material for: Patient-specific Boolean models of signalling networks guide personalised treatments
Source: eLife. 2022 Feb 15;11:e72626. doi: 10.7554/eLife.72626 (PMC9018074; doi:10.7554/eLife.72626)
Supplement: Supplementary file 3. [file elife-72626-supp3.zip › SuppFile 3 TCGA model files/TCGA_mutCNA_RNA_models/PC_20191219_TCGA_mutCNA_RNA_148.cfg]

$u_Acidosis = 1
$d_Acidosis = 1
$u_AKT=1.00991
$d_AKT=0.99019
$u_AMP_ATP=0.04873
$d_AMP_ATP=20.52124
$u_AMPK=0.35666
$d_AMPK=2.80379
$u_Androgen = 1
$d_Androgen = 1
$u_Angiogenesis = 1
$d_Angiogenesis = 1
$u_Apoptosis = 1
$d_Apoptosis = 1
$u_AR=1.24223
$d_AR=0.805
$u_AR_ERG = 1
$d_AR_ERG = 1
$u_ATM=0.06474
$d_ATM=15.4464
$u_ATR=0.04744
$d_ATR=21.07926
$u_AXIN1=0.06441
$d_AXIN1=15.52554
$u_BAD=3.00299
$d_BAD=0.333
$u_Bak=2.58576
$d_Bak=0.38673
$u_BAX=0.13714
$d_BAX=7.29182
$u_BCL2=7.40614
$d_BCL2=0.13502
$u_Bcl_XL=22.43508
$d_Bcl_XL=0.04457
$u_beta_catenin=9.4097
$d_beta_catenin=0.10627
$u_BIRC5=0.0213
$d_BIRC5=46.94836
$u_BMP2 = 1
$d_BMP2 = 1
$u_BRCA1=0.81631
$d_BRCA1=1.22502
$u_BRCA2=0.44718
$d_BRCA2=2.23624
$u_Carcinogen = 1
$d_Carcinogen = 1
$u_Caspase3 = 1
$d_Caspase3 = 1
$u_Caspase8=0.02489
$d_Caspase8=40.17678
$u_Caspase9=0.19797
$d_Caspase9=5.05127
$u_CDH2=17.09
$d_CDH2=0.05851
$u_cFLAR=0.08683
$d_cFLAR=11.51676
$u_CHK1_2=0.20976
$d_CHK1_2=4.76735
$u_COX4I2=2.87787
$d_COX4I2=0.34748
$u_CyclinB=0.07196
$d_CyclinB=13.89661
$u_CyclinD=8.51554
$d_CyclinD=0.11743
$u_CytoC=0.49565
$d_CytoC=2.01755
$u_APAF1=0.20453
$d_APAF1=4.88926
$u_DAXX=3.68791
$d_DAXX=0.27116
$u_DNA_Damage = 1
$d_DNA_Damage = 1
$u_DNA_Repair = 1
$d_DNA_Repair = 1
$u_Dsh=1.03731
$d_Dsh=0.96403
$u_E2F1=0.04115
$d_E2F1=24.30134
$u_E_cadherin=6.61508
$d_E_cadherin=0.15117
$u_eEF2=0.09076
$d_eEF2=11.01807
$u_eEF2K=15.74041
$d_eEF2K=0.06353
$u_EMT = 1
$d_EMT = 1
$u_EP300=1.73951
$d_EP300=0.57487
$u_ERG=0.01
$d_ERG=100.0
$u_ERK=4.29124
$d_ERK=0.23303
$u_ETS1=0.97186
$d_ETS1=1.02895
$u_ETV1=4.62342
$d_ETV1=0.21629
$u_EZH2=0.01245
$d_EZH2=80.32129
$u_FADD=1.17838
$d_FADD=0.84862
$u_FOS=2.35108
$d_FOS=0.42534
$u_JUN=11.79357
$d_JUN=0.08479
$u_FOXA1=0.15394
$d_FOXA1=6.49604
$u_FOXO=18.91834
$d_FOXO=0.05286
$u_EGF=1.52321
$d_EGF=0.65651
$u_EGFR=4.8122
$d_EGFR=0.20781
$u_FGF=0.23196
$d_FGF=4.31109
$u_FGFR3=0.11494
$d_FGFR3=8.70019
$u_FRS2=0.90877
$d_FRS2=1.10039
$u_GADD45=0.63033
$d_GADD45=1.58647
$u_GLI=4.41047
$d_GLI=0.22673
$u_GLUT1=3.46223
$d_GLUT1=0.28883
$u_Glycolysis = 1
$d_Glycolysis = 1
$u_GSH=6.95401
$d_GSH=0.1438
$u_GSK3=1.08007
$d_GSK3=0.92587
$u_HIF1=0.42172
$d_HIF1=2.37124
$u_HSPs=8.45745
$d_HSPs=0.11824
$u_Hypermethylation = 1
$d_Hypermethylation = 1
$u_Hypoxia = 1
$d_Hypoxia = 1
$u_IDH1=7.7457
$d_IDH1=0.1291
$u_Invasion = 1
$d_Invasion = 1
$u_IKK=0.12456
$d_IKK=8.02826
$u_JNK=0.85125
$d_JNK=1.17474
$u_Lactic_acid=0.05545
$d_Lactic_acid=18.03427
$u_LDHA=0.05545
$d_LDHA=18.03427
$u_MAP3K1_3=0.91645
$d_MAP3K1_3=1.09117
$u_MDM2=0.4718
$d_MDM2=2.11954
$u_MED12=4.10788
$d_MED12=0.24343
$u_MEK1_2=1.6031
$d_MEK1_2=0.62379
$u_Metastasis = 1
$d_Metastasis = 1
$u_Migration = 1
$d_Migration = 1
$u_mTORC1=1.0269
$d_mTORC1=0.9738
$u_mTORC2=1.26299
$d_mTORC2=0.79177
$u_MXI1=5.1997
$d_MXI1=0.19232
$u_MYC=0.02015
$d_MYC=49.62779
$u_MYC_MAX=0.63325
$d_MYC_MAX=1.57916
$u_NCOA3=0.51657
$d_NCOA3=1.93585
$u_NCOR1=3.59187
$d_NCOR1=0.27841
$u_NCOR2=0.36619
$d_NCOR2=2.73082
$u_NF1=2.68833
$d_NF1=0.37198
$u_NF_kB=0.11205
$d_NF_kB=8.92459
$u_NKX3_1=2.19419
$d_NKX3_1=0.45575
$u_Nutrients = 1
$d_Nutrients = 1
$u_p14ARF=0.07102
$d_p14ARF=14.08054
$u_p15=3.92125
$d_p15=0.25502
$u_p21=1.70158
$d_p21=0.58769
$u_p38=1.39285
$d_p38=0.71795
$u_p53=0.10261
$d_p53=9.74564
$u_p70S6kab=0.17692
$d_p70S6kab=5.65227
$u_p90RSK=0.48388
$d_p90RSK=2.06663
$u_PDK1=0.03735
$d_PDK1=26.77376
$u_PHDs=0.69668
$d_PHDs=1.43538
$u_PI3K=0.55582
$d_PI3K=1.79914
$u_PIP3=0.31967
$d_PIP3=3.12823
$u_PKC=1.1612
$d_PKC=0.86118
$u_Proliferation = 1
$d_Proliferation = 1
$u_PTCH1=1.00759
$d_PTCH1=0.99247
$u_PTEN=9.14607
$d_PTEN=0.10934
$u_Quiescence = 1
$d_Quiescence = 1
$u_RAF=3.79363
$d_RAF=0.2636
$u_RAGS=0.16457
$d_RAGS=6.07644
$u_RAS=0.32036
$d_RAS=3.12149
$u_RB1=1.89964
$d_RB1=0.52642
$u_Rheb=0.34478
$d_Rheb=2.9004
$u_ROS=0.1282
$d_ROS=7.80031
$u_RTK=1.3966
$d_RTK=0.71602
$u_RUNX2=0.672
$d_RUNX2=1.4881
$u_SHH=1.001
$d_SHH=0.999
$u_Slug=21.89174
$d_Slug=0.04568
$u_SMAD=7.5312
$d_SMAD=0.13278
$u_SMO=1.71481
$d_SMO=0.58315
$u_Snail=0.61219
$d_Snail=1.63348
$u_SPOP=59.98782
$d_SPOP=0.01667
$u_TAK1=0.48755
$d_TAK1=2.05107
$u_TCF=4.9982
$d_TCF=0.20007
$u_TERT=0.04829
$d_TERT=20.70822
$u_TGFb=2.31547
$d_TGFb=0.43188
$u_TGFBR=3.54175
$d_TGFBR=0.28235
$u_fused_event = 1
$d_fused_event = 1
$u_TNFalpha=0.66114
$d_TNFalpha=1.51254
$u_TSC1_2=0.13164
$d_TSC1_2=7.59648
$u_TWIST1=0.03101
$d_TWIST1=32.24766
$u_VEGF=2.41573
$d_VEGF=0.41395
$u_VHL=0.08205
$d_VHL=12.18769
$u_WNT=1.0215
$d_WNT=0.97895
$u_YWHAZ=0.45624
$d_YWHAZ=2.19183
$u_ZBTB17=1.26386
$d_ZBTB17=0.79123
discrete_time = 0
use_physrandgen = FALSE
seed_pseudorandom = 100
// sample_count = 500000
sample_count = 5000
max_time = 50
//time_tick = 0.01
time_tick = 0.1
thread_count = 1
statdist_traj_count = 100
statdist_cluster_threshold = 0.9
display_traj = 0
statdist_similarity_cache_max_size = 20000
//artificial nodes istate should be null
fused_event.istate=0
AR_ERG.istate=0	Acidosis.is_internal = TRUE
AKT.is_internal = TRUE
AMPK.is_internal = TRUE
AMP_ATP.is_internal = TRUE
Androgen.is_internal = TRUE
Angiogenesis.is_internal = TRUE
APAF1.is_internal = TRUE
Apoptosis.is_internal = FALSE
AR.is_internal = TRUE
AR_ERG.is_internal = TRUE
ATM.is_internal = TRUE
ATR.is_internal = TRUE
AXIN1.is_internal = TRUE
BAD.is_internal = TRUE
Bak.is_internal = TRUE
BAX.is_internal = TRUE
BCL2.is_internal = TRUE
Bcl_XL.is_internal = TRUE
beta_catenin.is_internal = TRUE
BIRC5.is_internal = TRUE
BMP2.is_internal = TRUE
BRCA1.is_internal = TRUE
BRCA2.is_internal = TRUE
Carcinogen.is_internal = TRUE
Caspase3.is_internal = TRUE
Caspase8.is_internal = TRUE
Caspase9.is_internal = TRUE
CDH2.is_internal = TRUE
cFLAR.is_internal = TRUE
CHK1_2.is_internal = TRUE
COX4I2.is_internal = TRUE
CyclinB.is_internal = TRUE
CyclinD.is_internal = TRUE
CytoC.is_internal = TRUE
DAXX.is_internal = TRUE
DNA_Damage.is_internal = TRUE
DNA_Repair.is_internal = TRUE
Dsh.is_internal = TRUE
E2F1.is_internal = TRUE
eEF2.is_internal = TRUE
eEF2K.is_internal = TRUE
EGF.is_internal = TRUE
EGFR.is_internal = TRUE
EMT.is_internal = TRUE
EP300.is_internal = TRUE
ERG.is_internal = TRUE
ERK.is_internal = TRUE
ETS1.is_internal = TRUE
ETV1.is_internal = TRUE
EZH2.is_internal = TRUE
E_cadherin.is_internal = TRUE
FADD.is_internal = TRUE
FGF.is_internal = TRUE
FGFR3.is_internal = TRUE
FOS.is_internal = TRUE
FOXA1.is_internal = TRUE
FOXO.is_internal = TRUE
FRS2.is_internal = TRUE
fused_event.is_internal = TRUE
GADD45.is_internal = TRUE
GLI.is_internal = TRUE
GLUT1.is_internal = TRUE
Glycolysis.is_internal = TRUE
GSH.is_internal = TRUE
GSK3.is_internal = TRUE
HIF1.is_internal = TRUE
HSPs.is_internal = TRUE
Hypermethylation.is_internal = TRUE
Hypoxia.is_internal = TRUE
IDH1.is_internal = TRUE
IKK.is_internal = TRUE
Invasion.is_internal = TRUE
JNK.is_internal = TRUE
JUN.is_internal = TRUE
Lactic_acid.is_internal = TRUE
LDHA.is_internal = TRUE
MAP3K1_3.is_internal = TRUE
MDM2.is_internal = TRUE
MED12.is_internal = TRUE
MEK1_2.is_internal = TRUE
Metastasis.is_internal = TRUE
Migration.is_internal = TRUE
mTORC1.is_internal = TRUE
mTORC2.is_internal = TRUE
MXI1.is_internal = TRUE
MYC.is_internal = TRUE
MYC_MAX.is_internal = TRUE
NCOA3.is_internal = TRUE
NCOR1.is_internal = TRUE
NCOR2.is_internal = TRUE
NF1.is_internal = TRUE
NF_kB.is_internal = TRUE
NKX3_1.is_internal = TRUE
Nutrients.is_internal = TRUE
p14ARF.is_internal = TRUE
p15.is_internal = TRUE
p21.is_internal = TRUE
p38.is_internal = TRUE
p53.is_internal = TRUE
p70S6kab.is_internal = TRUE
p90RSK.is_internal = TRUE
PDK1.is_internal = TRUE
PHDs.is_internal = TRUE
PI3K.is_internal = TRUE
PIP3.is_internal = TRUE
PKC.is_internal = TRUE
Proliferation.is_internal = FALSE
PTCH1.is_internal = TRUE
PTEN.is_internal = TRUE
Quiescence.is_internal = FALSE
RAF.is_internal = TRUE
RAGS.is_internal = TRUE
RAS.is_internal = TRUE
RB1.is_internal = TRUE
Rheb.is_internal = TRUE
ROS.is_internal = TRUE
RTK.is_internal = TRUE
RUNX2.is_internal = TRUE
SHH.is_internal = TRUE
Slug.is_internal = TRUE
SMAD.is_internal = TRUE
SMO.is_internal = TRUE
Snail.is_internal = TRUE
SPOP.is_internal = TRUE
TAK1.is_internal = TRUE
TCF.is_internal = TRUE
TERT.is_internal = TRUE
TGFb.is_internal = TRUE
TGFBR.is_internal = TRUE
TNFalpha.is_internal = TRUE
TSC1_2.is_internal = TRUE
TWIST1.is_internal = TRUE
VEGF.is_internal = TRUE
VHL.is_internal = TRUE
WNT.is_internal = TRUE
YWHAZ.is_internal = TRUE
ZBTB17.is_internal = TRUE
[Acidosis].istate = 0.5[1], 0.5[0]
[Androgen].istate = 0.5[1], 0.5[0]
[Carcinogen].istate = 0.5[1], 0.5[0]
[Hypoxia].istate = 0.5[1], 0.5[0]
[Nutrients].istate = 0.5[1], 0.5[0]
[AKT].istate = 0.50107[1], 0.49893[0]
[AMP_ATP].istate = 0.17195[1], 0.82805[0]
[AMPK].istate = 0.38806[1], 0.6119399999999999[0]
[APAF1].istate = 0.32769[1], 0.67231[0]
[AR].istate = 0.52355[1], 0.47645000000000004[0]
[ATM].istate = 0.20279[1], 0.79721[0]
[ATR].istate = 0.16903[1], 0.83097[0]
[AXIN1].istate = 0.20223[1], 0.79777[0]
[BAD].istate = 0.61939[1], 0.38061[0]
[Bak].istate = 0.60315[1], 0.39685000000000004[0]
[BAX].istate = 0.28429[1], 0.7157100000000001[0]
[Bcl_XL].istate = 0.83773[1], 0.16227000000000003[0]
[BCL2].istate = 0.7174[1], 0.28259999999999996[0]
[beta_catenin].istate = 0.74339[1], 0.25661[0]
[BIRC5].istate = 0.08211[1], 0.91789[0]
[BRCA1].istate = 0.47796[1], 0.5220400000000001[0]
[BRCA2].istate = 0.41262[1], 0.58738[0]
[Caspase8].istate = 0.09901[1], 0.90099[0]
[Caspase9].istate = 0.32415[1], 0.6758500000000001[0]
[CDH2].istate = 0.80819[1], 0.19181000000000004[0]
[cFLAR].istate = 0.23467[1], 0.7653300000000001[0]
[CHK1_2].istate = 0.33043[1], 0.66957[0]
[COX4I2].istate = 0.61477[1], 0.38522999999999996[0]
[CyclinB].istate = 0.21428[1], 0.78572[0]
[CyclinD].istate = 0.73255[1], 0.26744999999999997[0]
[CytoC].istate = 0.42379[1], 0.57621[0]
[DAXX].istate = 0.64169[1], 0.35831[0]
[Dsh].istate = 0.50398[1], 0.49602[0]
[E_cadherin].istate = 0.70513[1], 0.29486999999999997[0]
[E2F1].istate = 0.1536[1], 0.8464[0]
[eEF2].istate = 0.23947[1], 0.76053[0]
[eEF2K].istate = 0.79925[1], 0.20074999999999998[0]
[EGF].istate = 0.54569[1], 0.45431[0]
[EGFR].istate = 0.67059[1], 0.32941[0]
[EP300].istate = 0.56011[1], 0.43989[0]
[ERG].istate = 0.0[1], 1.0[0]
[ERK].istate = 0.65815[1], 0.34185[0]
[ETS1].istate = 0.4969[1], 0.5031[0]
[ETV1].istate = 0.66624[1], 0.33375999999999995[0]
[EZH2].istate = 0.02375[1], 0.97625[0]
[FADD].istate = 0.51782[1], 0.48218000000000005[0]
[FGF].istate = 0.34135[1], 0.65865[0]
[FGFR3].istate = 0.26511[1], 0.73489[0]
[FOS].istate = 0.59282[1], 0.40718[0]
[FOXA1].istate = 0.29684[1], 0.70316[0]
[FOXO].istate = 0.81922[1], 0.18078000000000005[0]
[FRS2].istate = 0.48961[1], 0.51039[0]
[GADD45].istate = 0.44989[1], 0.55011[0]
[GLI].istate = 0.66112[1], 0.33887999999999996[0]
[GLUT1].istate = 0.63484[1], 0.36516000000000004[0]
[GSH].istate = 0.71056[1], 0.28944000000000003[0]
[GSK3].istate = 0.50836[1], 0.49163999999999997[0]
[HIF1].istate = 0.40626[1], 0.5937399999999999[0]
[HSPs].istate = 0.73181[1], 0.26819000000000004[0]
[IDH1].istate = 0.72227[1], 0.27773000000000003[0]
[IKK].istate = 0.27385[1], 0.7261500000000001[0]
[JNK].istate = 0.48251[1], 0.51749[0]
[JUN].istate = 0.76791[1], 0.23209000000000002[0]
[Lactic_acid].istate = 0.18597[1], 0.81403[0]
[LDHA].istate = 0.18597[1], 0.81403[0]
[MAP3K1_3].istate = 0.49053[1], 0.50947[0]
[MDM2].istate = 0.41844[1], 0.5815600000000001[0]
[MED12].istate = 0.6534[1], 0.3466[0]
[MEK1_2].istate = 0.55124[1], 0.44876000000000005[0]
[ZBTB17].istate = 0.52542[1], 0.47458[0]
[mTORC1].istate = 0.50288[1], 0.49712[0]
[mTORC2].istate = 0.52535[1], 0.47465[0]
[MXI1].istate = 0.67899[1], 0.32101[0]
[MYC].istate = 0.07606[1], 0.92394[0]
[MYC_MAX].istate = 0.45039[1], 0.5496099999999999[0]
[NCOA3].istate = 0.42828[1], 0.57172[0]
[NCOR1].istate = 0.63883[1], 0.36117[0]
[NCOR2].istate = 0.39093[1], 0.60907[0]
[NF_kB].istate = 0.26235[1], 0.7376499999999999[0]
[NF1].istate = 0.60737[1], 0.39263000000000003[0]
[NKX3_1].istate = 0.58532[1], 0.41468000000000005[0]
[p14ARF].istate = 0.21285[1], 0.78715[0]
[p15].istate = 0.64836[1], 0.35163999999999995[0]
[p21].istate = 0.55771[1], 0.44228999999999996[0]
[p38].istate = 0.53598[1], 0.46402[0]
[p53].istate = 0.2528[1], 0.7472[0]
[p70S6kab].istate = 0.31194[1], 0.68806[0]
[p90RSK].istate = 0.42118[1], 0.57882[0]
[PDK1].istate = 0.14306[1], 0.85694[0]
[PHDs].istate = 0.46076[1], 0.5392399999999999[0]
[PI3K].istate = 0.43623[1], 0.56377[0]
[PIP3].istate = 0.37618[1], 0.62382[0]
[PKC].istate = 0.51623[1], 0.48377000000000003[0]
[PTCH1].istate = 0.50082[1], 0.49917999999999996[0]
[PTEN].istate = 0.74031[1], 0.25969[0]
[RAF].istate = 0.64476[1], 0.35524[0]
[RAGS].istate = 0.30409[1], 0.69591[0]
[RAS].istate = 0.37641[1], 0.62359[0]
[RB1].istate = 0.56967[1], 0.43033[0]
[Rheb].istate = 0.38439[1], 0.61561[0]
[ROS].istate = 0.27697[1], 0.7230300000000001[0]
[RTK].istate = 0.53627[1], 0.46373[0]
[RUNX2].istate = 0.45684[1], 0.54316[0]
[SHH].istate = 0.50011[1], 0.49988999999999995[0]
[Slug].istate = 0.83507[1], 0.16493000000000002[0]
[SMAD].istate = 0.71922[1], 0.28078000000000003[0]
[SMO].istate = 0.55855[1], 0.44145[0]
[Snail].istate = 0.44672[1], 0.55328[0]
[SPOP].istate = 0.94452[1], 0.055479999999999974[0]
[TAK1].istate = 0.42201[1], 0.57799[0]
[TCF].istate = 0.6747[1], 0.32530000000000003[0]
[TERT].istate = 0.17097[1], 0.8290299999999999[0]
[TGFb].istate = 0.59116[1], 0.40884[0]
[TGFBR].istate = 0.6373[1], 0.3627[0]
[TNFalpha].istate = 0.45507[1], 0.54493[0]
[TSC1_2].istate = 0.27985[1], 0.7201500000000001[0]
[TWIST1].istate = 0.12287[1], 0.87713[0]
[VEGF].istate = 0.59576[1], 0.40424000000000004[0]
[VHL].istate = 0.22851[1], 0.77149[0]
[WNT].istate = 0.50231[1], 0.49768999999999997[0]
[YWHAZ].istate = 0.4148[1], 0.5851999999999999[0]
