# Supplementary material for: Patient-specific Boolean models of signalling networks guide personalised treatments
Source: eLife. 2022 Feb 15;11:e72626. doi: 10.7554/eLife.72626 (PMC9018074; doi:10.7554/eLife.72626)
Supplement: Supplementary file 3. [file elife-72626-supp3.zip › SuppFile 3 TCGA model files/TCGA_mutCNA_RNA_models/PC_20191219_TCGA_mutCNA_RNA_149.cfg]

$u_Acidosis = 1
$d_Acidosis = 1
$u_AKT=1.80664
$d_AKT=0.55351
$u_AMP_ATP=0.52194
$d_AMP_ATP=1.91593
$u_AMPK=0.2457
$d_AMPK=4.07
$u_Androgen = 1
$d_Androgen = 1
$u_Angiogenesis = 1
$d_Angiogenesis = 1
$u_Apoptosis = 1
$d_Apoptosis = 1
$u_AR=0.05891
$d_AR=16.97505
$u_AR_ERG = 1
$d_AR_ERG = 1
$u_ATM=0.09182
$d_ATM=10.89087
$u_ATR=0.6688
$d_ATR=1.49522
$u_AXIN1=6.6277
$d_AXIN1=0.15088
$u_BAD=30.41261
$d_BAD=0.03288
$u_Bak=1.28756
$d_Bak=0.77666
$u_BAX=5.2941
$d_BAX=0.18889
$u_BCL2=0.08123
$d_BCL2=12.31072
$u_Bcl_XL=3.78643
$d_Bcl_XL=0.2641
$u_beta_catenin=0.01834
$d_beta_catenin=54.52563
$u_BIRC5=4.51424
$d_BIRC5=0.22152
$u_BMP2 = 1
$d_BMP2 = 1
$u_BRCA1=0.47772
$d_BRCA1=2.09328
$u_BRCA2=0.17884
$d_BRCA2=5.59159
$u_Carcinogen = 1
$d_Carcinogen = 1
$u_Caspase3 = 1
$d_Caspase3 = 1
$u_Caspase8=0.06031
$d_Caspase8=16.581
$u_Caspase9=18.34055
$d_Caspase9=0.05452
$u_CDH2=1.4713
$d_CDH2=0.67967
$u_cFLAR=0.03198
$d_cFLAR=31.26954
$u_CHK1_2=4.94933
$d_CHK1_2=0.20205
$u_COX4I2=0.57764
$d_COX4I2=1.73118
$u_CyclinB=0.76279
$d_CyclinB=1.31098
$u_CyclinD=0.64712
$d_CyclinD=1.54531
$u_CytoC=0.53846
$d_CytoC=1.85715
$u_APAF1=0.07315
$d_APAF1=13.67054
$u_DAXX=34.96315
$d_DAXX=0.0286
$u_DNA_Damage = 1
$d_DNA_Damage = 1
$u_DNA_Repair = 1
$d_DNA_Repair = 1
$u_Dsh=6.26086
$d_Dsh=0.15972
$u_E2F1=1.86653
$d_E2F1=0.53575
$u_E_cadherin=0.25982
$d_E_cadherin=3.84882
$u_eEF2=4.02266
$d_eEF2=0.24859
$u_eEF2K=3.19096
$d_eEF2K=0.31339
$u_EMT = 1
$d_EMT = 1
$u_EP300=0.07624
$d_EP300=13.11647
$u_ERG=0.01
$d_ERG=100.0
$u_ERK=0.18496
$d_ERK=5.40657
$u_ETS1=0.03816
$d_ETS1=26.20545
$u_ETV1=0.06458
$d_ETV1=15.48467
$u_EZH2=1.39958
$d_EZH2=0.7145
$u_FADD=3.6006
$d_FADD=0.27773
$u_FOS=0.93671
$d_FOS=1.06757
$u_JUN=2.13054
$d_JUN=0.46936
$u_FOXA1=0.52347
$d_FOXA1=1.91033
$u_FOXO=0
$d_FOXO=7.28863
$u_EGF=8.44921
$d_EGF=0.11835
$u_EGFR=0.23864
$d_EGFR=4.19041
$u_FGF=0.06496
$d_FGF=15.39409
$u_FGFR3=9.01063
$d_FGFR3=0.11098
$u_FRS2=0.04891
$d_FRS2=20.44572
$u_GADD45=0.10614
$d_GADD45=9.42152
$u_GLI=0
$d_GLI=15.08523
$u_GLUT1=11.97511
$d_GLUT1=0.08351
$u_Glycolysis = 1
$d_Glycolysis = 1
$u_GSH=22.23675
$d_GSH=0.04497
$u_GSK3=0.63624
$d_GSK3=1.57173
$u_HIF1=0.19781
$d_HIF1=5.05536
$u_HSPs=6.40383
$d_HSPs=0.15616
$u_Hypermethylation = 1
$d_Hypermethylation = 1
$u_Hypoxia = 1
$d_Hypoxia = 1
$u_IDH1=16.14095
$d_IDH1=0.06195
$u_Invasion = 1
$d_Invasion = 1
$u_IKK=1.09833
$d_IKK=0.91047
$u_JNK=0.75919
$d_JNK=1.31719
$u_Lactic_acid=0.59321
$d_Lactic_acid=1.68574
$u_LDHA=0.59321
$d_LDHA=1.68574
$u_MAP3K1_3=0
$d_MAP3K1_3=14.43835
$u_MDM2=0.41968
$d_MDM2=2.38277
$u_MED12=0.11277
$d_MED12=8.86761
$u_MEK1_2=23.56539
$d_MEK1_2=0.04244
$u_Metastasis = 1
$d_Metastasis = 1
$u_Migration = 1
$d_Migration = 1
$u_mTORC1=2.43795
$d_mTORC1=0.41018
$u_mTORC2=0
$d_mTORC2=1.06367
$u_MXI1=0.1033
$d_MXI1=9.68054
$u_MYC=0.21206
$d_MYC=4.71565
$u_MYC_MAX=0.66333
$d_MYC_MAX=1.50755
$u_NCOA3=0.03156
$d_NCOA3=31.68568
$u_NCOR1=0.06458
$d_NCOR1=15.48467
$u_NCOR2=0.07695
$d_NCOR2=12.99545
$u_NF1=0.06086
$d_NF1=16.43115
$u_NF_kB=0.47655
$d_NF_kB=2.09842
$u_NKX3_1=2.34207
$d_NKX3_1=0.42697
$u_Nutrients = 1
$d_Nutrients = 1
$u_p14ARF=0.09402
$d_p14ARF=10.63603
$u_p15=0.57096
$d_p15=1.75144
$u_p21=1.48388
$d_p21=0.67391
$u_p38=0.02994
$d_p38=33.40013
$u_p53=1.29978
$d_p53=0.76936
$u_p70S6kab=1.93833
$d_p70S6kab=0.51591
$u_p90RSK=3.98028
$d_p90RSK=0.25124
$u_PDK1=0.12368
$d_PDK1=8.08538
$u_PHDs=2.93684
$d_PHDs=0.3405
$u_PI3K=0.21935
$d_PI3K=4.55892
$u_PIP3=0.14872
$d_PIP3=6.72405
$u_PKC=0.21092
$d_PKC=4.74113
$u_Proliferation = 1
$d_Proliferation = 1
$u_PTCH1=0.05377
$d_PTCH1=18.59773
$u_PTEN=0.28879
$d_PTEN=3.46272
$u_Quiescence = 1
$d_Quiescence = 1
$u_RAF=0.83594
$d_RAF=1.19626
$u_RAGS=0.02913
$d_RAGS=34.32887
$u_RAS=0.31236
$d_RAS=3.20143
$u_RB1=0.20853
$d_RB1=4.79547
$u_Rheb=6.86891
$d_Rheb=0.14558
$u_ROS=0.71672
$d_ROS=1.39525
$u_RTK=0
$d_RTK=3.14376
$u_RUNX2=0.95436
$d_RUNX2=1.04782
$u_SHH=0.09492
$d_SHH=10.53519
$u_Slug=2.20747
$d_Slug=0.45301
$u_SMAD=0.03971
$d_SMAD=25.18257
$u_SMO=0.39722
$d_SMO=2.5175
$u_Snail=0.17523
$d_Snail=5.70679
$u_SPOP=0
$d_SPOP=6.00204
$u_TAK1=0
$d_TAK1=57.37235
$u_TCF=0.05989
$d_TCF=16.69728
$u_TERT=1.93533
$d_TERT=0.51671
$u_TGFb=0.27684
$d_TGFb=3.61219
$u_TGFBR=0.05019
$d_TGFBR=19.92429
$u_fused_event = 1
$d_fused_event = 1
$u_TNFalpha=0.38593
$d_TNFalpha=2.59114
$u_TSC1_2=0.82894
$d_TSC1_2=1.20636
$u_TWIST1=0.81601
$d_TWIST1=1.22548
$u_VEGF=3.03278
$d_VEGF=0.32973
$u_VHL=0.0503
$d_VHL=19.88072
$u_WNT=0.51917
$d_WNT=1.92615
$u_YWHAZ=0.14424
$d_YWHAZ=6.93289
$u_ZBTB17=14.4973
$d_ZBTB17=0.06898
discrete_time = 0
use_physrandgen = FALSE
seed_pseudorandom = 100
// sample_count = 500000
sample_count = 5000
max_time = 50
//time_tick = 0.01
time_tick = 0.1
thread_count = 1
statdist_traj_count = 100
statdist_cluster_threshold = 0.9
display_traj = 0
statdist_similarity_cache_max_size = 20000
//artificial nodes istate should be null
fused_event.istate=0
AR_ERG.istate=0	Acidosis.is_internal = TRUE
AKT.is_internal = TRUE
AMPK.is_internal = TRUE
AMP_ATP.is_internal = TRUE
Androgen.is_internal = TRUE
Angiogenesis.is_internal = TRUE
APAF1.is_internal = TRUE
Apoptosis.is_internal = FALSE
AR.is_internal = TRUE
AR_ERG.is_internal = TRUE
ATM.is_internal = TRUE
ATR.is_internal = TRUE
AXIN1.is_internal = TRUE
BAD.is_internal = TRUE
Bak.is_internal = TRUE
BAX.is_internal = TRUE
BCL2.is_internal = TRUE
Bcl_XL.is_internal = TRUE
beta_catenin.is_internal = TRUE
BIRC5.is_internal = TRUE
BMP2.is_internal = TRUE
BRCA1.is_internal = TRUE
BRCA2.is_internal = TRUE
Carcinogen.is_internal = TRUE
Caspase3.is_internal = TRUE
Caspase8.is_internal = TRUE
Caspase9.is_internal = TRUE
CDH2.is_internal = TRUE
cFLAR.is_internal = TRUE
CHK1_2.is_internal = TRUE
COX4I2.is_internal = TRUE
CyclinB.is_internal = TRUE
CyclinD.is_internal = TRUE
CytoC.is_internal = TRUE
DAXX.is_internal = TRUE
DNA_Damage.is_internal = TRUE
DNA_Repair.is_internal = TRUE
Dsh.is_internal = TRUE
E2F1.is_internal = TRUE
eEF2.is_internal = TRUE
eEF2K.is_internal = TRUE
EGF.is_internal = TRUE
EGFR.is_internal = TRUE
EMT.is_internal = TRUE
EP300.is_internal = TRUE
ERG.is_internal = TRUE
ERK.is_internal = TRUE
ETS1.is_internal = TRUE
ETV1.is_internal = TRUE
EZH2.is_internal = TRUE
E_cadherin.is_internal = TRUE
FADD.is_internal = TRUE
FGF.is_internal = TRUE
FGFR3.is_internal = TRUE
FOS.is_internal = TRUE
FOXA1.is_internal = TRUE
FOXO.is_internal = TRUE
FRS2.is_internal = TRUE
fused_event.is_internal = TRUE
GADD45.is_internal = TRUE
GLI.is_internal = TRUE
GLUT1.is_internal = TRUE
Glycolysis.is_internal = TRUE
GSH.is_internal = TRUE
GSK3.is_internal = TRUE
HIF1.is_internal = TRUE
HSPs.is_internal = TRUE
Hypermethylation.is_internal = TRUE
Hypoxia.is_internal = TRUE
IDH1.is_internal = TRUE
IKK.is_internal = TRUE
Invasion.is_internal = TRUE
JNK.is_internal = TRUE
JUN.is_internal = TRUE
Lactic_acid.is_internal = TRUE
LDHA.is_internal = TRUE
MAP3K1_3.is_internal = TRUE
MDM2.is_internal = TRUE
MED12.is_internal = TRUE
MEK1_2.is_internal = TRUE
Metastasis.is_internal = TRUE
Migration.is_internal = TRUE
mTORC1.is_internal = TRUE
mTORC2.is_internal = TRUE
MXI1.is_internal = TRUE
MYC.is_internal = TRUE
MYC_MAX.is_internal = TRUE
NCOA3.is_internal = TRUE
NCOR1.is_internal = TRUE
NCOR2.is_internal = TRUE
NF1.is_internal = TRUE
NF_kB.is_internal = TRUE
NKX3_1.is_internal = TRUE
Nutrients.is_internal = TRUE
p14ARF.is_internal = TRUE
p15.is_internal = TRUE
p21.is_internal = TRUE
p38.is_internal = TRUE
p53.is_internal = TRUE
p70S6kab.is_internal = TRUE
p90RSK.is_internal = TRUE
PDK1.is_internal = TRUE
PHDs.is_internal = TRUE
PI3K.is_internal = TRUE
PIP3.is_internal = TRUE
PKC.is_internal = TRUE
Proliferation.is_internal = FALSE
PTCH1.is_internal = TRUE
PTEN.is_internal = TRUE
Quiescence.is_internal = FALSE
RAF.is_internal = TRUE
RAGS.is_internal = TRUE
RAS.is_internal = TRUE
RB1.is_internal = TRUE
Rheb.is_internal = TRUE
ROS.is_internal = TRUE
RTK.is_internal = TRUE
RUNX2.is_internal = TRUE
SHH.is_internal = TRUE
Slug.is_internal = TRUE
SMAD.is_internal = TRUE
SMO.is_internal = TRUE
Snail.is_internal = TRUE
SPOP.is_internal = TRUE
TAK1.is_internal = TRUE
TCF.is_internal = TRUE
TERT.is_internal = TRUE
TGFb.is_internal = TRUE
TGFBR.is_internal = TRUE
TNFalpha.is_internal = TRUE
TSC1_2.is_internal = TRUE
TWIST1.is_internal = TRUE
VEGF.is_internal = TRUE
VHL.is_internal = TRUE
WNT.is_internal = TRUE
YWHAZ.is_internal = TRUE
ZBTB17.is_internal = TRUE
[Acidosis].istate = 0.5[1], 0.5[0]
[Androgen].istate = 0.5[1], 0.5[0]
[Carcinogen].istate = 0.5[1], 0.5[0]
[Hypoxia].istate = 0.5[1], 0.5[0]
[Nutrients].istate = 0.5[1], 0.5[0]
[AKT].istate = 0.56422[1], 0.43577999999999995[0]
[AMP_ATP].istate = 0.42941[1], 0.5705899999999999[0]
[AMPK].istate = 0.3476[1], 0.6524[0]
[APAF1].istate = 0.21605[1], 0.78395[0]
[AR].istate = 0.19255[1], 0.80745[0]
[ATM].istate = 0.24073[1], 0.75927[0]
[ATR].istate = 0.45632[1], 0.5436799999999999[0]
[AXIN1].istate = 0.70534[1], 0.29466000000000003[0]
[BAD].istate = 0.87076[1], 0.12924000000000002[0]
[Bak].istate = 0.52744[1], 0.47256[0]
[BAX].istate = 0.68095[1], 0.31904999999999994[0]
[Bcl_XL].istate = 0.64456[1], 0.35544[0]
[BCL2].istate = 0.22742[1], 0.77258[0]
[beta_catenin].istate = 0.06583[1], 0.93417[0]
[BIRC5].istate = 0.66365[1], 0.33635000000000004[0]
[BRCA1].istate = 0.41979[1], 0.58021[0]
[BRCA2].istate = 0.31312[1], 0.6868799999999999[0]
[Caspase8].istate = 0.1951[1], 0.8049[0]
[Caspase9].istate = 0.81585[1], 0.18415000000000004[0]
[CDH2].istate = 0.54193[1], 0.45807[0]
[cFLAR].istate = 0.12622[1], 0.87378[0]
[CHK1_2].istate = 0.67364[1], 0.32636[0]
[COX4I2].istate = 0.44041[1], 0.55959[0]
[CyclinB].istate = 0.4706[1], 0.5294[0]
[CyclinD].istate = 0.45275[1], 0.54725[0]
[CytoC].istate = 0.43279[1], 0.56721[0]
[DAXX].istate = 0.8859[1], 0.11409999999999998[0]
[Dsh].istate = 0.69916[1], 0.30084[0]
[E_cadherin].istate = 0.35367[1], 0.6463300000000001[0]
[E2F1].istate = 0.56776[1], 0.43223999999999996[0]
[eEF2].istate = 0.65113[1], 0.34887[0]
[eEF2K].istate = 0.62598[1], 0.37402[0]
[EGF].istate = 0.7317[1], 0.2683[0]
[EGFR].istate = 0.34444[1], 0.6555599999999999[0]
[EP300].istate = 0.22055[1], 0.77945[0]
[ERG].istate = 0.0[1], 1.0[0]
[ERK].istate = 0.31677[1], 0.68323[0]
[ETS1].istate = 0.14539[1], 0.85461[0]
[ETV1].istate = 0.20253[1], 0.79747[0]
[EZH2].istate = 0.5365[1], 0.4635[0]
[FADD].istate = 0.63909[1], 0.36090999999999995[0]
[FGF].istate = 0.20316[1], 0.79684[0]
[FGFR3].istate = 0.73869[1], 0.26131000000000004[0]
[FOS].istate = 0.4929[1], 0.5071[0]
[FOXA1].istate = 0.42972[1], 0.57028[0]
[FRS2].istate = 0.17236[1], 0.8276399999999999[0]
[GADD45].istate = 0.25647[1], 0.74353[0]
[GLUT1].istate = 0.76957[1], 0.23043000000000002[0]
[GSH].istate = 0.83677[1], 0.16323[0]
[GSK3].istate = 0.45091[1], 0.5490900000000001[0]
[HIF1].istate = 0.32406[1], 0.67594[0]
[HSPs].istate = 0.70161[1], 0.29839000000000004[0]
[IDH1].istate = 0.80198[1], 0.19801999999999997[0]
[IKK].istate = 0.51018[1], 0.48982000000000003[0]
[JNK].istate = 0.47009[1], 0.52991[0]
[JUN].istate = 0.58212[1], 0.41788000000000003[0]
[Lactic_acid].istate = 0.4433[1], 0.5567[0]
[LDHA].istate = 0.4433[1], 0.5567[0]
[MDM2].istate = 0.40573[1], 0.5942700000000001[0]
[MED12].istate = 0.26305[1], 0.73695[0]
[MEK1_2].istate = 0.84307[1], 0.15693000000000001[0]
[ZBTB17].istate = 0.79032[1], 0.20967999999999998[0]
[mTORC1].istate = 0.59676[1], 0.40324000000000004[0]
[MXI1].istate = 0.25353[1], 0.74647[0]
[MYC].istate = 0.33161[1], 0.66839[0]
[MYC_MAX].istate = 0.45543[1], 0.54457[0]
[NCOA3].istate = 0.1248[1], 0.8752[0]
[NCOR1].istate = 0.20253[1], 0.79747[0]
[NCOR2].istate = 0.22155[1], 0.77845[0]
[NF_kB].istate = 0.41953[1], 0.58047[0]
[NF1].istate = 0.19609[1], 0.80391[0]
[NKX3_1].istate = 0.5924[1], 0.40759999999999996[0]
[p14ARF].istate = 0.24331[1], 0.75669[0]
[p15].istate = 0.43915[1], 0.5608500000000001[0]
[p21].istate = 0.54285[1], 0.45714999999999995[0]
[p38].istate = 0.11906[1], 0.8809400000000001[0]
[p53].istate = 0.52847[1], 0.47153[0]
[p70S6kab].istate = 0.57186[1], 0.42813999999999997[0]
[p90RSK].istate = 0.64998[1], 0.35002[0]
[PDK1].istate = 0.27308[1], 0.72692[0]
[PHDs].istate = 0.61697[1], 0.38303[0]
[PI3K].istate = 0.33528[1], 0.66472[0]
[PIP3].istate = 0.2931[1], 0.7069[0]
[PKC].istate = 0.33103[1], 0.6689700000000001[0]
[PTCH1].istate = 0.18263[1], 0.81737[0]
[PTEN].istate = 0.36515[1], 0.63485[0]
[RAF].istate = 0.48054[1], 0.51946[0]
[RAGS].istate = 0.11607[1], 0.88393[0]
[RAS].istate = 0.37366[1], 0.62634[0]
[RB1].istate = 0.32979[1], 0.67021[0]
[Rheb].istate = 0.70922[1], 0.29078000000000004[0]
[ROS].istate = 0.46384[1], 0.53616[0]
[RUNX2].istate = 0.49493[1], 0.50507[0]
[SHH].istate = 0.24434[1], 0.75566[0]
[Slug].istate = 0.58597[1], 0.41403[0]
[SMAD].istate = 0.14972[1], 0.85028[0]
[SMO].istate = 0.39976[1], 0.60024[0]
[Snail].istate = 0.3109[1], 0.6891[0]
[TCF].istate = 0.19433[1], 0.80567[0]
[TERT].istate = 0.57169[1], 0.42830999999999997[0]
[TGFb].istate = 0.36056[1], 0.63944[0]
[TGFBR].istate = 0.17515[1], 0.82485[0]
[TNFalpha].istate = 0.39663[1], 0.60337[0]
[TSC1_2].istate = 0.47963[1], 0.52037[0]
[TWIST1].istate = 0.47792[1], 0.52208[0]
[VEGF].istate = 0.62046[1], 0.37954[0]
[VHL].istate = 0.1754[1], 0.8246[0]
[WNT].istate = 0.42883[1], 0.57117[0]
[YWHAZ].istate = 0.28977[1], 0.7102299999999999[0]
[FOXO].istate=0[1], 1[0]
[GLI].istate=0[1], 1[0]
[MAP3K1_3].istate=0[1], 1[0]
[mTORC2].istate=0[1], 1[0]
[RTK].istate=0[1], 1[0]
[SPOP].istate=0[1], 1[0]
[TAK1].istate=0[1], 1[0]
