# Supplementary material for: Patient-specific Boolean models of signalling networks guide personalised treatments
Source: eLife. 2022 Feb 15;11:e72626. doi: 10.7554/eLife.72626 (PMC9018074; doi:10.7554/eLife.72626)
Supplement: Supplementary file 3. [file elife-72626-supp3.zip › SuppFile 3 TCGA model files/TCGA_mutCNA_RNA_models/PC_20191219_TCGA_mutCNA_RNA_15.cfg]

$u_Acidosis = 1
$d_Acidosis = 1
$u_AKT=0.97038
$d_AKT=1.03052
$u_AMP_ATP=0.77215
$d_AMP_ATP=1.29509
$u_AMPK=1.65648
$d_AMPK=0.60369
$u_Androgen = 1
$d_Androgen = 1
$u_Angiogenesis = 1
$d_Angiogenesis = 1
$u_Apoptosis = 1
$d_Apoptosis = 1
$u_AR=5.40621
$d_AR=0.18497
$u_AR_ERG = 1
$d_AR_ERG = 1
$u_ATM=11.15663
$d_ATM=0.08963
$u_ATR=24.93242
$d_ATR=0.04011
$u_AXIN1=0.06787
$d_AXIN1=14.73405
$u_BAD=0.08074
$d_BAD=12.38543
$u_Bak=0.07359
$d_Bak=13.5888
$u_BAX=0.0875
$d_BAX=11.42857
$u_BCL2=3.0424
$d_BCL2=0.32869
$u_Bcl_XL=1.2702
$d_Bcl_XL=0.78728
$u_beta_catenin=2.45648
$d_beta_catenin=0.40709
$u_BIRC5=0.10916
$d_BIRC5=9.16086
$u_BMP2 = 1
$d_BMP2 = 1
$u_BRCA1=2.37
$d_BRCA1=0.42194
$u_BRCA2=2.64898
$d_BRCA2=0.3775
$u_Carcinogen = 1
$d_Carcinogen = 1
$u_Caspase3 = 1
$d_Caspase3 = 1
$u_Caspase8=0.92062
$d_Caspase8=1.08622
$u_Caspase9=0.09015
$d_Caspase9=11.09262
$u_CDH2=30.61422
$d_CDH2=0.03266
$u_cFLAR=5.01273
$d_cFLAR=0.19949
$u_CHK1_2=0.14525
$d_CHK1_2=6.88468
$u_COX4I2=1.90291
$d_COX4I2=0.52551
$u_CyclinB=0.25866
$d_CyclinB=3.86608
$u_CyclinD=2.08076
$d_CyclinD=0.48059
$u_CytoC=0.11405
$d_CytoC=8.76808
$u_APAF1=3.77052
$d_APAF1=0.26522
$u_DAXX=0.2346
$d_DAXX=4.26257
$u_DNA_Damage = 1
$d_DNA_Damage = 1
$u_DNA_Repair = 1
$d_DNA_Repair = 1
$u_Dsh=0.23773
$d_Dsh=4.20645
$u_E2F1=0.25937
$d_E2F1=3.8555
$u_E_cadherin=1.04524
$d_E_cadherin=0.95672
$u_eEF2=0.10964
$d_eEF2=9.12076
$u_eEF2K=7.07705
$d_eEF2K=0.1413
$u_EMT = 1
$d_EMT = 1
$u_EP300=8.39232
$d_EP300=0.11916
$u_ERG=0.01
$d_ERG=100.0
$u_ERK=6.28482
$d_ERK=0.15911
$u_ETS1=20.31466
$d_ETS1=0.04923
$u_ETV1=9.02625
$d_ETV1=0.11079
$u_EZH2=0.20998
$d_EZH2=4.76236
$u_FADD=0.07348
$d_FADD=13.60915
$u_FOS=2.17981
$d_FOS=0.45876
$u_JUN=3.45653
$d_JUN=0.28931
$u_FOXA1=0.06303
$d_FOXA1=15.86546
$u_FOXO=2.28188
$d_FOXO=0.43824
$u_EGF=1.54175
$d_EGF=0.64861
$u_EGFR=4.20142
$d_EGFR=0.23801
$u_FGF=0.62787
$d_FGF=1.59269
$u_FGFR3=0.0203
$d_FGFR3=49.26108
$u_FRS2=5.7236
$d_FRS2=0.17472
$u_GADD45=0.76123
$d_GADD45=1.31366
$u_GLI=35.02491
$d_GLI=0.02855
$u_GLUT1=0.1534
$d_GLUT1=6.5189
$u_Glycolysis = 1
$d_Glycolysis = 1
$u_GSH=0.28732
$d_GSH=3.48044
$u_GSK3=0.37832
$d_GSK3=2.64326
$u_HIF1=9.41681
$d_HIF1=0.10619
$u_HSPs=0.51368
$d_HSPs=1.94674
$u_Hypermethylation = 1
$d_Hypermethylation = 1
$u_Hypoxia = 1
$d_Hypoxia = 1
$u_IDH1=1.13556
$d_IDH1=0.88062
$u_Invasion = 1
$d_Invasion = 1
$u_IKK=1.55256
$d_IKK=0.6441
$u_JNK=1.76022
$d_JNK=0.56811
$u_Lactic_acid=0.24786
$d_Lactic_acid=4.03454
$u_LDHA=0.24786
$d_LDHA=4.03454
$u_MAP3K1_3=9.7725
$d_MAP3K1_3=0.10233
$u_MDM2=1.44543
$d_MDM2=0.69184
$u_MED12=5.12224
$d_MED12=0.19523
$u_MEK1_2=0.11815
$d_MEK1_2=8.46382
$u_Metastasis = 1
$d_Metastasis = 1
$u_Migration = 1
$d_Migration = 1
$u_mTORC1=0.71121
$d_mTORC1=1.40605
$u_mTORC2=0.88625
$d_mTORC2=1.12835
$u_MXI1=5.60196
$d_MXI1=0.17851
$u_MYC=0.56771
$d_MYC=1.76146
$u_MYC_MAX=0.89462
$d_MYC_MAX=1.11779
$u_NCOA3=9.78275
$d_NCOA3=0.10222
$u_NCOR1=8.38872
$d_NCOR1=0.11921
$u_NCOR2=0
$d_NCOR2=1.91212
$u_NF1=12.06332
$d_NF1=0.0829
$u_NF_kB=0.99424
$d_NF_kB=1.00579
$u_NKX3_1=0.1438
$d_NKX3_1=6.9541
$u_Nutrients = 1
$d_Nutrients = 1
$u_p14ARF=0.98988
$d_p14ARF=1.01022
$u_p15=9.82506
$d_p15=0.10178
$u_p21=1.06935
$d_p21=0.93515
$u_p38=21.56914
$d_p38=0.04636
$u_p53=0.64826
$d_p53=1.54259
$u_p70S6kab=0.28081
$d_p70S6kab=3.56113
$u_p90RSK=0.33324
$d_p90RSK=3.00084
$u_PDK1=6.36517
$d_PDK1=0.1571
$u_PHDs=1.83936
$d_PHDs=0.54367
$u_PI3K=6.13508
$d_PI3K=0.163
$u_PIP3=23.56272
$d_PIP3=0.04244
$u_PKC=1.73048
$d_PKC=0
$u_Proliferation = 1
$d_Proliferation = 1
$u_PTCH1=5.74549
$d_PTCH1=0.17405
$u_PTEN=14.03371
$d_PTEN=0.07126
$u_Quiescence = 1
$d_Quiescence = 1
$u_RAF=0
$d_RAF=7.3346
$u_RAGS=0.31443
$d_RAGS=3.18036
$u_RAS=0.8705
$d_RAS=1.14877
$u_RB1=7.86584
$d_RB1=0.12713
$u_Rheb=0.63556
$d_Rheb=1.57342
$u_ROS=0.60885
$d_ROS=1.64244
$u_RTK=3.57599
$d_RTK=0.27964
$u_RUNX2=0.33737
$d_RUNX2=2.9641
$u_SHH=3.35169
$d_SHH=0.29836
$u_Slug=19.05122
$d_Slug=0.05249
$u_SMAD=5.1269
$d_SMAD=0.19505
$u_SMO=1.27826
$d_SMO=0.78231
$u_Snail=5.99438
$d_Snail=0.16682
$u_SPOP=6.2666
$d_SPOP=0.15958
$u_TAK1=7.84678
$d_TAK1=0.12744
$u_TCF=9.36428
$d_TCF=0.10679
$u_TERT=1.24403
$d_TERT=0.80384
$u_TGFb=12.1507
$d_TGFb=0.0823
$u_TGFBR=24.88199
$d_TGFBR=0.04019
$u_fused_event = 1
$d_fused_event = 1
$u_TNFalpha=3.68099
$d_TNFalpha=0.27167
$u_TSC1_2=0.1511
$d_TSC1_2=6.61813
$u_TWIST1=0.32872
$d_TWIST1=3.0421
$u_VEGF=0.72001
$d_VEGF=1.38887
$u_VHL=0
$d_VHL=10.39501
$u_WNT=0
$d_WNT=0.78494
$u_YWHAZ=0.43892
$d_YWHAZ=2.27832
$u_ZBTB17=0.17047
$d_ZBTB17=5.86613
discrete_time = 0
use_physrandgen = FALSE
seed_pseudorandom = 100
// sample_count = 500000
sample_count = 5000
max_time = 50
//time_tick = 0.01
time_tick = 0.1
thread_count = 1
statdist_traj_count = 100
statdist_cluster_threshold = 0.9
display_traj = 0
statdist_similarity_cache_max_size = 20000
//artificial nodes istate should be null
fused_event.istate=0
AR_ERG.istate=0	Acidosis.is_internal = TRUE
AKT.is_internal = TRUE
AMPK.is_internal = TRUE
AMP_ATP.is_internal = TRUE
Androgen.is_internal = TRUE
Angiogenesis.is_internal = TRUE
APAF1.is_internal = TRUE
Apoptosis.is_internal = FALSE
AR.is_internal = TRUE
AR_ERG.is_internal = TRUE
ATM.is_internal = TRUE
ATR.is_internal = TRUE
AXIN1.is_internal = TRUE
BAD.is_internal = TRUE
Bak.is_internal = TRUE
BAX.is_internal = TRUE
BCL2.is_internal = TRUE
Bcl_XL.is_internal = TRUE
beta_catenin.is_internal = TRUE
BIRC5.is_internal = TRUE
BMP2.is_internal = TRUE
BRCA1.is_internal = TRUE
BRCA2.is_internal = TRUE
Carcinogen.is_internal = TRUE
Caspase3.is_internal = TRUE
Caspase8.is_internal = TRUE
Caspase9.is_internal = TRUE
CDH2.is_internal = TRUE
cFLAR.is_internal = TRUE
CHK1_2.is_internal = TRUE
COX4I2.is_internal = TRUE
CyclinB.is_internal = TRUE
CyclinD.is_internal = TRUE
CytoC.is_internal = TRUE
DAXX.is_internal = TRUE
DNA_Damage.is_internal = TRUE
DNA_Repair.is_internal = TRUE
Dsh.is_internal = TRUE
E2F1.is_internal = TRUE
eEF2.is_internal = TRUE
eEF2K.is_internal = TRUE
EGF.is_internal = TRUE
EGFR.is_internal = TRUE
EMT.is_internal = TRUE
EP300.is_internal = TRUE
ERG.is_internal = TRUE
ERK.is_internal = TRUE
ETS1.is_internal = TRUE
ETV1.is_internal = TRUE
EZH2.is_internal = TRUE
E_cadherin.is_internal = TRUE
FADD.is_internal = TRUE
FGF.is_internal = TRUE
FGFR3.is_internal = TRUE
FOS.is_internal = TRUE
FOXA1.is_internal = TRUE
FOXO.is_internal = TRUE
FRS2.is_internal = TRUE
fused_event.is_internal = TRUE
GADD45.is_internal = TRUE
GLI.is_internal = TRUE
GLUT1.is_internal = TRUE
Glycolysis.is_internal = TRUE
GSH.is_internal = TRUE
GSK3.is_internal = TRUE
HIF1.is_internal = TRUE
HSPs.is_internal = TRUE
Hypermethylation.is_internal = TRUE
Hypoxia.is_internal = TRUE
IDH1.is_internal = TRUE
IKK.is_internal = TRUE
Invasion.is_internal = TRUE
JNK.is_internal = TRUE
JUN.is_internal = TRUE
Lactic_acid.is_internal = TRUE
LDHA.is_internal = TRUE
MAP3K1_3.is_internal = TRUE
MDM2.is_internal = TRUE
MED12.is_internal = TRUE
MEK1_2.is_internal = TRUE
Metastasis.is_internal = TRUE
Migration.is_internal = TRUE
mTORC1.is_internal = TRUE
mTORC2.is_internal = TRUE
MXI1.is_internal = TRUE
MYC.is_internal = TRUE
MYC_MAX.is_internal = TRUE
NCOA3.is_internal = TRUE
NCOR1.is_internal = TRUE
NCOR2.is_internal = TRUE
NF1.is_internal = TRUE
NF_kB.is_internal = TRUE
NKX3_1.is_internal = TRUE
Nutrients.is_internal = TRUE
p14ARF.is_internal = TRUE
p15.is_internal = TRUE
p21.is_internal = TRUE
p38.is_internal = TRUE
p53.is_internal = TRUE
p70S6kab.is_internal = TRUE
p90RSK.is_internal = TRUE
PDK1.is_internal = TRUE
PHDs.is_internal = TRUE
PI3K.is_internal = TRUE
PIP3.is_internal = TRUE
PKC.is_internal = TRUE
Proliferation.is_internal = FALSE
PTCH1.is_internal = TRUE
PTEN.is_internal = TRUE
Quiescence.is_internal = FALSE
RAF.is_internal = TRUE
RAGS.is_internal = TRUE
RAS.is_internal = TRUE
RB1.is_internal = TRUE
Rheb.is_internal = TRUE
ROS.is_internal = TRUE
RTK.is_internal = TRUE
RUNX2.is_internal = TRUE
SHH.is_internal = TRUE
Slug.is_internal = TRUE
SMAD.is_internal = TRUE
SMO.is_internal = TRUE
Snail.is_internal = TRUE
SPOP.is_internal = TRUE
TAK1.is_internal = TRUE
TCF.is_internal = TRUE
TERT.is_internal = TRUE
TGFb.is_internal = TRUE
TGFBR.is_internal = TRUE
TNFalpha.is_internal = TRUE
TSC1_2.is_internal = TRUE
TWIST1.is_internal = TRUE
VEGF.is_internal = TRUE
VHL.is_internal = TRUE
WNT.is_internal = TRUE
YWHAZ.is_internal = TRUE
ZBTB17.is_internal = TRUE
[Acidosis].istate = 0.5[1], 0.5[0]
[Androgen].istate = 0.5[1], 0.5[0]
[Carcinogen].istate = 0.5[1], 0.5[0]
[Hypoxia].istate = 0.5[1], 0.5[0]
[Nutrients].istate = 0.5[1], 0.5[0]
[AKT].istate = 0.49674[1], 0.50326[0]
[AMP_ATP].istate = 0.47193[1], 0.52807[0]
[AMPK].istate = 0.5548[1], 0.44520000000000004[0]
[APAF1].istate = 0.6441[1], 0.3559[0]
[AR].istate = 0.68322[1], 0.31677999999999995[0]
[ATM].istate = 0.76188[1], 0.23812[0]
[ATR].istate = 0.84919[1], 0.15081[0]
[AXIN1].istate = 0.20793[1], 0.79207[0]
[BAD].istate = 0.22677[1], 0.77323[0]
[Bak].istate = 0.2167[1], 0.7833[0]
[BAX].istate = 0.2355[1], 0.7645[0]
[Bcl_XL].istate = 0.52597[1], 0.47402999999999995[0]
[BCL2].istate = 0.6208[1], 0.3792[0]
[beta_catenin].istate = 0.59758[1], 0.40242[0]
[BIRC5].istate = 0.25951[1], 0.74049[0]
[BRCA1].istate = 0.59369[1], 0.40630999999999995[0]
[BRCA2].istate = 0.60577[1], 0.39422999999999997[0]
[Caspase8].istate = 0.49102[1], 0.50898[0]
[Caspase9].istate = 0.23874[1], 0.76126[0]
[CDH2].istate = 0.87148[1], 0.12851999999999997[0]
[cFLAR].istate = 0.67502[1], 0.32498000000000005[0]
[CHK1_2].istate = 0.29053[1], 0.70947[0]
[COX4I2].istate = 0.56985[1], 0.43015000000000003[0]
[CyclinB].istate = 0.35318[1], 0.64682[0]
[CyclinD].istate = 0.57956[1], 0.42044000000000004[0]
[CytoC].istate = 0.26427[1], 0.73573[0]
[DAXX].istate = 0.34258[1], 0.65742[0]
[Dsh].istate = 0.34402[1], 0.65598[0]
[E_cadherin].istate = 0.5048[1], 0.4952[0]
[E2F1].istate = 0.35348[1], 0.64652[0]
[eEF2].istate = 0.25999[1], 0.7400100000000001[0]
[eEF2K].istate = 0.71246[1], 0.28754[0]
[EGF].istate = 0.547[1], 0.45299999999999996[0]
[EGFR].istate = 0.65585[1], 0.34414999999999996[0]
[EP300].istate = 0.73097[1], 0.26903[0]
[ERG].istate = 2e-05[1], 0.99998[0]
[ERK].istate = 0.69957[1], 0.30043[0]
[ETS1].istate = 0.82695[1], 0.17305000000000004[0]
[ETV1].istate = 0.73888[1], 0.26112[0]
[EZH2].istate = 0.33055[1], 0.66945[0]
[FADD].istate = 0.21655[1], 0.78345[0]
[FGF].istate = 0.44947[1], 0.55053[0]
[FGFR3].istate = 0.07689[1], 0.92311[0]
[FOS].istate = 0.5846[1], 0.4154[0]
[FOXA1].istate = 0.19989[1], 0.80011[0]
[FOXO].istate = 0.58957[1], 0.41042999999999996[0]
[FRS2].istate = 0.68942[1], 0.31057999999999997[0]
[GADD45].istate = 0.47038[1], 0.52962[0]
[GLI].istate = 0.88609[1], 0.11390999999999996[0]
[GLUT1].istate = 0.29646[1], 0.70354[0]
[GSH].istate = 0.36459[1], 0.63541[0]
[GSK3].istate = 0.39446[1], 0.60554[0]
[HIF1].istate = 0.74348[1], 0.25651999999999997[0]
[HSPs].istate = 0.42767[1], 0.57233[0]
[IDH1].istate = 0.5138[1], 0.48619999999999997[0]
[IKK].istate = 0.54776[1], 0.45224[0]
[JNK].istate = 0.56139[1], 0.43861000000000006[0]
[JUN].istate = 0.63466[1], 0.36534[0]
[Lactic_acid].istate = 0.34855[1], 0.65145[0]
[LDHA].istate = 0.34855[1], 0.65145[0]
[MAP3K1_3].istate = 0.7475[1], 0.25249999999999995[0]
[MDM2].istate = 0.54[1], 0.45999999999999996[0]
[MED12].istate = 0.67736[1], 0.32264000000000004[0]
[MEK1_2].istate = 0.26811[1], 0.7318899999999999[0]
[ZBTB17].istate = 0.30791[1], 0.69209[0]
[mTORC1].istate = 0.463[1], 0.5369999999999999[0]
[mTORC2].istate = 0.48689[1], 0.51311[0]
[MXI1].istate = 0.68709[1], 0.31291[0]
[MYC].istate = 0.43853[1], 0.56147[0]
[MYC_MAX].istate = 0.48791[1], 0.5120899999999999[0]
[NCOA3].istate = 0.74762[1], 0.25238000000000005[0]
[NCOR1].istate = 0.73092[1], 0.26908[0]
[NF_kB].istate = 0.49937[1], 0.50063[0]
[NF1].istate = 0.77037[1], 0.22963[0]
[NKX3_1].istate = 0.28944[1], 0.7105600000000001[0]
[p14ARF].istate = 0.4989[1], 0.5011[0]
[p15].istate = 0.74808[1], 0.25192000000000003[0]
[p21].istate = 0.50728[1], 0.49272000000000005[0]
[p38].istate = 0.83346[1], 0.16654000000000002[0]
[p53].istate = 0.45294[1], 0.54706[0]
[p70S6kab].istate = 0.36211[1], 0.6378900000000001[0]
[p90RSK].istate = 0.38069[1], 0.61931[0]
[PDK1].istate = 0.70095[1], 0.29905000000000004[0]
[PHDs].istate = 0.56617[1], 0.43383000000000005[0]
[PI3K].istate = 0.69695[1], 0.30305000000000004[0]
[PIP3].istate = 0.84306[1], 0.15693999999999997[0]
[PTCH1].istate = 0.68983[1], 0.31016999999999995[0]
[PTEN].istate = 0.78679[1], 0.21321[0]
[RAGS].istate = 0.37438[1], 0.6256200000000001[0]
[RAS].istate = 0.48494[1], 0.5150600000000001[0]
[RB1].istate = 0.72394[1], 0.27605999999999997[0]
[Rheb].istate = 0.45079[1], 0.54921[0]
[ROS].istate = 0.44613[1], 0.55387[0]
[RTK].istate = 0.63835[1], 0.36165[0]
[RUNX2].istate = 0.38203[1], 0.61797[0]
[SHH].istate = 0.63132[1], 0.36868[0]
[Slug].istate = 0.81998[1], 0.18001999999999996[0]
[SMAD].istate = 0.67746[1], 0.32254000000000005[0]
[SMO].istate = 0.52666[1], 0.47334[0]
[Snail].istate = 0.69444[1], 0.30556000000000005[0]
[SPOP].istate = 0.69926[1], 0.30074[0]
[TAK1].istate = 0.72367[1], 0.27632999999999996[0]
[TCF].istate = 0.74287[1], 0.25712999999999997[0]
[TERT].istate = 0.52371[1], 0.47629[0]
[TGFb].istate = 0.77115[1], 0.22885[0]
[TGFBR].istate = 0.84897[1], 0.15103[0]
[TNFalpha].istate = 0.64149[1], 0.35851[0]
[TSC1_2].istate = 0.29481[1], 0.70519[0]
[TWIST1].istate = 0.37921[1], 0.62079[0]
[VEGF].istate = 0.46433[1], 0.53567[0]
[YWHAZ].istate = 0.4106[1], 0.5893999999999999[0]
[NCOR2].istate=0[1], 1[0]
[PKC].istate=1[1], 0[1]
[RAF].istate=0[1], 1[0]
[VHL].istate=0[1], 1[0]
[WNT].istate=0[1], 1[0]
