# Supplementary material for: Patient-specific Boolean models of signalling networks guide personalised treatments
Source: eLife. 2022 Feb 15;11:e72626. doi: 10.7554/eLife.72626 (PMC9018074; doi:10.7554/eLife.72626)
Supplement: Supplementary file 3. [file elife-72626-supp3.zip › SuppFile 3 TCGA model files/TCGA_mutCNA_RNA_models/PC_20191219_TCGA_mutCNA_RNA_150.cfg]

$u_Acidosis = 1
$d_Acidosis = 1
$u_AKT=0.23838
$d_AKT=4.19498
$u_AMP_ATP=0.14739
$d_AMP_ATP=6.78472
$u_AMPK=0.53367
$d_AMPK=1.87382
$u_Androgen = 1
$d_Androgen = 1
$u_Angiogenesis = 1
$d_Angiogenesis = 1
$u_Apoptosis = 1
$d_Apoptosis = 1
$u_AR=0.01167
$d_AR=85.6898
$u_AR_ERG = 1
$d_AR_ERG = 1
$u_ATM=0.01481
$d_ATM=67.52194
$u_ATR=0.01273
$d_ATR=78.5546
$u_AXIN1=1.88374
$d_AXIN1=0.53086
$u_BAD=82.54408
$d_BAD=0.01211
$u_Bak=6.58643
$d_Bak=0.15183
$u_BAX=68.94446
$d_BAX=0.0145
$u_BCL2=0.34017
$d_BCL2=2.93971
$u_Bcl_XL=26.70218
$d_Bcl_XL=0.03745
$u_beta_catenin=0.02498
$d_beta_catenin=40.03203
$u_BIRC5=14.59518
$d_BIRC5=0.06852
$u_BMP2 = 1
$d_BMP2 = 1
$u_BRCA1=0.03316
$d_BRCA1=30.15682
$u_BRCA2=0.04369
$d_BRCA2=22.88853
$u_Carcinogen = 1
$d_Carcinogen = 1
$u_Caspase3 = 1
$d_Caspase3 = 1
$u_Caspase8=0.0121
$d_Caspase8=82.64463
$u_Caspase9=0.20595
$d_Caspase9=4.85555
$u_CDH2=3.85471
$d_CDH2=0.25942
$u_cFLAR=0.01643
$d_cFLAR=60.86427
$u_CHK1_2=10.09449
$d_CHK1_2=0.09906
$u_COX4I2=79.44627
$d_COX4I2=0.01259
$u_CyclinB=0.07832
$d_CyclinB=12.76813
$u_CyclinD=40.23443
$d_CyclinD=0.02485
$u_CytoC=1.09332
$d_CytoC=0.91465
$u_APAF1=0.01123
$d_APAF1=89.0472
$u_DAXX=1.57512
$d_DAXX=0.63487
$u_DNA_Damage = 1
$d_DNA_Damage = 1
$u_DNA_Repair = 1
$d_DNA_Repair = 1
$u_Dsh=0.26441
$d_Dsh=3.78201
$u_E2F1=0.4832
$d_E2F1=2.06954
$u_E_cadherin=0.01846
$d_E_cadherin=54.17118
$u_eEF2=0.12565
$d_eEF2=7.95862
$u_eEF2K=0.37078
$d_eEF2K=2.69702
$u_EMT = 1
$d_EMT = 1
$u_EP300=0.01019
$d_EP300=98.13543
$u_ERG=0.01
$d_ERG=100.0
$u_ERK=0.60105
$d_ERK=1.66376
$u_ETS1=0.02699
$d_ETS1=37.05076
$u_ETV1=0.71565
$d_ETV1=1.39733
$u_EZH2=0.10871
$d_EZH2=9.19879
$u_FADD=59.47474
$d_FADD=0.01681
$u_FOS=0.59044
$d_FOS=1.69365
$u_JUN=0.31814
$d_JUN=3.14327
$u_FOXA1=0.01033
$d_FOXA1=96.80542
$u_FOXO=0.08105
$d_FOXO=12.33806
$u_EGF=1.62461
$d_EGF=0.61553
$u_EGFR=0.01242
$d_EGFR=80.5153
$u_FGF=0.22396
$d_FGF=4.46508
$u_FGFR3=0.02531
$d_FGFR3=39.51008
$u_FRS2=0.01106
$d_FRS2=90.41591
$u_GADD45=5.11568
$d_GADD45=0.19548
$u_GLI=9.88474
$d_GLI=0.10117
$u_GLUT1=0.01105
$d_GLUT1=90.49774
$u_Glycolysis = 1
$d_Glycolysis = 1
$u_GSH=30.36724
$d_GSH=0.03293
$u_GSK3=0.03178
$d_GSK3=31.46633
$u_HIF1=0.01683
$d_HIF1=59.41771
$u_HSPs=1.4238
$d_HSPs=0.70235
$u_Hypermethylation = 1
$d_Hypermethylation = 1
$u_Hypoxia = 1
$d_Hypoxia = 1
$u_IDH1=0.03779
$d_IDH1=26.46203
$u_Invasion = 1
$d_Invasion = 1
$u_IKK=0.05789
$d_IKK=17.27414
$u_JNK=0.14527
$d_JNK=6.88373
$u_Lactic_acid=1.31303
$d_Lactic_acid=0.7616
$u_LDHA=1.31303
$d_LDHA=0.7616
$u_MAP3K1_3=0.03344
$d_MAP3K1_3=29.90431
$u_MDM2=0.03019
$d_MDM2=33.12355
$u_MED12=0.01098
$d_MED12=91.07468
$u_MEK1_2=1.16145
$d_MEK1_2=0.86099
$u_Metastasis = 1
$d_Metastasis = 1
$u_Migration = 1
$d_Migration = 1
$u_mTORC1=1.60988
$d_mTORC1=0.62116
$u_mTORC2=1.69333
$d_mTORC2=0.59055
$u_MXI1=12.96224
$d_MXI1=0.07715
$u_MYC=0.0185
$d_MYC=54.05405
$u_MYC_MAX=0.48195
$d_MYC_MAX=2.0749
$u_NCOA3=0.01485
$d_NCOA3=67.34007
$u_NCOR1=0.01334
$d_NCOR1=74.96252
$u_NCOR2=0.09913
$d_NCOR2=10.08776
$u_NF1=0.01468
$d_NF1=68.11989
$u_NF_kB=0.38798
$d_NF_kB=2.57745
$u_NKX3_1=0.01136
$d_NKX3_1=88.02817
$u_Nutrients = 1
$d_Nutrients = 1
$u_p14ARF=1.91976
$d_p14ARF=0.5209
$u_p15=0.36292
$d_p15=2.75543
$u_p21=6.4661
$d_p21=0.15465
$u_p38=0.03936
$d_p38=25.4065
$u_p53=0.14818
$d_p53=6.74855
$u_p70S6kab=0.75314
$d_p70S6kab=1.32777
$u_p90RSK=1.19677
$d_p90RSK=0.83558
$u_PDK1=0.09716
$d_PDK1=10.2923
$u_PHDs=5.62337
$d_PHDs=0.17783
$u_PI3K=0.21797
$d_PI3K=4.58779
$u_PIP3=0.01116
$d_PIP3=89.60573
$u_PKC=0.76778
$d_PKC=1.30246
$u_Proliferation = 1
$d_Proliferation = 1
$u_PTCH1=0.02713
$d_PTCH1=36.85957
$u_PTEN=1.48886
$d_PTEN=0.67165
$u_Quiescence = 1
$d_Quiescence = 1
$u_RAF=0.18857
$d_RAF=5.30307
$u_RAGS=0.02763
$d_RAGS=36.19254
$u_RAS=0.10733
$d_RAS=9.31706
$u_RB1=0.01221
$d_RB1=81.90008
$u_Rheb=24.92774
$d_Rheb=0.04012
$u_ROS=0.41953
$d_ROS=2.38362
$u_RTK=0.45426
$d_RTK=2.20138
$u_RUNX2=0.01587
$d_RUNX2=63.01197
$u_SHH=2.66289
$d_SHH=0.37553
$u_Slug=1.48337
$d_Slug=0.67414
$u_SMAD=0.21942
$d_SMAD=4.55747
$u_SMO=24.59097
$d_SMO=0.04067
$u_Snail=0.13998
$d_Snail=7.14388
$u_SPOP=20.00071
$d_SPOP=0.05
$u_TAK1=0.01658
$d_TAK1=60.31363
$u_TCF=3.78375
$d_TCF=0.26429
$u_TERT=1.26453
$d_TERT=0.79081
$u_TGFb=15.05725
$d_TGFb=0.06641
$u_TGFBR=0.45855
$d_TGFBR=2.18079
$u_fused_event = 1
$d_fused_event = 1
$u_TNFalpha=2.44473
$d_TNFalpha=0.40904
$u_TSC1_2=0.07665
$d_TSC1_2=13.04631
$u_TWIST1=0.4041
$d_TWIST1=2.47463
$u_VEGF=2.97036
$d_VEGF=0.33666
$u_VHL=0.01005
$d_VHL=99.50249
$u_WNT=1.03119
$d_WNT=0.96975
$u_YWHAZ=0.04129
$d_YWHAZ=24.21894
$u_ZBTB17=59.49188
$d_ZBTB17=0.01681
discrete_time = 0
use_physrandgen = FALSE
seed_pseudorandom = 100
// sample_count = 500000
sample_count = 5000
max_time = 50
//time_tick = 0.01
time_tick = 0.1
thread_count = 1
statdist_traj_count = 100
statdist_cluster_threshold = 0.9
display_traj = 0
statdist_similarity_cache_max_size = 20000
//artificial nodes istate should be null
fused_event.istate=0
AR_ERG.istate=0	Acidosis.is_internal = TRUE
AKT.is_internal = TRUE
AMPK.is_internal = TRUE
AMP_ATP.is_internal = TRUE
Androgen.is_internal = TRUE
Angiogenesis.is_internal = TRUE
APAF1.is_internal = TRUE
Apoptosis.is_internal = FALSE
AR.is_internal = TRUE
AR_ERG.is_internal = TRUE
ATM.is_internal = TRUE
ATR.is_internal = TRUE
AXIN1.is_internal = TRUE
BAD.is_internal = TRUE
Bak.is_internal = TRUE
BAX.is_internal = TRUE
BCL2.is_internal = TRUE
Bcl_XL.is_internal = TRUE
beta_catenin.is_internal = TRUE
BIRC5.is_internal = TRUE
BMP2.is_internal = TRUE
BRCA1.is_internal = TRUE
BRCA2.is_internal = TRUE
Carcinogen.is_internal = TRUE
Caspase3.is_internal = TRUE
Caspase8.is_internal = TRUE
Caspase9.is_internal = TRUE
CDH2.is_internal = TRUE
cFLAR.is_internal = TRUE
CHK1_2.is_internal = TRUE
COX4I2.is_internal = TRUE
CyclinB.is_internal = TRUE
CyclinD.is_internal = TRUE
CytoC.is_internal = TRUE
DAXX.is_internal = TRUE
DNA_Damage.is_internal = TRUE
DNA_Repair.is_internal = TRUE
Dsh.is_internal = TRUE
E2F1.is_internal = TRUE
eEF2.is_internal = TRUE
eEF2K.is_internal = TRUE
EGF.is_internal = TRUE
EGFR.is_internal = TRUE
EMT.is_internal = TRUE
EP300.is_internal = TRUE
ERG.is_internal = TRUE
ERK.is_internal = TRUE
ETS1.is_internal = TRUE
ETV1.is_internal = TRUE
EZH2.is_internal = TRUE
E_cadherin.is_internal = TRUE
FADD.is_internal = TRUE
FGF.is_internal = TRUE
FGFR3.is_internal = TRUE
FOS.is_internal = TRUE
FOXA1.is_internal = TRUE
FOXO.is_internal = TRUE
FRS2.is_internal = TRUE
fused_event.is_internal = TRUE
GADD45.is_internal = TRUE
GLI.is_internal = TRUE
GLUT1.is_internal = TRUE
Glycolysis.is_internal = TRUE
GSH.is_internal = TRUE
GSK3.is_internal = TRUE
HIF1.is_internal = TRUE
HSPs.is_internal = TRUE
Hypermethylation.is_internal = TRUE
Hypoxia.is_internal = TRUE
IDH1.is_internal = TRUE
IKK.is_internal = TRUE
Invasion.is_internal = TRUE
JNK.is_internal = TRUE
JUN.is_internal = TRUE
Lactic_acid.is_internal = TRUE
LDHA.is_internal = TRUE
MAP3K1_3.is_internal = TRUE
MDM2.is_internal = TRUE
MED12.is_internal = TRUE
MEK1_2.is_internal = TRUE
Metastasis.is_internal = TRUE
Migration.is_internal = TRUE
mTORC1.is_internal = TRUE
mTORC2.is_internal = TRUE
MXI1.is_internal = TRUE
MYC.is_internal = TRUE
MYC_MAX.is_internal = TRUE
NCOA3.is_internal = TRUE
NCOR1.is_internal = TRUE
NCOR2.is_internal = TRUE
NF1.is_internal = TRUE
NF_kB.is_internal = TRUE
NKX3_1.is_internal = TRUE
Nutrients.is_internal = TRUE
p14ARF.is_internal = TRUE
p15.is_internal = TRUE
p21.is_internal = TRUE
p38.is_internal = TRUE
p53.is_internal = TRUE
p70S6kab.is_internal = TRUE
p90RSK.is_internal = TRUE
PDK1.is_internal = TRUE
PHDs.is_internal = TRUE
PI3K.is_internal = TRUE
PIP3.is_internal = TRUE
PKC.is_internal = TRUE
Proliferation.is_internal = FALSE
PTCH1.is_internal = TRUE
PTEN.is_internal = TRUE
Quiescence.is_internal = FALSE
RAF.is_internal = TRUE
RAGS.is_internal = TRUE
RAS.is_internal = TRUE
RB1.is_internal = TRUE
Rheb.is_internal = TRUE
ROS.is_internal = TRUE
RTK.is_internal = TRUE
RUNX2.is_internal = TRUE
SHH.is_internal = TRUE
Slug.is_internal = TRUE
SMAD.is_internal = TRUE
SMO.is_internal = TRUE
Snail.is_internal = TRUE
SPOP.is_internal = TRUE
TAK1.is_internal = TRUE
TCF.is_internal = TRUE
TERT.is_internal = TRUE
TGFb.is_internal = TRUE
TGFBR.is_internal = TRUE
TNFalpha.is_internal = TRUE
TSC1_2.is_internal = TRUE
TWIST1.is_internal = TRUE
VEGF.is_internal = TRUE
VHL.is_internal = TRUE
WNT.is_internal = TRUE
YWHAZ.is_internal = TRUE
ZBTB17.is_internal = TRUE
[Acidosis].istate = 0.5[1], 0.5[0]
[Androgen].istate = 0.5[1], 0.5[0]
[Carcinogen].istate = 0.5[1], 0.5[0]
[Hypoxia].istate = 0.5[1], 0.5[0]
[Nutrients].istate = 0.5[1], 0.5[0]
[AKT].istate = 0.34432[1], 0.65568[0]
[AMP_ATP].istate = 0.29212[1], 0.7078800000000001[0]
[AMPK].istate = 0.43182[1], 0.56818[0]
[APAF1].istate = 0.01262[1], 0.98738[0]
[AR].istate = 0.0168[1], 0.9832[0]
[ATM].istate = 0.0426[1], 0.9574[0]
[ATR].istate = 0.02624[1], 0.97376[0]
[AXIN1].istate = 0.56876[1], 0.43123999999999996[0]
[BAD].istate = 0.97917[1], 0.020830000000000015[0]
[Bak].istate = 0.70466[1], 0.29534000000000005[0]
[BAX].istate = 0.95962[1], 0.04037999999999997[0]
[Bcl_XL].istate = 0.85664[1], 0.14336000000000004[0]
[BCL2].istate = 0.38292[1], 0.6170800000000001[0]
[beta_catenin].istate = 0.0994[1], 0.9006[0]
[BIRC5].istate = 0.79105[1], 0.20894999999999997[0]
[BRCA1].istate = 0.13017[1], 0.86983[0]
[BRCA2].istate = 0.1601[1], 0.8399[0]
[Caspase8].istate = 0.0207[1], 0.9793[0]
[Caspase9].istate = 0.32844[1], 0.6715599999999999[0]
[CDH2].istate = 0.6465[1], 0.35350000000000004[0]
[cFLAR].istate = 0.05391[1], 0.94609[0]
[CHK1_2].istate = 0.75102[1], 0.24897999999999998[0]
[COX4I2].istate = 0.97502[1], 0.024980000000000002[0]
[CyclinB].istate = 0.22347[1], 0.7765299999999999[0]
[CyclinD].istate = 0.90115[1], 0.09885[0]
[CytoC].istate = 0.50969[1], 0.49031[0]
[DAXX].istate = 0.54933[1], 0.45067[0]
[Dsh].istate = 0.35557[1], 0.6444300000000001[0]
[E_cadherin].istate = 0.06655[1], 0.93345[0]
[E2F1].istate = 0.42103[1], 0.57897[0]
[eEF2].istate = 0.27479[1], 0.72521[0]
[eEF2K].istate = 0.39228[1], 0.60772[0]
[EGF].istate = 0.55269[1], 0.44731[0]
[EGFR].istate = 0.02352[1], 0.97648[0]
[EP300].istate = 0.00204[1], 0.99796[0]
[ERG].istate = 0.0[1], 1.0[0]
[ERK].istate = 0.44473[1], 0.5552699999999999[0]
[ETS1].istate = 0.10782[1], 0.89218[0]
[ETV1].istate = 0.46368[1], 0.53632[0]
[EZH2].istate = 0.25906[1], 0.7409399999999999[0]
[FADD].istate = 0.94358[1], 0.056420000000000026[0]
[FGF].istate = 0.33754[1], 0.66246[0]
[FGFR3].istate = 0.10083[1], 0.89917[0]
[FOS].istate = 0.44279[1], 0.55721[0]
[FOXA1].istate = 0.0035[1], 0.9965[0]
[FOXO].istate = 0.22718[1], 0.7728200000000001[0]
[FRS2].istate = 0.01098[1], 0.98902[0]
[GADD45].istate = 0.67723[1], 0.32277[0]
[GLI].istate = 0.74874[1], 0.25126000000000004[0]
[GLUT1].istate = 0.01082[1], 0.98918[0]
[GSH].istate = 0.8706[1], 0.12939999999999996[0]
[GSK3].istate = 0.12553[1], 0.87447[0]
[HIF1].istate = 0.0565[1], 0.9435[0]
[HSPs].istate = 0.53836[1], 0.46164000000000005[0]
[IDH1].istate = 0.14434[1], 0.85566[0]
[IKK].istate = 0.19065[1], 0.80935[0]
[JNK].istate = 0.29054[1], 0.70946[0]
[JUN].istate = 0.37565[1], 0.62435[0]
[Lactic_acid].istate = 0.52957[1], 0.47043[0]
[LDHA].istate = 0.52957[1], 0.47043[0]
[MAP3K1_3].istate = 0.13107[1], 0.86893[0]
[MDM2].istate = 0.11995[1], 0.88005[0]
[MED12].istate = 0.01011[1], 0.98989[0]
[MEK1_2].istate = 0.51625[1], 0.48375[0]
[ZBTB17].istate = 0.94361[1], 0.05639000000000005[0]
[mTORC1].istate = 0.5517[1], 0.44830000000000003[0]
[mTORC2].istate = 0.55719[1], 0.44281000000000004[0]
[MXI1].istate = 0.77817[1], 0.22182999999999997[0]
[MYC].istate = 0.06682[1], 0.93318[0]
[MYC_MAX].istate = 0.42075[1], 0.57925[0]
[NCOA3].istate = 0.04295[1], 0.95705[0]
[NCOR1].istate = 0.03129[1], 0.96871[0]
[NCOR2].istate = 0.24905[1], 0.75095[0]
[NF_kB].istate = 0.3972[1], 0.6028[0]
[NF1].istate = 0.04166[1], 0.95834[0]
[NKX3_1].istate = 0.01387[1], 0.98613[0]
[p14ARF].istate = 0.57081[1], 0.42918999999999996[0]
[p15].istate = 0.38995[1], 0.61005[0]
[p21].istate = 0.70266[1], 0.29734000000000005[0]
[p38].istate = 0.14876[1], 0.85124[0]
[p53].istate = 0.29269[1], 0.70731[0]
[p70S6kab].istate = 0.46922[1], 0.53078[0]
[p90RSK].istate = 0.5195[1], 0.48050000000000004[0]
[PDK1].istate = 0.24687[1], 0.75313[0]
[PHDs].istate = 0.6875[1], 0.3125[0]
[PI3K].istate = 0.3346[1], 0.6654[0]
[PIP3].istate = 0.01196[1], 0.98804[0]
[PKC].istate = 0.47131[1], 0.52869[0]
[PTCH1].istate = 0.10836[1], 0.89164[0]
[PTEN].istate = 0.54321[1], 0.45679000000000003[0]
[RAF].istate = 0.31887[1], 0.68113[0]
[RAGS].istate = 0.11034[1], 0.88966[0]
[RAS].istate = 0.25768[1], 0.74232[0]
[RB1].istate = 0.02171[1], 0.97829[0]
[Rheb].istate = 0.84917[1], 0.15083000000000002[0]
[ROS].istate = 0.40569[1], 0.59431[0]
[RTK].istate = 0.41433[1], 0.58567[0]
[RUNX2].istate = 0.05013[1], 0.94987[0]
[SHH].istate = 0.60634[1], 0.39366[0]
[Slug].istate = 0.54281[1], 0.45719[0]
[SMAD].istate = 0.33532[1], 0.6646799999999999[0]
[SMO].istate = 0.84769[1], 0.15230999999999995[0]
[Snail].istate = 0.28652[1], 0.71348[0]
[SPOP].istate = 0.82526[1], 0.17474[0]
[TAK1].istate = 0.05487[1], 0.94513[0]
[TCF].istate = 0.64448[1], 0.35551999999999995[0]
[TERT].istate = 0.52548[1], 0.47452000000000005[0]
[TGFb].istate = 0.79444[1], 0.20555999999999996[0]
[TGFBR].istate = 0.41535[1], 0.58465[0]
[TNFalpha].istate = 0.59706[1], 0.40293999999999996[0]
[TSC1_2].istate = 0.22113[1], 0.77887[0]
[TWIST1].istate = 0.40162[1], 0.59838[0]
[VEGF].istate = 0.6182[1], 0.38180000000000003[0]
[VHL].istate = 0.00053[1], 0.99947[0]
[WNT].istate = 0.50333[1], 0.49666999999999994[0]
[YWHAZ].istate = 0.15397[1], 0.8460300000000001[0]
