# Supplementary material for: Patient-specific Boolean models of signalling networks guide personalised treatments
Source: eLife. 2022 Feb 15;11:e72626. doi: 10.7554/eLife.72626 (PMC9018074; doi:10.7554/eLife.72626)
Supplement: Supplementary file 3. [file elife-72626-supp3.zip › SuppFile 3 TCGA model files/TCGA_mutCNA_RNA_models/PC_20191219_TCGA_mutCNA_RNA_151.cfg]

$u_Acidosis = 1
$d_Acidosis = 1
$u_AKT=0.91856
$d_AKT=1.08866
$u_AMP_ATP=1.57189
$d_AMP_ATP=0.63618
$u_AMPK=0.48248
$d_AMPK=2.07262
$u_Androgen = 1
$d_Androgen = 1
$u_Angiogenesis = 1
$d_Angiogenesis = 1
$u_Apoptosis = 1
$d_Apoptosis = 1
$u_AR=0.03603
$d_AR=27.75465
$u_AR_ERG = 1
$d_AR_ERG = 1
$u_ATM=0.59257
$d_ATM=1.68756
$u_ATR=0.1852
$d_ATR=5.39957
$u_AXIN1=1.81557
$d_AXIN1=0.55079
$u_BAD=1.95171
$d_BAD=0.51237
$u_Bak=1.13493
$d_Bak=0.88111
$u_BAX=1.41889
$d_BAX=0.70478
$u_BCL2=3.49771
$d_BCL2=0.2859
$u_Bcl_XL=1.31675
$d_Bcl_XL=0.75945
$u_beta_catenin=0.0488
$d_beta_catenin=20.4918
$u_BIRC5=0.88936
$d_BIRC5=1.1244
$u_BMP2 = 1
$d_BMP2 = 1
$u_BRCA1=0.59175
$d_BRCA1=1.6899
$u_BRCA2=0.26307
$d_BRCA2=3.80127
$u_Carcinogen = 1
$d_Carcinogen = 1
$u_Caspase3 = 1
$d_Caspase3 = 1
$u_Caspase8=0.25577
$d_Caspase8=3.90976
$u_Caspase9=3.92136
$d_Caspase9=0.25501
$u_CDH2=0.25853
$d_CDH2=3.86802
$u_cFLAR=0.05078
$d_cFLAR=19.69279
$u_CHK1_2=3.23884
$d_CHK1_2=0.30875
$u_COX4I2=12.42647
$d_COX4I2=0.08047
$u_CyclinB=0.14325
$d_CyclinB=6.9808
$u_CyclinD=3.45945
$d_CyclinD=0.28906
$u_CytoC=0.88815
$d_CytoC=1.12594
$u_APAF1=0.65742
$d_APAF1=1.5211
$u_DAXX=2.60783
$d_DAXX=0.38346
$u_DNA_Damage = 1
$d_DNA_Damage = 1
$u_DNA_Repair = 1
$d_DNA_Repair = 1
$u_Dsh=5.74708
$d_Dsh=0.174
$u_E2F1=0.09623
$d_E2F1=10.39177
$u_E_cadherin=1.48529
$d_E_cadherin=0.67327
$u_eEF2=0.15824
$d_eEF2=6.31951
$u_eEF2K=8.79392
$d_eEF2K=0.11371
$u_EMT = 1
$d_EMT = 1
$u_EP300=0.14811
$d_EP300=6.75174
$u_ERG=99.98704
$d_ERG=0.01
$u_ERK=0.25988
$d_ERK=3.84793
$u_ETS1=0.72165
$d_ETS1=1.38571
$u_ETV1=1.00803
$d_ETV1=0.99203
$u_EZH2=0.17875
$d_EZH2=5.59441
$u_FADD=1.75069
$d_FADD=0.5712
$u_FOS=1.57028
$d_FOS=0.63683
$u_JUN=11.49873
$d_JUN=0.08697
$u_FOXA1=0.36884
$d_FOXA1=2.7112
$u_FOXO=16.02605
$d_FOXO=0.0624
$u_EGF=1.86698
$d_EGF=0.53562
$u_EGFR=0.30839
$d_EGFR=3.24265
$u_FGF=0.39851
$d_FGF=2.50935
$u_FGFR3=10.86969
$d_FGFR3=0.092
$u_FRS2=0.2197
$d_FRS2=4.55166
$u_GADD45=2.53923
$d_GADD45=0.39382
$u_GLI=0.6344
$d_GLI=1.57629
$u_GLUT1=0.23204
$d_GLUT1=4.3096
$u_Glycolysis = 1
$d_Glycolysis = 1
$u_GSH=1.79556
$d_GSH=0.55693
$u_GSK3=0.21507
$d_GSK3=4.64965
$u_HIF1=0.11152
$d_HIF1=8.967
$u_HSPs=3.66232
$d_HSPs=0.27305
$u_Hypermethylation = 1
$d_Hypermethylation = 1
$u_Hypoxia = 1
$d_Hypoxia = 1
$u_IDH1=2.94169
$d_IDH1=0.33994
$u_Invasion = 1
$d_Invasion = 1
$u_IKK=0.26169
$d_IKK=3.82132
$u_JNK=0.40792
$d_JNK=2.45146
$u_Lactic_acid=0.17895
$d_Lactic_acid=5.58815
$u_LDHA=0.17895
$d_LDHA=5.58815
$u_MAP3K1_3=0.40308
$d_MAP3K1_3=2.4809
$u_MDM2=0.41274
$d_MDM2=2.42283
$u_MED12=1.75258
$d_MED12=0.57059
$u_MEK1_2=1.31596
$d_MEK1_2=0.7599
$u_Metastasis = 1
$d_Metastasis = 1
$u_Migration = 1
$d_Migration = 1
$u_mTORC1=1.09123
$d_mTORC1=0.9164
$u_mTORC2=1.78198
$d_mTORC2=0.56117
$u_MXI1=8.73685
$d_MXI1=0.11446
$u_MYC=0.04542
$d_MYC=22.01673
$u_MYC_MAX=1.27256
$d_MYC_MAX=0.78582
$u_NCOA3=0.16438
$d_NCOA3=6.08347
$u_NCOR1=0.07872
$d_NCOR1=12.70325
$u_NCOR2=2.46344
$d_NCOR2=0.40594
$u_NF1=0.1341
$d_NF1=7.45712
$u_NF_kB=0.14123
$d_NF_kB=7.08065
$u_NKX3_1=0.52923
$d_NKX3_1=1.88954
$u_Nutrients = 1
$d_Nutrients = 1
$u_p14ARF=0.1589
$d_p14ARF=6.29327
$u_p15=0.12609
$d_p15=7.93084
$u_p21=0.1881
$d_p21=5.31632
$u_p38=0.15303
$d_p38=6.53467
$u_p53=1.88817
$d_p53=0.52961
$u_p70S6kab=0.89699
$d_p70S6kab=1.11484
$u_p90RSK=1.17487
$d_p90RSK=0.85116
$u_PDK1=0.09602
$d_PDK1=10.4145
$u_PHDs=2.26795
$d_PHDs=0.44093
$u_PI3K=0.58175
$d_PI3K=1.71895
$u_PIP3=0.15228
$d_PIP3=6.56685
$u_PKC=0.88686
$d_PKC=1.12757
$u_Proliferation = 1
$d_Proliferation = 1
$u_PTCH1=0.19245
$d_PTCH1=5.19615
$u_PTEN=1.56362
$d_PTEN=0.63954
$u_Quiescence = 1
$d_Quiescence = 1
$u_RAF=0.10822
$d_RAF=9.24044
$u_RAGS=0.55803
$d_RAGS=1.79202
$u_RAS=0.28748
$d_RAS=3.4785
$u_RB1=0.65729
$d_RB1=1.5214
$u_Rheb=1.92893
$d_Rheb=0.51842
$u_ROS=0.2345
$d_ROS=4.26439
$u_RTK=1.10403
$d_RTK=0.90577
$u_RUNX2=4.70854
$d_RUNX2=0.21238
$u_SHH=0.39822
$d_SHH=2.51117
$u_Slug=27.15183
$d_Slug=0.03683
$u_SMAD=1.26783
$d_SMAD=0.78875
$u_SMO=4.94186
$d_SMO=0.20235
$u_Snail=0.30541
$d_Snail=3.27429
$u_SPOP=23.3223
$d_SPOP=0.04288
$u_TAK1=0.46789
$d_TAK1=2.13725
$u_TCF=3.52109
$d_TCF=0.284
$u_TERT=2.19152
$d_TERT=0.4563
$u_TGFb=0.80253
$d_TGFb=1.24606
$u_TGFBR=1.47113
$d_TGFBR=0.67975
$u_fused_event = 1
$d_fused_event = 1
$u_TNFalpha=0.66373
$d_TNFalpha=1.50664
$u_TSC1_2=3.55019
$d_TSC1_2=0.28168
$u_TWIST1=1.12861
$d_TWIST1=0.88605
$u_VEGF=2.06799
$d_VEGF=0.48356
$u_VHL=0.11016
$d_VHL=9.07771
$u_WNT=1.07198
$d_WNT=0.93285
$u_YWHAZ=0.15174
$d_YWHAZ=6.59022
$u_ZBTB17=13.30636
$d_ZBTB17=0.07515
discrete_time = 0
use_physrandgen = FALSE
seed_pseudorandom = 100
// sample_count = 500000
sample_count = 5000
max_time = 50
//time_tick = 0.01
time_tick = 0.1
thread_count = 1
statdist_traj_count = 100
statdist_cluster_threshold = 0.9
display_traj = 0
statdist_similarity_cache_max_size = 20000
//artificial nodes istate should be null
fused_event.istate=0
AR_ERG.istate=0	Acidosis.is_internal = TRUE
AKT.is_internal = TRUE
AMPK.is_internal = TRUE
AMP_ATP.is_internal = TRUE
Androgen.is_internal = TRUE
Angiogenesis.is_internal = TRUE
APAF1.is_internal = TRUE
Apoptosis.is_internal = FALSE
AR.is_internal = TRUE
AR_ERG.is_internal = TRUE
ATM.is_internal = TRUE
ATR.is_internal = TRUE
AXIN1.is_internal = TRUE
BAD.is_internal = TRUE
Bak.is_internal = TRUE
BAX.is_internal = TRUE
BCL2.is_internal = TRUE
Bcl_XL.is_internal = TRUE
beta_catenin.is_internal = TRUE
BIRC5.is_internal = TRUE
BMP2.is_internal = TRUE
BRCA1.is_internal = TRUE
BRCA2.is_internal = TRUE
Carcinogen.is_internal = TRUE
Caspase3.is_internal = TRUE
Caspase8.is_internal = TRUE
Caspase9.is_internal = TRUE
CDH2.is_internal = TRUE
cFLAR.is_internal = TRUE
CHK1_2.is_internal = TRUE
COX4I2.is_internal = TRUE
CyclinB.is_internal = TRUE
CyclinD.is_internal = TRUE
CytoC.is_internal = TRUE
DAXX.is_internal = TRUE
DNA_Damage.is_internal = TRUE
DNA_Repair.is_internal = TRUE
Dsh.is_internal = TRUE
E2F1.is_internal = TRUE
eEF2.is_internal = TRUE
eEF2K.is_internal = TRUE
EGF.is_internal = TRUE
EGFR.is_internal = TRUE
EMT.is_internal = TRUE
EP300.is_internal = TRUE
ERG.is_internal = TRUE
ERK.is_internal = TRUE
ETS1.is_internal = TRUE
ETV1.is_internal = TRUE
EZH2.is_internal = TRUE
E_cadherin.is_internal = TRUE
FADD.is_internal = TRUE
FGF.is_internal = TRUE
FGFR3.is_internal = TRUE
FOS.is_internal = TRUE
FOXA1.is_internal = TRUE
FOXO.is_internal = TRUE
FRS2.is_internal = TRUE
fused_event.is_internal = TRUE
GADD45.is_internal = TRUE
GLI.is_internal = TRUE
GLUT1.is_internal = TRUE
Glycolysis.is_internal = TRUE
GSH.is_internal = TRUE
GSK3.is_internal = TRUE
HIF1.is_internal = TRUE
HSPs.is_internal = TRUE
Hypermethylation.is_internal = TRUE
Hypoxia.is_internal = TRUE
IDH1.is_internal = TRUE
IKK.is_internal = TRUE
Invasion.is_internal = TRUE
JNK.is_internal = TRUE
JUN.is_internal = TRUE
Lactic_acid.is_internal = TRUE
LDHA.is_internal = TRUE
MAP3K1_3.is_internal = TRUE
MDM2.is_internal = TRUE
MED12.is_internal = TRUE
MEK1_2.is_internal = TRUE
Metastasis.is_internal = TRUE
Migration.is_internal = TRUE
mTORC1.is_internal = TRUE
mTORC2.is_internal = TRUE
MXI1.is_internal = TRUE
MYC.is_internal = TRUE
MYC_MAX.is_internal = TRUE
NCOA3.is_internal = TRUE
NCOR1.is_internal = TRUE
NCOR2.is_internal = TRUE
NF1.is_internal = TRUE
NF_kB.is_internal = TRUE
NKX3_1.is_internal = TRUE
Nutrients.is_internal = TRUE
p14ARF.is_internal = TRUE
p15.is_internal = TRUE
p21.is_internal = TRUE
p38.is_internal = TRUE
p53.is_internal = TRUE
p70S6kab.is_internal = TRUE
p90RSK.is_internal = TRUE
PDK1.is_internal = TRUE
PHDs.is_internal = TRUE
PI3K.is_internal = TRUE
PIP3.is_internal = TRUE
PKC.is_internal = TRUE
Proliferation.is_internal = FALSE
PTCH1.is_internal = TRUE
PTEN.is_internal = TRUE
Quiescence.is_internal = FALSE
RAF.is_internal = TRUE
RAGS.is_internal = TRUE
RAS.is_internal = TRUE
RB1.is_internal = TRUE
Rheb.is_internal = TRUE
ROS.is_internal = TRUE
RTK.is_internal = TRUE
RUNX2.is_internal = TRUE
SHH.is_internal = TRUE
Slug.is_internal = TRUE
SMAD.is_internal = TRUE
SMO.is_internal = TRUE
Snail.is_internal = TRUE
SPOP.is_internal = TRUE
TAK1.is_internal = TRUE
TCF.is_internal = TRUE
TERT.is_internal = TRUE
TGFb.is_internal = TRUE
TGFBR.is_internal = TRUE
TNFalpha.is_internal = TRUE
TSC1_2.is_internal = TRUE
TWIST1.is_internal = TRUE
VEGF.is_internal = TRUE
VHL.is_internal = TRUE
WNT.is_internal = TRUE
YWHAZ.is_internal = TRUE
ZBTB17.is_internal = TRUE
[Acidosis].istate = 0.5[1], 0.5[0]
[Androgen].istate = 0.5[1], 0.5[0]
[Carcinogen].istate = 0.5[1], 0.5[0]
[Hypoxia].istate = 0.5[1], 0.5[0]
[Nutrients].istate = 0.5[1], 0.5[0]
[AKT].istate = 0.49078[1], 0.50922[0]
[AMP_ATP].istate = 0.54911[1], 0.45089[0]
[AMPK].istate = 0.42087[1], 0.5791299999999999[0]
[APAF1].istate = 0.45446[1], 0.54554[0]
[AR].istate = 0.13916[1], 0.86084[0]
[ATM].istate = 0.44318[1], 0.55682[0]
[ATR].istate = 0.31691[1], 0.68309[0]
[AXIN1].istate = 0.56475[1], 0.43525[0]
[BAD].istate = 0.5726[1], 0.4274[0]
[Bak].istate = 0.51374[1], 0.48626[0]
[BAX].istate = 0.53799[1], 0.46201000000000003[0]
[Bcl_XL].istate = 0.52988[1], 0.47012[0]
[BCL2].istate = 0.63595[1], 0.36405[0]
[beta_catenin].istate = 0.1721[1], 0.8279[0]
[BIRC5].istate = 0.48727[1], 0.51273[0]
[BRCA1].istate = 0.44303[1], 0.55697[0]
[BRCA2].istate = 0.35502[1], 0.64498[0]
[Caspase8].istate = 0.35196[1], 0.64804[0]
[Caspase9].istate = 0.64836[1], 0.35163999999999995[0]
[CDH2].istate = 0.35313[1], 0.6468700000000001[0]
[cFLAR].istate = 0.17642[1], 0.82358[0]
[CHK1_2].istate = 0.6276[1], 0.37239999999999995[0]
[COX4I2].istate = 0.77359[1], 0.22641[0]
[CyclinB].istate = 0.28903[1], 0.71097[0]
[CyclinD].istate = 0.63475[1], 0.36524999999999996[0]
[CytoC].istate = 0.48712[1], 0.51288[0]
[DAXX].istate = 0.60407[1], 0.39593[0]
[Dsh].istate = 0.68986[1], 0.31013999999999997[0]
[E_cadherin].istate = 0.54295[1], 0.45704999999999996[0]
[E2F1].istate = 0.24583[1], 0.75417[0]
[eEF2].istate = 0.29983[1], 0.70017[0]
[eEF2K].istate = 0.73605[1], 0.26395[0]
[EGF].istate = 0.56779[1], 0.43221[0]
[EGFR].istate = 0.37227[1], 0.62773[0]
[EP300].istate = 0.29265[1], 0.7073499999999999[0]
[ERG].istate = 0.99999[1], 9.99999999995449e-06[0]
[ERK].istate = 0.35369[1], 0.6463099999999999[0]
[ETS1].istate = 0.46458[1], 0.53542[0]
[ETV1].istate = 0.50087[1], 0.49912999999999996[0]
[EZH2].istate = 0.31306[1], 0.68694[0]
[FADD].istate = 0.5608[1], 0.43920000000000003[0]
[FGF].istate = 0.40011[1], 0.59989[0]
[FGFR3].istate = 0.75905[1], 0.24095[0]
[FOS].istate = 0.54899[1], 0.45101[0]
[FOXA1].istate = 0.39171[1], 0.60829[0]
[FOXO].istate = 0.80121[1], 0.19879000000000002[0]
[FRS2].istate = 0.33546[1], 0.66454[0]
[GADD45].istate = 0.60118[1], 0.39881999999999995[0]
[GLI].istate = 0.45059[1], 0.54941[0]
[GLUT1].istate = 0.34139[1], 0.6586099999999999[0]
[GSH].istate = 0.56355[1], 0.43645[0]
[GSK3].istate = 0.33314[1], 0.66686[0]
[HIF1].istate = 0.26184[1], 0.7381599999999999[0]
[HSPs].istate = 0.64094[1], 0.35906000000000005[0]
[IDH1].istate = 0.61715[1], 0.38285[0]
[IKK].istate = 0.35445[1], 0.6455500000000001[0]
[JNK].istate = 0.40264[1], 0.59736[0]
[JUN].istate = 0.76516[1], 0.23484000000000005[0]
[Lactic_acid].istate = 0.31318[1], 0.68682[0]
[LDHA].istate = 0.31318[1], 0.68682[0]
[MAP3K1_3].istate = 0.40135[1], 0.59865[0]
[MDM2].istate = 0.40392[1], 0.5960799999999999[0]
[MED12].istate = 0.56092[1], 0.43908[0]
[MEK1_2].istate = 0.52981[1], 0.47019[0]
[ZBTB17].istate = 0.78101[1], 0.21899000000000002[0]
[mTORC1].istate = 0.50948[1], 0.49051999999999996[0]
[mTORC2].istate = 0.56273[1], 0.43727000000000005[0]
[MXI1].istate = 0.73534[1], 0.26466[0]
[MYC].istate = 0.16432[1], 0.83568[0]
[MYC_MAX].istate = 0.52617[1], 0.47383[0]
[NCOA3].istate = 0.30396[1], 0.69604[0]
[NCOR1].istate = 0.22403[1], 0.77597[0]
[NCOR2].istate = 0.59789[1], 0.40210999999999997[0]
[NF_kB].istate = 0.28748[1], 0.71252[0]
[NF1].istate = 0.28186[1], 0.71814[0]
[NKX3_1].istate = 0.43091[1], 0.56909[0]
[p14ARF].istate = 0.30028[1], 0.69972[0]
[p15].istate = 0.27517[1], 0.72483[0]
[p21].istate = 0.3186[1], 0.6814[0]
[p38].istate = 0.2962[1], 0.7038[0]
[p53].istate = 0.56901[1], 0.43099[0]
[p70S6kab].istate = 0.4882[1], 0.5118[0]
[p90RSK].istate = 0.5175[1], 0.48250000000000004[0]
[PDK1].istate = 0.24559[1], 0.75441[0]
[PHDs].istate = 0.58891[1], 0.41108999999999996[0]
[PI3K].istate = 0.44118[1], 0.55882[0]
[PIP3].istate = 0.29566[1], 0.70434[0]
[PKC].istate = 0.48696[1], 0.5130399999999999[0]
[PTCH1].istate = 0.32108[1], 0.67892[0]
[PTEN].istate = 0.54853[1], 0.45147000000000004[0]
[RAF].istate = 0.25857[1], 0.74143[0]
[RAGS].istate = 0.43666[1], 0.56334[0]
[RAS].istate = 0.36465[1], 0.6353500000000001[0]
[RB1].istate = 0.45444[1], 0.54556[0]
[Rheb].istate = 0.57133[1], 0.42867[0]
[ROS].istate = 0.34254[1], 0.6574599999999999[0]
[RTK].istate = 0.51075[1], 0.48924999999999996[0]
[RUNX2].istate = 0.66822[1], 0.33177999999999996[0]
[SHH].istate = 0.40003[1], 0.59997[0]
[Slug].istate = 0.85845[1], 0.14154999999999995[0]
[SMAD].istate = 0.52577[1], 0.47423000000000004[0]
[SMO].istate = 0.67347[1], 0.32653[0]
[Snail].istate = 0.37122[1], 0.62878[0]
[SPOP].istate = 0.84194[1], 0.15805999999999998[0]
[TAK1].istate = 0.41754[1], 0.58246[0]
[TCF].istate = 0.63667[1], 0.36333000000000004[0]
[TERT].istate = 0.58519[1], 0.41481[0]
[TGFb].istate = 0.47612[1], 0.52388[0]
[TGFBR].istate = 0.54191[1], 0.45809[0]
[TNFalpha].istate = 0.4555[1], 0.5445[0]
[TSC1_2].istate = 0.63756[1], 0.36244[0]
[TWIST1].istate = 0.51314[1], 0.48685999999999996[0]
[VEGF].istate = 0.57889[1], 0.42111[0]
[VHL].istate = 0.26051[1], 0.73949[0]
[WNT].istate = 0.50755[1], 0.49245000000000005[0]
[YWHAZ].istate = 0.29527[1], 0.7047300000000001[0]
