# Supplementary material for: Patient-specific Boolean models of signalling networks guide personalised treatments
Source: eLife. 2022 Feb 15;11:e72626. doi: 10.7554/eLife.72626 (PMC9018074; doi:10.7554/eLife.72626)
Supplement: Supplementary file 3. [file elife-72626-supp3.zip › SuppFile 3 TCGA model files/TCGA_mutCNA_RNA_models/PC_20191219_TCGA_mutCNA_RNA_152.cfg]

$u_Acidosis = 1
$d_Acidosis = 1
$u_AKT=0.27616
$d_AKT=3.62109
$u_AMP_ATP=0.21257
$d_AMP_ATP=4.70433
$u_AMPK=0.82116
$d_AMPK=1.21779
$u_Androgen = 1
$d_Androgen = 1
$u_Angiogenesis = 1
$d_Angiogenesis = 1
$u_Apoptosis = 1
$d_Apoptosis = 1
$u_AR=0.17316
$d_AR=5.77501
$u_AR_ERG = 1
$d_AR_ERG = 1
$u_ATM=3.83909
$d_ATM=0.26048
$u_ATR=0.58763
$d_ATR=1.70175
$u_AXIN1=0.22978
$d_AXIN1=4.35199
$u_BAD=0.31753
$d_BAD=3.14931
$u_Bak=0.37468
$d_Bak=2.66894
$u_BAX=2.94718
$d_BAX=0.33931
$u_BCL2=19.36116
$d_BCL2=0.05165
$u_Bcl_XL=0.25598
$d_Bcl_XL=3.90656
$u_beta_catenin=2.45033
$d_beta_catenin=0.40811
$u_BIRC5=0.10647
$d_BIRC5=9.39232
$u_BMP2 = 1
$d_BMP2 = 1
$u_BRCA1=3.7733
$d_BRCA1=0.26502
$u_BRCA2=8.50777
$d_BRCA2=0.11754
$u_Carcinogen = 1
$d_Carcinogen = 1
$u_Caspase3 = 1
$d_Caspase3 = 1
$u_Caspase8=1.00345
$d_Caspase8=0.99656
$u_Caspase9=81.41505
$d_Caspase9=0.01228
$u_CDH2=2.36243
$d_CDH2=0.42329
$u_cFLAR=5.02226
$d_cFLAR=0.19911
$u_CHK1_2=0.64963
$d_CHK1_2=1.53934
$u_COX4I2=0.06745
$d_COX4I2=14.8258
$u_CyclinB=0.43648
$d_CyclinB=2.29106
$u_CyclinD=5.65438
$d_CyclinD=0.17685
$u_CytoC=0.58607
$d_CytoC=1.70628
$u_APAF1=0.95579
$d_APAF1=1.04625
$u_DAXX=0.1877
$d_DAXX=5.32765
$u_DNA_Damage = 1
$d_DNA_Damage = 1
$u_DNA_Repair = 1
$d_DNA_Repair = 1
$u_Dsh=3.65996
$d_Dsh=0.27323
$u_E2F1=0.53054
$d_E2F1=1.88487
$u_E_cadherin=0.67719
$d_E_cadherin=1.47669
$u_eEF2=0.05114
$d_eEF2=19.55417
$u_eEF2K=8.106
$d_eEF2K=0.12337
$u_EMT = 1
$d_EMT = 1
$u_EP300=0.47285
$d_EP300=2.11484
$u_ERG=1.30407
$d_ERG=0.76683
$u_ERK=0.43308
$d_ERK=2.30904
$u_ETS1=2.78186
$d_ETS1=0.35947
$u_ETV1=6.56293
$d_ETV1=0.15237
$u_EZH2=0.13992
$d_EZH2=7.14694
$u_FADD=0.4895
$d_FADD=2.0429
$u_FOS=0.43117
$d_FOS=2.31927
$u_JUN=0.55677
$d_JUN=1.79607
$u_FOXA1=0.08275
$d_FOXA1=12.08459
$u_FOXO=24.794
$d_FOXO=0.04033
$u_EGF=0.1164
$d_EGF=8.59107
$u_EGFR=7.9708
$d_EGFR=0.12546
$u_FGF=0.49353
$d_FGF=2.02622
$u_FGFR3=2.7694
$d_FGFR3=0.36109
$u_FRS2=2.62748
$d_FRS2=0.38059
$u_GADD45=3.49306
$d_GADD45=0.28628
$u_GLI=2.69144
$d_GLI=0.37155
$u_GLUT1=2.38969
$d_GLUT1=0.41846
$u_Glycolysis = 1
$d_Glycolysis = 1
$u_GSH=1.12657
$d_GSH=0.88765
$u_GSK3=0.09967
$d_GSK3=10.03311
$u_HIF1=0.95594
$d_HIF1=1.04609
$u_HSPs=2.19478
$d_HSPs=0.45563
$u_Hypermethylation = 1
$d_Hypermethylation = 1
$u_Hypoxia = 1
$d_Hypoxia = 1
$u_IDH1=4.58438
$d_IDH1=0.21813
$u_Invasion = 1
$d_Invasion = 1
$u_IKK=2.57417
$d_IKK=0.38847
$u_JNK=0.48382
$d_JNK=2.06688
$u_Lactic_acid=0.39615
$d_Lactic_acid=2.5243
$u_LDHA=0.39615
$d_LDHA=2.5243
$u_MAP3K1_3=1.09577
$d_MAP3K1_3=0.9126
$u_MDM2=1.32191
$d_MDM2=0.75648
$u_MED12=5.99635
$d_MED12=0.16677
$u_MEK1_2=0.18884
$d_MEK1_2=5.29549
$u_Metastasis = 1
$d_Metastasis = 1
$u_Migration = 1
$d_Migration = 1
$u_mTORC1=0.44456
$d_mTORC1=2.24942
$u_mTORC2=0.59303
$d_mTORC2=1.68626
$u_MXI1=0.82827
$d_MXI1=1.20734
$u_MYC=0.05422
$d_MYC=18.44338
$u_MYC_MAX=0.20335
$d_MYC_MAX=4.91763
$u_NCOA3=0.24476
$d_NCOA3=4.08563
$u_NCOR1=0.74297
$d_NCOR1=1.34595
$u_NCOR2=1.96007
$d_NCOR2=0.51019
$u_NF1=1.28212
$d_NF1=0.77996
$u_NF_kB=0.95342
$d_NF_kB=1.04886
$u_NKX3_1=0.28854
$d_NKX3_1=3.46572
$u_Nutrients = 1
$d_Nutrients = 1
$u_p14ARF=0.76636
$d_p14ARF=1.30487
$u_p15=1.76032
$d_p15=0.56808
$u_p21=5.13386
$d_p21=0.19479
$u_p38=0.71047
$d_p38=1.40752
$u_p53=0.69936
$d_p53=1.42988
$u_p70S6kab=1.023
$d_p70S6kab=0.97752
$u_p90RSK=0.16444
$d_p90RSK=6.08125
$u_PDK1=0.86186
$d_PDK1=1.16028
$u_PHDs=1.91869
$d_PHDs=0.52119
$u_PI3K=0.8573
$d_PI3K=1.16645
$u_PIP3=0.36356
$d_PIP3=2.75058
$u_PKC=1.31345
$d_PKC=0.76135
$u_Proliferation = 1
$d_Proliferation = 1
$u_PTCH1=0.6614
$d_PTCH1=1.51194
$u_PTEN=0.2539
$d_PTEN=3.93856
$u_Quiescence = 1
$d_Quiescence = 1
$u_RAF=0.92427
$d_RAF=1.08193
$u_RAGS=4.29027
$d_RAGS=0.23309
$u_RAS=1.61911
$d_RAS=0.61762
$u_RB1=0.26579
$d_RB1=3.76237
$u_Rheb=1.68528
$d_Rheb=0.59337
$u_ROS=2.39956
$d_ROS=0.41674
$u_RTK=1.41931
$d_RTK=0.70457
$u_RUNX2=18.05143
$d_RUNX2=0.0554
$u_SHH=21.83277
$d_SHH=0.0458
$u_Slug=48.89279
$d_Slug=0.02045
$u_SMAD=2.54721
$d_SMAD=0.39259
$u_SMO=0.06423
$d_SMO=15.56905
$u_Snail=0.08061
$d_Snail=12.40541
$u_SPOP=2.1277
$d_SPOP=0.46999
$u_TAK1=2.68423
$d_TAK1=0.37255
$u_TCF=5.50782
$d_TCF=0.18156
$u_TERT=0.23488
$d_TERT=4.25749
$u_TGFb=3.67259
$d_TGFb=0.27229
$u_TGFBR=3.67012
$d_TGFBR=0.27247
$u_fused_event = 1
$d_fused_event = 1
$u_TNFalpha=2.06995
$d_TNFalpha=0.4831
$u_TSC1_2=2.86414
$d_TSC1_2=0.34914
$u_TWIST1=0.17989
$d_TWIST1=5.55895
$u_VEGF=1.87234
$d_VEGF=0.53409
$u_VHL=0.17268
$d_VHL=5.79106
$u_WNT=4.63264
$d_WNT=0.21586
$u_YWHAZ=1.55563
$d_YWHAZ=0.64283
$u_ZBTB17=6.83597
$d_ZBTB17=0.14629
discrete_time = 0
use_physrandgen = FALSE
seed_pseudorandom = 100
// sample_count = 500000
sample_count = 5000
max_time = 50
//time_tick = 0.01
time_tick = 0.1
thread_count = 1
statdist_traj_count = 100
statdist_cluster_threshold = 0.9
display_traj = 0
statdist_similarity_cache_max_size = 20000
//artificial nodes istate should be null
fused_event.istate=0
AR_ERG.istate=0	Acidosis.is_internal = TRUE
AKT.is_internal = TRUE
AMPK.is_internal = TRUE
AMP_ATP.is_internal = TRUE
Androgen.is_internal = TRUE
Angiogenesis.is_internal = TRUE
APAF1.is_internal = TRUE
Apoptosis.is_internal = FALSE
AR.is_internal = TRUE
AR_ERG.is_internal = TRUE
ATM.is_internal = TRUE
ATR.is_internal = TRUE
AXIN1.is_internal = TRUE
BAD.is_internal = TRUE
Bak.is_internal = TRUE
BAX.is_internal = TRUE
BCL2.is_internal = TRUE
Bcl_XL.is_internal = TRUE
beta_catenin.is_internal = TRUE
BIRC5.is_internal = TRUE
BMP2.is_internal = TRUE
BRCA1.is_internal = TRUE
BRCA2.is_internal = TRUE
Carcinogen.is_internal = TRUE
Caspase3.is_internal = TRUE
Caspase8.is_internal = TRUE
Caspase9.is_internal = TRUE
CDH2.is_internal = TRUE
cFLAR.is_internal = TRUE
CHK1_2.is_internal = TRUE
COX4I2.is_internal = TRUE
CyclinB.is_internal = TRUE
CyclinD.is_internal = TRUE
CytoC.is_internal = TRUE
DAXX.is_internal = TRUE
DNA_Damage.is_internal = TRUE
DNA_Repair.is_internal = TRUE
Dsh.is_internal = TRUE
E2F1.is_internal = TRUE
eEF2.is_internal = TRUE
eEF2K.is_internal = TRUE
EGF.is_internal = TRUE
EGFR.is_internal = TRUE
EMT.is_internal = TRUE
EP300.is_internal = TRUE
ERG.is_internal = TRUE
ERK.is_internal = TRUE
ETS1.is_internal = TRUE
ETV1.is_internal = TRUE
EZH2.is_internal = TRUE
E_cadherin.is_internal = TRUE
FADD.is_internal = TRUE
FGF.is_internal = TRUE
FGFR3.is_internal = TRUE
FOS.is_internal = TRUE
FOXA1.is_internal = TRUE
FOXO.is_internal = TRUE
FRS2.is_internal = TRUE
fused_event.is_internal = TRUE
GADD45.is_internal = TRUE
GLI.is_internal = TRUE
GLUT1.is_internal = TRUE
Glycolysis.is_internal = TRUE
GSH.is_internal = TRUE
GSK3.is_internal = TRUE
HIF1.is_internal = TRUE
HSPs.is_internal = TRUE
Hypermethylation.is_internal = TRUE
Hypoxia.is_internal = TRUE
IDH1.is_internal = TRUE
IKK.is_internal = TRUE
Invasion.is_internal = TRUE
JNK.is_internal = TRUE
JUN.is_internal = TRUE
Lactic_acid.is_internal = TRUE
LDHA.is_internal = TRUE
MAP3K1_3.is_internal = TRUE
MDM2.is_internal = TRUE
MED12.is_internal = TRUE
MEK1_2.is_internal = TRUE
Metastasis.is_internal = TRUE
Migration.is_internal = TRUE
mTORC1.is_internal = TRUE
mTORC2.is_internal = TRUE
MXI1.is_internal = TRUE
MYC.is_internal = TRUE
MYC_MAX.is_internal = TRUE
NCOA3.is_internal = TRUE
NCOR1.is_internal = TRUE
NCOR2.is_internal = TRUE
NF1.is_internal = TRUE
NF_kB.is_internal = TRUE
NKX3_1.is_internal = TRUE
Nutrients.is_internal = TRUE
p14ARF.is_internal = TRUE
p15.is_internal = TRUE
p21.is_internal = TRUE
p38.is_internal = TRUE
p53.is_internal = TRUE
p70S6kab.is_internal = TRUE
p90RSK.is_internal = TRUE
PDK1.is_internal = TRUE
PHDs.is_internal = TRUE
PI3K.is_internal = TRUE
PIP3.is_internal = TRUE
PKC.is_internal = TRUE
Proliferation.is_internal = FALSE
PTCH1.is_internal = TRUE
PTEN.is_internal = TRUE
Quiescence.is_internal = FALSE
RAF.is_internal = TRUE
RAGS.is_internal = TRUE
RAS.is_internal = TRUE
RB1.is_internal = TRUE
Rheb.is_internal = TRUE
ROS.is_internal = TRUE
RTK.is_internal = TRUE
RUNX2.is_internal = TRUE
SHH.is_internal = TRUE
Slug.is_internal = TRUE
SMAD.is_internal = TRUE
SMO.is_internal = TRUE
Snail.is_internal = TRUE
SPOP.is_internal = TRUE
TAK1.is_internal = TRUE
TCF.is_internal = TRUE
TERT.is_internal = TRUE
TGFb.is_internal = TRUE
TGFBR.is_internal = TRUE
TNFalpha.is_internal = TRUE
TSC1_2.is_internal = TRUE
TWIST1.is_internal = TRUE
VEGF.is_internal = TRUE
VHL.is_internal = TRUE
WNT.is_internal = TRUE
YWHAZ.is_internal = TRUE
ZBTB17.is_internal = TRUE
[Acidosis].istate = 0.5[1], 0.5[0]
[Androgen].istate = 0.5[1], 0.5[0]
[Carcinogen].istate = 0.5[1], 0.5[0]
[Hypoxia].istate = 0.5[1], 0.5[0]
[Nutrients].istate = 0.5[1], 0.5[0]
[AKT].istate = 0.36029[1], 0.63971[0]
[AMP_ATP].istate = 0.33188[1], 0.66812[0]
[AMPK].istate = 0.47861[1], 0.52139[0]
[APAF1].istate = 0.49509[1], 0.50491[0]
[AR].istate = 0.30961[1], 0.6903900000000001[0]
[ATM].istate = 0.64606[1], 0.35394000000000003[0]
[ATR].istate = 0.44228[1], 0.55772[0]
[AXIN1].istate = 0.34033[1], 0.65967[0]
[BAD].istate = 0.37545[1], 0.6245499999999999[0]
[Bak].istate = 0.39341[1], 0.60659[0]
[BAX].istate = 0.61735[1], 0.38265000000000005[0]
[Bcl_XL].istate = 0.35205[1], 0.64795[0]
[BCL2].istate = 0.82173[1], 0.17827000000000004[0]
[beta_catenin].istate = 0.59731[1], 0.40269[0]
[BIRC5].istate = 0.2568[1], 0.7432000000000001[0]
[BRCA1].istate = 0.64418[1], 0.35582[0]
[BRCA2].istate = 0.73245[1], 0.26754999999999995[0]
[Caspase8].istate = 0.50037[1], 0.49963[0]
[Caspase9].istate = 0.97768[1], 0.022320000000000007[0]
[CDH2].istate = 0.59334[1], 0.40666[0]
[cFLAR].istate = 0.67522[1], 0.32477999999999996[0]
[CHK1_2].istate = 0.45317[1], 0.5468299999999999[0]
[COX4I2].istate = 0.20725[1], 0.7927500000000001[0]
[CyclinB].istate = 0.40999[1], 0.5900099999999999[0]
[CyclinD].istate = 0.6881[1], 0.31189999999999996[0]
[CytoC].istate = 0.44199[1], 0.55801[0]
[DAXX].istate = 0.31837[1], 0.68163[0]
[Dsh].istate = 0.64087[1], 0.35912999999999995[0]
[E_cadherin].istate = 0.45768[1], 0.54232[0]
[E2F1].istate = 0.43118[1], 0.56882[0]
[eEF2].istate = 0.17718[1], 0.82282[0]
[eEF2K].istate = 0.7272[1], 0.27280000000000004[0]
[EGF].istate = 0.26649[1], 0.73351[0]
[EGFR].istate = 0.72538[1], 0.27462[0]
[EP300].istate = 0.41868[1], 0.5813200000000001[0]
[ERG].istate = 0.52883[1], 0.47117[0]
[ERK].istate = 0.40914[1], 0.5908599999999999[0]
[ETS1].istate = 0.61108[1], 0.38892000000000004[0]
[ETV1].istate = 0.70427[1], 0.29573000000000005[0]
[EZH2].istate = 0.28647[1], 0.71353[0]
[FADD].istate = 0.42244[1], 0.5775600000000001[0]
[FGF].istate = 0.42333[1], 0.57667[0]
[FGFR3].istate = 0.6106[1], 0.38939999999999997[0]
[FOS].istate = 0.40866[1], 0.59134[0]
[FOXA1].istate = 0.22944[1], 0.77056[0]
[FOXO].istate = 0.84859[1], 0.15141000000000004[0]
[FRS2].istate = 0.60488[1], 0.39512[0]
[GADD45].istate = 0.6358[1], 0.36419999999999997[0]
[GLI].istate = 0.6075[1], 0.39249999999999996[0]
[GLUT1].istate = 0.59459[1], 0.40541000000000005[0]
[GSH].istate = 0.51294[1], 0.48706000000000005[0]
[GSK3].istate = 0.24964[1], 0.75036[0]
[HIF1].istate = 0.49511[1], 0.5048900000000001[0]
[HSPs].istate = 0.58535[1], 0.41464999999999996[0]
[IDH1].istate = 0.66532[1], 0.33468[0]
[IKK].istate = 0.60266[1], 0.39734[0]
[JNK].istate = 0.42117[1], 0.57883[0]
[JUN].istate = 0.43642[1], 0.56358[0]
[Lactic_acid].istate = 0.39947[1], 0.60053[0]
[LDHA].istate = 0.39947[1], 0.60053[0]
[MAP3K1_3].istate = 0.50993[1], 0.49007[0]
[MDM2].istate = 0.5303[1], 0.4697[0]
[MED12].istate = 0.69447[1], 0.30552999999999997[0]
[MEK1_2].istate = 0.31902[1], 0.6809799999999999[0]
[ZBTB17].istate = 0.7087[1], 0.2913[0]
[mTORC1].istate = 0.41198[1], 0.58802[0]
[mTORC2].istate = 0.44327[1], 0.55673[0]
[MXI1].istate = 0.47954[1], 0.5204599999999999[0]
[MYC].istate = 0.18355[1], 0.81645[0]
[MYC_MAX].istate = 0.32706[1], 0.67294[0]
[NCOA3].istate = 0.34719[1], 0.65281[0]
[NCOR1].istate = 0.46774[1], 0.53226[0]
[NCOR2].istate = 0.57307[1], 0.42693000000000003[0]
[NF_kB].istate = 0.49482[1], 0.50518[0]
[NF1].istate = 0.52698[1], 0.47302[0]
[NKX3_1].istate = 0.36505[1], 0.63495[0]
[p14ARF].istate = 0.47111[1], 0.5288900000000001[0]
[p15].istate = 0.5614[1], 0.4386[0]
[p21].istate = 0.67761[1], 0.32238999999999995[0]
[p38].istate = 0.46289[1], 0.53711[0]
[p53].istate = 0.46117[1], 0.5388299999999999[0]
[p70S6kab].istate = 0.50247[1], 0.49753000000000003[0]
[p90RSK].istate = 0.304[1], 0.696[0]
[PDK1].istate = 0.48386[1], 0.51614[0]
[PHDs].istate = 0.57075[1], 0.42925[0]
[PI3K].istate = 0.48328[1], 0.5167200000000001[0]
[PIP3].istate = 0.39014[1], 0.6098600000000001[0]
[PKC].istate = 0.5296[1], 0.47040000000000004[0]
[PTCH1].istate = 0.45512[1], 0.54488[0]
[PTEN].istate = 0.35117[1], 0.64883[0]
[RAF].istate = 0.49145[1], 0.5085500000000001[0]
[RAGS].istate = 0.65812[1], 0.34187999999999996[0]
[RAS].istate = 0.55232[1], 0.44767999999999997[0]
[RB1].istate = 0.35614[1], 0.64386[0]
[Rheb].istate = 0.55667[1], 0.44333[0]
[ROS].istate = 0.59503[1], 0.40497000000000005[0]
[RTK].istate = 0.53802[1], 0.46197999999999995[0]
[RUNX2].istate = 0.81413[1], 0.18586999999999998[0]
[SHH].istate = 0.83478[1], 0.16522000000000003[0]
[Slug].istate = 0.92231[1], 0.07769000000000004[0]
[SMAD].istate = 0.60152[1], 0.39847999999999995[0]
[SMO].istate = 0.20194[1], 0.79806[0]
[Snail].istate = 0.22659[1], 0.7734099999999999[0]
[SPOP].istate = 0.58198[1], 0.41801999999999995[0]
[TAK1].istate = 0.6072[1], 0.39280000000000004[0]
[TCF].istate = 0.68524[1], 0.31476000000000004[0]
[TERT].istate = 0.34271[1], 0.6572899999999999[0]
[TGFb].istate = 0.64124[1], 0.35875999999999997[0]
[TGFBR].istate = 0.64117[1], 0.35883[0]
[TNFalpha].istate = 0.57899[1], 0.42101[0]
[TSC1_2].istate = 0.61425[1], 0.38575000000000004[0]
[TWIST1].istate = 0.31375[1], 0.68625[0]
[VEGF].istate = 0.5681[1], 0.43189999999999995[0]
[VHL].istate = 0.30931[1], 0.69069[0]
[WNT].istate = 0.66646[1], 0.33353999999999995[0]
[YWHAZ].istate = 0.54798[1], 0.45202[0]
