# Supplementary material for: Patient-specific Boolean models of signalling networks guide personalised treatments
Source: eLife. 2022 Feb 15;11:e72626. doi: 10.7554/eLife.72626 (PMC9018074; doi:10.7554/eLife.72626)
Supplement: Supplementary file 3. [file elife-72626-supp3.zip › SuppFile 3 TCGA model files/TCGA_mutCNA_RNA_models/PC_20191219_TCGA_mutCNA_RNA_153.cfg]

$u_Acidosis = 1
$d_Acidosis = 1
$u_AKT=1.83489
$d_AKT=0.54499
$u_AMP_ATP=0.82525
$d_AMP_ATP=1.21175
$u_AMPK=0.73857
$d_AMPK=1.35397
$u_Androgen = 1
$d_Androgen = 1
$u_Angiogenesis = 1
$d_Angiogenesis = 1
$u_Apoptosis = 1
$d_Apoptosis = 1
$u_AR=0.37021
$d_AR=2.70117
$u_AR_ERG = 1
$d_AR_ERG = 1
$u_ATM=12.63396
$d_ATM=0.07915
$u_ATR=0.28726
$d_ATR=3.48117
$u_AXIN1=4.47733
$d_AXIN1=0.22335
$u_BAD=0.08768
$d_BAD=11.40511
$u_Bak=0.30537
$d_Bak=3.27472
$u_BAX=2.56341
$d_BAX=0.39011
$u_BCL2=59.43289
$d_BCL2=0.01683
$u_Bcl_XL=0.66753
$d_Bcl_XL=1.49806
$u_beta_catenin=0.33666
$d_beta_catenin=2.97036
$u_BIRC5=0.39992
$d_BIRC5=2.5005
$u_BMP2 = 1
$d_BMP2 = 1
$u_BRCA1=0.5508
$d_BRCA1=1.81554
$u_BRCA2=7.3055
$d_BRCA2=0.13688
$u_Carcinogen = 1
$d_Carcinogen = 1
$u_Caspase3 = 1
$d_Caspase3 = 1
$u_Caspase8=1.34076
$d_Caspase8=0.74585
$u_Caspase9=0.07982
$d_Caspase9=12.52819
$u_CDH2=39.89481
$d_CDH2=0.02507
$u_cFLAR=3.13726
$d_cFLAR=0.31875
$u_CHK1_2=1.32804
$d_CHK1_2=0.75299
$u_COX4I2=0.50073
$d_COX4I2=1.99708
$u_CyclinB=0.05519
$d_CyclinB=18.11922
$u_CyclinD=3.17744
$d_CyclinD=0.31472
$u_CytoC=0.04768
$d_CytoC=20.97315
$u_APAF1=1.22266
$d_APAF1=0.81789
$u_DAXX=0.61595
$d_DAXX=1.62351
$u_DNA_Damage = 1
$d_DNA_Damage = 1
$u_DNA_Repair = 1
$d_DNA_Repair = 1
$u_Dsh=0.49176
$d_Dsh=2.03351
$u_E2F1=0.59425
$d_E2F1=1.68279
$u_E_cadherin=0.04719
$d_E_cadherin=21.19093
$u_eEF2=4.28494
$d_eEF2=0.23338
$u_eEF2K=49.35325
$d_eEF2K=0.02026
$u_EMT = 1
$d_EMT = 1
$u_EP300=1.96556
$d_EP300=0.50876
$u_ERG=0.01
$d_ERG=100.0
$u_ERK=0.70965
$d_ERK=1.40915
$u_ETS1=2.49556
$d_ETS1=0.40071
$u_ETV1=10.68469
$d_ETV1=0.09359
$u_EZH2=0.0274
$d_EZH2=36.49635
$u_FADD=1.69521
$d_FADD=0.5899
$u_FOS=1.72867
$d_FOS=0.57848
$u_JUN=1.0
$d_JUN=1.0
$u_FOXA1=0.0309
$d_FOXA1=32.36246
$u_FOXO=26.03152
$d_FOXO=0.03841
$u_EGF=0.01666
$d_EGF=60.02401
$u_EGFR=12.33428
$d_EGFR=0.08107
$u_FGF=1.83437
$d_FGF=0.54515
$u_FGFR3=2.32536
$d_FGFR3=0.43004
$u_FRS2=1.58061
$d_FRS2=0.63267
$u_GADD45=4.5385
$d_GADD45=0.22034
$u_GLI=23.8356
$d_GLI=0.04195
$u_GLUT1=1.28791
$d_GLUT1=0.77645
$u_Glycolysis = 1
$d_Glycolysis = 1
$u_GSH=0.06178
$d_GSH=16.18647
$u_GSK3=0.29317
$d_GSK3=3.41099
$u_HIF1=0.06053
$d_HIF1=16.52073
$u_HSPs=0.37754
$d_HSPs=2.64873
$u_Hypermethylation = 1
$d_Hypermethylation = 1
$u_Hypoxia = 1
$d_Hypoxia = 1
$u_IDH1=0.20548
$d_IDH1=4.86665
$u_Invasion = 1
$d_Invasion = 1
$u_IKK=0.65814
$d_IKK=1.51943
$u_JNK=1.20206
$d_JNK=0.83191
$u_Lactic_acid=0.38546
$d_Lactic_acid=2.5943
$u_LDHA=0.38546
$d_LDHA=2.5943
$u_MAP3K1_3=1.32188
$d_MAP3K1_3=0.7565
$u_MDM2=6.25647
$d_MDM2=0.15983
$u_MED12=16.27804
$d_MED12=0.06143
$u_MEK1_2=0.13794
$d_MEK1_2=7.24953
$u_Metastasis = 1
$d_Metastasis = 1
$u_Migration = 1
$d_Migration = 1
$u_mTORC1=0.93771
$d_mTORC1=1.06643
$u_mTORC2=2.74103
$d_mTORC2=0.36483
$u_MXI1=2.17086
$d_MXI1=0.46065
$u_MYC=3.50536
$d_MYC=0.28528
$u_MYC_MAX=3.82168
$d_MYC_MAX=0.26167
$u_NCOA3=0.93679
$d_NCOA3=1.06748
$u_NCOR1=3.12496
$d_NCOR1=0.32
$u_NCOR2=7.03992
$d_NCOR2=0.14205
$u_NF1=7.59889
$d_NF1=0.1316
$u_NF_kB=0.49432
$d_NF_kB=2.02298
$u_NKX3_1=0.58739
$d_NKX3_1=1.70245
$u_Nutrients = 1
$d_Nutrients = 1
$u_p14ARF=1.00838
$d_p14ARF=0.99169
$u_p15=9.99496
$d_p15=0.10005
$u_p21=0.66522
$d_p21=1.50326
$u_p38=9.46509
$d_p38=0.10565
$u_p53=17.47126
$d_p53=0.05724
$u_p70S6kab=0.14491
$d_p70S6kab=6.90084
$u_p90RSK=0.01218
$d_p90RSK=82.10181
$u_PDK1=0.092
$d_PDK1=10.86957
$u_PHDs=1.90116
$d_PHDs=0.52599
$u_PI3K=1.30204
$d_PI3K=0.76803
$u_PIP3=4.76817
$d_PIP3=0.20972
$u_PKC=0.80782
$d_PKC=1.2379
$u_Proliferation = 1
$d_Proliferation = 1
$u_PTCH1=14.99194
$d_PTCH1=0.0667
$u_PTEN=5.58393
$d_PTEN=0.17909
$u_Quiescence = 1
$d_Quiescence = 1
$u_RAF=1.39648
$d_RAF=0.71609
$u_RAGS=37.90547
$d_RAGS=0.02638
$u_RAS=1.21608
$d_RAS=0.82231
$u_RB1=0.1328
$d_RB1=7.53012
$u_Rheb=0.29342
$d_Rheb=3.40808
$u_ROS=2.84663
$d_ROS=0.35129
$u_RTK=3.19987
$d_RTK=0.31251
$u_RUNX2=5.17556
$d_RUNX2=0.19322
$u_SHH=0.54693
$d_SHH=1.82839
$u_Slug=34.32589
$d_Slug=0.02913
$u_SMAD=4.51031
$d_SMAD=0.22171
$u_SMO=56.02599
$d_SMO=0.01785
$u_Snail=8.31835
$d_Snail=0.12022
$u_SPOP=1.50134
$d_SPOP=0.66607
$u_TAK1=3.57403
$d_TAK1=0.2798
$u_TCF=2.20251
$d_TCF=0.45403
$u_TERT=1.91283
$d_TERT=0.52279
$u_TGFb=3.25916
$d_TGFb=0.30683
$u_TGFBR=8.03319
$d_TGFBR=0.12448
$u_fused_event = 1
$d_fused_event = 1
$u_TNFalpha=1.84643
$d_TNFalpha=0.54159
$u_TSC1_2=4.58381
$d_TSC1_2=0.21816
$u_TWIST1=0.49294
$d_TWIST1=2.02864
$u_VEGF=3.13574
$d_VEGF=0.3189
$u_VHL=0.51491
$d_VHL=1.94209
$u_WNT=3.60364
$d_WNT=0.2775
$u_YWHAZ=0.78046
$d_YWHAZ=1.2813
$u_ZBTB17=0.05548
$d_ZBTB17=18.02451
discrete_time = 0
use_physrandgen = FALSE
seed_pseudorandom = 100
// sample_count = 500000
sample_count = 5000
max_time = 50
//time_tick = 0.01
time_tick = 0.1
thread_count = 1
statdist_traj_count = 100
statdist_cluster_threshold = 0.9
display_traj = 0
statdist_similarity_cache_max_size = 20000
//artificial nodes istate should be null
fused_event.istate=0
AR_ERG.istate=0	Acidosis.is_internal = TRUE
AKT.is_internal = TRUE
AMPK.is_internal = TRUE
AMP_ATP.is_internal = TRUE
Androgen.is_internal = TRUE
Angiogenesis.is_internal = TRUE
APAF1.is_internal = TRUE
Apoptosis.is_internal = FALSE
AR.is_internal = TRUE
AR_ERG.is_internal = TRUE
ATM.is_internal = TRUE
ATR.is_internal = TRUE
AXIN1.is_internal = TRUE
BAD.is_internal = TRUE
Bak.is_internal = TRUE
BAX.is_internal = TRUE
BCL2.is_internal = TRUE
Bcl_XL.is_internal = TRUE
beta_catenin.is_internal = TRUE
BIRC5.is_internal = TRUE
BMP2.is_internal = TRUE
BRCA1.is_internal = TRUE
BRCA2.is_internal = TRUE
Carcinogen.is_internal = TRUE
Caspase3.is_internal = TRUE
Caspase8.is_internal = TRUE
Caspase9.is_internal = TRUE
CDH2.is_internal = TRUE
cFLAR.is_internal = TRUE
CHK1_2.is_internal = TRUE
COX4I2.is_internal = TRUE
CyclinB.is_internal = TRUE
CyclinD.is_internal = TRUE
CytoC.is_internal = TRUE
DAXX.is_internal = TRUE
DNA_Damage.is_internal = TRUE
DNA_Repair.is_internal = TRUE
Dsh.is_internal = TRUE
E2F1.is_internal = TRUE
eEF2.is_internal = TRUE
eEF2K.is_internal = TRUE
EGF.is_internal = TRUE
EGFR.is_internal = TRUE
EMT.is_internal = TRUE
EP300.is_internal = TRUE
ERG.is_internal = TRUE
ERK.is_internal = TRUE
ETS1.is_internal = TRUE
ETV1.is_internal = TRUE
EZH2.is_internal = TRUE
E_cadherin.is_internal = TRUE
FADD.is_internal = TRUE
FGF.is_internal = TRUE
FGFR3.is_internal = TRUE
FOS.is_internal = TRUE
FOXA1.is_internal = TRUE
FOXO.is_internal = TRUE
FRS2.is_internal = TRUE
fused_event.is_internal = TRUE
GADD45.is_internal = TRUE
GLI.is_internal = TRUE
GLUT1.is_internal = TRUE
Glycolysis.is_internal = TRUE
GSH.is_internal = TRUE
GSK3.is_internal = TRUE
HIF1.is_internal = TRUE
HSPs.is_internal = TRUE
Hypermethylation.is_internal = TRUE
Hypoxia.is_internal = TRUE
IDH1.is_internal = TRUE
IKK.is_internal = TRUE
Invasion.is_internal = TRUE
JNK.is_internal = TRUE
JUN.is_internal = TRUE
Lactic_acid.is_internal = TRUE
LDHA.is_internal = TRUE
MAP3K1_3.is_internal = TRUE
MDM2.is_internal = TRUE
MED12.is_internal = TRUE
MEK1_2.is_internal = TRUE
Metastasis.is_internal = TRUE
Migration.is_internal = TRUE
mTORC1.is_internal = TRUE
mTORC2.is_internal = TRUE
MXI1.is_internal = TRUE
MYC.is_internal = TRUE
MYC_MAX.is_internal = TRUE
NCOA3.is_internal = TRUE
NCOR1.is_internal = TRUE
NCOR2.is_internal = TRUE
NF1.is_internal = TRUE
NF_kB.is_internal = TRUE
NKX3_1.is_internal = TRUE
Nutrients.is_internal = TRUE
p14ARF.is_internal = TRUE
p15.is_internal = TRUE
p21.is_internal = TRUE
p38.is_internal = TRUE
p53.is_internal = TRUE
p70S6kab.is_internal = TRUE
p90RSK.is_internal = TRUE
PDK1.is_internal = TRUE
PHDs.is_internal = TRUE
PI3K.is_internal = TRUE
PIP3.is_internal = TRUE
PKC.is_internal = TRUE
Proliferation.is_internal = FALSE
PTCH1.is_internal = TRUE
PTEN.is_internal = TRUE
Quiescence.is_internal = FALSE
RAF.is_internal = TRUE
RAGS.is_internal = TRUE
RAS.is_internal = TRUE
RB1.is_internal = TRUE
Rheb.is_internal = TRUE
ROS.is_internal = TRUE
RTK.is_internal = TRUE
RUNX2.is_internal = TRUE
SHH.is_internal = TRUE
Slug.is_internal = TRUE
SMAD.is_internal = TRUE
SMO.is_internal = TRUE
Snail.is_internal = TRUE
SPOP.is_internal = TRUE
TAK1.is_internal = TRUE
TCF.is_internal = TRUE
TERT.is_internal = TRUE
TGFb.is_internal = TRUE
TGFBR.is_internal = TRUE
TNFalpha.is_internal = TRUE
TSC1_2.is_internal = TRUE
TWIST1.is_internal = TRUE
VEGF.is_internal = TRUE
VHL.is_internal = TRUE
WNT.is_internal = TRUE
YWHAZ.is_internal = TRUE
ZBTB17.is_internal = TRUE
[Acidosis].istate = 0.5[1], 0.5[0]
[Androgen].istate = 0.5[1], 0.5[0]
[Carcinogen].istate = 0.5[1], 0.5[0]
[Hypoxia].istate = 0.5[1], 0.5[0]
[Nutrients].istate = 0.5[1], 0.5[0]
[AKT].istate = 0.5659[1], 0.43410000000000004[0]
[AMP_ATP].istate = 0.47915[1], 0.52085[0]
[AMPK].istate = 0.4671[1], 0.5328999999999999[0]
[APAF1].istate = 0.52183[1], 0.47817[0]
[AR].istate = 0.39211[1], 0.60789[0]
[ATM].istate = 0.77538[1], 0.22462000000000004[0]
[ATR].istate = 0.36457[1], 0.6354299999999999[0]
[AXIN1].istate = 0.66275[1], 0.33725000000000005[0]
[BAD].istate = 0.23572[1], 0.76428[0]
[Bak].istate = 0.37121[1], 0.62879[0]
[BAX].istate = 0.6022[1], 0.39780000000000004[0]
[Bcl_XL].istate = 0.45612[1], 0.5438799999999999[0]
[BCL2].istate = 0.94351[1], 0.05649000000000004[0]
[beta_catenin].istate = 0.3818[1], 0.6182000000000001[0]
[BIRC5].istate = 0.40049[1], 0.59951[0]
[BRCA1].istate = 0.43525[1], 0.56475[0]
[BRCA2].istate = 0.71591[1], 0.28408999999999995[0]
[Caspase8].istate = 0.53184[1], 0.46816[0]
[Caspase9].istate = 0.22552[1], 0.7744800000000001[0]
[CDH2].istate = 0.90023[1], 0.09977000000000003[0]
[cFLAR].istate = 0.62414[1], 0.37585999999999997[0]
[CHK1_2].istate = 0.5308[1], 0.46919999999999995[0]
[COX4I2].istate = 0.4249[1], 0.5751[0]
[CyclinB].istate = 0.18546[1], 0.81454[0]
[CyclinD].istate = 0.62552[1], 0.37448000000000004[0]
[CytoC].istate = 0.16958[1], 0.8304199999999999[0]
[DAXX].istate = 0.44739[1], 0.55261[0]
[Dsh].istate = 0.42294[1], 0.57706[0]
[E_cadherin].istate = 0.16846[1], 0.83154[0]
[E2F1].istate = 0.44349[1], 0.5565100000000001[0]
[eEF2].istate = 0.65799[1], 0.34201000000000004[0]
[eEF2K].istate = 0.92333[1], 0.07667000000000002[0]
[EGF].istate = 0.05545[1], 0.94455[0]
[EGFR].istate = 0.77278[1], 0.22721999999999998[0]
[EP300].istate = 0.57337[1], 0.42662999999999995[0]
[ERG].istate = 0.0[1], 1.0[0]
[ERK].istate = 0.46276[1], 0.5372399999999999[0]
[ETS1].istate = 0.59929[1], 0.40071[0]
[ETV1].istate = 0.75719[1], 0.24280999999999997[0]
[EZH2].istate = 0.10945[1], 0.89055[0]
[FADD].istate = 0.55731[1], 0.44269000000000003[0]
[FGF].istate = 0.56587[1], 0.43413[0]
[FGFR3].istate = 0.59162[1], 0.40837999999999997[0]
[FOS].istate = 0.55943[1], 0.44057[0]
[FOXA1].istate = 0.12249[1], 0.87751[0]
[FOXO].istate = 0.85387[1], 0.14612999999999998[0]
[FRS2].istate = 0.54971[1], 0.45028999999999997[0]
[GADD45].istate = 0.66423[1], 0.33577[0]
[GLI].istate = 0.84431[1], 0.15569[0]
[GLUT1].istate = 0.52747[1], 0.47253[0]
[GSH].istate = 0.19772[1], 0.80228[0]
[GSK3].istate = 0.36678[1], 0.63322[0]
[HIF1].istate = 0.19549[1], 0.8045100000000001[0]
[HSPs].istate = 0.39424[1], 0.6057600000000001[0]
[IDH1].istate = 0.32819[1], 0.67181[0]
[IKK].istate = 0.45458[1], 0.54542[0]
[JNK].istate = 0.51998[1], 0.48002[0]
[JUN].istate = 0.5[1], 0.5[0]
[Lactic_acid].istate = 0.3965[1], 0.6034999999999999[0]
[LDHA].istate = 0.3965[1], 0.6034999999999999[0]
[MAP3K1_3].istate = 0.5303[1], 0.4697[0]
[MDM2].istate = 0.69908[1], 0.30091999999999997[0]
[MED12].istate = 0.8029[1], 0.19710000000000005[0]
[MEK1_2].istate = 0.28493[1], 0.71507[0]
[ZBTB17].istate = 0.18603[1], 0.81397[0]
[mTORC1].istate = 0.49302[1], 0.50698[0]
[mTORC2].istate = 0.60948[1], 0.39052[0]
[MXI1].istate = 0.58416[1], 0.41584[0]
[MYC].istate = 0.63618[1], 0.36382000000000003[0]
[MYC_MAX].istate = 0.64556[1], 0.35444[0]
[NCOA3].istate = 0.49291[1], 0.50709[0]
[NCOR1].istate = 0.62371[1], 0.37629[0]
[NCOR2].istate = 0.71189[1], 0.28811[0]
[NF_kB].istate = 0.4235[1], 0.5765[0]
[NF1].istate = 0.72019[1], 0.27981[0]
[NKX3_1].istate = 0.44223[1], 0.55777[0]
[p14ARF].istate = 0.50091[1], 0.49909000000000003[0]
[p15].istate = 0.74995[1], 0.25005[0]
[p21].istate = 0.45574[1], 0.54426[0]
[p38].istate = 0.74403[1], 0.25597000000000003[0]
[p53].istate = 0.81058[1], 0.18942000000000003[0]
[p70S6kab].istate = 0.29027[1], 0.70973[0]
[p90RSK].istate = 0.02144[1], 0.97856[0]
[PDK1].istate = 0.24094[1], 0.7590600000000001[0]
[PHDs].istate = 0.56975[1], 0.43025[0]
[PI3K].istate = 0.52866[1], 0.47134[0]
[PIP3].istate = 0.66959[1], 0.33041[0]
[PKC].istate = 0.47683[1], 0.52317[0]
[PTCH1].istate = 0.79396[1], 0.20604[0]
[PTEN].istate = 0.68674[1], 0.31326[0]
[RAF].istate = 0.53626[1], 0.46374000000000004[0]
[RAGS].istate = 0.89468[1], 0.10531999999999997[0]
[RAS].istate = 0.52124[1], 0.47875999999999996[0]
[RB1].istate = 0.2808[1], 0.7192000000000001[0]
[Rheb].istate = 0.36687[1], 0.63313[0]
[ROS].istate = 0.61358[1], 0.38642[0]
[RTK].istate = 0.62628[1], 0.37372000000000005[0]
[RUNX2].istate = 0.67849[1], 0.32150999999999996[0]
[SHH].istate = 0.43448[1], 0.56552[0]
[Slug].istate = 0.88391[1], 0.11609000000000003[0]
[SMAD].istate = 0.66355[1], 0.33645[0]
[SMO].istate = 0.9371[1], 0.06289999999999996[0]
[Snail].istate = 0.73001[1], 0.26998999999999995[0]
[SPOP].istate = 0.54412[1], 0.45587999999999995[0]
[TAK1].istate = 0.63829[1], 0.36171[0]
[TCF].istate = 0.58573[1], 0.41427[0]
[TERT].istate = 0.57042[1], 0.42957999999999996[0]
[TGFb].istate = 0.62828[1], 0.37172000000000005[0]
[TGFBR].istate = 0.72622[1], 0.27378[0]
[TNFalpha].istate = 0.56658[1], 0.43342[0]
[TSC1_2].istate = 0.66531[1], 0.33469000000000004[0]
[TWIST1].istate = 0.4232[1], 0.5768[0]
[VEGF].istate = 0.62408[1], 0.37592000000000003[0]
[VHL].istate = 0.42793[1], 0.5720700000000001[0]
[WNT].istate = 0.63919[1], 0.36080999999999996[0]
[YWHAZ].istate = 0.47309[1], 0.52691[0]
