# Supplementary material for: Patient-specific Boolean models of signalling networks guide personalised treatments
Source: eLife. 2022 Feb 15;11:e72626. doi: 10.7554/eLife.72626 (PMC9018074; doi:10.7554/eLife.72626)
Supplement: Supplementary file 3. [file elife-72626-supp3.zip › SuppFile 3 TCGA model files/TCGA_mutCNA_RNA_models/PC_20191219_TCGA_mutCNA_RNA_154.cfg]

$u_Acidosis = 1
$d_Acidosis = 1
$u_AKT=0.11131
$d_AKT=8.98392
$u_AMP_ATP=0.20315
$d_AMP_ATP=4.92247
$u_AMPK=0.35375
$d_AMPK=2.82686
$u_Androgen = 1
$d_Androgen = 1
$u_Angiogenesis = 1
$d_Angiogenesis = 1
$u_Apoptosis = 1
$d_Apoptosis = 1
$u_AR=0.58607
$d_AR=1.70628
$u_AR_ERG = 1
$d_AR_ERG = 1
$u_ATM=19.81148
$d_ATM=0.05048
$u_ATR=2.06047
$d_ATR=0.48533
$u_AXIN1=0.03821
$d_AXIN1=26.17116
$u_BAD=0.02795
$d_BAD=35.77818
$u_Bak=1.03179
$d_Bak=0.96919
$u_BAX=0.05832
$d_BAX=17.14678
$u_BCL2=53.42346
$d_BCL2=0.01872
$u_Bcl_XL=0.36756
$d_Bcl_XL=2.72064
$u_beta_catenin=26.6974
$d_beta_catenin=0.03746
$u_BIRC5=0.08537
$d_BIRC5=11.71372
$u_BMP2 = 1
$d_BMP2 = 1
$u_BRCA1=8.09984
$d_BRCA1=0.12346
$u_BRCA2=16.52219
$d_BRCA2=0.06052
$u_Carcinogen = 1
$d_Carcinogen = 1
$u_Caspase3 = 1
$d_Caspase3 = 1
$u_Caspase8=6.96853
$d_Caspase8=0.1435
$u_Caspase9=1.42683
$d_Caspase9=0.70085
$u_CDH2=0.76092
$d_CDH2=1.3142
$u_cFLAR=13.71785
$d_cFLAR=0.0729
$u_CHK1_2=0.93951
$d_CHK1_2=1.06438
$u_COX4I2=0.53366
$d_COX4I2=1.87385
$u_CyclinB=0.2184
$d_CyclinB=4.57875
$u_CyclinD=16.13388
$d_CyclinD=0.06198
$u_CytoC=2.29707
$d_CytoC=0.43534
$u_APAF1=28.47217
$d_APAF1=0.03512
$u_DAXX=6.91343
$d_DAXX=0.14465
$u_DNA_Damage = 1
$d_DNA_Damage = 1
$u_DNA_Repair = 1
$d_DNA_Repair = 1
$u_Dsh=0.20751
$d_Dsh=4.81904
$u_E2F1=0.25012
$d_E2F1=3.99808
$u_E_cadherin=1.3894
$d_E_cadherin=0.71974
$u_eEF2=0.04687
$d_eEF2=21.33561
$u_eEF2K=42.43233
$d_eEF2K=0.02357
$u_EMT = 1
$d_EMT = 1
$u_EP300=2.21495
$d_EP300=0.45148
$u_ERG=0.01005
$d_ERG=99.50249
$u_ERK=2.80279
$d_ERK=0.35679
$u_ETS1=14.45411
$d_ETS1=0.06918
$u_ETV1=4.00365
$d_ETV1=0.24977
$u_EZH2=0.04462
$d_EZH2=22.41147
$u_FADD=0.08358
$d_FADD=11.96458
$u_FOS=9.0632
$d_FOS=0.11034
$u_JUN=1.78548
$d_JUN=0.56007
$u_FOXA1=0.0234
$d_FOXA1=42.73504
$u_FOXO=8.00287
$d_FOXO=0.12496
$u_EGF=0.60924
$d_EGF=1.64139
$u_EGFR=28.70017
$d_EGFR=0.03484
$u_FGF=0.88408
$d_FGF=1.13112
$u_FGFR3=5.21868
$d_FGFR3=0.19162
$u_FRS2=9.59872
$d_FRS2=0.10418
$u_GADD45=24.30129
$d_GADD45=0.04115
$u_GLI=0.21715
$d_GLI=4.60511
$u_GLUT1=38.68517
$d_GLUT1=0.02585
$u_Glycolysis = 1
$d_Glycolysis = 1
$u_GSH=0.08014
$d_GSH=12.47816
$u_GSK3=0.13269
$d_GSK3=7.53636
$u_HIF1=1.4862
$d_HIF1=0.67286
$u_HSPs=0.861
$d_HSPs=1.16144
$u_Hypermethylation = 1
$d_Hypermethylation = 1
$u_Hypoxia = 1
$d_Hypoxia = 1
$u_IDH1=0.02549
$d_IDH1=39.23107
$u_Invasion = 1
$d_Invasion = 1
$u_IKK=4.22665
$d_IKK=0.23659
$u_JNK=0.74617
$d_JNK=1.34018
$u_Lactic_acid=1.33289
$d_Lactic_acid=0.75025
$u_LDHA=1.33289
$d_LDHA=0.75025
$u_MAP3K1_3=16.82085
$d_MAP3K1_3=0.05945
$u_MDM2=69.60443
$d_MDM2=0.01437
$u_MED12=8.56884
$d_MED12=0.1167
$u_MEK1_2=0.04688
$d_MEK1_2=21.33106
$u_Metastasis = 1
$d_Metastasis = 1
$u_Migration = 1
$d_Migration = 1
$u_mTORC1=0.83095
$d_mTORC1=1.20344
$u_mTORC2=1.43577
$d_mTORC2=0.69649
$u_MXI1=20.41268
$d_MXI1=0.04899
$u_MYC=5.00569
$d_MYC=0.19977
$u_MYC_MAX=11.87307
$d_MYC_MAX=0.08422
$u_NCOA3=6.08509
$d_NCOA3=0.16434
$u_NCOR1=4.69012
$d_NCOR1=0.21321
$u_NCOR2=4.20968
$d_NCOR2=0.23755
$u_NF1=18.94696
$d_NF1=0.05278
$u_NF_kB=21.45922
$d_NF_kB=0.0466
$u_NKX3_1=0.0179
$d_NKX3_1=55.86592
$u_Nutrients = 1
$d_Nutrients = 1
$u_p14ARF=0.12852
$d_p14ARF=7.78089
$u_p15=54.37828
$d_p15=0.01839
$u_p21=19.2149
$d_p21=0.05204
$u_p38=12.62935
$d_p38=0.07918
$u_p53=4.27186
$d_p53=0.23409
$u_p70S6kab=0.37667
$d_p70S6kab=2.65484
$u_p90RSK=0.04456
$d_p90RSK=22.44165
$u_PDK1=0.20559
$d_PDK1=4.86405
$u_PHDs=4.81769
$d_PHDs=0.20757
$u_PI3K=5.00208
$d_PI3K=0.19992
$u_PIP3=23.32353
$d_PIP3=0.04288
$u_PKC=1.74454
$d_PKC=0.57322
$u_Proliferation = 1
$d_Proliferation = 1
$u_PTCH1=3.0538
$d_PTCH1=0.32746
$u_PTEN=8.47572
$d_PTEN=0.11798
$u_Quiescence = 1
$d_Quiescence = 1
$u_RAF=0.30678
$d_RAF=3.25966
$u_RAGS=4.54366
$d_RAGS=0.22009
$u_RAS=4.21028
$d_RAS=0.23751
$u_RB1=13.34013
$d_RB1=0.07496
$u_Rheb=0.72662
$d_Rheb=1.37624
$u_ROS=1.54247
$d_ROS=0.64831
$u_RTK=2.23344
$d_RTK=0.44774
$u_RUNX2=77.97972
$d_RUNX2=0.01282
$u_SHH=4.20136
$d_SHH=0.23802
$u_Slug=9.89724
$d_Slug=0.10104
$u_SMAD=14.57808
$d_SMAD=0.0686
$u_SMO=2.05739
$d_SMO=0.48605
$u_Snail=15.58078
$d_Snail=0.06418
$u_SPOP=1.44958
$d_SPOP=0.68985
$u_TAK1=5.70607
$d_TAK1=0.17525
$u_TCF=6.49519
$d_TCF=0.15396
$u_TERT=0.04829
$d_TERT=20.70822
$u_TGFb=5.13823
$d_TGFb=0.19462
$u_TGFBR=4.89421
$d_TGFBR=0.20432
$u_fused_event = 1
$d_fused_event = 1
$u_TNFalpha=5.84883
$d_TNFalpha=0.17097
$u_TSC1_2=2.58004
$d_TSC1_2=0.38759
$u_TWIST1=0.06932
$d_TWIST1=14.42585
$u_VEGF=1.88407
$d_VEGF=0.53077
$u_VHL=2.44966
$d_VHL=0.40822
$u_WNT=2.35621
$d_WNT=0.42441
$u_YWHAZ=7.49924
$d_YWHAZ=0.13335
$u_ZBTB17=0.05013
$d_ZBTB17=19.94813
discrete_time = 0
use_physrandgen = FALSE
seed_pseudorandom = 100
// sample_count = 500000
sample_count = 5000
max_time = 50
//time_tick = 0.01
time_tick = 0.1
thread_count = 1
statdist_traj_count = 100
statdist_cluster_threshold = 0.9
display_traj = 0
statdist_similarity_cache_max_size = 20000
//artificial nodes istate should be null
fused_event.istate=0
AR_ERG.istate=0	Acidosis.is_internal = TRUE
AKT.is_internal = TRUE
AMPK.is_internal = TRUE
AMP_ATP.is_internal = TRUE
Androgen.is_internal = TRUE
Angiogenesis.is_internal = TRUE
APAF1.is_internal = TRUE
Apoptosis.is_internal = FALSE
AR.is_internal = TRUE
AR_ERG.is_internal = TRUE
ATM.is_internal = TRUE
ATR.is_internal = TRUE
AXIN1.is_internal = TRUE
BAD.is_internal = TRUE
Bak.is_internal = TRUE
BAX.is_internal = TRUE
BCL2.is_internal = TRUE
Bcl_XL.is_internal = TRUE
beta_catenin.is_internal = TRUE
BIRC5.is_internal = TRUE
BMP2.is_internal = TRUE
BRCA1.is_internal = TRUE
BRCA2.is_internal = TRUE
Carcinogen.is_internal = TRUE
Caspase3.is_internal = TRUE
Caspase8.is_internal = TRUE
Caspase9.is_internal = TRUE
CDH2.is_internal = TRUE
cFLAR.is_internal = TRUE
CHK1_2.is_internal = TRUE
COX4I2.is_internal = TRUE
CyclinB.is_internal = TRUE
CyclinD.is_internal = TRUE
CytoC.is_internal = TRUE
DAXX.is_internal = TRUE
DNA_Damage.is_internal = TRUE
DNA_Repair.is_internal = TRUE
Dsh.is_internal = TRUE
E2F1.is_internal = TRUE
eEF2.is_internal = TRUE
eEF2K.is_internal = TRUE
EGF.is_internal = TRUE
EGFR.is_internal = TRUE
EMT.is_internal = TRUE
EP300.is_internal = TRUE
ERG.is_internal = TRUE
ERK.is_internal = TRUE
ETS1.is_internal = TRUE
ETV1.is_internal = TRUE
EZH2.is_internal = TRUE
E_cadherin.is_internal = TRUE
FADD.is_internal = TRUE
FGF.is_internal = TRUE
FGFR3.is_internal = TRUE
FOS.is_internal = TRUE
FOXA1.is_internal = TRUE
FOXO.is_internal = TRUE
FRS2.is_internal = TRUE
fused_event.is_internal = TRUE
GADD45.is_internal = TRUE
GLI.is_internal = TRUE
GLUT1.is_internal = TRUE
Glycolysis.is_internal = TRUE
GSH.is_internal = TRUE
GSK3.is_internal = TRUE
HIF1.is_internal = TRUE
HSPs.is_internal = TRUE
Hypermethylation.is_internal = TRUE
Hypoxia.is_internal = TRUE
IDH1.is_internal = TRUE
IKK.is_internal = TRUE
Invasion.is_internal = TRUE
JNK.is_internal = TRUE
JUN.is_internal = TRUE
Lactic_acid.is_internal = TRUE
LDHA.is_internal = TRUE
MAP3K1_3.is_internal = TRUE
MDM2.is_internal = TRUE
MED12.is_internal = TRUE
MEK1_2.is_internal = TRUE
Metastasis.is_internal = TRUE
Migration.is_internal = TRUE
mTORC1.is_internal = TRUE
mTORC2.is_internal = TRUE
MXI1.is_internal = TRUE
MYC.is_internal = TRUE
MYC_MAX.is_internal = TRUE
NCOA3.is_internal = TRUE
NCOR1.is_internal = TRUE
NCOR2.is_internal = TRUE
NF1.is_internal = TRUE
NF_kB.is_internal = TRUE
NKX3_1.is_internal = TRUE
Nutrients.is_internal = TRUE
p14ARF.is_internal = TRUE
p15.is_internal = TRUE
p21.is_internal = TRUE
p38.is_internal = TRUE
p53.is_internal = TRUE
p70S6kab.is_internal = TRUE
p90RSK.is_internal = TRUE
PDK1.is_internal = TRUE
PHDs.is_internal = TRUE
PI3K.is_internal = TRUE
PIP3.is_internal = TRUE
PKC.is_internal = TRUE
Proliferation.is_internal = FALSE
PTCH1.is_internal = TRUE
PTEN.is_internal = TRUE
Quiescence.is_internal = FALSE
RAF.is_internal = TRUE
RAGS.is_internal = TRUE
RAS.is_internal = TRUE
RB1.is_internal = TRUE
Rheb.is_internal = TRUE
ROS.is_internal = TRUE
RTK.is_internal = TRUE
RUNX2.is_internal = TRUE
SHH.is_internal = TRUE
Slug.is_internal = TRUE
SMAD.is_internal = TRUE
SMO.is_internal = TRUE
Snail.is_internal = TRUE
SPOP.is_internal = TRUE
TAK1.is_internal = TRUE
TCF.is_internal = TRUE
TERT.is_internal = TRUE
TGFb.is_internal = TRUE
TGFBR.is_internal = TRUE
TNFalpha.is_internal = TRUE
TSC1_2.is_internal = TRUE
TWIST1.is_internal = TRUE
VEGF.is_internal = TRUE
VHL.is_internal = TRUE
WNT.is_internal = TRUE
YWHAZ.is_internal = TRUE
ZBTB17.is_internal = TRUE
[Acidosis].istate = 0.5[1], 0.5[0]
[Androgen].istate = 0.5[1], 0.5[0]
[Carcinogen].istate = 0.5[1], 0.5[0]
[Hypoxia].istate = 0.5[1], 0.5[0]
[Nutrients].istate = 0.5[1], 0.5[0]
[AKT].istate = 0.26163[1], 0.73837[0]
[AMP_ATP].istate = 0.32695[1], 0.6730499999999999[0]
[AMPK].istate = 0.38717[1], 0.61283[0]
[APAF1].istate = 0.86361[1], 0.13639[0]
[AR].istate = 0.44199[1], 0.55801[0]
[ATM].istate = 0.82423[1], 0.17576999999999998[0]
[ATR].istate = 0.57849[1], 0.42151000000000005[0]
[AXIN1].istate = 0.14555[1], 0.8544499999999999[0]
[BAD].istate = 0.11159[1], 0.88841[0]
[Bak].istate = 0.5034[1], 0.49660000000000004[0]
[BAX].istate = 0.19146[1], 0.80854[0]
[Bcl_XL].istate = 0.39133[1], 0.60867[0]
[BCL2].istate = 0.93193[1], 0.06806999999999996[0]
[beta_catenin].istate = 0.85662[1], 0.14337999999999995[0]
[BIRC5].istate = 0.23282[1], 0.76718[0]
[BRCA1].istate = 0.72712[1], 0.27288[0]
[BRCA2].istate = 0.80452[1], 0.19548[0]
[Caspase8].istate = 0.71079[1], 0.28920999999999997[0]
[Caspase9].istate = 0.53859[1], 0.46141[0]
[CDH2].istate = 0.47034[1], 0.52966[0]
[cFLAR].istate = 0.78432[1], 0.21567999999999998[0]
[CHK1_2].istate = 0.49322[1], 0.50678[0]
[COX4I2].istate = 0.43182[1], 0.56818[0]
[CyclinB].istate = 0.33481[1], 0.66519[0]
[CyclinD].istate = 0.80193[1], 0.19806999999999997[0]
[CytoC].istate = 0.59029[1], 0.40971[0]
[DAXX].istate = 0.70992[1], 0.29008[0]
[Dsh].istate = 0.32926[1], 0.67074[0]
[E_cadherin].istate = 0.53571[1], 0.46429[0]
[E2F1].istate = 0.34954[1], 0.65046[0]
[eEF2].istate = 0.16773[1], 0.8322700000000001[0]
[eEF2K].istate = 0.90692[1], 0.09308000000000005[0]
[EGF].istate = 0.4462[1], 0.5538000000000001[0]
[EGFR].istate = 0.86447[1], 0.13553000000000004[0]
[EP300].istate = 0.58634[1], 0.41366[0]
[ERG].istate = 0.00052[1], 0.99948[0]
[ERK].istate = 0.6119[1], 0.3881[0]
[ETS1].istate = 0.79[1], 0.20999999999999996[0]
[ETV1].istate = 0.65061[1], 0.34939[0]
[EZH2].istate = 0.16239[1], 0.83761[0]
[FADD].istate = 0.23053[1], 0.76947[0]
[FGF].istate = 0.48662[1], 0.51338[0]
[FGFR3].istate = 0.67939[1], 0.32060999999999995[0]
[FOS].istate = 0.73932[1], 0.26068[0]
[FOXA1].istate = 0.09229[1], 0.90771[0]
[FOXO].istate = 0.72581[1], 0.27419000000000004[0]
[FRS2].istate = 0.74555[1], 0.25444999999999995[0]
[GADD45].istate = 0.84641[1], 0.15359[0]
[GLI].istate = 0.33419[1], 0.66581[0]
[GLUT1].istate = 0.89689[1], 0.10311000000000003[0]
[GSH].istate = 0.22596[1], 0.7740400000000001[0]
[GSK3].istate = 0.28071[1], 0.71929[0]
[HIF1].istate = 0.54302[1], 0.45698000000000005[0]
[HSPs].istate = 0.48375[1], 0.51625[0]
[IDH1].istate = 0.10159[1], 0.89841[0]
[IKK].istate = 0.6565[1], 0.3435[0]
[JNK].istate = 0.46821[1], 0.53179[0]
[JUN].istate = 0.56294[1], 0.43706[0]
[Lactic_acid].istate = 0.5312[1], 0.4688[0]
[LDHA].istate = 0.5312[1], 0.4688[0]
[MAP3K1_3].istate = 0.80646[1], 0.19354000000000005[0]
[MDM2].istate = 0.96066[1], 0.03934000000000004[0]
[MED12].istate = 0.73323[1], 0.26676999999999995[0]
[MEK1_2].istate = 0.16775[1], 0.8322499999999999[0]
[ZBTB17].istate = 0.17503[1], 0.82497[0]
[mTORC1].istate = 0.47989[1], 0.5201100000000001[0]
[mTORC2].istate = 0.53927[1], 0.46073[0]
[MXI1].istate = 0.82748[1], 0.17252[0]
[MYC].istate = 0.67487[1], 0.32513000000000003[0]
[MYC_MAX].istate = 0.76864[1], 0.23136[0]
[NCOA3].istate = 0.69607[1], 0.30393000000000003[0]
[NCOR1].istate = 0.6678[1], 0.33220000000000005[0]
[NCOR2].istate = 0.65606[1], 0.34394[0]
[NF_kB].istate = 0.8329[1], 0.16710000000000003[0]
[NF1].istate = 0.81938[1], 0.18062[0]
[NKX3_1].istate = 0.06322[1], 0.93678[0]
[p14ARF].istate = 0.27724[1], 0.7227600000000001[0]
[p15].istate = 0.93386[1], 0.06613999999999998[0]
[p21].istate = 0.82091[1], 0.17908999999999997[0]
[p38].istate = 0.77535[1], 0.22465000000000002[0]
[p53].istate = 0.65765[1], 0.34235000000000004[0]
[p70S6kab].istate = 0.39399[1], 0.6060099999999999[0]
[p90RSK].istate = 0.16223[1], 0.83777[0]
[PDK1].istate = 0.32825[1], 0.6717500000000001[0]
[PHDs].istate = 0.67071[1], 0.32928999999999997[0]
[PI3K].istate = 0.67479[1], 0.32521[0]
[PIP3].istate = 0.84195[1], 0.15805000000000002[0]
[PKC].istate = 0.56042[1], 0.43957999999999997[0]
[PTCH1].istate = 0.62121[1], 0.37878999999999996[0]
[PTEN].istate = 0.73204[1], 0.26796[0]
[RAF].istate = 0.37171[1], 0.62829[0]
[RAGS].istate = 0.66435[1], 0.33565[0]
[RAS].istate = 0.65608[1], 0.34392[0]
[RB1].istate = 0.78129[1], 0.21870999999999996[0]
[Rheb].istate = 0.46533[1], 0.53467[0]
[ROS].istate = 0.54705[1], 0.45294999999999996[0]
[RTK].istate = 0.58724[1], 0.41276[0]
[RUNX2].istate = 0.973[1], 0.027000000000000024[0]
[SHH].istate = 0.65585[1], 0.34414999999999996[0]
[Slug].istate = 0.74888[1], 0.25112[0]
[SMAD].istate = 0.79093[1], 0.20906999999999998[0]
[SMO].istate = 0.57833[1], 0.42167[0]
[Snail].istate = 0.79815[1], 0.20184999999999997[0]
[SPOP].istate = 0.54031[1], 0.45969000000000004[0]
[TAK1].istate = 0.68908[1], 0.31092[0]
[TCF].istate = 0.70315[1], 0.29684999999999995[0]
[TERT].istate = 0.17097[1], 0.8290299999999999[0]
[TGFb].istate = 0.6777[1], 0.32230000000000003[0]
[TGFBR].istate = 0.67242[1], 0.32758[0]
[TNFalpha].istate = 0.69177[1], 0.30823[0]
[TSC1_2].istate = 0.60291[1], 0.39709000000000005[0]
[TWIST1].istate = 0.21022[1], 0.78978[0]
[VEGF].istate = 0.56877[1], 0.43123[0]
[VHL].istate = 0.59728[1], 0.40271999999999997[0]
[WNT].istate = 0.59305[1], 0.40695000000000003[0]
[YWHAZ].istate = 0.71875[1], 0.28125[0]
