# Supplementary material for: Patient-specific Boolean models of signalling networks guide personalised treatments
Source: eLife. 2022 Feb 15;11:e72626. doi: 10.7554/eLife.72626 (PMC9018074; doi:10.7554/eLife.72626)
Supplement: Supplementary file 3. [file elife-72626-supp3.zip › SuppFile 3 TCGA model files/TCGA_mutCNA_RNA_models/PC_20191219_TCGA_mutCNA_RNA_155.cfg]

$u_Acidosis = 1
$d_Acidosis = 1
$u_AKT=1.48878
$d_AKT=0.67169
$u_AMP_ATP=6.04679
$d_AMP_ATP=0.16538
$u_AMPK=0.47357
$d_AMPK=2.11162
$u_Androgen = 1
$d_Androgen = 1
$u_Angiogenesis = 1
$d_Angiogenesis = 1
$u_Apoptosis = 1
$d_Apoptosis = 1
$u_AR=0.97373
$d_AR=1.02698
$u_AR_ERG = 1
$d_AR_ERG = 1
$u_ATM=2.71351
$d_ATM=0.36853
$u_ATR=0.94338
$d_ATR=1.06002
$u_AXIN1=1.58541
$d_AXIN1=0.63075
$u_BAD=0.39681
$d_BAD=2.5201
$u_Bak=0.6763
$d_Bak=1.47863
$u_BAX=2.88769
$d_BAX=0.3463
$u_BCL2=0.53402
$d_BCL2=1.87259
$u_Bcl_XL=0.17981
$d_Bcl_XL=5.56143
$u_beta_catenin=0.27239
$d_beta_catenin=3.67121
$u_BIRC5=0.03612
$d_BIRC5=27.68549
$u_BMP2 = 1
$d_BMP2 = 1
$u_BRCA1=0.74046
$d_BRCA1=1.35051
$u_BRCA2=0.30153
$d_BRCA2=3.31642
$u_Carcinogen = 1
$d_Carcinogen = 1
$u_Caspase3 = 1
$d_Caspase3 = 1
$u_Caspase8=0.09689
$d_Caspase8=10.32098
$u_Caspase9=7.01844
$d_Caspase9=0.14248
$u_CDH2=0.1955
$d_CDH2=5.11509
$u_cFLAR=1.71513
$d_cFLAR=0.58305
$u_CHK1_2=0.26804
$d_CHK1_2=3.73079
$u_COX4I2=0.89224
$d_COX4I2=1.12077
$u_CyclinB=0.28107
$d_CyclinB=3.55783
$u_CyclinD=0.94427
$d_CyclinD=1.05902
$u_CytoC=0.2481
$d_CytoC=4.03063
$u_APAF1=0.95057
$d_APAF1=1.052
$u_DAXX=0.27252
$d_DAXX=3.66946
$u_DNA_Damage = 1
$d_DNA_Damage = 1
$u_DNA_Repair = 1
$d_DNA_Repair = 1
$u_Dsh=5.43023
$d_Dsh=0.18415
$u_E2F1=0.25554
$d_E2F1=3.91328
$u_E_cadherin=1.21571
$d_E_cadherin=0.82256
$u_eEF2=7.92948
$d_eEF2=0.12611
$u_eEF2K=4.9173
$d_eEF2K=0.20336
$u_EMT = 1
$d_EMT = 1
$u_EP300=1.54498
$d_EP300=0.64726
$u_ERG=0
$d_ERG=0.01
$u_ERK=0.39556
$d_ERK=2.52806
$u_ETS1=0.19654
$d_ETS1=5.08802
$u_ETV1=1.01601
$d_ETV1=0.98424
$u_EZH2=0.43385
$d_EZH2=2.30494
$u_FADD=2.29284
$d_FADD=0.43614
$u_FOS=0.88412
$d_FOS=1.13107
$u_JUN=0.92518
$d_JUN=1.08087
$u_FOXA1=1.34779
$d_FOXA1=0.74196
$u_FOXO=1.31829
$d_FOXO=0.75856
$u_EGF=2.30615
$d_EGF=0.43362
$u_EGFR=1.34279
$d_EGFR=0.74472
$u_FGF=0.39164
$d_FGF=2.55337
$u_FGFR3=1.50889
$d_FGFR3=0.66274
$u_FRS2=0.3562
$d_FRS2=2.80741
$u_GADD45=1.17157
$d_GADD45=0.85356
$u_GLI=4.44514
$d_GLI=0.22496
$u_GLUT1=0.74498
$d_GLUT1=1.34232
$u_Glycolysis = 1
$d_Glycolysis = 1
$u_GSH=0.40376
$d_GSH=2.47672
$u_GSK3=0.7356
$d_GSK3=1.35943
$u_HIF1=0.86507
$d_HIF1=1.15598
$u_HSPs=0.45356
$d_HSPs=2.20478
$u_Hypermethylation = 1
$d_Hypermethylation = 1
$u_Hypoxia = 1
$d_Hypoxia = 1
$u_IDH1=0.61767
$d_IDH1=1.61899
$u_Invasion = 1
$d_Invasion = 1
$u_IKK=5.45353
$d_IKK=0.18337
$u_JNK=0.45972
$d_JNK=2.17524
$u_Lactic_acid=0.5017
$d_Lactic_acid=1.99322
$u_LDHA=0.5017
$d_LDHA=1.99322
$u_MAP3K1_3=0.59504
$d_MAP3K1_3=1.68056
$u_MDM2=0.31722
$d_MDM2=3.15239
$u_MED12=2.98447
$d_MED12=0.33507
$u_MEK1_2=0.97788
$d_MEK1_2=1.02262
$u_Metastasis = 1
$d_Metastasis = 1
$u_Migration = 1
$d_Migration = 1
$u_mTORC1=1.39461
$d_mTORC1=0.71705
$u_mTORC2=1.78718
$d_mTORC2=0.55954
$u_MXI1=8.93739
$d_MXI1=0.11189
$u_MYC=11.03455
$d_MYC=0.09062
$u_MYC_MAX=2.06625
$d_MYC_MAX=0.48397
$u_NCOA3=0.1059
$d_NCOA3=9.44287
$u_NCOR1=0.96828
$d_NCOR1=1.03276
$u_NCOR2=24.43145
$d_NCOR2=0.04093
$u_NF1=0.42741
$d_NF1=2.33967
$u_NF_kB=0.93393
$d_NF_kB=1.07074
$u_NKX3_1=2.70526
$d_NKX3_1=0.36965
$u_Nutrients = 1
$d_Nutrients = 1
$u_p14ARF=3.60622
$d_p14ARF=0.2773
$u_p15=0.76678
$d_p15=1.30416
$u_p21=0.45523
$d_p21=2.19669
$u_p38=0.36538
$d_p38=2.73688
$u_p53=6.46144
$d_p53=0.15476
$u_p70S6kab=0.67711
$d_p70S6kab=1.47686
$u_p90RSK=0.55407
$d_p90RSK=1.80483
$u_PDK1=1.23272
$d_PDK1=0.81121
$u_PHDs=1.80355
$d_PHDs=0.55446
$u_PI3K=0.67206
$d_PI3K=1.48796
$u_PIP3=0.44569
$d_PIP3=2.24371
$u_PKC=1.61901
$d_PKC=0.61766
$u_Proliferation = 1
$d_Proliferation = 1
$u_PTCH1=0.72263
$d_PTCH1=1.38383
$u_PTEN=0.36995
$d_PTEN=2.70307
$u_Quiescence = 1
$d_Quiescence = 1
$u_RAF=0.54804
$d_RAF=1.82468
$u_RAGS=0.94175
$d_RAGS=1.06185
$u_RAS=0.64732
$d_RAS=1.54483
$u_RB1=0.41546
$d_RB1=2.40697
$u_Rheb=1.09448
$d_Rheb=0.91368
$u_ROS=0.2309
$d_ROS=4.33088
$u_RTK=1.00914
$d_RTK=0.99094
$u_RUNX2=0.99532
$d_RUNX2=1.0047
$u_SHH=28.12907
$d_SHH=0.03555
$u_Slug=2.70441
$d_Slug=0.36977
$u_SMAD=3.70985
$d_SMAD=0.26955
$u_SMO=2.13617
$d_SMO=0.46813
$u_Snail=0.37093
$d_Snail=2.69593
$u_SPOP=45.1749
$d_SPOP=0.02214
$u_TAK1=3.70333
$d_TAK1=0.27003
$u_TCF=2.35286
$d_TCF=0.42501
$u_TERT=12.10208
$d_TERT=0.08263
$u_TGFb=3.67718
$d_TGFb=0.27195
$u_TGFBR=0.81029
$d_TGFBR=1.23413
$u_fused_event=0
$d_fused_event = 1
$u_TNFalpha=1.05235
$d_TNFalpha=0.95025
$u_TSC1_2=7.0838
$d_TSC1_2=0.14117
$u_TWIST1=1.95531
$d_TWIST1=0.51143
$u_VEGF=0.98213
$d_VEGF=1.0182
$u_VHL=0.93664
$d_VHL=1.06765
$u_WNT=0.67632
$d_WNT=1.47859
$u_YWHAZ=0.09756
$d_YWHAZ=10.2501
$u_ZBTB17=7.5812
$d_ZBTB17=0.13191
discrete_time = 0
use_physrandgen = FALSE
seed_pseudorandom = 100
// sample_count = 500000
sample_count = 5000
max_time = 50
//time_tick = 0.01
time_tick = 0.1
thread_count = 1
statdist_traj_count = 100
statdist_cluster_threshold = 0.9
display_traj = 0
statdist_similarity_cache_max_size = 20000
//artificial nodes istate should be null
AR_ERG.istate=0	Acidosis.is_internal = TRUE
AKT.is_internal = TRUE
AMPK.is_internal = TRUE
AMP_ATP.is_internal = TRUE
Androgen.is_internal = TRUE
Angiogenesis.is_internal = TRUE
APAF1.is_internal = TRUE
Apoptosis.is_internal = FALSE
AR.is_internal = TRUE
AR_ERG.is_internal = TRUE
ATM.is_internal = TRUE
ATR.is_internal = TRUE
AXIN1.is_internal = TRUE
BAD.is_internal = TRUE
Bak.is_internal = TRUE
BAX.is_internal = TRUE
BCL2.is_internal = TRUE
Bcl_XL.is_internal = TRUE
beta_catenin.is_internal = TRUE
BIRC5.is_internal = TRUE
BMP2.is_internal = TRUE
BRCA1.is_internal = TRUE
BRCA2.is_internal = TRUE
Carcinogen.is_internal = TRUE
Caspase3.is_internal = TRUE
Caspase8.is_internal = TRUE
Caspase9.is_internal = TRUE
CDH2.is_internal = TRUE
cFLAR.is_internal = TRUE
CHK1_2.is_internal = TRUE
COX4I2.is_internal = TRUE
CyclinB.is_internal = TRUE
CyclinD.is_internal = TRUE
CytoC.is_internal = TRUE
DAXX.is_internal = TRUE
DNA_Damage.is_internal = TRUE
DNA_Repair.is_internal = TRUE
Dsh.is_internal = TRUE
E2F1.is_internal = TRUE
eEF2.is_internal = TRUE
eEF2K.is_internal = TRUE
EGF.is_internal = TRUE
EGFR.is_internal = TRUE
EMT.is_internal = TRUE
EP300.is_internal = TRUE
ERG.is_internal = TRUE
ERK.is_internal = TRUE
ETS1.is_internal = TRUE
ETV1.is_internal = TRUE
EZH2.is_internal = TRUE
E_cadherin.is_internal = TRUE
FADD.is_internal = TRUE
FGF.is_internal = TRUE
FGFR3.is_internal = TRUE
FOS.is_internal = TRUE
FOXA1.is_internal = TRUE
FOXO.is_internal = TRUE
FRS2.is_internal = TRUE
fused_event.is_internal = TRUE
GADD45.is_internal = TRUE
GLI.is_internal = TRUE
GLUT1.is_internal = TRUE
Glycolysis.is_internal = TRUE
GSH.is_internal = TRUE
GSK3.is_internal = TRUE
HIF1.is_internal = TRUE
HSPs.is_internal = TRUE
Hypermethylation.is_internal = TRUE
Hypoxia.is_internal = TRUE
IDH1.is_internal = TRUE
IKK.is_internal = TRUE
Invasion.is_internal = TRUE
JNK.is_internal = TRUE
JUN.is_internal = TRUE
Lactic_acid.is_internal = TRUE
LDHA.is_internal = TRUE
MAP3K1_3.is_internal = TRUE
MDM2.is_internal = TRUE
MED12.is_internal = TRUE
MEK1_2.is_internal = TRUE
Metastasis.is_internal = TRUE
Migration.is_internal = TRUE
mTORC1.is_internal = TRUE
mTORC2.is_internal = TRUE
MXI1.is_internal = TRUE
MYC.is_internal = TRUE
MYC_MAX.is_internal = TRUE
NCOA3.is_internal = TRUE
NCOR1.is_internal = TRUE
NCOR2.is_internal = TRUE
NF1.is_internal = TRUE
NF_kB.is_internal = TRUE
NKX3_1.is_internal = TRUE
Nutrients.is_internal = TRUE
p14ARF.is_internal = TRUE
p15.is_internal = TRUE
p21.is_internal = TRUE
p38.is_internal = TRUE
p53.is_internal = TRUE
p70S6kab.is_internal = TRUE
p90RSK.is_internal = TRUE
PDK1.is_internal = TRUE
PHDs.is_internal = TRUE
PI3K.is_internal = TRUE
PIP3.is_internal = TRUE
PKC.is_internal = TRUE
Proliferation.is_internal = FALSE
PTCH1.is_internal = TRUE
PTEN.is_internal = TRUE
Quiescence.is_internal = FALSE
RAF.is_internal = TRUE
RAGS.is_internal = TRUE
RAS.is_internal = TRUE
RB1.is_internal = TRUE
Rheb.is_internal = TRUE
ROS.is_internal = TRUE
RTK.is_internal = TRUE
RUNX2.is_internal = TRUE
SHH.is_internal = TRUE
Slug.is_internal = TRUE
SMAD.is_internal = TRUE
SMO.is_internal = TRUE
Snail.is_internal = TRUE
SPOP.is_internal = TRUE
TAK1.is_internal = TRUE
TCF.is_internal = TRUE
TERT.is_internal = TRUE
TGFb.is_internal = TRUE
TGFBR.is_internal = TRUE
TNFalpha.is_internal = TRUE
TSC1_2.is_internal = TRUE
TWIST1.is_internal = TRUE
VEGF.is_internal = TRUE
VHL.is_internal = TRUE
WNT.is_internal = TRUE
YWHAZ.is_internal = TRUE
ZBTB17.is_internal = TRUE
[Acidosis].istate = 0.5[1], 0.5[0]
[Androgen].istate = 0.5[1], 0.5[0]
[Carcinogen].istate = 0.5[1], 0.5[0]
[Hypoxia].istate = 0.5[1], 0.5[0]
[Nutrients].istate = 0.5[1], 0.5[0]
[AKT].istate = 0.54321[1], 0.45679000000000003[0]
[AMP_ATP].istate = 0.69538[1], 0.30462[0]
[AMPK].istate = 0.41885[1], 0.58115[0]
[APAF1].istate = 0.4945[1], 0.5055000000000001[0]
[AR].istate = 0.49711[1], 0.5028900000000001[0]
[ATM].istate = 0.60838[1], 0.39161999999999997[0]
[ATR].istate = 0.49367[1], 0.50633[0]
[AXIN1].istate = 0.55004[1], 0.44996[0]
[BAD].istate = 0.39965[1], 0.6003499999999999[0]
[Bak].istate = 0.45753[1], 0.54247[0]
[BAX].istate = 0.61514[1], 0.38486[0]
[Bcl_XL].istate = 0.3137[1], 0.6863[0]
[BCL2].istate = 0.43189[1], 0.56811[0]
[beta_catenin].istate = 0.3588[1], 0.6412[0]
[BIRC5].istate = 0.13942[1], 0.86058[0]
[BRCA1].istate = 0.46738[1], 0.53262[0]
[BRCA2].istate = 0.36983[1], 0.63017[0]
[Caspase8].istate = 0.24658[1], 0.75342[0]
[Caspase9].istate = 0.71156[1], 0.28844000000000003[0]
[CDH2].istate = 0.32278[1], 0.6772199999999999[0]
[cFLAR].istate = 0.55857[1], 0.44143[0]
[CHK1_2].istate = 0.35705[1], 0.64295[0]
[COX4I2].istate = 0.48762[1], 0.5123800000000001[0]
[CyclinB].istate = 0.3622[1], 0.6377999999999999[0]
[CyclinD].istate = 0.49377[1], 0.50623[0]
[CytoC].istate = 0.34866[1], 0.65134[0]
[DAXX].istate = 0.35885[1], 0.64115[0]
[Dsh].istate = 0.6837[1], 0.3163[0]
[E_cadherin].istate = 0.52121[1], 0.47879000000000005[0]
[E2F1].istate = 0.35186[1], 0.6481399999999999[0]
[eEF2].istate = 0.72481[1], 0.27519000000000005[0]
[eEF2K].istate = 0.67293[1], 0.32706999999999997[0]
[EGF].istate = 0.59072[1], 0.40928[0]
[EGFR].istate = 0.532[1], 0.46799999999999997[0]
[EP300].istate = 0.54723[1], 0.45277[0]
[ERK].istate = 0.3993[1], 0.6007[0]
[ETS1].istate = 0.32336[1], 0.67664[0]
[ETV1].istate = 0.50172[1], 0.49827999999999995[0]
[EZH2].istate = 0.40934[1], 0.59066[0]
[FADD].istate = 0.59009[1], 0.40991[0]
[FGF].istate = 0.39822[1], 0.60178[0]
[FGFR3].istate = 0.54466[1], 0.45533999999999997[0]
[FOS].istate = 0.48663[1], 0.51337[0]
[FOXA1].istate = 0.53241[1], 0.46758999999999995[0]
[FOXO].istate = 0.53[1], 0.47[0]
[FRS2].istate = 0.38792[1], 0.61208[0]
[GADD45].istate = 0.51719[1], 0.48280999999999996[0]
[GLI].istate = 0.66197[1], 0.33803000000000005[0]
[GLUT1].istate = 0.46804[1], 0.53196[0]
[GSH].istate = 0.40153[1], 0.5984700000000001[0]
[GSK3].istate = 0.46666[1], 0.5333399999999999[0]
[HIF1].istate = 0.48426[1], 0.51574[0]
[HSPs].istate = 0.41416[1], 0.58584[0]
[IDH1].istate = 0.44769[1], 0.5523100000000001[0]
[IKK].istate = 0.68417[1], 0.31583000000000006[0]
[JNK].istate = 0.41562[1], 0.58438[0]
[JUN].istate = 0.49156[1], 0.50844[0]
[Lactic_acid].istate = 0.42511[1], 0.57489[0]
[LDHA].istate = 0.42511[1], 0.57489[0]
[MAP3K1_3].istate = 0.44364[1], 0.55636[0]
[MDM2].istate = 0.37534[1], 0.62466[0]
[MED12].istate = 0.61872[1], 0.38127999999999995[0]
[MEK1_2].istate = 0.49757[1], 0.5024299999999999[0]
[ZBTB17].istate = 0.71993[1], 0.28007000000000004[0]
[mTORC1].istate = 0.53611[1], 0.46389[0]
[mTORC2].istate = 0.56304[1], 0.43696[0]
[MXI1].istate = 0.7378[1], 0.2622[0]
[MYC].istate = 0.76069[1], 0.23931000000000002[0]
[MYC_MAX].istate = 0.5788[1], 0.4212[0]
[NCOA3].istate = 0.25622[1], 0.74378[0]
[NCOR1].istate = 0.4965[1], 0.5035000000000001[0]
[NCOR2].istate = 0.84699[1], 0.15300999999999998[0]
[NF_kB].istate = 0.49258[1], 0.50742[0]
[NF1].istate = 0.40771[1], 0.59229[0]
[NKX3_1].istate = 0.60805[1], 0.39195[0]
[p14ARF].istate = 0.63926[1], 0.36073999999999995[0]
[p15].istate = 0.47117[1], 0.52883[0]
[p21].istate = 0.41456[1], 0.58544[0]
[p38].istate = 0.39069[1], 0.60931[0]
[p53].istate = 0.70258[1], 0.29742[0]
[p70S6kab].istate = 0.45767[1], 0.54233[0]
[p90RSK].istate = 0.43589[1], 0.56411[0]
[PDK1].istate = 0.52272[1], 0.47728000000000004[0]
[PHDs].istate = 0.56403[1], 0.43596999999999997[0]
[PI3K].istate = 0.45685[1], 0.54315[0]
[PIP3].istate = 0.41226[1], 0.5877399999999999[0]
[PKC].istate = 0.55231[1], 0.44769000000000003[0]
[PTCH1].istate = 0.46473[1], 0.53527[0]
[PTEN].istate = 0.39203[1], 0.60797[0]
[RAF].istate = 0.4347[1], 0.5653[0]
[RAGS].istate = 0.49348[1], 0.5065200000000001[0]
[RAS].istate = 0.45278[1], 0.54722[0]
[RB1].istate = 0.40463[1], 0.59537[0]
[Rheb].istate = 0.5098[1], 0.49019999999999997[0]
[ROS].istate = 0.34086[1], 0.6591400000000001[0]
[RTK].istate = 0.50099[1], 0.49900999999999995[0]
[RUNX2].istate = 0.49949[1], 0.50051[0]
[SHH].istate = 0.86229[1], 0.13771[0]
[Slug].istate = 0.60802[1], 0.39198[0]
[SMAD].istate = 0.64234[1], 0.35766[0]
[SMO].istate = 0.58241[1], 0.41759[0]
[Snail].istate = 0.39232[1], 0.60768[0]
[SPOP].istate = 0.91372[1], 0.08628000000000002[0]
[TAK1].istate = 0.64215[1], 0.35785[0]
[TCF].istate = 0.5929[1], 0.4071[0]
[TERT].istate = 0.77071[1], 0.22929[0]
[TGFb].istate = 0.64138[1], 0.35862000000000005[0]
[TGFBR].istate = 0.47716[1], 0.52284[0]
[TNFalpha].istate = 0.50554[1], 0.49446[0]
[TSC1_2].istate = 0.71257[1], 0.28742999999999996[0]
[TWIST1].istate = 0.5728[1], 0.4272[0]
[VEGF].istate = 0.49804[1], 0.50196[0]
[VHL].istate = 0.49289[1], 0.50711[0]
[WNT].istate = 0.45754[1], 0.5424599999999999[0]
[YWHAZ].istate = 0.24732[1], 0.75268[0]
[ERG].istate=0[1], 1[0]
[fused_event].istate=0[1], 1[0]
