# Supplementary material for: Patient-specific Boolean models of signalling networks guide personalised treatments
Source: eLife. 2022 Feb 15;11:e72626. doi: 10.7554/eLife.72626 (PMC9018074; doi:10.7554/eLife.72626)
Supplement: Supplementary file 3. [file elife-72626-supp3.zip › SuppFile 3 TCGA model files/TCGA_mutCNA_RNA_models/PC_20191219_TCGA_mutCNA_RNA_156.cfg]

$u_Acidosis = 1
$d_Acidosis = 1
$u_AKT=0.46288
$d_AKT=2.16039
$u_AMP_ATP=0.24291
$d_AMP_ATP=4.11675
$u_AMPK=0.12274
$d_AMPK=8.1473
$u_Androgen = 1
$d_Androgen = 1
$u_Angiogenesis = 1
$d_Angiogenesis = 1
$u_Apoptosis = 1
$d_Apoptosis = 1
$u_AR=0.02727
$d_AR=36.67033
$u_AR_ERG = 1
$d_AR_ERG = 1
$u_ATM=0.14688
$d_ATM=6.80828
$u_ATR=0.12342
$d_ATR=8.10241
$u_AXIN1=6.30192
$d_AXIN1=0.15868
$u_BAD=22.27666
$d_BAD=0.04489
$u_Bak=15.39889
$d_Bak=0.06494
$u_BAX=15.63823
$d_BAX=0.06395
$u_BCL2=3.35156
$d_BCL2=0.29837
$u_Bcl_XL=0.08852
$d_Bcl_XL=11.29688
$u_beta_catenin=0.0323
$d_beta_catenin=30.95975
$u_BIRC5=1.45439
$d_BIRC5=0.68757
$u_BMP2 = 1
$d_BMP2 = 1
$u_BRCA1=0.01704
$d_BRCA1=58.68545
$u_BRCA2=0.02352
$d_BRCA2=42.51701
$u_Carcinogen = 1
$d_Carcinogen = 1
$u_Caspase3 = 1
$d_Caspase3 = 1
$u_Caspase8=5.95602
$d_Caspase8=0.1679
$u_Caspase9=0.897
$d_Caspase9=1.11483
$u_CDH2=0.29627
$d_CDH2=3.3753
$u_cFLAR=0.04013
$d_cFLAR=24.91901
$u_CHK1_2=4.6499
$d_CHK1_2=0.21506
$u_COX4I2=16.96988
$d_COX4I2=0.05893
$u_CyclinB=0.18045
$d_CyclinB=5.5417
$u_CyclinD=2.30856
$d_CyclinD=0.43317
$u_CytoC=5.62689
$d_CytoC=0.17772
$u_APAF1=0.1127
$d_APAF1=8.87311
$u_DAXX=3.45688
$d_DAXX=0.28928
$u_DNA_Damage = 1
$d_DNA_Damage = 1
$u_DNA_Repair = 1
$d_DNA_Repair = 1
$u_Dsh=0.98858
$d_Dsh=1.01155
$u_E2F1=4.83198
$d_E2F1=0.20695
$u_E_cadherin=0.03293
$d_E_cadherin=30.36745
$u_eEF2=0.07693
$d_eEF2=12.99883
$u_eEF2K=0.23964
$d_eEF2K=4.17293
$u_EMT = 1
$d_EMT = 1
$u_EP300=0.03094
$d_EP300=32.32062
$u_ERG=99.99984
$d_ERG=0.01
$u_ERK=0.12469
$d_ERK=8.01989
$u_ETS1=1.3967
$d_ETS1=0.71597
$u_ETV1=2.07503
$d_ETV1=0.48192
$u_EZH2=3.5126
$d_EZH2=0.28469
$u_FADD=0.10167
$d_FADD=9.83574
$u_FOS=0.3106
$d_FOS=3.21958
$u_JUN=1.21747
$d_JUN=0.82138
$u_FOXA1=0.10942
$d_FOXA1=9.1391
$u_FOXO=0.26256
$d_FOXO=3.80865
$u_EGF=0.1198
$d_EGF=8.34725
$u_EGFR=0.04783
$d_EGFR=20.90738
$u_FGF=0.30191
$d_FGF=3.31225
$u_FGFR3=0.01795
$d_FGFR3=55.71031
$u_FRS2=0.1015
$d_FRS2=9.85222
$u_GADD45=46.20589
$d_GADD45=0.02164
$u_GLI=1.01739
$d_GLI=0.98291
$u_GLUT1=0.04686
$d_GLUT1=21.34016
$u_Glycolysis = 1
$d_Glycolysis = 1
$u_GSH=0.15996
$d_GSH=6.25156
$u_GSK3=0.28438
$d_GSK3=3.51642
$u_HIF1=1.11665
$d_HIF1=0.89554
$u_HSPs=0.63359
$d_HSPs=1.57831
$u_Hypermethylation = 1
$d_Hypermethylation = 1
$u_Hypoxia = 1
$d_Hypoxia = 1
$u_IDH1=0.01695
$d_IDH1=58.99705
$u_Invasion = 1
$d_Invasion = 1
$u_IKK=1.49583
$d_IKK=0.66853
$u_JNK=0.4662
$d_JNK=2.145
$u_Lactic_acid=3.27106
$d_Lactic_acid=0.30571
$u_LDHA=3.27106
$d_LDHA=0.30571
$u_MAP3K1_3=0.09376
$d_MAP3K1_3=10.66553
$u_MDM2=0.08126
$d_MDM2=12.30618
$u_MED12=0.0534
$d_MED12=18.72659
$u_MEK1_2=0.6739
$d_MEK1_2=1.4839
$u_Metastasis = 1
$d_Metastasis = 1
$u_Migration = 1
$d_Migration = 1
$u_mTORC1=1.01952
$d_mTORC1=0.98085
$u_mTORC2=0.83176
$d_mTORC2=1.20227
$u_MXI1=4.76656
$d_MXI1=0.20979
$u_MYC=0.25438
$d_MYC=3.93113
$u_MYC_MAX=0.60559
$d_MYC_MAX=1.65128
$u_NCOA3=0.04431
$d_NCOA3=22.56827
$u_NCOR1=0.02567
$d_NCOR1=38.95598
$u_NCOR2=0
$d_NCOR2=5.33134
$u_NF1=0.0219
$d_NF1=45.6621
$u_NF_kB=4.45776
$d_NF_kB=0.22433
$u_NKX3_1=0.0202
$d_NKX3_1=49.50495
$u_Nutrients = 1
$d_Nutrients = 1
$u_p14ARF=2.23809
$d_p14ARF=0.44681
$u_p15=4.82069
$d_p15=0.20744
$u_p21=21.18143
$d_p21=0.04721
$u_p38=0.02651
$d_p38=37.72161
$u_p53=0.01381
$d_p53=72.4113
$u_p70S6kab=1.29203
$d_p70S6kab=0.77398
$u_p90RSK=0.68067
$d_p90RSK=1.46914
$u_PDK1=0.38678
$d_PDK1=2.58545
$u_PHDs=1.58988
$d_PHDs=0.62898
$u_PI3K=0.23345
$d_PI3K=4.28357
$u_PIP3=0.0447
$d_PIP3=22.37136
$u_PKC=0.55071
$d_PKC=1.81584
$u_Proliferation = 1
$d_Proliferation = 1
$u_PTCH1=0.29446
$d_PTCH1=3.39605
$u_PTEN=0.99897
$d_PTEN=1.00103
$u_Quiescence = 1
$d_Quiescence = 1
$u_RAF=0.12734
$d_RAF=7.85299
$u_RAGS=0.01456
$d_RAGS=68.68132
$u_RAS=0.61642
$d_RAS=1.62227
$u_RB1=4.66233
$d_RB1=0.21449
$u_Rheb=75.90375
$d_Rheb=0.01317
$u_ROS=9.8435
$d_ROS=0.10159
$u_RTK=0.56541
$d_RTK=1.76863
$u_RUNX2=9.69783
$d_RUNX2=0.10312
$u_SHH=0.24433
$d_SHH=4.09283
$u_Slug=4.0316
$d_Slug=0.24804
$u_SMAD=1.08906
$d_SMAD=0.91822
$u_SMO=25.28982
$d_SMO=0.03954
$u_Snail=45.86282
$d_Snail=0.0218
$u_SPOP=0.11603
$d_SPOP=8.61846
$u_TAK1=0.04955
$d_TAK1=20.18163
$u_TCF=4.95259
$d_TCF=0.20191
$u_TERT=0.1955
$d_TERT=5.11509
$u_TGFb=2.56874
$d_TGFb=0.3893
$u_TGFBR=1.52619
$d_TGFBR=0.65523
$u_fused_event = 1
$d_fused_event = 1
$u_TNFalpha=2.99036
$d_TNFalpha=0.33441
$u_TSC1_2=0.47554
$d_TSC1_2=2.10287
$u_TWIST1=15.12247
$d_TWIST1=0.06613
$u_VEGF=0.67531
$d_VEGF=1.4808
$u_VHL=0.07207
$d_VHL=13.8754
$u_WNT=1.61598
$d_WNT=0.61882
$u_YWHAZ=10.09234
$d_YWHAZ=0.09909
$u_ZBTB17=15.15725
$d_ZBTB17=0.06598
discrete_time = 0
use_physrandgen = FALSE
seed_pseudorandom = 100
// sample_count = 500000
sample_count = 5000
max_time = 50
//time_tick = 0.01
time_tick = 0.1
thread_count = 1
statdist_traj_count = 100
statdist_cluster_threshold = 0.9
display_traj = 0
statdist_similarity_cache_max_size = 20000
//artificial nodes istate should be null
fused_event.istate=0
AR_ERG.istate=0	Acidosis.is_internal = TRUE
AKT.is_internal = TRUE
AMPK.is_internal = TRUE
AMP_ATP.is_internal = TRUE
Androgen.is_internal = TRUE
Angiogenesis.is_internal = TRUE
APAF1.is_internal = TRUE
Apoptosis.is_internal = FALSE
AR.is_internal = TRUE
AR_ERG.is_internal = TRUE
ATM.is_internal = TRUE
ATR.is_internal = TRUE
AXIN1.is_internal = TRUE
BAD.is_internal = TRUE
Bak.is_internal = TRUE
BAX.is_internal = TRUE
BCL2.is_internal = TRUE
Bcl_XL.is_internal = TRUE
beta_catenin.is_internal = TRUE
BIRC5.is_internal = TRUE
BMP2.is_internal = TRUE
BRCA1.is_internal = TRUE
BRCA2.is_internal = TRUE
Carcinogen.is_internal = TRUE
Caspase3.is_internal = TRUE
Caspase8.is_internal = TRUE
Caspase9.is_internal = TRUE
CDH2.is_internal = TRUE
cFLAR.is_internal = TRUE
CHK1_2.is_internal = TRUE
COX4I2.is_internal = TRUE
CyclinB.is_internal = TRUE
CyclinD.is_internal = TRUE
CytoC.is_internal = TRUE
DAXX.is_internal = TRUE
DNA_Damage.is_internal = TRUE
DNA_Repair.is_internal = TRUE
Dsh.is_internal = TRUE
E2F1.is_internal = TRUE
eEF2.is_internal = TRUE
eEF2K.is_internal = TRUE
EGF.is_internal = TRUE
EGFR.is_internal = TRUE
EMT.is_internal = TRUE
EP300.is_internal = TRUE
ERG.is_internal = TRUE
ERK.is_internal = TRUE
ETS1.is_internal = TRUE
ETV1.is_internal = TRUE
EZH2.is_internal = TRUE
E_cadherin.is_internal = TRUE
FADD.is_internal = TRUE
FGF.is_internal = TRUE
FGFR3.is_internal = TRUE
FOS.is_internal = TRUE
FOXA1.is_internal = TRUE
FOXO.is_internal = TRUE
FRS2.is_internal = TRUE
fused_event.is_internal = TRUE
GADD45.is_internal = TRUE
GLI.is_internal = TRUE
GLUT1.is_internal = TRUE
Glycolysis.is_internal = TRUE
GSH.is_internal = TRUE
GSK3.is_internal = TRUE
HIF1.is_internal = TRUE
HSPs.is_internal = TRUE
Hypermethylation.is_internal = TRUE
Hypoxia.is_internal = TRUE
IDH1.is_internal = TRUE
IKK.is_internal = TRUE
Invasion.is_internal = TRUE
JNK.is_internal = TRUE
JUN.is_internal = TRUE
Lactic_acid.is_internal = TRUE
LDHA.is_internal = TRUE
MAP3K1_3.is_internal = TRUE
MDM2.is_internal = TRUE
MED12.is_internal = TRUE
MEK1_2.is_internal = TRUE
Metastasis.is_internal = TRUE
Migration.is_internal = TRUE
mTORC1.is_internal = TRUE
mTORC2.is_internal = TRUE
MXI1.is_internal = TRUE
MYC.is_internal = TRUE
MYC_MAX.is_internal = TRUE
NCOA3.is_internal = TRUE
NCOR1.is_internal = TRUE
NCOR2.is_internal = TRUE
NF1.is_internal = TRUE
NF_kB.is_internal = TRUE
NKX3_1.is_internal = TRUE
Nutrients.is_internal = TRUE
p14ARF.is_internal = TRUE
p15.is_internal = TRUE
p21.is_internal = TRUE
p38.is_internal = TRUE
p53.is_internal = TRUE
p70S6kab.is_internal = TRUE
p90RSK.is_internal = TRUE
PDK1.is_internal = TRUE
PHDs.is_internal = TRUE
PI3K.is_internal = TRUE
PIP3.is_internal = TRUE
PKC.is_internal = TRUE
Proliferation.is_internal = FALSE
PTCH1.is_internal = TRUE
PTEN.is_internal = TRUE
Quiescence.is_internal = FALSE
RAF.is_internal = TRUE
RAGS.is_internal = TRUE
RAS.is_internal = TRUE
RB1.is_internal = TRUE
Rheb.is_internal = TRUE
ROS.is_internal = TRUE
RTK.is_internal = TRUE
RUNX2.is_internal = TRUE
SHH.is_internal = TRUE
Slug.is_internal = TRUE
SMAD.is_internal = TRUE
SMO.is_internal = TRUE
Snail.is_internal = TRUE
SPOP.is_internal = TRUE
TAK1.is_internal = TRUE
TCF.is_internal = TRUE
TERT.is_internal = TRUE
TGFb.is_internal = TRUE
TGFBR.is_internal = TRUE
TNFalpha.is_internal = TRUE
TSC1_2.is_internal = TRUE
TWIST1.is_internal = TRUE
VEGF.is_internal = TRUE
VHL.is_internal = TRUE
WNT.is_internal = TRUE
YWHAZ.is_internal = TRUE
ZBTB17.is_internal = TRUE
[Acidosis].istate = 0.5[1], 0.5[0]
[Androgen].istate = 0.5[1], 0.5[0]
[Carcinogen].istate = 0.5[1], 0.5[0]
[Hypoxia].istate = 0.5[1], 0.5[0]
[Nutrients].istate = 0.5[1], 0.5[0]
[AKT].istate = 0.41637[1], 0.58363[0]
[AMP_ATP].istate = 0.34636[1], 0.65364[0]
[AMPK].istate = 0.27225[1], 0.72775[0]
[APAF1].istate = 0.26298[1], 0.73702[0]
[AR].istate = 0.10893[1], 0.89107[0]
[ATM].istate = 0.29174[1], 0.70826[0]
[ATR].istate = 0.27285[1], 0.72715[0]
[AXIN1].istate = 0.69987[1], 0.30013[0]
[BAD].istate = 0.83696[1], 0.16303999999999996[0]
[Bak].istate = 0.79687[1], 0.20313000000000003[0]
[BAX].istate = 0.79855[1], 0.20145000000000002[0]
[Bcl_XL].istate = 0.23676[1], 0.76324[0]
[BCL2].istate = 0.63131[1], 0.36868999999999996[0]
[beta_catenin].istate = 0.12731[1], 0.87269[0]
[BIRC5].istate = 0.54067[1], 0.45933[0]
[BRCA1].istate = 0.05784[1], 0.94216[0]
[BRCA2].istate = 0.09287[1], 0.90713[0]
[Caspase8].istate = 0.69374[1], 0.30626[0]
[Caspase9].istate = 0.4882[1], 0.5118[0]
[CDH2].istate = 0.36792[1], 0.63208[0]
[cFLAR].istate = 0.15086[1], 0.84914[0]
[CHK1_2].istate = 0.66686[1], 0.33314[0]
[COX4I2].istate = 0.80742[1], 0.19257999999999997[0]
[CyclinB].istate = 0.31409[1], 0.68591[0]
[CyclinD].istate = 0.59084[1], 0.40915999999999997[0]
[CytoC].istate = 0.68757[1], 0.31243[0]
[DAXX].istate = 0.63467[1], 0.36533000000000004[0]
[Dsh].istate = 0.49875[1], 0.50125[0]
[E_cadherin].istate = 0.12941[1], 0.87059[0]
[E2F1].istate = 0.67103[1], 0.32897[0]
[eEF2].istate = 0.22153[1], 0.77847[0]
[eEF2K].istate = 0.34489[1], 0.6551100000000001[0]
[EGF].istate = 0.26961[1], 0.73039[0]
[EGFR].istate = 0.16992[1], 0.83008[0]
[EP300].istate = 0.12264[1], 0.87736[0]
[ERG].istate = 1.0[1], 0.0[0]
[ERK].istate = 0.27396[1], 0.72604[0]
[ETS1].istate = 0.53628[1], 0.46372[0]
[ETV1].istate = 0.57926[1], 0.42074[0]
[EZH2].istate = 0.63641[1], 0.36358999999999997[0]
[FADD].istate = 0.2518[1], 0.7482[0]
[FGF].istate = 0.36997[1], 0.63003[0]
[FGFR3].istate = 0.06353[1], 0.93647[0]
[FOS].istate = 0.37305[1], 0.62695[0]
[FOXA1].istate = 0.25978[1], 0.74022[0]
[FOXO].istate = 0.35481[1], 0.6451899999999999[0]
[FRS2].istate = 0.25162[1], 0.74838[0]
[GADD45].istate = 0.91617[1], 0.08382999999999996[0]
[GLI].istate = 0.50187[1], 0.49812999999999996[0]
[GLUT1].istate = 0.1677[1], 0.8323[0]
[GSH].istate = 0.301[1], 0.6990000000000001[0]
[GSK3].istate = 0.36347[1], 0.63653[0]
[HIF1].istate = 0.51198[1], 0.48802[0]
[HSPs].istate = 0.45045[1], 0.54955[0]
[IDH1].istate = 0.0573[1], 0.9427[0]
[IKK].istate = 0.54372[1], 0.45628[0]
[JNK].istate = 0.41714[1], 0.5828599999999999[0]
[JUN].istate = 0.52136[1], 0.47863999999999995[0]
[Lactic_acid].istate = 0.62867[1], 0.37133000000000005[0]
[LDHA].istate = 0.62867[1], 0.37133000000000005[0]
[MAP3K1_3].istate = 0.243[1], 0.757[0]
[MDM2].istate = 0.22748[1], 0.77252[0]
[MED12].istate = 0.18188[1], 0.81812[0]
[MEK1_2].istate = 0.45715[1], 0.54285[0]
[ZBTB17].istate = 0.79516[1], 0.20484000000000002[0]
[mTORC1].istate = 0.5021[1], 0.4979[0]
[mTORC2].istate = 0.48[1], 0.52[0]
[MXI1].istate = 0.66955[1], 0.33045[0]
[MYC].istate = 0.35137[1], 0.64863[0]
[MYC_MAX].istate = 0.44554[1], 0.55446[0]
[NCOA3].istate = 0.16163[1], 0.8383700000000001[0]
[NCOR1].istate = 0.10235[1], 0.8976500000000001[0]
[NF_kB].istate = 0.66228[1], 0.33772[0]
[NF1].istate = 0.08511[1], 0.91489[0]
[NKX3_1].istate = 0.07635[1], 0.92365[0]
[p14ARF].istate = 0.58747[1], 0.41252999999999995[0]
[p15].istate = 0.67078[1], 0.32921999999999996[0]
[p21].istate = 0.83149[1], 0.16851000000000005[0]
[p38].istate = 0.10584[1], 0.89416[0]
[p53].istate = 0.03501[1], 0.96499[0]
[p70S6kab].istate = 0.52782[1], 0.47218000000000004[0]
[p90RSK].istate = 0.45823[1], 0.54177[0]
[PDK1].istate = 0.39687[1], 0.6031299999999999[0]
[PHDs].istate = 0.55034[1], 0.44965999999999995[0]
[PI3K].istate = 0.34205[1], 0.65795[0]
[PIP3].istate = 0.16259[1], 0.83741[0]
[PKC].istate = 0.43523[1], 0.56477[0]
[PTCH1].istate = 0.36726[1], 0.6327400000000001[0]
[PTEN].istate = 0.49989[1], 0.50011[0]
[RAF].istate = 0.27624[1], 0.72376[0]
[RAGS].istate = 0.04082[1], 0.95918[0]
[RAS].istate = 0.44747[1], 0.55253[0]
[RB1].istate = 0.66715[1], 0.33285[0]
[Rheb].istate = 0.97007[1], 0.029930000000000012[0]
[ROS].istate = 0.74829[1], 0.25171[0]
[RTK].istate = 0.43809[1], 0.56191[0]
[RUNX2].istate = 0.74667[1], 0.25333000000000006[0]
[SHH].istate = 0.34699[1], 0.65301[0]
[Slug].istate = 0.65137[1], 0.34863[0]
[SMAD].istate = 0.50926[1], 0.49073999999999995[0]
[SMO].istate = 0.85074[1], 0.14925999999999995[0]
[Snail].istate = 0.91537[1], 0.08462999999999998[0]
[SPOP].istate = 0.26614[1], 0.73386[0]
[TAK1].istate = 0.17376[1], 0.82624[0]
[TCF].istate = 0.67371[1], 0.32628999999999997[0]
[TERT].istate = 0.32278[1], 0.6772199999999999[0]
[TGFb].istate = 0.60243[1], 0.39757[0]
[TGFBR].istate = 0.5459[1], 0.45409999999999995[0]
[TNFalpha].istate = 0.61893[1], 0.38107[0]
[TSC1_2].istate = 0.4193[1], 0.5807[0]
[TWIST1].istate = 0.79491[1], 0.20509[0]
[VEGF].istate = 0.45738[1], 0.54262[0]
[VHL].istate = 0.21444[1], 0.78556[0]
[WNT].istate = 0.55211[1], 0.44789[0]
[YWHAZ].istate = 0.751[1], 0.249[0]
[NCOR2].istate=0[1], 1[0]
