# Supplementary material for: Patient-specific Boolean models of signalling networks guide personalised treatments
Source: eLife. 2022 Feb 15;11:e72626. doi: 10.7554/eLife.72626 (PMC9018074; doi:10.7554/eLife.72626)
Supplement: Supplementary file 3. [file elife-72626-supp3.zip › SuppFile 3 TCGA model files/TCGA_mutCNA_RNA_models/PC_20191219_TCGA_mutCNA_RNA_157.cfg]

$u_Acidosis = 1
$d_Acidosis = 1
$u_AKT=7.62308
$d_AKT=0.13118
$u_AMP_ATP=0.11681
$d_AMP_ATP=8.56091
$u_AMPK=0.56784
$d_AMPK=1.76106
$u_Androgen = 1
$d_Androgen = 1
$u_Angiogenesis = 1
$d_Angiogenesis = 1
$u_Apoptosis = 1
$d_Apoptosis = 1
$u_AR=3.2982
$d_AR=0.3032
$u_AR_ERG = 1
$d_AR_ERG = 1
$u_ATM=0.26718
$d_ATM=3.7428
$u_ATR=1.0
$d_ATR=1.0
$u_AXIN1=14.65339
$d_AXIN1=0.06824
$u_BAD=1.19537
$d_BAD=0.83656
$u_Bak=0.11454
$d_Bak=8.73057
$u_BAX=0.24035
$d_BAX=4.1606
$u_BCL2=0.01775
$d_BCL2=56.33803
$u_Bcl_XL=6.80788
$d_Bcl_XL=0.14689
$u_beta_catenin=0.07605
$d_beta_catenin=13.14924
$u_BIRC5=8.47559
$d_BIRC5=0.11799
$u_BMP2 = 1
$d_BMP2 = 1
$u_BRCA1=0.55151
$d_BRCA1=1.8132
$u_BRCA2=0.33906
$d_BRCA2=2.94933
$u_Carcinogen = 1
$d_Carcinogen = 1
$u_Caspase3 = 1
$d_Caspase3 = 1
$u_Caspase8=0.7683
$d_Caspase8=1.30157
$u_Caspase9=15.00555
$d_Caspase9=0.06664
$u_CDH2=0.15334
$d_CDH2=6.52146
$u_cFLAR=1.03264
$d_cFLAR=0.96839
$u_CHK1_2=8.43633
$d_CHK1_2=0.11853
$u_COX4I2=0.35467
$d_COX4I2=2.81952
$u_CyclinB=4.37461
$d_CyclinB=0.22859
$u_CyclinD=0.45659
$d_CyclinD=2.19015
$u_CytoC=0.31211
$d_CytoC=3.204
$u_APAF1=1.89166
$d_APAF1=0.52864
$u_DAXX=0.36308
$d_DAXX=2.75421
$u_DNA_Damage = 1
$d_DNA_Damage = 1
$u_DNA_Repair = 1
$d_DNA_Repair = 1
$u_Dsh=5.65731
$d_Dsh=0.17676
$u_E2F1=1.05102
$d_E2F1=0.95146
$u_E_cadherin=0.5541
$d_E_cadherin=1.80473
$u_eEF2=16.64158
$d_eEF2=0.06009
$u_eEF2K=15.22309
$d_eEF2K=0.06569
$u_EMT = 1
$d_EMT = 1
$u_EP300=1.16602
$d_EP300=0.85762
$u_ERG=0.01
$d_ERG=100.0
$u_ERK=0.50801
$d_ERK=1.96847
$u_ETS1=0.05439
$d_ETS1=18.38573
$u_ETV1=0.06487
$d_ETV1=15.41545
$u_EZH2=11.3289
$d_EZH2=0.08827
$u_FADD=7.13117
$d_FADD=0.14023
$u_FOS=0.03379
$d_FOS=29.59455
$u_JUN=0.26179
$d_JUN=3.81986
$u_FOXA1=3.5102
$d_FOXA1=0.28488
$u_FOXO=0.19408
$d_FOXO=5.15251
$u_EGF=25.13966
$d_EGF=0.03978
$u_EGFR=0.85772
$d_EGFR=1.16588
$u_FGF=0.02992
$d_FGF=33.42246
$u_FGFR3=2.15054
$d_FGFR3=0.465
$u_FRS2=0.19785
$d_FRS2=5.05433
$u_GADD45=0.1004
$d_GADD45=9.96016
$u_GLI=0.03781
$d_GLI=26.44803
$u_GLUT1=0.62814
$d_GLUT1=1.592
$u_Glycolysis = 1
$d_Glycolysis = 1
$u_GSH=13.79908
$d_GSH=0.07247
$u_GSK3=0.28993
$d_GSK3=3.44911
$u_HIF1=0.07843
$d_HIF1=12.75022
$u_HSPs=0.79048
$d_HSPs=1.26505
$u_Hypermethylation = 1
$d_Hypermethylation = 1
$u_Hypoxia = 1
$d_Hypoxia = 1
$u_IDH1=1.42876
$d_IDH1=0.69991
$u_Invasion = 1
$d_Invasion = 1
$u_IKK=0.86831
$d_IKK=1.15166
$u_JNK=1.35261
$d_JNK=0.73931
$u_Lactic_acid=0.49279
$d_Lactic_acid=2.02926
$u_LDHA=0.49279
$d_LDHA=2.02926
$u_MAP3K1_3=0.19897
$d_MAP3K1_3=5.02588
$u_MDM2=0.32729
$d_MDM2=3.05539
$u_MED12=0.0984
$d_MED12=10.1626
$u_MEK1_2=31.03268
$d_MEK1_2=0.03222
$u_Metastasis = 1
$d_Metastasis = 1
$u_Migration = 1
$d_Migration = 1
$u_mTORC1=2.671
$d_mTORC1=0.37439
$u_mTORC2=2.63779
$d_mTORC2=0.37911
$u_MXI1=0.6468
$d_MXI1=1.54607
$u_MYC=0.56894
$d_MYC=1.75765
$u_MYC_MAX=0.10552
$d_MYC_MAX=9.47688
$u_NCOA3=0.03576
$d_NCOA3=27.96421
$u_NCOR1=0.7063
$d_NCOR1=1.41583
$u_NCOR2=3.69157
$d_NCOR2=0.27089
$u_NF1=0.37181
$d_NF1=2.68955
$u_NF_kB=0.53785
$d_NF_kB=1.85925
$u_NKX3_1=0.75523
$d_NKX3_1=1.3241
$u_Nutrients = 1
$d_Nutrients = 1
$u_p14ARF=0.0624
$d_p14ARF=16.02564
$u_p15=0.14277
$d_p15=7.00427
$u_p21=0.94743
$d_p21=1.05549
$u_p38=0.15481
$d_p38=6.45953
$u_p53=1.9114
$d_p53=0.52318
$u_p70S6kab=0.74819
$d_p70S6kab=1.33656
$u_p90RSK=49.20589
$d_p90RSK=0.02032
$u_PDK1=5.83221
$d_PDK1=0.17146
$u_PHDs=0.70796
$d_PHDs=1.41251
$u_PI3K=0.12549
$d_PI3K=7.96876
$u_PIP3=0.19461
$d_PIP3=5.13848
$u_PKC=0.188
$d_PKC=5.31915
$u_Proliferation = 1
$d_Proliferation = 1
$u_PTCH1=0.04665
$d_PTCH1=21.43623
$u_PTEN=3.05867
$d_PTEN=0.32694
$u_Quiescence = 1
$d_Quiescence = 1
$u_RAF=1.54953
$d_RAF=0.64536
$u_RAGS=0.01988
$d_RAGS=50.30181
$u_RAS=0.22273
$d_RAS=4.48974
$u_RB1=0.03102
$d_RB1=32.23727
$u_Rheb=2.50562
$d_Rheb=0.3991
$u_ROS=0.76299
$d_ROS=1.31063
$u_RTK=0.25589
$d_RTK=0
$u_RUNX2=0.26479
$d_RUNX2=3.77658
$u_SHH=0.05382
$d_SHH=18.58045
$u_Slug=0.03788
$d_Slug=26.39916
$u_SMAD=0.03903
$d_SMAD=25.62132
$u_SMO=0.81477
$d_SMO=1.22734
$u_Snail=0.06098
$d_Snail=16.39882
$u_SPOP=0
$d_SPOP=3.63201
$u_TAK1=0.04903
$d_TAK1=20.39568
$u_TCF=0.03499
$d_TCF=28.57959
$u_TERT=15.827
$d_TERT=0.06318
$u_TGFb=0.0895
$d_TGFb=11.17318
$u_TGFBR=0.13816
$d_TGFBR=7.23798
$u_fused_event = 1
$d_fused_event = 1
$u_TNFalpha=0.23354
$d_TNFalpha=4.28192
$u_TSC1_2=10.14742
$d_TSC1_2=0.09855
$u_TWIST1=4.45867
$d_TWIST1=0.22428
$u_VEGF=0.36467
$d_VEGF=2.74221
$u_VHL=0.17703
$d_VHL=5.64876
$u_WNT=0.28357
$d_WNT=3.52647
$u_YWHAZ=0.04626
$d_YWHAZ=21.61695
$u_ZBTB17=3.63175
$d_ZBTB17=0.27535
discrete_time = 0
use_physrandgen = FALSE
seed_pseudorandom = 100
// sample_count = 500000
sample_count = 5000
max_time = 50
//time_tick = 0.01
time_tick = 0.1
thread_count = 1
statdist_traj_count = 100
statdist_cluster_threshold = 0.9
display_traj = 0
statdist_similarity_cache_max_size = 20000
//artificial nodes istate should be null
fused_event.istate=0
AR_ERG.istate=0	Acidosis.is_internal = TRUE
AKT.is_internal = TRUE
AMPK.is_internal = TRUE
AMP_ATP.is_internal = TRUE
Androgen.is_internal = TRUE
Angiogenesis.is_internal = TRUE
APAF1.is_internal = TRUE
Apoptosis.is_internal = FALSE
AR.is_internal = TRUE
AR_ERG.is_internal = TRUE
ATM.is_internal = TRUE
ATR.is_internal = TRUE
AXIN1.is_internal = TRUE
BAD.is_internal = TRUE
Bak.is_internal = TRUE
BAX.is_internal = TRUE
BCL2.is_internal = TRUE
Bcl_XL.is_internal = TRUE
beta_catenin.is_internal = TRUE
BIRC5.is_internal = TRUE
BMP2.is_internal = TRUE
BRCA1.is_internal = TRUE
BRCA2.is_internal = TRUE
Carcinogen.is_internal = TRUE
Caspase3.is_internal = TRUE
Caspase8.is_internal = TRUE
Caspase9.is_internal = TRUE
CDH2.is_internal = TRUE
cFLAR.is_internal = TRUE
CHK1_2.is_internal = TRUE
COX4I2.is_internal = TRUE
CyclinB.is_internal = TRUE
CyclinD.is_internal = TRUE
CytoC.is_internal = TRUE
DAXX.is_internal = TRUE
DNA_Damage.is_internal = TRUE
DNA_Repair.is_internal = TRUE
Dsh.is_internal = TRUE
E2F1.is_internal = TRUE
eEF2.is_internal = TRUE
eEF2K.is_internal = TRUE
EGF.is_internal = TRUE
EGFR.is_internal = TRUE
EMT.is_internal = TRUE
EP300.is_internal = TRUE
ERG.is_internal = TRUE
ERK.is_internal = TRUE
ETS1.is_internal = TRUE
ETV1.is_internal = TRUE
EZH2.is_internal = TRUE
E_cadherin.is_internal = TRUE
FADD.is_internal = TRUE
FGF.is_internal = TRUE
FGFR3.is_internal = TRUE
FOS.is_internal = TRUE
FOXA1.is_internal = TRUE
FOXO.is_internal = TRUE
FRS2.is_internal = TRUE
fused_event.is_internal = TRUE
GADD45.is_internal = TRUE
GLI.is_internal = TRUE
GLUT1.is_internal = TRUE
Glycolysis.is_internal = TRUE
GSH.is_internal = TRUE
GSK3.is_internal = TRUE
HIF1.is_internal = TRUE
HSPs.is_internal = TRUE
Hypermethylation.is_internal = TRUE
Hypoxia.is_internal = TRUE
IDH1.is_internal = TRUE
IKK.is_internal = TRUE
Invasion.is_internal = TRUE
JNK.is_internal = TRUE
JUN.is_internal = TRUE
Lactic_acid.is_internal = TRUE
LDHA.is_internal = TRUE
MAP3K1_3.is_internal = TRUE
MDM2.is_internal = TRUE
MED12.is_internal = TRUE
MEK1_2.is_internal = TRUE
Metastasis.is_internal = TRUE
Migration.is_internal = TRUE
mTORC1.is_internal = TRUE
mTORC2.is_internal = TRUE
MXI1.is_internal = TRUE
MYC.is_internal = TRUE
MYC_MAX.is_internal = TRUE
NCOA3.is_internal = TRUE
NCOR1.is_internal = TRUE
NCOR2.is_internal = TRUE
NF1.is_internal = TRUE
NF_kB.is_internal = TRUE
NKX3_1.is_internal = TRUE
Nutrients.is_internal = TRUE
p14ARF.is_internal = TRUE
p15.is_internal = TRUE
p21.is_internal = TRUE
p38.is_internal = TRUE
p53.is_internal = TRUE
p70S6kab.is_internal = TRUE
p90RSK.is_internal = TRUE
PDK1.is_internal = TRUE
PHDs.is_internal = TRUE
PI3K.is_internal = TRUE
PIP3.is_internal = TRUE
PKC.is_internal = TRUE
Proliferation.is_internal = FALSE
PTCH1.is_internal = TRUE
PTEN.is_internal = TRUE
Quiescence.is_internal = FALSE
RAF.is_internal = TRUE
RAGS.is_internal = TRUE
RAS.is_internal = TRUE
RB1.is_internal = TRUE
Rheb.is_internal = TRUE
ROS.is_internal = TRUE
RTK.is_internal = TRUE
RUNX2.is_internal = TRUE
SHH.is_internal = TRUE
Slug.is_internal = TRUE
SMAD.is_internal = TRUE
SMO.is_internal = TRUE
Snail.is_internal = TRUE
SPOP.is_internal = TRUE
TAK1.is_internal = TRUE
TCF.is_internal = TRUE
TERT.is_internal = TRUE
TGFb.is_internal = TRUE
TGFBR.is_internal = TRUE
TNFalpha.is_internal = TRUE
TSC1_2.is_internal = TRUE
TWIST1.is_internal = TRUE
VEGF.is_internal = TRUE
VHL.is_internal = TRUE
WNT.is_internal = TRUE
YWHAZ.is_internal = TRUE
ZBTB17.is_internal = TRUE
[Acidosis].istate = 0.5[1], 0.5[0]
[Androgen].istate = 0.5[1], 0.5[0]
[Carcinogen].istate = 0.5[1], 0.5[0]
[Hypoxia].istate = 0.5[1], 0.5[0]
[Nutrients].istate = 0.5[1], 0.5[0]
[AKT].istate = 0.72053[1], 0.27947[0]
[AMP_ATP].istate = 0.26687[1], 0.7331300000000001[0]
[AMPK].istate = 0.43856[1], 0.5614399999999999[0]
[APAF1].istate = 0.56921[1], 0.43079[0]
[AR].istate = 0.62957[1], 0.37043000000000004[0]
[ATM].istate = 0.3567[1], 0.6433[0]
[ATR].istate = 0.5[1], 0.5[0]
[AXIN1].istate = 0.79148[1], 0.20852000000000004[0]
[BAD].istate = 0.51938[1], 0.48062000000000005[0]
[Bak].istate = 0.26474[1], 0.73526[0]
[BAX].istate = 0.34521[1], 0.65479[0]
[Bcl_XL].istate = 0.70825[1], 0.29174999999999995[0]
[BCL2].istate = 0.06229[1], 0.93771[0]
[beta_catenin].istate = 0.22028[1], 0.77972[0]
[BIRC5].istate = 0.73204[1], 0.26796[0]
[BRCA1].istate = 0.43539[1], 0.5646100000000001[0]
[BRCA2].istate = 0.38257[1], 0.6174299999999999[0]
[Caspase8].istate = 0.47138[1], 0.52862[0]
[Caspase9].istate = 0.79406[1], 0.20594[0]
[CDH2].istate = 0.29641[1], 0.7035899999999999[0]
[cFLAR].istate = 0.50349[1], 0.49651[0]
[CHK1_2].istate = 0.73154[1], 0.26846000000000003[0]
[COX4I2].istate = 0.38745[1], 0.6125499999999999[0]
[CyclinB].istate = 0.66023[1], 0.33977[0]
[CyclinD].istate = 0.41488[1], 0.58512[0]
[CytoC].istate = 0.37358[1], 0.62642[0]
[DAXX].istate = 0.39[1], 0.61[0]
[Dsh].istate = 0.68815[1], 0.31184999999999996[0]
[E_cadherin].istate = 0.4359[1], 0.5641[0]
[E2F1].istate = 0.5054[1], 0.49460000000000004[0]
[eEF2].istate = 0.8053[1], 0.19469999999999998[0]
[eEF2K].istate = 0.79563[1], 0.20437000000000005[0]
[EGF].istate = 0.85009[1], 0.14991[0]
[EGFR].istate = 0.48334[1], 0.51666[0]
[EP300].istate = 0.51668[1], 0.48331999999999997[0]
[ERG].istate = 0.0[1], 1.0[0]
[ERK].istate = 0.42647[1], 0.57353[0]
[ETS1].istate = 0.18388[1], 0.81612[0]
[ETV1].istate = 0.20301[1], 0.79699[0]
[EZH2].istate = 0.76355[1], 0.23645000000000005[0]
[FADD].istate = 0.71329[1], 0.28671[0]
[FGF].istate = 0.11899[1], 0.88101[0]
[FGFR3].istate = 0.58314[1], 0.41686[0]
[FOS].istate = 0.13219[1], 0.86781[0]
[FOXA1].istate = 0.63633[1], 0.36367000000000005[0]
[FOXO].istate = 0.322[1], 0.6779999999999999[0]
[FRS2].istate = 0.32408[1], 0.6759200000000001[0]
[GADD45].istate = 0.25043[1], 0.7495700000000001[0]
[GLI].istate = 0.1444[1], 0.8556[0]
[GLUT1].istate = 0.44951[1], 0.5504899999999999[0]
[GSH].istate = 0.78496[1], 0.21504[0]
[GSK3].istate = 0.36557[1], 0.63443[0]
[HIF1].istate = 0.22362[1], 0.77638[0]
[HSPs].istate = 0.47447[1], 0.52553[0]
[IDH1].istate = 0.53874[1], 0.46126[0]
[IKK].istate = 0.48467[1], 0.5153300000000001[0]
[JNK].istate = 0.53279[1], 0.46721[0]
[JUN].istate = 0.35449[1], 0.64551[0]
[Lactic_acid].istate = 0.42317[1], 0.57683[0]
[LDHA].istate = 0.42317[1], 0.57683[0]
[MAP3K1_3].istate = 0.3247[1], 0.6753[0]
[MDM2].istate = 0.37873[1], 0.62127[0]
[MED12].istate = 0.24825[1], 0.75175[0]
[MEK1_2].istate = 0.87295[1], 0.12705[0]
[ZBTB17].istate = 0.64003[1], 0.35997[0]
[mTORC1].istate = 0.60667[1], 0.39332999999999996[0]
[mTORC2].istate = 0.60531[1], 0.39469[0]
[MXI1].istate = 0.45269[1], 0.54731[0]
[MYC].istate = 0.43877[1], 0.56123[0]
[MYC_MAX].istate = 0.25583[1], 0.74417[0]
[NCOA3].istate = 0.13836[1], 0.86164[0]
[NCOR1].istate = 0.46225[1], 0.53775[0]
[NCOR2].istate = 0.6418[1], 0.35819999999999996[0]
[NF_kB].istate = 0.43266[1], 0.56734[0]
[NF1].istate = 0.39258[1], 0.6074200000000001[0]
[NKX3_1].istate = 0.46952[1], 0.5304800000000001[0]
[p14ARF].istate = 0.1988[1], 0.8012[0]
[p15].istate = 0.28866[1], 0.71134[0]
[p21].istate = 0.49414[1], 0.50586[0]
[p38].istate = 0.29745[1], 0.70255[0]
[p53].istate = 0.57034[1], 0.42966000000000004[0]
[p70S6kab].istate = 0.4685[1], 0.5315[0]
[p90RSK].istate = 0.923[1], 0.07699999999999996[0]
[PDK1].istate = 0.69146[1], 0.30854000000000004[0]
[PHDs].istate = 0.4625[1], 0.5375[0]
[PI3K].istate = 0.27465[1], 0.7253499999999999[0]
[PIP3].istate = 0.32229[1], 0.67771[0]
[PKC].istate = 0.31854[1], 0.68146[0]
[PTCH1].istate = 0.16721[1], 0.83279[0]
[PTEN].istate = 0.62138[1], 0.37861999999999996[0]
[RAF].istate = 0.54755[1], 0.45245[0]
[RAGS].istate = 0.07462[1], 0.92538[0]
[RAS].istate = 0.33694[1], 0.66306[0]
[RB1].istate = 0.12289[1], 0.8771100000000001[0]
[Rheb].istate = 0.59973[1], 0.40027[0]
[ROS].istate = 0.47063[1], 0.52937[0]
[RUNX2].istate = 0.35573[1], 0.64427[0]
[SHH].istate = 0.18273[1], 0.8172699999999999[0]
[Slug].istate = 0.14459[1], 0.85541[0]
[SMAD].istate = 0.14785[1], 0.85215[0]
[SMO].istate = 0.47776[1], 0.52224[0]
[Snail].istate = 0.1963[1], 0.8037[0]
[TAK1].istate = 0.17262[1], 0.82738[0]
[TCF].istate = 0.13598[1], 0.86402[0]
[TERT].istate = 0.79985[1], 0.20015000000000005[0]
[TGFb].istate = 0.23796[1], 0.76204[0]
[TGFBR].istate = 0.28509[1], 0.7149099999999999[0]
[TNFalpha].istate = 0.34209[1], 0.65791[0]
[TSC1_2].istate = 0.75159[1], 0.24841000000000002[0]
[TWIST1].istate = 0.6623[1], 0.3377[0]
[VEGF].istate = 0.39048[1], 0.6095200000000001[0]
[VHL].istate = 0.31201[1], 0.68799[0]
[WNT].istate = 0.36316[1], 0.6368400000000001[0]
[YWHAZ].istate = 0.16631[1], 0.83369[0]
[RTK].istate=1[1], 0[1]
[SPOP].istate=0[1], 1[0]
