# Supplementary material for: Patient-specific Boolean models of signalling networks guide personalised treatments
Source: eLife. 2022 Feb 15;11:e72626. doi: 10.7554/eLife.72626 (PMC9018074; doi:10.7554/eLife.72626)
Supplement: Supplementary file 3. [file elife-72626-supp3.zip › SuppFile 3 TCGA model files/TCGA_mutCNA_RNA_models/PC_20191219_TCGA_mutCNA_RNA_158.cfg]

$u_Acidosis = 1
$d_Acidosis = 1
$u_AKT=4.27557
$d_AKT=0.23389
$u_AMP_ATP=0.59639
$d_AMP_ATP=1.67676
$u_AMPK=0.74495
$d_AMPK=1.34237
$u_Androgen = 1
$d_Androgen = 1
$u_Angiogenesis = 1
$d_Angiogenesis = 1
$u_Apoptosis = 1
$d_Apoptosis = 1
$u_AR=5.86731
$d_AR=0.17044
$u_AR_ERG = 1
$d_AR_ERG = 1
$u_ATM=1.59977
$d_ATM=0.62509
$u_ATR=5.81895
$d_ATR=0.17185
$u_AXIN1=0.18461
$d_AXIN1=5.41682
$u_BAD=0.36685
$d_BAD=2.72591
$u_Bak=0.68888
$d_Bak=1.45163
$u_BAX=13.3317
$d_BAX=0.07501
$u_BCL2=0.02954
$d_BCL2=33.8524
$u_Bcl_XL=1.6067
$d_Bcl_XL=0.62239
$u_beta_catenin=1.99155
$d_beta_catenin=0.50212
$u_BIRC5=0.14649
$d_BIRC5=6.8264
$u_BMP2 = 1
$d_BMP2 = 1
$u_BRCA1=0.09244
$d_BRCA1=10.81783
$u_BRCA2=0.44598
$d_BRCA2=2.24225
$u_Carcinogen = 1
$d_Carcinogen = 1
$u_Caspase3 = 1
$d_Caspase3 = 1
$u_Caspase8=14.11317
$d_Caspase8=0.07086
$u_Caspase9=16.98498
$d_Caspase9=0.05888
$u_CDH2=0.16186
$d_CDH2=6.17818
$u_cFLAR=1.50691
$d_cFLAR=0.66361
$u_CHK1_2=0.04006
$d_CHK1_2=24.96256
$u_COX4I2=0.0522
$d_COX4I2=19.15709
$u_CyclinB=0.70824
$d_CyclinB=1.41195
$u_CyclinD=0.09815
$d_CyclinD=10.18849
$u_CytoC=0.80847
$d_CytoC=1.2369
$u_APAF1=0.20394
$d_APAF1=4.9034
$u_DAXX=0.03279
$d_DAXX=30.4971
$u_DNA_Damage = 1
$d_DNA_Damage = 1
$u_DNA_Repair = 1
$d_DNA_Repair = 1
$u_Dsh=0.38834
$d_Dsh=2.57506
$u_E2F1=0.57855
$d_E2F1=1.72846
$u_E_cadherin=21.93672
$d_E_cadherin=0.04559
$u_eEF2=1.28493
$d_eEF2=0.77825
$u_eEF2K=0.07207
$d_eEF2K=13.8754
$u_EMT = 1
$d_EMT = 1
$u_EP300=0.10649
$d_EP300=9.39055
$u_ERG=0.01
$d_ERG=100.0
$u_ERK=0.03786
$d_ERK=26.4131
$u_ETS1=0.17606
$d_ETS1=5.67988
$u_ETV1=98.98807
$d_ETV1=0.0101
$u_EZH2=0.19095
$d_EZH2=5.23697
$u_FADD=0.08237
$d_FADD=12.14034
$u_FOS=14.14853
$d_FOS=0.07068
$u_JUN=6.00735
$d_JUN=0.16646
$u_FOXA1=11.05292
$d_FOXA1=0.09047
$u_FOXO=0.16768
$d_FOXO=5.96374
$u_EGF=0.69428
$d_EGF=1.44034
$u_EGFR=0.55308
$d_EGFR=1.80806
$u_FGF=0.12416
$d_FGF=8.05412
$u_FGFR3=0.11265
$d_FGFR3=8.87705
$u_FRS2=4.23397
$d_FRS2=0.23618
$u_GADD45=0.15573
$d_GADD45=6.42137
$u_GLI=0.218
$d_GLI=4.58716
$u_GLUT1=10.48122
$d_GLUT1=0.09541
$u_Glycolysis = 1
$d_Glycolysis = 1
$u_GSH=0.39353
$d_GSH=2.5411
$u_GSK3=6.28221
$d_GSK3=0.15918
$u_HIF1=3.63153
$d_HIF1=0.27537
$u_HSPs=5.01543
$d_HSPs=0.19938
$u_Hypermethylation = 1
$d_Hypermethylation = 1
$u_Hypoxia = 1
$d_Hypoxia = 1
$u_IDH1=12.84685
$d_IDH1=0.07784
$u_Invasion = 1
$d_Invasion = 1
$u_IKK=6.43498
$d_IKK=0.1554
$u_JNK=0.88124
$d_JNK=1.13476
$u_Lactic_acid=0.94586
$d_Lactic_acid=1.05724
$u_LDHA=0.94586
$d_LDHA=1.05724
$u_MAP3K1_3=1.15226
$d_MAP3K1_3=0.86786
$u_MDM2=37.94104
$d_MDM2=0.02636
$u_MED12=1.38689
$d_MED12=0
$u_MEK1_2=2.24046
$d_MEK1_2=0.44634
$u_Metastasis = 1
$d_Metastasis = 1
$u_Migration = 1
$d_Migration = 1
$u_mTORC1=1.47048
$d_mTORC1=0.68005
$u_mTORC2=0.42322
$d_mTORC2=2.36284
$u_MXI1=0.01813
$d_MXI1=55.1572
$u_MYC=0.02125
$d_MYC=47.05882
$u_MYC_MAX=0.16683
$d_MYC_MAX=5.99413
$u_NCOA3=17.22256
$d_NCOA3=0.05806
$u_NCOR1=4.59608
$d_NCOR1=0.21758
$u_NCOR2=2.07174
$d_NCOR2=0.48269
$u_NF1=1.65712
$d_NF1=0.60346
$u_NF_kB=3.24122
$d_NF_kB=0.30853
$u_NKX3_1=0.32127
$d_NKX3_1=3.11265
$u_Nutrients = 1
$d_Nutrients = 1
$u_p14ARF=7.53057
$d_p14ARF=0.13279
$u_p15=0.37871
$d_p15=2.64054
$u_p21=7.1023
$d_p21=0.1408
$u_p38=2.26025
$d_p38=0.44243
$u_p53=1.60181
$d_p53=0.62429
$u_p70S6kab=4.95184
$d_p70S6kab=0.20195
$u_p90RSK=1.75015
$d_p90RSK=0.57138
$u_PDK1=0.7608
$d_PDK1=1.31441
$u_PHDs=0.59238
$d_PHDs=1.68811
$u_PI3K=1.09575
$d_PI3K=0.91262
$u_PIP3=2.89769
$d_PIP3=0.3451
$u_PKC=0.29317
$d_PKC=3.41099
$u_Proliferation = 1
$d_Proliferation = 1
$u_PTCH1=0.12027
$d_PTCH1=8.31463
$u_PTEN=0
$d_PTEN=94.16196
$u_Quiescence = 1
$d_Quiescence = 1
$u_RAF=2.55857
$d_RAF=0.39084
$u_RAGS=0.0733
$d_RAGS=13.64256
$u_RAS=1.05482
$d_RAS=0.94803
$u_RB1=6.62778
$d_RB1=0.15088
$u_Rheb=0.94896
$d_Rheb=1.05379
$u_ROS=0.59587
$d_ROS=1.67822
$u_RTK=0.1909
$d_RTK=5.23834
$u_RUNX2=6.09295
$d_RUNX2=0.16412
$u_SHH=0.92679
$d_SHH=1.07899
$u_Slug=0.0262
$d_Slug=38.16794
$u_SMAD=0.33517
$d_SMAD=2.98356
$u_SMO=0.01928
$d_SMO=51.86722
$u_Snail=0.05375
$d_Snail=18.60465
$u_SPOP=0.04771
$d_SPOP=20.95997
$u_TAK1=4.00818
$d_TAK1=0.24949
$u_TCF=0.11788
$d_TCF=8.4832
$u_TERT=1.19072
$d_TERT=0.83983
$u_TGFb=0.22846
$d_TGFb=4.37713
$u_TGFBR=0.26772
$d_TGFBR=3.73525
$u_fused_event = 1
$d_fused_event = 1
$u_TNFalpha=0.4797
$d_TNFalpha=2.08464
$u_TSC1_2=1.55625
$d_TSC1_2=0.64257
$u_TWIST1=29.72281
$d_TWIST1=0.03364
$u_VEGF=0.73321
$d_VEGF=1.36387
$u_VHL=7.77147
$d_VHL=0.12868
$u_WNT=0.33075
$d_WNT=3.02343
$u_YWHAZ=5.1576
$d_YWHAZ=0.19389
$u_ZBTB17=0.05481
$d_ZBTB17=18.24485
discrete_time = 0
use_physrandgen = FALSE
seed_pseudorandom = 100
// sample_count = 500000
sample_count = 5000
max_time = 50
//time_tick = 0.01
time_tick = 0.1
thread_count = 1
statdist_traj_count = 100
statdist_cluster_threshold = 0.9
display_traj = 0
statdist_similarity_cache_max_size = 20000
//artificial nodes istate should be null
fused_event.istate=0
AR_ERG.istate=0	Acidosis.is_internal = TRUE
AKT.is_internal = TRUE
AMPK.is_internal = TRUE
AMP_ATP.is_internal = TRUE
Androgen.is_internal = TRUE
Angiogenesis.is_internal = TRUE
APAF1.is_internal = TRUE
Apoptosis.is_internal = FALSE
AR.is_internal = TRUE
AR_ERG.is_internal = TRUE
ATM.is_internal = TRUE
ATR.is_internal = TRUE
AXIN1.is_internal = TRUE
BAD.is_internal = TRUE
Bak.is_internal = TRUE
BAX.is_internal = TRUE
BCL2.is_internal = TRUE
Bcl_XL.is_internal = TRUE
beta_catenin.is_internal = TRUE
BIRC5.is_internal = TRUE
BMP2.is_internal = TRUE
BRCA1.is_internal = TRUE
BRCA2.is_internal = TRUE
Carcinogen.is_internal = TRUE
Caspase3.is_internal = TRUE
Caspase8.is_internal = TRUE
Caspase9.is_internal = TRUE
CDH2.is_internal = TRUE
cFLAR.is_internal = TRUE
CHK1_2.is_internal = TRUE
COX4I2.is_internal = TRUE
CyclinB.is_internal = TRUE
CyclinD.is_internal = TRUE
CytoC.is_internal = TRUE
DAXX.is_internal = TRUE
DNA_Damage.is_internal = TRUE
DNA_Repair.is_internal = TRUE
Dsh.is_internal = TRUE
E2F1.is_internal = TRUE
eEF2.is_internal = TRUE
eEF2K.is_internal = TRUE
EGF.is_internal = TRUE
EGFR.is_internal = TRUE
EMT.is_internal = TRUE
EP300.is_internal = TRUE
ERG.is_internal = TRUE
ERK.is_internal = TRUE
ETS1.is_internal = TRUE
ETV1.is_internal = TRUE
EZH2.is_internal = TRUE
E_cadherin.is_internal = TRUE
FADD.is_internal = TRUE
FGF.is_internal = TRUE
FGFR3.is_internal = TRUE
FOS.is_internal = TRUE
FOXA1.is_internal = TRUE
FOXO.is_internal = TRUE
FRS2.is_internal = TRUE
fused_event.is_internal = TRUE
GADD45.is_internal = TRUE
GLI.is_internal = TRUE
GLUT1.is_internal = TRUE
Glycolysis.is_internal = TRUE
GSH.is_internal = TRUE
GSK3.is_internal = TRUE
HIF1.is_internal = TRUE
HSPs.is_internal = TRUE
Hypermethylation.is_internal = TRUE
Hypoxia.is_internal = TRUE
IDH1.is_internal = TRUE
IKK.is_internal = TRUE
Invasion.is_internal = TRUE
JNK.is_internal = TRUE
JUN.is_internal = TRUE
Lactic_acid.is_internal = TRUE
LDHA.is_internal = TRUE
MAP3K1_3.is_internal = TRUE
MDM2.is_internal = TRUE
MED12.is_internal = TRUE
MEK1_2.is_internal = TRUE
Metastasis.is_internal = TRUE
Migration.is_internal = TRUE
mTORC1.is_internal = TRUE
mTORC2.is_internal = TRUE
MXI1.is_internal = TRUE
MYC.is_internal = TRUE
MYC_MAX.is_internal = TRUE
NCOA3.is_internal = TRUE
NCOR1.is_internal = TRUE
NCOR2.is_internal = TRUE
NF1.is_internal = TRUE
NF_kB.is_internal = TRUE
NKX3_1.is_internal = TRUE
Nutrients.is_internal = TRUE
p14ARF.is_internal = TRUE
p15.is_internal = TRUE
p21.is_internal = TRUE
p38.is_internal = TRUE
p53.is_internal = TRUE
p70S6kab.is_internal = TRUE
p90RSK.is_internal = TRUE
PDK1.is_internal = TRUE
PHDs.is_internal = TRUE
PI3K.is_internal = TRUE
PIP3.is_internal = TRUE
PKC.is_internal = TRUE
Proliferation.is_internal = FALSE
PTCH1.is_internal = TRUE
PTEN.is_internal = TRUE
Quiescence.is_internal = FALSE
RAF.is_internal = TRUE
RAGS.is_internal = TRUE
RAS.is_internal = TRUE
RB1.is_internal = TRUE
Rheb.is_internal = TRUE
ROS.is_internal = TRUE
RTK.is_internal = TRUE
RUNX2.is_internal = TRUE
SHH.is_internal = TRUE
Slug.is_internal = TRUE
SMAD.is_internal = TRUE
SMO.is_internal = TRUE
Snail.is_internal = TRUE
SPOP.is_internal = TRUE
TAK1.is_internal = TRUE
TCF.is_internal = TRUE
TERT.is_internal = TRUE
TGFb.is_internal = TRUE
TGFBR.is_internal = TRUE
TNFalpha.is_internal = TRUE
TSC1_2.is_internal = TRUE
TWIST1.is_internal = TRUE
VEGF.is_internal = TRUE
VHL.is_internal = TRUE
WNT.is_internal = TRUE
YWHAZ.is_internal = TRUE
ZBTB17.is_internal = TRUE
[Acidosis].istate = 0.5[1], 0.5[0]
[Androgen].istate = 0.5[1], 0.5[0]
[Carcinogen].istate = 0.5[1], 0.5[0]
[Hypoxia].istate = 0.5[1], 0.5[0]
[Nutrients].istate = 0.5[1], 0.5[0]
[AKT].istate = 0.65775[1], 0.34225000000000005[0]
[AMP_ATP].istate = 0.44388[1], 0.55612[0]
[AMPK].istate = 0.46803[1], 0.53197[0]
[APAF1].istate = 0.32738[1], 0.67262[0]
[AR].istate = 0.69211[1], 0.30789[0]
[ATM].istate = 0.55101[1], 0.44899[0]
[ATR].istate = 0.69121[1], 0.30879[0]
[AXIN1].istate = 0.31656[1], 0.68344[0]
[BAD].istate = 0.39112[1], 0.60888[0]
[Bak].istate = 0.45954[1], 0.5404599999999999[0]
[BAX].istate = 0.78122[1], 0.21877999999999997[0]
[Bcl_XL].istate = 0.55148[1], 0.44852000000000003[0]
[BCL2].istate = 0.11761[1], 0.88239[0]
[beta_catenin].istate = 0.5748[1], 0.4252[0]
[BIRC5].istate = 0.29145[1], 0.70855[0]
[BRCA1].istate = 0.24147[1], 0.75853[0]
[BRCA2].istate = 0.41233[1], 0.58767[0]
[Caspase8].istate = 0.78741[1], 0.21258999999999995[0]
[Caspase9].istate = 0.80752[1], 0.19247999999999998[0]
[CDH2].istate = 0.30229[1], 0.69771[0]
[cFLAR].istate = 0.54452[1], 0.45548[0]
[CHK1_2].istate = 0.15068[1], 0.84932[0]
[COX4I2].istate = 0.17942[1], 0.82058[0]
[CyclinB].istate = 0.46255[1], 0.53745[0]
[CyclinD].istate = 0.24797[1], 0.75203[0]
[CytoC].istate = 0.47692[1], 0.52308[0]
[DAXX].istate = 0.12892[1], 0.87108[0]
[Dsh].istate = 0.3973[1], 0.6027[0]
[E_cadherin].istate = 0.83529[1], 0.16471000000000002[0]
[E2F1].istate = 0.44059[1], 0.55941[0]
[eEF2].istate = 0.52722[1], 0.47278[0]
[eEF2K].istate = 0.21444[1], 0.78556[0]
[EGF].istate = 0.46038[1], 0.53962[0]
[EGFR].istate = 0.4357[1], 0.5643[0]
[EP300].istate = 0.25682[1], 0.74318[0]
[ERG].istate = 0.0[1], 1.0[0]
[ERK].istate = 0.14455[1], 0.85545[0]
[ETS1].istate = 0.31142[1], 0.68858[0]
[ETV1].istate = 0.9989[1], 0.0010999999999999899[0]
[EZH2].istate = 0.32023[1], 0.67977[0]
[FADD].istate = 0.22895[1], 0.77105[0]
[FGF].istate = 0.2735[1], 0.7264999999999999[0]
[FGFR3].istate = 0.26293[1], 0.73707[0]
[FOS].istate = 0.78768[1], 0.21231999999999995[0]
[FOXA1].istate = 0.76087[1], 0.23912999999999995[0]
[FOXO].istate = 0.30612[1], 0.69388[0]
[FRS2].istate = 0.65669[1], 0.34331[0]
[GADD45].istate = 0.29809[1], 0.70191[0]
[GLI].istate = 0.33461[1], 0.6653899999999999[0]
[GLUT1].istate = 0.7551[1], 0.2449[0]
[GSH].istate = 0.39874[1], 0.60126[0]
[GSK3].istate = 0.69953[1], 0.30047[0]
[HIF1].istate = 0.64002[1], 0.35997999999999997[0]
[HSPs].istate = 0.67508[1], 0.32492[0]
[IDH1].istate = 0.7772[1], 0.2228[0]
[IKK].istate = 0.70214[1], 0.29786[0]
[JNK].istate = 0.48627[1], 0.51373[0]
[JUN].istate = 0.69467[1], 0.30533[0]
[Lactic_acid].istate = 0.49396[1], 0.50604[0]
[LDHA].istate = 0.49396[1], 0.50604[0]
[MAP3K1_3].istate = 0.51539[1], 0.48461[0]
[MDM2].istate = 0.89478[1], 0.10521999999999998[0]
[MEK1_2].istate = 0.58758[1], 0.41242[0]
[ZBTB17].istate = 0.18471[1], 0.81529[0]
[mTORC1].istate = 0.54186[1], 0.45814[0]
[mTORC2].istate = 0.40664[1], 0.59336[0]
[MXI1].istate = 0.06462[1], 0.93538[0]
[MYC].istate = 0.08183[1], 0.91817[0]
[MYC_MAX].istate = 0.30557[1], 0.69443[0]
[NCOA3].istate = 0.80902[1], 0.19098000000000004[0]
[NCOR1].istate = 0.6656[1], 0.33440000000000003[0]
[NCOR2].istate = 0.57908[1], 0.42091999999999996[0]
[NF_kB].istate = 0.62768[1], 0.37232[0]
[NF1].istate = 0.55484[1], 0.44516[0]
[NKX3_1].istate = 0.37672[1], 0.6232800000000001[0]
[p14ARF].istate = 0.71921[1], 0.28079[0]
[p15].istate = 0.39458[1], 0.6054200000000001[0]
[p21].istate = 0.71285[1], 0.28715[0]
[p38].istate = 0.58854[1], 0.41146000000000005[0]
[p53].istate = 0.55115[1], 0.44884999999999997[0]
[p70S6kab].istate = 0.67369[1], 0.32631[0]
[p90RSK].istate = 0.56077[1], 0.43923[0]
[PDK1].istate = 0.47032[1], 0.5296799999999999[0]
[PHDs].istate = 0.44315[1], 0.5568500000000001[0]
[PI3K].istate = 0.50993[1], 0.49007[0]
[PIP3].istate = 0.61551[1], 0.38449[0]
[PKC].istate = 0.36678[1], 0.63322[0]
[PTCH1].istate = 0.27004[1], 0.7299599999999999[0]
[RAF].istate = 0.602[1], 0.398[0]
[RAGS].istate = 0.21628[1], 0.78372[0]
[RAS].istate = 0.50579[1], 0.49421000000000004[0]
[RB1].istate = 0.70534[1], 0.29466000000000003[0]
[Rheb].istate = 0.49431[1], 0.50569[0]
[ROS].istate = 0.44379[1], 0.55621[0]
[RTK].istate = 0.3202[1], 0.6798[0]
[RUNX2].istate = 0.69621[1], 0.30379[0]
[SHH].istate = 0.49174[1], 0.5082599999999999[0]
[Slug].istate = 0.10458[1], 0.89542[0]
[SMAD].istate = 0.38131[1], 0.61869[0]
[SMO].istate = 0.07126[1], 0.92874[0]
[Snail].istate = 0.1826[1], 0.8174[0]
[SPOP].istate = 0.16965[1], 0.83035[0]
[TAK1].istate = 0.65074[1], 0.34926[0]
[TCF].istate = 0.26786[1], 0.73214[0]
[TERT].istate = 0.51895[1], 0.48105[0]
[TGFb].istate = 0.3397[1], 0.6603[0]
[TGFBR].istate = 0.35692[1], 0.64308[0]
[TNFalpha].istate = 0.42024[1], 0.57976[0]
[TSC1_2].istate = 0.54802[1], 0.45198000000000005[0]
[TWIST1].istate = 0.86827[1], 0.13173[0]
[VEGF].istate = 0.46631[1], 0.53369[0]
[VHL].istate = 0.72263[1], 0.27737[0]
[WNT].istate = 0.37988[1], 0.62012[0]
[YWHAZ].istate = 0.67811[1], 0.32189[0]
[MED12].istate=1[1], 0[1]
[PTEN].istate=0[1], 1[0]
