# Supplementary material for: Patient-specific Boolean models of signalling networks guide personalised treatments
Source: eLife. 2022 Feb 15;11:e72626. doi: 10.7554/eLife.72626 (PMC9018074; doi:10.7554/eLife.72626)
Supplement: Supplementary file 3. [file elife-72626-supp3.zip › SuppFile 3 TCGA model files/TCGA_mutCNA_RNA_models/PC_20191219_TCGA_mutCNA_RNA_159.cfg]

$u_Acidosis = 1
$d_Acidosis = 1
$u_AKT=2.46087
$d_AKT=0.40636
$u_AMP_ATP=3.54639
$d_AMP_ATP=0.28198
$u_AMPK=0.60689
$d_AMPK=1.64775
$u_Androgen = 1
$d_Androgen = 1
$u_Angiogenesis = 1
$d_Angiogenesis = 1
$u_Apoptosis = 1
$d_Apoptosis = 1
$u_AR=0.63979
$d_AR=1.56301
$u_AR_ERG = 1
$d_AR_ERG = 1
$u_ATM=0.84062
$d_ATM=1.1896
$u_ATR=0.45759
$d_ATR=2.18536
$u_AXIN1=0.89239
$d_AXIN1=1.12059
$u_BAD=0.88723
$d_BAD=1.1271
$u_Bak=0.31784
$d_Bak=3.14624
$u_BAX=0.05897
$d_BAX=16.95778
$u_BCL2=0.91383
$d_BCL2=1.0943
$u_Bcl_XL=0.12803
$d_Bcl_XL=7.81067
$u_beta_catenin=10.32032
$d_beta_catenin=0.0969
$u_BIRC5=0.01791
$d_BIRC5=55.83473
$u_BMP2 = 1
$d_BMP2 = 1
$u_BRCA1=0.67273
$d_BRCA1=1.48648
$u_BRCA2=0.65626
$d_BRCA2=1.52379
$u_Carcinogen = 1
$d_Carcinogen = 1
$u_Caspase3 = 1
$d_Caspase3 = 1
$u_Caspase8=0.04019
$d_Caspase8=24.88181
$u_Caspase9=12.51666
$d_Caspase9=0.07989
$u_CDH2=2.978
$d_CDH2=0.3358
$u_cFLAR=13.89425
$d_cFLAR=0.07197
$u_CHK1_2=0.15286
$d_CHK1_2=6.54193
$u_COX4I2=15.07565
$d_COX4I2=0.06633
$u_CyclinB=0.12318
$d_CyclinB=8.1182
$u_CyclinD=6.67073
$d_CyclinD=0.14991
$u_CytoC=3.1551
$d_CytoC=0.31695
$u_APAF1=0.10772
$d_APAF1=9.28333
$u_DAXX=0.35169
$d_DAXX=2.84341
$u_DNA_Damage = 1
$d_DNA_Damage = 1
$u_DNA_Repair = 1
$d_DNA_Repair = 1
$u_Dsh=1.1754
$d_Dsh=0.85077
$u_E2F1=0.17415
$d_E2F1=5.74218
$u_E_cadherin=0.04913
$d_E_cadherin=20.35416
$u_eEF2=0.38076
$d_eEF2=2.62633
$u_eEF2K=26.35046
$d_eEF2K=0.03795
$u_EMT = 1
$d_EMT = 1
$u_EP300=0.66884
$d_EP300=1.49513
$u_ERG=99.9932
$d_ERG=0.01
$u_ERK=0.4129
$d_ERK=2.42189
$u_ETS1=6.34457
$d_ETS1=0.15762
$u_ETV1=10.76955
$d_ETV1=0.09285
$u_EZH2=0.03559
$d_EZH2=28.09778
$u_FADD=0.03287
$d_FADD=30.42288
$u_FOS=6.45804
$d_FOS=0.15485
$u_JUN=14.56355
$d_JUN=0.06866
$u_FOXA1=0.07442
$d_FOXA1=13.43725
$u_FOXO=9.18193
$d_FOXO=0.10891
$u_EGF=1.0618
$d_EGF=0.9418
$u_EGFR=1.62729
$d_EGFR=0.61452
$u_FGF=1.09648
$d_FGF=0.91201
$u_FGFR3=0.33623
$d_FGFR3=2.97415
$u_FRS2=0.20796
$d_FRS2=4.80862
$u_GADD45=79.66369
$d_GADD45=0.01255
$u_GLI=5.30138
$d_GLI=0.18863
$u_GLUT1=2.03666
$d_GLUT1=0.491
$u_Glycolysis = 1
$d_Glycolysis = 1
$u_GSH=0.22813
$d_GSH=4.38347
$u_GSK3=0.1464
$d_GSK3=6.8306
$u_HIF1=2.81034
$d_HIF1=0.35583
$u_HSPs=2.61848
$d_HSPs=0.3819
$u_Hypermethylation = 1
$d_Hypermethylation = 1
$u_Hypoxia = 1
$d_Hypoxia = 1
$u_IDH1=0.03909
$d_IDH1=25.58199
$u_Invasion = 1
$d_Invasion = 1
$u_IKK=0.98454
$d_IKK=1.0157
$u_JNK=2.35986
$d_JNK=0.42375
$u_Lactic_acid=20.43899
$d_Lactic_acid=0.04893
$u_LDHA=20.43899
$d_LDHA=0.04893
$u_MAP3K1_3=1.15289
$d_MAP3K1_3=0.86739
$u_MDM2=0.04308
$d_MDM2=23.21263
$u_MED12=0.77173
$d_MED12=1.29579
$u_MEK1_2=0.45338
$d_MEK1_2=2.20566
$u_Metastasis = 1
$d_Metastasis = 1
$u_Migration = 1
$d_Migration = 1
$u_mTORC1=0.81775
$d_mTORC1=1.22287
$u_mTORC2=0.82595
$d_mTORC2=1.21073
$u_MXI1=33.58595
$d_MXI1=0.02977
$u_MYC=42.27725
$d_MYC=0.02365
$u_MYC_MAX=3.32354
$d_MYC_MAX=0.30088
$u_NCOA3=0.19849
$d_NCOA3=5.03804
$u_NCOR1=3.27885
$d_NCOR1=0.30498
$u_NCOR2=11.19958
$d_NCOR2=0.08929
$u_NF1=0.5446
$d_NF1=1.83621
$u_NF_kB=13.13509
$d_NF_kB=0.07613
$u_NKX3_1=0.01344
$d_NKX3_1=74.40476
$u_Nutrients = 1
$d_Nutrients = 1
$u_p14ARF=2.35327
$d_p14ARF=0.42494
$u_p15=4.4629
$d_p15=0.22407
$u_p21=74.09912
$d_p21=0.0135
$u_p38=2.43079
$d_p38=0.41139
$u_p53=0.01618
$d_p53=61.8047
$u_p70S6kab=1.39658
$d_p70S6kab=0.71603
$u_p90RSK=0.02926
$d_p90RSK=34.17635
$u_PDK1=3.73767
$d_PDK1=0.26755
$u_PHDs=3.32677
$d_PHDs=0.30059
$u_PI3K=0.63946
$d_PI3K=1.56382
$u_PIP3=0.80434
$d_PIP3=1.24326
$u_PKC=1.24465
$d_PKC=0.80344
$u_Proliferation = 1
$d_Proliferation = 1
$u_PTCH1=0.94564
$d_PTCH1=1.05748
$u_PTEN=0.29547
$d_PTEN=3.38444
$u_Quiescence = 1
$d_Quiescence = 1
$u_RAF=2.17797
$d_RAF=0.45914
$u_RAGS=0.07629
$d_RAGS=13.10788
$u_RAS=0.30462
$d_RAS=3.28278
$u_RB1=0.54665
$d_RB1=1.82932
$u_Rheb=22.9615
$d_Rheb=0.04355
$u_ROS=0.2644
$d_ROS=3.78215
$u_RTK=1.89142
$d_RTK=0.5287
$u_RUNX2=0.12299
$d_RUNX2=8.13074
$u_SHH=0.60672
$d_SHH=1.64821
$u_Slug=2.64024
$d_Slug=0.37875
$u_SMAD=3.03112
$d_SMAD=0.32991
$u_SMO=0.17186
$d_SMO=5.81869
$u_Snail=66.08842
$d_Snail=0.01513
$u_SPOP=30.18563
$d_SPOP=0.03313
$u_TAK1=1.32747
$d_TAK1=0.75331
$u_TCF=3.37382
$d_TCF=0.2964
$u_TERT=2.95843
$d_TERT=0.33802
$u_TGFb=9.29481
$d_TGFb=0.10759
$u_TGFBR=12.57864
$d_TGFBR=0.0795
$u_fused_event = 1
$d_fused_event = 1
$u_TNFalpha=3.65931
$d_TNFalpha=0.27328
$u_TSC1_2=1.44229
$d_TSC1_2=0.69334
$u_TWIST1=0.05381
$d_TWIST1=18.58391
$u_VEGF=13.21752
$d_VEGF=0.07566
$u_VHL=0.08483
$d_VHL=11.78828
$u_WNT=2.04033
$d_WNT=0.49012
$u_YWHAZ=2.11231
$d_YWHAZ=0.47342
$u_ZBTB17=4.49516
$d_ZBTB17=0.22246
discrete_time = 0
use_physrandgen = FALSE
seed_pseudorandom = 100
// sample_count = 500000
sample_count = 5000
max_time = 50
//time_tick = 0.01
time_tick = 0.1
thread_count = 1
statdist_traj_count = 100
statdist_cluster_threshold = 0.9
display_traj = 0
statdist_similarity_cache_max_size = 20000
//artificial nodes istate should be null
fused_event.istate=0
AR_ERG.istate=0	Acidosis.is_internal = TRUE
AKT.is_internal = TRUE
AMPK.is_internal = TRUE
AMP_ATP.is_internal = TRUE
Androgen.is_internal = TRUE
Angiogenesis.is_internal = TRUE
APAF1.is_internal = TRUE
Apoptosis.is_internal = FALSE
AR.is_internal = TRUE
AR_ERG.is_internal = TRUE
ATM.is_internal = TRUE
ATR.is_internal = TRUE
AXIN1.is_internal = TRUE
BAD.is_internal = TRUE
Bak.is_internal = TRUE
BAX.is_internal = TRUE
BCL2.is_internal = TRUE
Bcl_XL.is_internal = TRUE
beta_catenin.is_internal = TRUE
BIRC5.is_internal = TRUE
BMP2.is_internal = TRUE
BRCA1.is_internal = TRUE
BRCA2.is_internal = TRUE
Carcinogen.is_internal = TRUE
Caspase3.is_internal = TRUE
Caspase8.is_internal = TRUE
Caspase9.is_internal = TRUE
CDH2.is_internal = TRUE
cFLAR.is_internal = TRUE
CHK1_2.is_internal = TRUE
COX4I2.is_internal = TRUE
CyclinB.is_internal = TRUE
CyclinD.is_internal = TRUE
CytoC.is_internal = TRUE
DAXX.is_internal = TRUE
DNA_Damage.is_internal = TRUE
DNA_Repair.is_internal = TRUE
Dsh.is_internal = TRUE
E2F1.is_internal = TRUE
eEF2.is_internal = TRUE
eEF2K.is_internal = TRUE
EGF.is_internal = TRUE
EGFR.is_internal = TRUE
EMT.is_internal = TRUE
EP300.is_internal = TRUE
ERG.is_internal = TRUE
ERK.is_internal = TRUE
ETS1.is_internal = TRUE
ETV1.is_internal = TRUE
EZH2.is_internal = TRUE
E_cadherin.is_internal = TRUE
FADD.is_internal = TRUE
FGF.is_internal = TRUE
FGFR3.is_internal = TRUE
FOS.is_internal = TRUE
FOXA1.is_internal = TRUE
FOXO.is_internal = TRUE
FRS2.is_internal = TRUE
fused_event.is_internal = TRUE
GADD45.is_internal = TRUE
GLI.is_internal = TRUE
GLUT1.is_internal = TRUE
Glycolysis.is_internal = TRUE
GSH.is_internal = TRUE
GSK3.is_internal = TRUE
HIF1.is_internal = TRUE
HSPs.is_internal = TRUE
Hypermethylation.is_internal = TRUE
Hypoxia.is_internal = TRUE
IDH1.is_internal = TRUE
IKK.is_internal = TRUE
Invasion.is_internal = TRUE
JNK.is_internal = TRUE
JUN.is_internal = TRUE
Lactic_acid.is_internal = TRUE
LDHA.is_internal = TRUE
MAP3K1_3.is_internal = TRUE
MDM2.is_internal = TRUE
MED12.is_internal = TRUE
MEK1_2.is_internal = TRUE
Metastasis.is_internal = TRUE
Migration.is_internal = TRUE
mTORC1.is_internal = TRUE
mTORC2.is_internal = TRUE
MXI1.is_internal = TRUE
MYC.is_internal = TRUE
MYC_MAX.is_internal = TRUE
NCOA3.is_internal = TRUE
NCOR1.is_internal = TRUE
NCOR2.is_internal = TRUE
NF1.is_internal = TRUE
NF_kB.is_internal = TRUE
NKX3_1.is_internal = TRUE
Nutrients.is_internal = TRUE
p14ARF.is_internal = TRUE
p15.is_internal = TRUE
p21.is_internal = TRUE
p38.is_internal = TRUE
p53.is_internal = TRUE
p70S6kab.is_internal = TRUE
p90RSK.is_internal = TRUE
PDK1.is_internal = TRUE
PHDs.is_internal = TRUE
PI3K.is_internal = TRUE
PIP3.is_internal = TRUE
PKC.is_internal = TRUE
Proliferation.is_internal = FALSE
PTCH1.is_internal = TRUE
PTEN.is_internal = TRUE
Quiescence.is_internal = FALSE
RAF.is_internal = TRUE
RAGS.is_internal = TRUE
RAS.is_internal = TRUE
RB1.is_internal = TRUE
Rheb.is_internal = TRUE
ROS.is_internal = TRUE
RTK.is_internal = TRUE
RUNX2.is_internal = TRUE
SHH.is_internal = TRUE
Slug.is_internal = TRUE
SMAD.is_internal = TRUE
SMO.is_internal = TRUE
Snail.is_internal = TRUE
SPOP.is_internal = TRUE
TAK1.is_internal = TRUE
TCF.is_internal = TRUE
TERT.is_internal = TRUE
TGFb.is_internal = TRUE
TGFBR.is_internal = TRUE
TNFalpha.is_internal = TRUE
TSC1_2.is_internal = TRUE
TWIST1.is_internal = TRUE
VEGF.is_internal = TRUE
VHL.is_internal = TRUE
WNT.is_internal = TRUE
YWHAZ.is_internal = TRUE
ZBTB17.is_internal = TRUE
[Acidosis].istate = 0.5[1], 0.5[0]
[Androgen].istate = 0.5[1], 0.5[0]
[Carcinogen].istate = 0.5[1], 0.5[0]
[Hypoxia].istate = 0.5[1], 0.5[0]
[Nutrients].istate = 0.5[1], 0.5[0]
[AKT].istate = 0.59777[1], 0.40223[0]
[AMP_ATP].istate = 0.63745[1], 0.36255000000000004[0]
[AMPK].istate = 0.44578[1], 0.5542199999999999[0]
[APAF1].istate = 0.25807[1], 0.74193[0]
[AR].istate = 0.45151[1], 0.5484899999999999[0]
[ATM].istate = 0.48115[1], 0.51885[0]
[ATR].istate = 0.41512[1], 0.5848800000000001[0]
[AXIN1].istate = 0.48764[1], 0.5123599999999999[0]
[BAD].istate = 0.48701[1], 0.5129900000000001[0]
[Bak].istate = 0.37555[1], 0.62445[0]
[BAX].istate = 0.19267[1], 0.80733[0]
[Bcl_XL].istate = 0.27683[1], 0.72317[0]
[BCL2].istate = 0.49022[1], 0.50978[0]
[beta_catenin].istate = 0.75342[1], 0.24658000000000002[0]
[BIRC5].istate = 0.06327[1], 0.93673[0]
[BRCA1].istate = 0.45696[1], 0.54304[0]
[BRCA2].istate = 0.45427[1], 0.54573[0]
[Caspase8].istate = 0.15103[1], 0.84897[0]
[Caspase9].istate = 0.77437[1], 0.22563[0]
[CDH2].istate = 0.61848[1], 0.38151999999999997[0]
[cFLAR].istate = 0.78571[1], 0.21428999999999998[0]
[CHK1_2].istate = 0.29607[1], 0.70393[0]
[COX4I2].istate = 0.79457[1], 0.20543[0]
[CyclinB].istate = 0.27263[1], 0.7273700000000001[0]
[CyclinD].istate = 0.70604[1], 0.29396[0]
[CytoC].istate = 0.62475[1], 0.37525[0]
[DAXX].istate = 0.38654[1], 0.61346[0]
[Dsh].istate = 0.51755[1], 0.48245000000000005[0]
[E_cadherin].istate = 0.17283[1], 0.82717[0]
[E2F1].istate = 0.31023[1], 0.68977[0]
[eEF2].istate = 0.39516[1], 0.60484[0]
[eEF2K].istate = 0.8552[1], 0.14480000000000004[0]
[EGF].istate = 0.50651[1], 0.49349[0]
[EGFR].istate = 0.55287[1], 0.44713[0]
[EP300].istate = 0.45633[1], 0.54367[0]
[ERG].istate = 0.99999[1], 9.99999999995449e-06[0]
[ERK].istate = 0.40396[1], 0.59604[0]
[ETS1].istate = 0.7006[1], 0.2994[0]
[ETV1].istate = 0.75805[1], 0.24195[0]
[EZH2].istate = 0.13784[1], 0.86216[0]
[FADD].istate = 0.12919[1], 0.87081[0]
[FGF].istate = 0.51[1], 0.49[0]
[FGFR3].istate = 0.38166[1], 0.61834[0]
[FOS].istate = 0.70253[1], 0.29747[0]
[FOXA1].istate = 0.21792[1], 0.78208[0]
[FOXO].istate = 0.74073[1], 0.25927[0]
[FRS2].istate = 0.3295[1], 0.6705[0]
[GADD45].istate = 0.97532[1], 0.024680000000000035[0]
[GLI].istate = 0.6811[1], 0.31889999999999996[0]
[GLUT1].istate = 0.57723[1], 0.42277[0]
[GSH].istate = 0.33954[1], 0.66046[0]
[GSK3].istate = 0.29139[1], 0.70861[0]
[HIF1].istate = 0.61219[1], 0.38781[0]
[HSPs].istate = 0.60451[1], 0.39549[0]
[IDH1].istate = 0.14802[1], 0.85198[0]
[IKK].istate = 0.49831[1], 0.50169[0]
[JNK].istate = 0.59322[1], 0.40678000000000003[0]
[JUN].istate = 0.79082[1], 0.20918000000000003[0]
[Lactic_acid].istate = 0.82761[1], 0.17239000000000004[0]
[LDHA].istate = 0.82761[1], 0.17239000000000004[0]
[MAP3K1_3].istate = 0.51545[1], 0.48455000000000004[0]
[MDM2].istate = 0.15857[1], 0.84143[0]
[MED12].istate = 0.47187[1], 0.52813[0]
[MEK1_2].istate = 0.41411[1], 0.58589[0]
[ZBTB17].istate = 0.66319[1], 0.33681000000000005[0]
[mTORC1].istate = 0.47816[1], 0.5218400000000001[0]
[mTORC2].istate = 0.47924[1], 0.52076[0]
[MXI1].istate = 0.88154[1], 0.11846000000000001[0]
[MYC].istate = 0.90653[1], 0.09347000000000005[0]
[MYC_MAX].istate = 0.6304[1], 0.36960000000000004[0]
[NCOA3].istate = 0.32443[1], 0.67557[0]
[NCOR1].istate = 0.62893[1], 0.37107[0]
[NCOR2].istate = 0.7623[1], 0.23770000000000002[0]
[NF_kB].istate = 0.77961[1], 0.22038999999999997[0]
[NF1].istate = 0.43402[1], 0.5659799999999999[0]
[NKX3_1].istate = 0.03209[1], 0.96791[0]
[p14ARF].istate = 0.59292[1], 0.40708[0]
[p15].istate = 0.6624[1], 0.3376[0]
[p21].istate = 0.96745[1], 0.03254999999999997[0]
[p38].istate = 0.59644[1], 0.40356000000000003[0]
[p53].istate = 0.05223[1], 0.94777[0]
[p70S6kab].istate = 0.53627[1], 0.46373[0]
[p90RSK].istate = 0.11656[1], 0.88344[0]
[PDK1].istate = 0.64315[1], 0.35685[0]
[PHDs].istate = 0.63051[1], 0.36949[0]
[PI3K].istate = 0.45145[1], 0.54855[0]
[PIP3].istate = 0.47636[1], 0.52364[0]
[PKC].istate = 0.52376[1], 0.47624[0]
[PTCH1].istate = 0.49393[1], 0.50607[0]
[PTEN].istate = 0.36763[1], 0.63237[0]
[RAF].istate = 0.58451[1], 0.41549[0]
[RAGS].istate = 0.22062[1], 0.77938[0]
[RAS].istate = 0.37094[1], 0.62906[0]
[RB1].istate = 0.43443[1], 0.56557[0]
[Rheb].istate = 0.84025[1], 0.15974999999999995[0]
[ROS].istate = 0.35556[1], 0.64444[0]
[RTK].istate = 0.5692[1], 0.43079999999999996[0]
[RUNX2].istate = 0.27247[1], 0.72753[0]
[SHH].istate = 0.44575[1], 0.55425[0]
[Slug].istate = 0.60541[1], 0.39459[0]
[SMAD].istate = 0.6204[1], 0.37960000000000005[0]
[SMO].istate = 0.30879[1], 0.69121[0]
[Snail].istate = 0.95503[1], 0.044969999999999954[0]
[SPOP].istate = 0.86995[1], 0.13005[0]
[TAK1].istate = 0.53076[1], 0.46924[0]
[TCF].istate = 0.63203[1], 0.36797[0]
[TERT].istate = 0.61777[1], 0.38222999999999996[0]
[TGFb].istate = 0.74206[1], 0.25793999999999995[0]
[TGFBR].istate = 0.77491[1], 0.22509[0]
[TNFalpha].istate = 0.64085[1], 0.35914999999999997[0]
[TSC1_2].istate = 0.53976[1], 0.46024[0]
[TWIST1].istate = 0.18272[1], 0.81728[0]
[VEGF].istate = 0.78029[1], 0.21970999999999996[0]
[VHL].istate = 0.23214[1], 0.76786[0]
[WNT].istate = 0.57743[1], 0.42257[0]
[YWHAZ].istate = 0.58119[1], 0.41881[0]
