# Supplementary material for: Patient-specific Boolean models of signalling networks guide personalised treatments
Source: eLife. 2022 Feb 15;11:e72626. doi: 10.7554/eLife.72626 (PMC9018074; doi:10.7554/eLife.72626)
Supplement: Supplementary file 3. [file elife-72626-supp3.zip › SuppFile 3 TCGA model files/TCGA_mutCNA_RNA_models/PC_20191219_TCGA_mutCNA_RNA_16.cfg]

$u_Acidosis = 1
$d_Acidosis = 1
$u_AKT=3.05048
$d_AKT=0
$u_AMP_ATP=2.28225
$d_AMP_ATP=0.43816
$u_AMPK=0.67898
$d_AMPK=1.4728
$u_Androgen = 1
$d_Androgen = 1
$u_Angiogenesis = 1
$d_Angiogenesis = 1
$u_Apoptosis = 1
$d_Apoptosis = 1
$u_AR=1.18729
$d_AR=0.84225
$u_AR_ERG = 1
$d_AR_ERG = 1
$u_ATM=1.87871
$d_ATM=0.53228
$u_ATR=0.83918
$d_ATR=1.19164
$u_AXIN1=0
$d_AXIN1=0.08652
$u_BAD=0.27762
$d_BAD=3.60205
$u_Bak=0.1884
$d_Bak=5.30786
$u_BAX=0.91802
$d_BAX=1.0893
$u_BCL2=1.17064
$d_BCL2=0.85423
$u_Bcl_XL=0.52818
$d_Bcl_XL=1.89329
$u_beta_catenin=0.37186
$d_beta_catenin=2.68918
$u_BIRC5=0.05621
$d_BIRC5=17.79043
$u_BMP2 = 1
$d_BMP2 = 1
$u_BRCA1=0.06565
$d_BRCA1=15.23229
$u_BRCA2=0.17934
$d_BRCA2=5.576
$u_Carcinogen = 1
$d_Carcinogen = 1
$u_Caspase3 = 1
$d_Caspase3 = 1
$u_Caspase8=1.53337
$d_Caspase8=0.65216
$u_Caspase9=3.23017
$d_Caspase9=0.30958
$u_CDH2=0.13714
$d_CDH2=7.29182
$u_cFLAR=1.69655
$d_cFLAR=0.58943
$u_CHK1_2=0.54838
$d_CHK1_2=1.82355
$u_COX4I2=0.1529
$d_COX4I2=6.54022
$u_CyclinB=0.20275
$d_CyclinB=4.93218
$u_CyclinD=0.52595
$d_CyclinD=1.90132
$u_CytoC=0.0387
$d_CytoC=25.83979
$u_APAF1=0.22559
$d_APAF1=4.43282
$u_DAXX=10.72738
$d_DAXX=0.09322
$u_DNA_Damage = 1
$d_DNA_Damage = 1
$u_DNA_Repair = 1
$d_DNA_Repair = 1
$u_Dsh=5.28863
$d_Dsh=0.18908
$u_E2F1=0.12271
$d_E2F1=8.1493
$u_E_cadherin=4.68021
$d_E_cadherin=0.21367
$u_eEF2=10.74166
$d_eEF2=0.0931
$u_eEF2K=0.96409
$d_eEF2K=1.03725
$u_EMT = 1
$d_EMT = 1
$u_EP300=1.2773
$d_EP300=0.7829
$u_ERG=0.01
$d_ERG=100.0
$u_ERK=0.17551
$d_ERK=5.69768
$u_ETS1=0.91326
$d_ETS1=1.09498
$u_ETV1=99.28333
$d_ETV1=0.01007
$u_EZH2=1.94949
$d_EZH2=0.51295
$u_FADD=1.64793
$d_FADD=0.60682
$u_FOS=19.7528
$d_FOS=0.05063
$u_JUN=69.37912
$d_JUN=0.01441
$u_FOXA1=2.5726
$d_FOXA1=0.38871
$u_FOXO=1.81187
$d_FOXO=0.55192
$u_EGF=2.47357
$d_EGF=0.40427
$u_EGFR=1.02351
$d_EGFR=0.97703
$u_FGF=0
$d_FGF=4.69307
$u_FGFR3=6.46817
$d_FGFR3=0.1546
$u_FRS2=0.1609
$d_FRS2=6.21504
$u_GADD45=0.7893
$d_GADD45=1.26695
$u_GLI=0
$d_GLI=0.67192
$u_GLUT1=0.1354
$d_GLUT1=7.38552
$u_Glycolysis = 1
$d_Glycolysis = 1
$u_GSH=0.2207
$d_GSH=4.53104
$u_GSK3=0
$d_GSK3=18.4604
$u_HIF1=0.28614
$d_HIF1=3.49479
$u_HSPs=0.73997
$d_HSPs=1.35141
$u_Hypermethylation = 1
$d_Hypermethylation = 1
$u_Hypoxia = 1
$d_Hypoxia = 1
$u_IDH1=0.90278
$d_IDH1=1.10769
$u_Invasion = 1
$d_Invasion = 1
$u_IKK=3.49046
$d_IKK=0.2865
$u_JNK=0.4984
$d_JNK=2.00642
$u_Lactic_acid=0.85441
$d_Lactic_acid=1.1704
$u_LDHA=0.85441
$d_LDHA=1.1704
$u_MAP3K1_3=1.33213
$d_MAP3K1_3=0.75068
$u_MDM2=0.57227
$d_MDM2=1.74743
$u_MED12=2.14023
$d_MED12=0.46724
$u_MEK1_2=0.35733
$d_MEK1_2=2.79853
$u_Metastasis = 1
$d_Metastasis = 1
$u_Migration = 1
$d_Migration = 1
$u_mTORC1=1.88654
$d_mTORC1=0.53007
$u_mTORC2=1.66249
$d_mTORC2=0.60151
$u_MXI1=1.08717
$d_MXI1=0.91982
$u_MYC=36.13359
$d_MYC=0.02768
$u_MYC_MAX=9.06265
$d_MYC_MAX=0.11034
$u_NCOA3=0.07587
$d_NCOA3=13.18044
$u_NCOR1=1.24128
$d_NCOR1=0.80562
$u_NCOR2=43.93528
$d_NCOR2=0.02276
$u_NF1=0.08668
$d_NF1=11.53669
$u_NF_kB=6.84533
$d_NF_kB=0.14608
$u_NKX3_1=1.08831
$d_NKX3_1=0.91886
$u_Nutrients = 1
$d_Nutrients = 1
$u_p14ARF=1.26248
$d_p14ARF=0.79209
$u_p15=1.0019
$d_p15=0.9981
$u_p21=1.55172
$d_p21=0.64445
$u_p38=0.23657
$d_p38=4.22708
$u_p53=17.33867
$d_p53=0.05767
$u_p70S6kab=0.74219
$d_p70S6kab=1.34736
$u_p90RSK=21.84225
$d_p90RSK=0.04578
$u_PDK1=0.68291
$d_PDK1=1.46432
$u_PHDs=0.38977
$d_PHDs=2.56562
$u_PI3K=0.42604
$d_PI3K=2.3472
$u_PIP3=0.26759
$d_PIP3=3.73706
$u_PKC=0.54807
$d_PKC=1.82458
$u_Proliferation = 1
$d_Proliferation = 1
$u_PTCH1=0.83785
$d_PTCH1=1.19353
$u_PTEN=1.04504
$d_PTEN=0.9569
$u_Quiescence = 1
$d_Quiescence = 1
$u_RAF=1.39333
$d_RAF=0.71771
$u_RAGS=0.08865
$d_RAGS=11.28032
$u_RAS=0.10636
$d_RAS=9.40203
$u_RB1=0
$d_RB1=22.18771
$u_Rheb=0.03954
$d_Rheb=25.29084
$u_ROS=1.17389
$d_ROS=0.85187
$u_RTK=0.81234
$d_RTK=1.23101
$u_RUNX2=0.20887
$d_RUNX2=4.78767
$u_SHH=0.34922
$d_SHH=2.86352
$u_Slug=0.08365
$d_Slug=11.95457
$u_SMAD=1.11995
$d_SMAD=0.8929
$u_SMO=0.70816
$d_SMO=1.41211
$u_Snail=4.10913
$d_Snail=0.24336
$u_SPOP=1.16538
$d_SPOP=0.85809
$u_TAK1=0.39479
$d_TAK1=2.53299
$u_TCF=0
$d_TCF=1.51646
$u_TERT=27.29281
$d_TERT=0.03664
$u_TGFb=0.82887
$d_TGFb=1.20646
$u_TGFBR=0.43032
$d_TGFBR=2.32385
$u_fused_event = 1
$d_fused_event = 1
$u_TNFalpha=1.73398
$d_TNFalpha=0.57671
$u_TSC1_2=25.65355
$d_TSC1_2=0.03898
$u_TWIST1=22.25815
$d_TWIST1=0.04493
$u_VEGF=0.40533
$d_VEGF=2.46713
$u_VHL=1.40729
$d_VHL=0.71059
$u_WNT=0
$d_WNT=0.7586
$u_YWHAZ=0.02746
$d_YWHAZ=36.41661
$u_ZBTB17=2.54976
$d_ZBTB17=0.39219
discrete_time = 0
use_physrandgen = FALSE
seed_pseudorandom = 100
// sample_count = 500000
sample_count = 5000
max_time = 50
//time_tick = 0.01
time_tick = 0.1
thread_count = 1
statdist_traj_count = 100
statdist_cluster_threshold = 0.9
display_traj = 0
statdist_similarity_cache_max_size = 20000
//artificial nodes istate should be null
fused_event.istate=0
AR_ERG.istate=0	Acidosis.is_internal = TRUE
AKT.is_internal = TRUE
AMPK.is_internal = TRUE
AMP_ATP.is_internal = TRUE
Androgen.is_internal = TRUE
Angiogenesis.is_internal = TRUE
APAF1.is_internal = TRUE
Apoptosis.is_internal = FALSE
AR.is_internal = TRUE
AR_ERG.is_internal = TRUE
ATM.is_internal = TRUE
ATR.is_internal = TRUE
AXIN1.is_internal = TRUE
BAD.is_internal = TRUE
Bak.is_internal = TRUE
BAX.is_internal = TRUE
BCL2.is_internal = TRUE
Bcl_XL.is_internal = TRUE
beta_catenin.is_internal = TRUE
BIRC5.is_internal = TRUE
BMP2.is_internal = TRUE
BRCA1.is_internal = TRUE
BRCA2.is_internal = TRUE
Carcinogen.is_internal = TRUE
Caspase3.is_internal = TRUE
Caspase8.is_internal = TRUE
Caspase9.is_internal = TRUE
CDH2.is_internal = TRUE
cFLAR.is_internal = TRUE
CHK1_2.is_internal = TRUE
COX4I2.is_internal = TRUE
CyclinB.is_internal = TRUE
CyclinD.is_internal = TRUE
CytoC.is_internal = TRUE
DAXX.is_internal = TRUE
DNA_Damage.is_internal = TRUE
DNA_Repair.is_internal = TRUE
Dsh.is_internal = TRUE
E2F1.is_internal = TRUE
eEF2.is_internal = TRUE
eEF2K.is_internal = TRUE
EGF.is_internal = TRUE
EGFR.is_internal = TRUE
EMT.is_internal = TRUE
EP300.is_internal = TRUE
ERG.is_internal = TRUE
ERK.is_internal = TRUE
ETS1.is_internal = TRUE
ETV1.is_internal = TRUE
EZH2.is_internal = TRUE
E_cadherin.is_internal = TRUE
FADD.is_internal = TRUE
FGF.is_internal = TRUE
FGFR3.is_internal = TRUE
FOS.is_internal = TRUE
FOXA1.is_internal = TRUE
FOXO.is_internal = TRUE
FRS2.is_internal = TRUE
fused_event.is_internal = TRUE
GADD45.is_internal = TRUE
GLI.is_internal = TRUE
GLUT1.is_internal = TRUE
Glycolysis.is_internal = TRUE
GSH.is_internal = TRUE
GSK3.is_internal = TRUE
HIF1.is_internal = TRUE
HSPs.is_internal = TRUE
Hypermethylation.is_internal = TRUE
Hypoxia.is_internal = TRUE
IDH1.is_internal = TRUE
IKK.is_internal = TRUE
Invasion.is_internal = TRUE
JNK.is_internal = TRUE
JUN.is_internal = TRUE
Lactic_acid.is_internal = TRUE
LDHA.is_internal = TRUE
MAP3K1_3.is_internal = TRUE
MDM2.is_internal = TRUE
MED12.is_internal = TRUE
MEK1_2.is_internal = TRUE
Metastasis.is_internal = TRUE
Migration.is_internal = TRUE
mTORC1.is_internal = TRUE
mTORC2.is_internal = TRUE
MXI1.is_internal = TRUE
MYC.is_internal = TRUE
MYC_MAX.is_internal = TRUE
NCOA3.is_internal = TRUE
NCOR1.is_internal = TRUE
NCOR2.is_internal = TRUE
NF1.is_internal = TRUE
NF_kB.is_internal = TRUE
NKX3_1.is_internal = TRUE
Nutrients.is_internal = TRUE
p14ARF.is_internal = TRUE
p15.is_internal = TRUE
p21.is_internal = TRUE
p38.is_internal = TRUE
p53.is_internal = TRUE
p70S6kab.is_internal = TRUE
p90RSK.is_internal = TRUE
PDK1.is_internal = TRUE
PHDs.is_internal = TRUE
PI3K.is_internal = TRUE
PIP3.is_internal = TRUE
PKC.is_internal = TRUE
Proliferation.is_internal = FALSE
PTCH1.is_internal = TRUE
PTEN.is_internal = TRUE
Quiescence.is_internal = FALSE
RAF.is_internal = TRUE
RAGS.is_internal = TRUE
RAS.is_internal = TRUE
RB1.is_internal = TRUE
Rheb.is_internal = TRUE
ROS.is_internal = TRUE
RTK.is_internal = TRUE
RUNX2.is_internal = TRUE
SHH.is_internal = TRUE
Slug.is_internal = TRUE
SMAD.is_internal = TRUE
SMO.is_internal = TRUE
Snail.is_internal = TRUE
SPOP.is_internal = TRUE
TAK1.is_internal = TRUE
TCF.is_internal = TRUE
TERT.is_internal = TRUE
TGFb.is_internal = TRUE
TGFBR.is_internal = TRUE
TNFalpha.is_internal = TRUE
TSC1_2.is_internal = TRUE
TWIST1.is_internal = TRUE
VEGF.is_internal = TRUE
VHL.is_internal = TRUE
WNT.is_internal = TRUE
YWHAZ.is_internal = TRUE
ZBTB17.is_internal = TRUE
[Acidosis].istate = 0.5[1], 0.5[0]
[Androgen].istate = 0.5[1], 0.5[0]
[Carcinogen].istate = 0.5[1], 0.5[0]
[Hypoxia].istate = 0.5[1], 0.5[0]
[Nutrients].istate = 0.5[1], 0.5[0]
[AMP_ATP].istate = 0.58959[1], 0.41041000000000005[0]
[AMPK].istate = 0.45796[1], 0.5420400000000001[0]
[APAF1].istate = 0.33833[1], 0.66167[0]
[AR].istate = 0.51864[1], 0.48136[0]
[ATM].istate = 0.56847[1], 0.43152999999999997[0]
[ATR].istate = 0.48096[1], 0.51904[0]
[BAD].istate = 0.36086[1], 0.63914[0]
[Bak].istate = 0.31877[1], 0.68123[0]
[BAX].istate = 0.49071[1], 0.50929[0]
[Bcl_XL].istate = 0.4307[1], 0.5692999999999999[0]
[BCL2].istate = 0.51711[1], 0.48289000000000004[0]
[beta_catenin].istate = 0.3926[1], 0.6073999999999999[0]
[BIRC5].istate = 0.18745[1], 0.81255[0]
[BRCA1].istate = 0.20431[1], 0.79569[0]
[BRCA2].istate = 0.31342[1], 0.68658[0]
[Caspase8].istate = 0.54641[1], 0.45359000000000005[0]
[Caspase9].istate = 0.62731[1], 0.37268999999999997[0]
[CDH2].istate = 0.28429[1], 0.7157100000000001[0]
[cFLAR].istate = 0.55739[1], 0.44260999999999995[0]
[CHK1_2].istate = 0.43477[1], 0.56523[0]
[COX4I2].istate = 0.2961[1], 0.7039[0]
[CyclinB].istate = 0.32674[1], 0.67326[0]
[CyclinD].istate = 0.43024[1], 0.56976[0]
[CytoC].istate = 0.14694[1], 0.85306[0]
[DAXX].istate = 0.75762[1], 0.24238000000000004[0]
[Dsh].istate = 0.68084[1], 0.31916[0]
[E_cadherin].istate = 0.66757[1], 0.33243[0]
[E2F1].istate = 0.27222[1], 0.72778[0]
[eEF2].istate = 0.75777[1], 0.24222999999999995[0]
[eEF2K].istate = 0.49603[1], 0.50397[0]
[EGF].istate = 0.59833[1], 0.40166999999999997[0]
[EGFR].istate = 0.50252[1], 0.49748000000000003[0]
[EP300].istate = 0.52657[1], 0.47343[0]
[ERG].istate = 0.0[1], 1.0[0]
[ERK].istate = 0.31108[1], 0.68892[0]
[ETS1].istate = 0.49015[1], 0.50985[0]
[ETV1].istate = 0.99922[1], 0.0007800000000000029[0]
[EZH2].istate = 0.57248[1], 0.42752[0]
[FADD].istate = 0.55423[1], 0.44577[0]
[FGFR3].istate = 0.7027[1], 0.2973[0]
[FOS].istate = 0.82391[1], 0.17608999999999997[0]
[FOXA1].istate = 0.60259[1], 0.39741000000000004[0]
[FOXO].istate = 0.56453[1], 0.43547[0]
[FRS2].istate = 0.30164[1], 0.69836[0]
[GADD45].istate = 0.47431[1], 0.52569[0]
[GLUT1].istate = 0.2829[1], 0.7171000000000001[0]
[GSH].istate = 0.33595[1], 0.66405[0]
[HIF1].istate = 0.36414[1], 0.63586[0]
[HSPs].istate = 0.4673[1], 0.5327[0]
[IDH1].istate = 0.4889[1], 0.5111[0]
[IKK].istate = 0.63572[1], 0.36428000000000005[0]
[JNK].istate = 0.42439[1], 0.57561[0]
[JUN].istate = 0.96031[1], 0.03969[0]
[Lactic_acid].istate = 0.48292[1], 0.51708[0]
[LDHA].istate = 0.48292[1], 0.51708[0]
[MAP3K1_3].istate = 0.53114[1], 0.46886000000000005[0]
[MDM2].istate = 0.4394[1], 0.5606[0]
[MED12].istate = 0.58262[1], 0.41738[0]
[MEK1_2].istate = 0.38827[1], 0.61173[0]
[ZBTB17].istate = 0.60162[1], 0.39837999999999996[0]
[mTORC1].istate = 0.56892[1], 0.43108[0]
[mTORC2].istate = 0.55519[1], 0.44481000000000004[0]
[MXI1].istate = 0.50907[1], 0.49093[0]
[MYC].istate = 0.88948[1], 0.11051999999999995[0]
[MYC_MAX].istate = 0.73931[1], 0.26069[0]
[NCOA3].istate = 0.22002[1], 0.77998[0]
[NCOR1].istate = 0.52347[1], 0.47653[0]
[NCOR2].istate = 0.9107[1], 0.08930000000000005[0]
[NF_kB].istate = 0.70885[1], 0.29115[0]
[NF1].istate = 0.23448[1], 0.76552[0]
[NKX3_1].istate = 0.50919[1], 0.49080999999999997[0]
[p14ARF].istate = 0.52531[1], 0.47468999999999995[0]
[p15].istate = 0.50021[1], 0.49978999999999996[0]
[p21].istate = 0.5477[1], 0.45230000000000004[0]
[p38].istate = 0.34349[1], 0.6565099999999999[0]
[p53].istate = 0.80975[1], 0.19025000000000003[0]
[p70S6kab].istate = 0.46763[1], 0.53237[0]
[p90RSK].istate = 0.83482[1], 0.16518[0]
[PDK1].istate = 0.45859[1], 0.54141[0]
[PHDs].istate = 0.3977[1], 0.6023000000000001[0]
[PI3K].istate = 0.40736[1], 0.5926400000000001[0]
[PIP3].istate = 0.35687[1], 0.64313[0]
[PKC].istate = 0.43471[1], 0.5652900000000001[0]
[PTCH1].istate = 0.48079[1], 0.51921[0]
[PTEN].istate = 0.50478[1], 0.49522[0]
[RAF].istate = 0.53601[1], 0.46399[0]
[RAGS].istate = 0.23692[1], 0.76308[0]
[RAS].istate = 0.25669[1], 0.74331[0]
[Rheb].istate = 0.14925[1], 0.85075[0]
[ROS].istate = 0.51741[1], 0.48258999999999996[0]
[RTK].istate = 0.47743[1], 0.52257[0]
[RUNX2].istate = 0.32997[1], 0.67003[0]
[SHH].istate = 0.38577[1], 0.61423[0]
[Slug].istate = 0.23061[1], 0.76939[0]
[SMAD].istate = 0.5123[1], 0.4877[0]
[SMO].istate = 0.46253[1], 0.53747[0]
[Snail].istate = 0.65344[1], 0.34656[0]
[SPOP].istate = 0.51662[1], 0.48338000000000003[0]
[TAK1].istate = 0.39909[1], 0.60091[0]
[TERT].istate = 0.85901[1], 0.14098999999999995[0]
[TGFb].istate = 0.47962[1], 0.5203800000000001[0]
[TGFBR].istate = 0.40845[1], 0.59155[0]
[TNFalpha].istate = 0.55976[1], 0.44023999999999996[0]
[TSC1_2].istate = 0.85229[1], 0.14771[0]
[TWIST1].istate = 0.83687[1], 0.16313[0]
[VEGF].istate = 0.40195[1], 0.59805[0]
[VHL].istate = 0.5371[1], 0.4629[0]
[YWHAZ].istate = 0.10967[1], 0.89033[0]
[AKT].istate=1[1], 0[1]
[AXIN1].istate=0[1], 1[0]
[FGF].istate=0[1], 1[0]
[GLI].istate=0[1], 1[0]
[GSK3].istate=0[1], 1[0]
[RB1].istate=0[1], 1[0]
[TCF].istate=0[1], 1[0]
[WNT].istate=0[1], 1[0]
