# Supplementary material for: Patient-specific Boolean models of signalling networks guide personalised treatments
Source: eLife. 2022 Feb 15;11:e72626. doi: 10.7554/eLife.72626 (PMC9018074; doi:10.7554/eLife.72626)
Supplement: Supplementary file 3. [file elife-72626-supp3.zip › SuppFile 3 TCGA model files/TCGA_mutCNA_RNA_models/PC_20191219_TCGA_mutCNA_RNA_160.cfg]

$u_Acidosis = 1
$d_Acidosis = 1
$u_AKT=1.56408
$d_AKT=0.63935
$u_AMP_ATP=0.02646
$d_AMP_ATP=37.79289
$u_AMPK=0.38954
$d_AMPK=2.56713
$u_Androgen = 1
$d_Androgen = 1
$u_Angiogenesis = 1
$d_Angiogenesis = 1
$u_Apoptosis = 1
$d_Apoptosis = 1
$u_AR=0.06969
$d_AR=14.34926
$u_AR_ERG = 1
$d_AR_ERG = 1
$u_ATM=0.04477
$d_ATM=22.33639
$u_ATR=0.01842
$d_ATR=54.28882
$u_AXIN1=0.5258
$d_AXIN1=1.90186
$u_BAD=26.24761
$d_BAD=0.0381
$u_Bak=0.0445
$d_Bak=22.47191
$u_BAX=8.2893
$d_BAX=0.12064
$u_BCL2=0.05408
$d_BCL2=18.49112
$u_Bcl_XL=56.64721
$d_Bcl_XL=0.01765
$u_beta_catenin=0.01323
$d_beta_catenin=75.58579
$u_BIRC5=9.37408
$d_BIRC5=0.10668
$u_BMP2 = 1
$d_BMP2 = 1
$u_BRCA1=0.23022
$d_BRCA1=4.34367
$u_BRCA2=0.01444
$d_BRCA2=69.25208
$u_Carcinogen = 1
$d_Carcinogen = 1
$u_Caspase3 = 1
$d_Caspase3 = 1
$u_Caspase8=4.14444
$d_Caspase8=0.24129
$u_Caspase9=0.80287
$d_Caspase9=1.24553
$u_CDH2=1.07265
$d_CDH2=0.93227
$u_cFLAR=0.02282
$d_cFLAR=43.82121
$u_CHK1_2=9.83528
$d_CHK1_2=0.10167
$u_COX4I2=4.52396
$d_COX4I2=0.22105
$u_CyclinB=6.83946
$d_CyclinB=0.14621
$u_CyclinD=5.89718
$d_CyclinD=0.16957
$u_CytoC=8.90261
$d_CytoC=0.11233
$u_APAF1=0.14139
$d_APAF1=7.07264
$u_DAXX=8.48813
$d_DAXX=0.11781
$u_DNA_Damage = 1
$d_DNA_Damage = 1
$u_DNA_Repair = 1
$d_DNA_Repair = 1
$u_Dsh=0.56014
$d_Dsh=1.78527
$u_E2F1=2.53524
$d_E2F1=0.39444
$u_E_cadherin=3.33396
$d_E_cadherin=0.29994
$u_eEF2=0.13378
$d_eEF2=7.47496
$u_eEF2K=10.87173
$d_eEF2K=0.09198
$u_EMT = 1
$d_EMT = 1
$u_EP300=0.05454
$d_EP300=18.33517
$u_ERG=0.01
$d_ERG=100.0
$u_ERK=0.93165
$d_ERK=1.07336
$u_ETS1=0.05697
$d_ETS1=17.5531
$u_ETV1=0.0813
$d_ETV1=12.30012
$u_EZH2=0.18073
$d_EZH2=5.53312
$u_FADD=17.86864
$d_FADD=0.05596
$u_FOS=7.5994
$d_FOS=0.13159
$u_JUN=12.80248
$d_JUN=0.07811
$u_FOXA1=2.1888
$d_FOXA1=0.45687
$u_FOXO=0.47652
$d_FOXO=2.09855
$u_EGF=3.68216
$d_EGF=0.27158
$u_EGFR=0.0666
$d_EGFR=15.01502
$u_FGF=0.03831
$d_FGF=26.10285
$u_FGFR3=42.57049
$d_FGFR3=0
$u_FRS2=0.17442
$d_FRS2=5.73329
$u_GADD45=0.37108
$d_GADD45=2.69484
$u_GLI=0.10865
$d_GLI=9.20387
$u_GLUT1=0.82702
$d_GLUT1=1.20916
$u_Glycolysis = 1
$d_Glycolysis = 1
$u_GSH=30.98946
$d_GSH=0.03227
$u_GSK3=2.99399
$d_GSK3=0.334
$u_HIF1=0.19114
$d_HIF1=5.23177
$u_HSPs=13.76288
$d_HSPs=0.07266
$u_Hypermethylation = 1
$d_Hypermethylation = 1
$u_Hypoxia = 1
$d_Hypoxia = 1
$u_IDH1=52.07146
$d_IDH1=0.0192
$u_Invasion = 1
$d_Invasion = 1
$u_IKK=0.03917
$d_IKK=25.52974
$u_JNK=0.53739
$d_JNK=1.86085
$u_Lactic_acid=0.99487
$d_Lactic_acid=1.00516
$u_LDHA=0.99487
$d_LDHA=1.00516
$u_MAP3K1_3=0.03466
$d_MAP3K1_3=28.8517
$u_MDM2=0.90557
$d_MDM2=1.10428
$u_MED12=0.23437
$d_MED12=4.26676
$u_MEK1_2=11.64061
$d_MEK1_2=0.08591
$u_Metastasis = 1
$d_Metastasis = 1
$u_Migration = 1
$d_Migration = 1
$u_mTORC1=1.74415
$d_mTORC1=0.57335
$u_mTORC2=1.4916
$d_mTORC2=0.67042
$u_MXI1=5.03688
$d_MXI1=0.19854
$u_MYC=0.05051
$d_MYC=19.79806
$u_MYC_MAX=0.4551
$d_MYC_MAX=2.19732
$u_NCOA3=0.03326
$d_NCOA3=30.06615
$u_NCOR1=0.22017
$d_NCOR1=4.54194
$u_NCOR2=0.02931
$d_NCOR2=34.11805
$u_NF1=0.4013
$d_NF1=2.4919
$u_NF_kB=0.20969
$d_NF_kB=4.76894
$u_NKX3_1=11.73813
$d_NKX3_1=0.08519
$u_Nutrients = 1
$d_Nutrients = 1
$u_p14ARF=0.62115
$d_p14ARF=1.60992
$u_p15=0.27523
$d_p15=3.63332
$u_p21=14.51091
$d_p21=0.06891
$u_p38=0.02065
$d_p38=48.42615
$u_p53=0.33856
$d_p53=2.95369
$u_p70S6kab=0.31355
$d_p70S6kab=3.18928
$u_p90RSK=73.77807
$d_p90RSK=0.01355
$u_PDK1=0.01799
$d_PDK1=55.58644
$u_PHDs=0.91923
$d_PHDs=1.08787
$u_PI3K=0.06488
$d_PI3K=15.41307
$u_PIP3=0.02165
$d_PIP3=46.18938
$u_PKC=0.36506
$d_PKC=2.73928
$u_Proliferation = 1
$d_Proliferation = 1
$u_PTCH1=0.04074
$d_PTCH1=24.5459
$u_PTEN=0.71472
$d_PTEN=1.39915
$u_Quiescence = 1
$d_Quiescence = 1
$u_RAF=0.09684
$d_RAF=10.32631
$u_RAGS=0.0232
$d_RAGS=43.10345
$u_RAS=0.16221
$d_RAS=6.16485
$u_RB1=0.37751
$d_RB1=2.64894
$u_Rheb=12.63455
$d_Rheb=0.07915
$u_ROS=0.09954
$d_ROS=10.04621
$u_RTK=0.23287
$d_RTK=4.29424
$u_RUNX2=0.15784
$d_RUNX2=6.33553
$u_SHH=0.11285
$d_SHH=8.86132
$u_Slug=0.15936
$d_Slug=6.2751
$u_SMAD=0.11248
$d_SMAD=8.89047
$u_SMO=0.3031
$d_SMO=3.29924
$u_Snail=0.75576
$d_Snail=1.32317
$u_SPOP=0
$d_SPOP=0.26254
$u_TAK1=0.01411
$d_TAK1=70.87172
$u_TCF=0.14687
$d_TCF=6.80874
$u_TERT=0.04829
$d_TERT=20.70822
$u_TGFb=0.12151
$d_TGFb=8.22978
$u_TGFBR=0.25458
$d_TGFBR=3.92804
$u_fused_event = 1
$d_fused_event = 1
$u_TNFalpha=0.17439
$d_TNFalpha=5.73427
$u_TSC1_2=0.01966
$d_TSC1_2=50.8647
$u_TWIST1=7.61194
$d_TWIST1=0.13137
$u_VEGF=0.22496
$d_VEGF=4.44523
$u_VHL=0.02573
$d_VHL=38.86514
$u_WNT=0.18504
$d_WNT=5.40424
$u_YWHAZ=0.65895
$d_YWHAZ=1.51757
$u_ZBTB17=0.22033
$d_ZBTB17=4.53865
discrete_time = 0
use_physrandgen = FALSE
seed_pseudorandom = 100
// sample_count = 500000
sample_count = 5000
max_time = 50
//time_tick = 0.01
time_tick = 0.1
thread_count = 1
statdist_traj_count = 100
statdist_cluster_threshold = 0.9
display_traj = 0
statdist_similarity_cache_max_size = 20000
//artificial nodes istate should be null
fused_event.istate=0
AR_ERG.istate=0	Acidosis.is_internal = TRUE
AKT.is_internal = TRUE
AMPK.is_internal = TRUE
AMP_ATP.is_internal = TRUE
Androgen.is_internal = TRUE
Angiogenesis.is_internal = TRUE
APAF1.is_internal = TRUE
Apoptosis.is_internal = FALSE
AR.is_internal = TRUE
AR_ERG.is_internal = TRUE
ATM.is_internal = TRUE
ATR.is_internal = TRUE
AXIN1.is_internal = TRUE
BAD.is_internal = TRUE
Bak.is_internal = TRUE
BAX.is_internal = TRUE
BCL2.is_internal = TRUE
Bcl_XL.is_internal = TRUE
beta_catenin.is_internal = TRUE
BIRC5.is_internal = TRUE
BMP2.is_internal = TRUE
BRCA1.is_internal = TRUE
BRCA2.is_internal = TRUE
Carcinogen.is_internal = TRUE
Caspase3.is_internal = TRUE
Caspase8.is_internal = TRUE
Caspase9.is_internal = TRUE
CDH2.is_internal = TRUE
cFLAR.is_internal = TRUE
CHK1_2.is_internal = TRUE
COX4I2.is_internal = TRUE
CyclinB.is_internal = TRUE
CyclinD.is_internal = TRUE
CytoC.is_internal = TRUE
DAXX.is_internal = TRUE
DNA_Damage.is_internal = TRUE
DNA_Repair.is_internal = TRUE
Dsh.is_internal = TRUE
E2F1.is_internal = TRUE
eEF2.is_internal = TRUE
eEF2K.is_internal = TRUE
EGF.is_internal = TRUE
EGFR.is_internal = TRUE
EMT.is_internal = TRUE
EP300.is_internal = TRUE
ERG.is_internal = TRUE
ERK.is_internal = TRUE
ETS1.is_internal = TRUE
ETV1.is_internal = TRUE
EZH2.is_internal = TRUE
E_cadherin.is_internal = TRUE
FADD.is_internal = TRUE
FGF.is_internal = TRUE
FGFR3.is_internal = TRUE
FOS.is_internal = TRUE
FOXA1.is_internal = TRUE
FOXO.is_internal = TRUE
FRS2.is_internal = TRUE
fused_event.is_internal = TRUE
GADD45.is_internal = TRUE
GLI.is_internal = TRUE
GLUT1.is_internal = TRUE
Glycolysis.is_internal = TRUE
GSH.is_internal = TRUE
GSK3.is_internal = TRUE
HIF1.is_internal = TRUE
HSPs.is_internal = TRUE
Hypermethylation.is_internal = TRUE
Hypoxia.is_internal = TRUE
IDH1.is_internal = TRUE
IKK.is_internal = TRUE
Invasion.is_internal = TRUE
JNK.is_internal = TRUE
JUN.is_internal = TRUE
Lactic_acid.is_internal = TRUE
LDHA.is_internal = TRUE
MAP3K1_3.is_internal = TRUE
MDM2.is_internal = TRUE
MED12.is_internal = TRUE
MEK1_2.is_internal = TRUE
Metastasis.is_internal = TRUE
Migration.is_internal = TRUE
mTORC1.is_internal = TRUE
mTORC2.is_internal = TRUE
MXI1.is_internal = TRUE
MYC.is_internal = TRUE
MYC_MAX.is_internal = TRUE
NCOA3.is_internal = TRUE
NCOR1.is_internal = TRUE
NCOR2.is_internal = TRUE
NF1.is_internal = TRUE
NF_kB.is_internal = TRUE
NKX3_1.is_internal = TRUE
Nutrients.is_internal = TRUE
p14ARF.is_internal = TRUE
p15.is_internal = TRUE
p21.is_internal = TRUE
p38.is_internal = TRUE
p53.is_internal = TRUE
p70S6kab.is_internal = TRUE
p90RSK.is_internal = TRUE
PDK1.is_internal = TRUE
PHDs.is_internal = TRUE
PI3K.is_internal = TRUE
PIP3.is_internal = TRUE
PKC.is_internal = TRUE
Proliferation.is_internal = FALSE
PTCH1.is_internal = TRUE
PTEN.is_internal = TRUE
Quiescence.is_internal = FALSE
RAF.is_internal = TRUE
RAGS.is_internal = TRUE
RAS.is_internal = TRUE
RB1.is_internal = TRUE
Rheb.is_internal = TRUE
ROS.is_internal = TRUE
RTK.is_internal = TRUE
RUNX2.is_internal = TRUE
SHH.is_internal = TRUE
Slug.is_internal = TRUE
SMAD.is_internal = TRUE
SMO.is_internal = TRUE
Snail.is_internal = TRUE
SPOP.is_internal = TRUE
TAK1.is_internal = TRUE
TCF.is_internal = TRUE
TERT.is_internal = TRUE
TGFb.is_internal = TRUE
TGFBR.is_internal = TRUE
TNFalpha.is_internal = TRUE
TSC1_2.is_internal = TRUE
TWIST1.is_internal = TRUE
VEGF.is_internal = TRUE
VHL.is_internal = TRUE
WNT.is_internal = TRUE
YWHAZ.is_internal = TRUE
ZBTB17.is_internal = TRUE
[Acidosis].istate = 0.5[1], 0.5[0]
[Androgen].istate = 0.5[1], 0.5[0]
[Carcinogen].istate = 0.5[1], 0.5[0]
[Hypoxia].istate = 0.5[1], 0.5[0]
[Nutrients].istate = 0.5[1], 0.5[0]
[AKT].istate = 0.54856[1], 0.45143999999999995[0]
[AMP_ATP].istate = 0.10564[1], 0.89436[0]
[AMPK].istate = 0.39764[1], 0.60236[0]
[APAF1].istate = 0.2876[1], 0.7123999999999999[0]
[AR].istate = 0.2108[1], 0.7892[0]
[ATM].istate = 0.16275[1], 0.83725[0]
[ATR].istate = 0.06633[1], 0.93367[0]
[AXIN1].istate = 0.43021[1], 0.56979[0]
[BAD].istate = 0.85477[1], 0.14522999999999997[0]
[Bak].istate = 0.16208[1], 0.83792[0]
[BAX].istate = 0.72963[1], 0.27037[0]
[Bcl_XL].istate = 0.93829[1], 0.06171000000000004[0]
[BCL2].istate = 0.18326[1], 0.81674[0]
[beta_catenin].istate = 0.03035[1], 0.96965[0]
[BIRC5].istate = 0.74298[1], 0.25702[0]
[BRCA1].istate = 0.34054[1], 0.6594599999999999[0]
[BRCA2].istate = 0.03992[1], 0.96008[0]
[Caspase8].istate = 0.65437[1], 0.34563[0]
[Caspase9].istate = 0.47616[1], 0.52384[0]
[CDH2].istate = 0.50761[1], 0.49239[0]
[cFLAR].istate = 0.08957[1], 0.91043[0]
[CHK1_2].istate = 0.7482[1], 0.2518[0]
[COX4I2].istate = 0.66388[1], 0.33612[0]
[CyclinB].istate = 0.70876[1], 0.29124000000000005[0]
[CyclinD].istate = 0.69266[1], 0.30733999999999995[0]
[CytoC].istate = 0.73738[1], 0.26261999999999996[0]
[DAXX].istate = 0.7322[1], 0.26780000000000004[0]
[Dsh].istate = 0.43707[1], 0.5629299999999999[0]
[E_cadherin].istate = 0.63074[1], 0.36926000000000003[0]
[E2F1].istate = 0.601[1], 0.399[0]
[eEF2].istate = 0.2816[1], 0.7183999999999999[0]
[eEF2K].istate = 0.75907[1], 0.24092999999999998[0]
[EGF].istate = 0.64153[1], 0.35846999999999996[0]
[EGFR].istate = 0.20587[1], 0.79413[0]
[EP300].istate = 0.18418[1], 0.81582[0]
[ERG].istate = 0.0[1], 1.0[0]
[ERK].istate = 0.49231[1], 0.50769[0]
[ETS1].istate = 0.18891[1], 0.81109[0]
[ETV1].istate = 0.22752[1], 0.77248[0]
[EZH2].istate = 0.31426[1], 0.68574[0]
[FADD].istate = 0.81302[1], 0.18698000000000004[0]
[FGF].istate = 0.14582[1], 0.8541799999999999[0]
[FOS].istate = 0.72019[1], 0.27981[0]
[FOXA1].istate = 0.58505[1], 0.41495000000000004[0]
[FOXO].istate = 0.41952[1], 0.58048[0]
[FRS2].istate = 0.3104[1], 0.6896[0]
[GADD45].istate = 0.39237[1], 0.60763[0]
[GLI].istate = 0.259[1], 0.741[0]
[GLUT1].istate = 0.47938[1], 0.5206200000000001[0]
[GSH].istate = 0.8728[1], 0.12719999999999998[0]
[GSK3].istate = 0.61906[1], 0.38093999999999995[0]
[HIF1].istate = 0.32034[1], 0.6796599999999999[0]
[HSPs].istate = 0.78468[1], 0.21531999999999996[0]
[IDH1].istate = 0.92915[1], 0.07084999999999997[0]
[IKK].istate = 0.14824[1], 0.85176[0]
[JNK].istate = 0.43257[1], 0.56743[0]
[JUN].istate = 0.77682[1], 0.22318000000000005[0]
[Lactic_acid].istate = 0.49944[1], 0.50056[0]
[LDHA].istate = 0.49944[1], 0.50056[0]
[MAP3K1_3].istate = 0.13496[1], 0.86504[0]
[MDM2].istate = 0.48923[1], 0.51077[0]
[MED12].istate = 0.34247[1], 0.65753[0]
[MEK1_2].istate = 0.76649[1], 0.23351[0]
[ZBTB17].istate = 0.33577[1], 0.66423[0]
[mTORC1].istate = 0.5604[1], 0.4396[0]
[mTORC2].istate = 0.54341[1], 0.45659000000000005[0]
[MXI1].istate = 0.67554[1], 0.32445999999999997[0]
[MYC].istate = 0.17585[1], 0.8241499999999999[0]
[MYC_MAX].istate = 0.41453[1], 0.5854699999999999[0]
[NCOA3].istate = 0.13049[1], 0.86951[0]
[NCOR1].istate = 0.33569[1], 0.66431[0]
[NCOR2].istate = 0.11676[1], 0.88324[0]
[NF_kB].istate = 0.33039[1], 0.66961[0]
[NF1].istate = 0.40087[1], 0.5991299999999999[0]
[NKX3_1].istate = 0.7674[1], 0.23260000000000003[0]
[p14ARF].istate = 0.4483[1], 0.5517000000000001[0]
[p15].istate = 0.35993[1], 0.6400699999999999[0]
[p21].istate = 0.79042[1], 0.20958[0]
[p38].istate = 0.07873[1], 0.92127[0]
[p53].istate = 0.38241[1], 0.61759[0]
[p70S6kab].istate = 0.37408[1], 0.62592[0]
[p90RSK].istate = 0.96698[1], 0.03302000000000005[0]
[PDK1].istate = 0.06373[1], 0.93627[0]
[PHDs].istate = 0.49086[1], 0.5091399999999999[0]
[PI3K].istate = 0.20304[1], 0.79696[0]
[PIP3].istate = 0.08389[1], 0.91611[0]
[PKC].istate = 0.39059[1], 0.60941[0]
[PTCH1].istate = 0.1525[1], 0.8475[0]
[PTEN].istate = 0.46353[1], 0.53647[0]
[RAF].istate = 0.24651[1], 0.75349[0]
[RAGS].istate = 0.09136[1], 0.90864[0]
[RAS].istate = 0.30252[1], 0.69748[0]
[RB1].istate = 0.39423[1], 0.6057699999999999[0]
[Rheb].istate = 0.77539[1], 0.22460999999999998[0]
[ROS].istate = 0.2495[1], 0.7505[0]
[RTK].istate = 0.34178[1], 0.65822[0]
[RUNX2].istate = 0.29956[1], 0.70044[0]
[SHH].istate = 0.26313[1], 0.73687[0]
[Slug].istate = 0.30059[1], 0.69941[0]
[SMAD].istate = 0.26277[1], 0.73723[0]
[SMO].istate = 0.3704[1], 0.6295999999999999[0]
[Snail].istate = 0.4696[1], 0.5304[0]
[TAK1].istate = 0.03735[1], 0.96265[0]
[TCF].istate = 0.29173[1], 0.70827[0]
[TERT].istate = 0.17097[1], 0.8290299999999999[0]
[TGFb].istate = 0.27115[1], 0.72885[0]
[TGFBR].istate = 0.35145[1], 0.64855[0]
[TNFalpha].istate = 0.31038[1], 0.68962[0]
[TSC1_2].istate = 0.07342[1], 0.92658[0]
[TWIST1].istate = 0.72037[1], 0.27963000000000005[0]
[VEGF].istate = 0.33803[1], 0.66197[0]
[VHL].istate = 0.10263[1], 0.89737[0]
[WNT].istate = 0.31682[1], 0.68318[0]
[YWHAZ].istate = 0.45471[1], 0.54529[0]
[FGFR3].istate=1[1], 0[1]
[SPOP].istate=0[1], 1[0]
