# Supplementary material for: Patient-specific Boolean models of signalling networks guide personalised treatments
Source: eLife. 2022 Feb 15;11:e72626. doi: 10.7554/eLife.72626 (PMC9018074; doi:10.7554/eLife.72626)
Supplement: Supplementary file 3. [file elife-72626-supp3.zip › SuppFile 3 TCGA model files/TCGA_mutCNA_RNA_models/PC_20191219_TCGA_mutCNA_RNA_161.cfg]

$u_Acidosis = 1
$d_Acidosis = 1
$u_AKT=0.27601
$d_AKT=3.62306
$u_AMP_ATP=19.51202
$d_AMP_ATP=0.05125
$u_AMPK=1.36655
$d_AMPK=0.73177
$u_Androgen = 1
$d_Androgen = 1
$u_Angiogenesis = 1
$d_Angiogenesis = 1
$u_Apoptosis = 1
$d_Apoptosis = 1
$u_AR=26.49148
$d_AR=0.03775
$u_AR_ERG = 1
$d_AR_ERG = 1
$u_ATM=49.33189
$d_ATM=0.02027
$u_ATR=26.96094
$d_ATR=0.03709
$u_AXIN1=0.09113
$d_AXIN1=10.97333
$u_BAD=0.0249
$d_BAD=40.16064
$u_Bak=15.8723
$d_Bak=0.063
$u_BAX=0.16685
$d_BAX=5.99341
$u_BCL2=0.08865
$d_BCL2=11.28032
$u_Bcl_XL=0.02098
$d_Bcl_XL=47.66444
$u_beta_catenin=6.90748
$d_beta_catenin=0.14477
$u_BIRC5=19.70702
$d_BIRC5=0.05074
$u_BMP2 = 1
$d_BMP2 = 1
$u_BRCA1=40.69893
$d_BRCA1=0.02457
$u_BRCA2=36.36899
$d_BRCA2=0.0275
$u_Carcinogen = 1
$d_Carcinogen = 1
$u_Caspase3 = 1
$d_Caspase3 = 1
$u_Caspase8=0.01225
$d_Caspase8=81.63265
$u_Caspase9=0.06153
$d_Caspase9=16.25223
$u_CDH2=53.2617
$d_CDH2=0.01878
$u_cFLAR=3.6919
$d_cFLAR=0.27086
$u_CHK1_2=7.41327
$d_CHK1_2=0.13489
$u_COX4I2=2.38381
$d_COX4I2=0.4195
$u_CyclinB=0
$d_CyclinB=0.05129
$u_CyclinD=0.18027
$d_CyclinD=5.54723
$u_CytoC=33.13814
$d_CytoC=0.03018
$u_APAF1=30.76146
$d_APAF1=0.03251
$u_DAXX=0.07421
$d_DAXX=13.47527
$u_DNA_Damage = 1
$d_DNA_Damage = 1
$u_DNA_Repair = 1
$d_DNA_Repair = 1
$u_Dsh=0.07005
$d_Dsh=14.27552
$u_E2F1=16.95007
$d_E2F1=0.059
$u_E_cadherin=0.54299
$d_E_cadherin=1.84165
$u_eEF2=26.64266
$d_eEF2=0.03753
$u_eEF2K=13.23085
$d_eEF2K=0.07558
$u_EMT = 1
$d_EMT = 1
$u_EP300=33.01744
$d_EP300=0.03029
$u_ERG=0
$d_ERG=0.01
$u_ERK=3.3525
$d_ERK=0.29828
$u_ETS1=6.12429
$d_ETS1=0.16328
$u_ETV1=0.07419
$d_ETV1=13.47891
$u_EZH2=26.11253
$d_EZH2=0.0383
$u_FADD=0.04866
$d_FADD=20.55076
$u_FOS=1.27876
$d_FOS=0.78201
$u_JUN=0.06258
$d_JUN=15.97955
$u_FOXA1=19.16899
$d_FOXA1=0
$u_FOXO=0
$d_FOXO=1.30928
$u_EGF=0.02585
$d_EGF=38.68472
$u_EGFR=0.45107
$d_EGFR=2.21695
$u_FGF=0.09792
$d_FGF=10.21242
$u_FGFR3=0.01082
$d_FGFR3=92.42144
$u_FRS2=18.67415
$d_FRS2=0.05355
$u_GADD45=0.21798
$d_GADD45=4.58758
$u_GLI=0.28751
$d_GLI=3.47814
$u_GLUT1=0.04955
$d_GLUT1=20.18163
$u_Glycolysis = 1
$d_Glycolysis = 1
$u_GSH=1.08959
$d_GSH=0.91778
$u_GSK3=2.8753
$d_GSK3=0.34779
$u_HIF1=20.11111
$d_HIF1=0.04972
$u_HSPs=0.16883
$d_HSPs=5.92312
$u_Hypermethylation = 1
$d_Hypermethylation = 1
$u_Hypoxia = 1
$d_Hypoxia = 1
$u_IDH1=9.80675
$d_IDH1=0.10197
$u_Invasion = 1
$d_Invasion = 1
$u_IKK=3.30572
$d_IKK=0.30251
$u_JNK=0.52193
$d_JNK=1.91597
$u_Lactic_acid=4.30796
$d_Lactic_acid=0.23213
$u_LDHA=4.30796
$d_LDHA=0.23213
$u_MAP3K1_3=1.59093
$d_MAP3K1_3=0.62856
$u_MDM2=50.34663
$d_MDM2=0.01986
$u_MED12=5.20453
$d_MED12=0.19214
$u_MEK1_2=0.15658
$d_MEK1_2=6.38651
$u_Metastasis = 1
$d_Metastasis = 1
$u_Migration = 1
$d_Migration = 1
$u_mTORC1=1.03266
$d_mTORC1=0.96837
$u_mTORC2=0
$d_mTORC2=1.18284
$u_MXI1=4.66962
$d_MXI1=0.21415
$u_MYC=33.16748
$d_MYC=0.03015
$u_MYC_MAX=1.10435
$d_MYC_MAX=0.90551
$u_NCOA3=0.5743
$d_NCOA3=1.74125
$u_NCOR1=33.61576
$d_NCOR1=0.02975
$u_NCOR2=1.209
$d_NCOR2=0.82713
$u_NF1=21.01377
$d_NF1=0.04759
$u_NF_kB=0.2218
$d_NF_kB=4.50857
$u_NKX3_1=0
$d_NKX3_1=33.33333
$u_Nutrients = 1
$d_Nutrients = 1
$u_p14ARF=0
$d_p14ARF=2.65428
$u_p15=0
$d_p15=2.9832
$u_p21=0.83198
$d_p21=1.20195
$u_p38=1.44659
$d_p38=0.69128
$u_p53=39.80268
$d_p53=0.02512
$u_p70S6kab=1.86728
$d_p70S6kab=0.53554
$u_p90RSK=0.12278
$d_p90RSK=8.14465
$u_PDK1=54.23456
$d_PDK1=0.01844
$u_PHDs=0.40044
$d_PHDs=2.49725
$u_PI3K=1.8681
$d_PI3K=0.5353
$u_PIP3=11.24701
$d_PIP3=0.08891
$u_PKC=0.60694
$d_PKC=1.64761
$u_Proliferation = 1
$d_Proliferation = 1
$u_PTCH1=2.16625
$d_PTCH1=0.46163
$u_PTEN=5.92007
$d_PTEN=0.16892
$u_Quiescence = 1
$d_Quiescence = 1
$u_RAF=0.44813
$d_RAF=2.2315
$u_RAGS=0.08857
$d_RAGS=11.2905
$u_RAS=7.46107
$d_RAS=0.13403
$u_RB1=0
$d_RB1=0.28604
$u_Rheb=0.03541
$d_Rheb=28.24061
$u_ROS=0.32892
$d_ROS=3.04025
$u_RTK=0
$d_RTK=2.29853
$u_RUNX2=0.01962
$d_RUNX2=50.9684
$u_SHH=2.5139
$d_SHH=0.39779
$u_Slug=0.07814
$d_Slug=12.79754
$u_SMAD=1.39659
$d_SMAD=0.71603
$u_SMO=0.01142
$d_SMO=87.56567
$u_Snail=3.63123
$d_Snail=0.27539
$u_SPOP=1.94585
$d_SPOP=0.51391
$u_TAK1=18.56204
$d_TAK1=0.05387
$u_TCF=0.13168
$d_TCF=7.59417
$u_TERT=6.98517
$d_TERT=0.14316
$u_TGFb=0.21809
$d_TGFb=4.58526
$u_TGFBR=0.48602
$d_TGFBR=2.05753
$u_fused_event=0
$d_fused_event = 1
$u_TNFalpha=0
$d_TNFalpha=4.66527
$u_TSC1_2=2.69604
$d_TSC1_2=0.37091
$u_TWIST1=0.08545
$d_TWIST1=11.70275
$u_VEGF=0.19351
$d_VEGF=5.16769
$u_VHL=35.80198
$d_VHL=0.02793
$u_WNT=0.11876
$d_WNT=8.42034
$u_YWHAZ=1.31503
$d_YWHAZ=0.76044
$u_ZBTB17=0.03959
$d_ZBTB17=25.2589
discrete_time = 0
use_physrandgen = FALSE
seed_pseudorandom = 100
// sample_count = 500000
sample_count = 5000
max_time = 50
//time_tick = 0.01
time_tick = 0.1
thread_count = 1
statdist_traj_count = 100
statdist_cluster_threshold = 0.9
display_traj = 0
statdist_similarity_cache_max_size = 20000
//artificial nodes istate should be null
AR_ERG.istate=0	Acidosis.is_internal = TRUE
AKT.is_internal = TRUE
AMPK.is_internal = TRUE
AMP_ATP.is_internal = TRUE
Androgen.is_internal = TRUE
Angiogenesis.is_internal = TRUE
APAF1.is_internal = TRUE
Apoptosis.is_internal = FALSE
AR.is_internal = TRUE
AR_ERG.is_internal = TRUE
ATM.is_internal = TRUE
ATR.is_internal = TRUE
AXIN1.is_internal = TRUE
BAD.is_internal = TRUE
Bak.is_internal = TRUE
BAX.is_internal = TRUE
BCL2.is_internal = TRUE
Bcl_XL.is_internal = TRUE
beta_catenin.is_internal = TRUE
BIRC5.is_internal = TRUE
BMP2.is_internal = TRUE
BRCA1.is_internal = TRUE
BRCA2.is_internal = TRUE
Carcinogen.is_internal = TRUE
Caspase3.is_internal = TRUE
Caspase8.is_internal = TRUE
Caspase9.is_internal = TRUE
CDH2.is_internal = TRUE
cFLAR.is_internal = TRUE
CHK1_2.is_internal = TRUE
COX4I2.is_internal = TRUE
CyclinB.is_internal = TRUE
CyclinD.is_internal = TRUE
CytoC.is_internal = TRUE
DAXX.is_internal = TRUE
DNA_Damage.is_internal = TRUE
DNA_Repair.is_internal = TRUE
Dsh.is_internal = TRUE
E2F1.is_internal = TRUE
eEF2.is_internal = TRUE
eEF2K.is_internal = TRUE
EGF.is_internal = TRUE
EGFR.is_internal = TRUE
EMT.is_internal = TRUE
EP300.is_internal = TRUE
ERG.is_internal = TRUE
ERK.is_internal = TRUE
ETS1.is_internal = TRUE
ETV1.is_internal = TRUE
EZH2.is_internal = TRUE
E_cadherin.is_internal = TRUE
FADD.is_internal = TRUE
FGF.is_internal = TRUE
FGFR3.is_internal = TRUE
FOS.is_internal = TRUE
FOXA1.is_internal = TRUE
FOXO.is_internal = TRUE
FRS2.is_internal = TRUE
fused_event.is_internal = TRUE
GADD45.is_internal = TRUE
GLI.is_internal = TRUE
GLUT1.is_internal = TRUE
Glycolysis.is_internal = TRUE
GSH.is_internal = TRUE
GSK3.is_internal = TRUE
HIF1.is_internal = TRUE
HSPs.is_internal = TRUE
Hypermethylation.is_internal = TRUE
Hypoxia.is_internal = TRUE
IDH1.is_internal = TRUE
IKK.is_internal = TRUE
Invasion.is_internal = TRUE
JNK.is_internal = TRUE
JUN.is_internal = TRUE
Lactic_acid.is_internal = TRUE
LDHA.is_internal = TRUE
MAP3K1_3.is_internal = TRUE
MDM2.is_internal = TRUE
MED12.is_internal = TRUE
MEK1_2.is_internal = TRUE
Metastasis.is_internal = TRUE
Migration.is_internal = TRUE
mTORC1.is_internal = TRUE
mTORC2.is_internal = TRUE
MXI1.is_internal = TRUE
MYC.is_internal = TRUE
MYC_MAX.is_internal = TRUE
NCOA3.is_internal = TRUE
NCOR1.is_internal = TRUE
NCOR2.is_internal = TRUE
NF1.is_internal = TRUE
NF_kB.is_internal = TRUE
NKX3_1.is_internal = TRUE
Nutrients.is_internal = TRUE
p14ARF.is_internal = TRUE
p15.is_internal = TRUE
p21.is_internal = TRUE
p38.is_internal = TRUE
p53.is_internal = TRUE
p70S6kab.is_internal = TRUE
p90RSK.is_internal = TRUE
PDK1.is_internal = TRUE
PHDs.is_internal = TRUE
PI3K.is_internal = TRUE
PIP3.is_internal = TRUE
PKC.is_internal = TRUE
Proliferation.is_internal = FALSE
PTCH1.is_internal = TRUE
PTEN.is_internal = TRUE
Quiescence.is_internal = FALSE
RAF.is_internal = TRUE
RAGS.is_internal = TRUE
RAS.is_internal = TRUE
RB1.is_internal = TRUE
Rheb.is_internal = TRUE
ROS.is_internal = TRUE
RTK.is_internal = TRUE
RUNX2.is_internal = TRUE
SHH.is_internal = TRUE
Slug.is_internal = TRUE
SMAD.is_internal = TRUE
SMO.is_internal = TRUE
Snail.is_internal = TRUE
SPOP.is_internal = TRUE
TAK1.is_internal = TRUE
TCF.is_internal = TRUE
TERT.is_internal = TRUE
TGFb.is_internal = TRUE
TGFBR.is_internal = TRUE
TNFalpha.is_internal = TRUE
TSC1_2.is_internal = TRUE
TWIST1.is_internal = TRUE
VEGF.is_internal = TRUE
VHL.is_internal = TRUE
WNT.is_internal = TRUE
YWHAZ.is_internal = TRUE
ZBTB17.is_internal = TRUE
[Acidosis].istate = 0.5[1], 0.5[0]
[Androgen].istate = 0.5[1], 0.5[0]
[Carcinogen].istate = 0.5[1], 0.5[0]
[Hypoxia].istate = 0.5[1], 0.5[0]
[Nutrients].istate = 0.5[1], 0.5[0]
[AKT].istate = 0.36023[1], 0.63977[0]
[AMP_ATP].istate = 0.82258[1], 0.17742000000000002[0]
[AMPK].istate = 0.53391[1], 0.46609[0]
[APAF1].istate = 0.872[1], 0.128[0]
[AR].istate = 0.85578[1], 0.14422000000000001[0]
[ATM].istate = 0.92328[1], 0.07672000000000001[0]
[ATR].istate = 0.85768[1], 0.14232[0]
[AXIN1].istate = 0.23992[1], 0.76008[0]
[BAD].istate = 0.09904[1], 0.90096[0]
[Bak].istate = 0.80016[1], 0.19984000000000002[0]
[BAX].istate = 0.30558[1], 0.69442[0]
[Bcl_XL].istate = 0.08045[1], 0.91955[0]
[BCL2].istate = 0.23692[1], 0.76308[0]
[beta_catenin].istate = 0.70983[1], 0.29017000000000004[0]
[BIRC5].istate = 0.82366[1], 0.17634000000000005[0]
[BRCA1].istate = 0.9024[1], 0.09760000000000002[0]
[BRCA2].istate = 0.89018[1], 0.10982000000000003[0]
[Caspase8].istate = 0.02207[1], 0.97793[0]
[Caspase9].istate = 0.19727[1], 0.8027299999999999[0]
[CDH2].istate = 0.9316[1], 0.06840000000000002[0]
[cFLAR].istate = 0.64181[1], 0.35819[0]
[CHK1_2].istate = 0.7175[1], 0.2825[0]
[COX4I2].istate = 0.59432[1], 0.40568000000000004[0]
[CyclinD].istate = 0.31398[1], 0.6860200000000001[0]
[CytoC].istate = 0.88008[1], 0.11992000000000003[0]
[DAXX].istate = 0.21762[1], 0.78238[0]
[Dsh].istate = 0.21136[1], 0.78864[0]
[E_cadherin].istate = 0.4337[1], 0.5663[0]
[E2F1].istate = 0.80729[1], 0.19271000000000005[0]
[eEF2].istate = 0.85639[1], 0.14361000000000002[0]
[eEF2K].istate = 0.7804[1], 0.21960000000000002[0]
[EGF].istate = 0.10311[1], 0.89689[0]
[EGFR].istate = 0.41356[1], 0.5864400000000001[0]
[EP300].istate = 0.87969[1], 0.12031000000000003[0]
[ERK].istate = 0.63134[1], 0.36866[0]
[ETS1].istate = 0.69676[1], 0.30323999999999995[0]
[ETV1].istate = 0.21759[1], 0.78241[0]
[EZH2].istate = 0.85421[1], 0.14578999999999998[0]
[FADD].istate = 0.1718[1], 0.8282[0]
[FGF].istate = 0.24771[1], 0.75229[0]
[FGFR3].istate = 0.00857[1], 0.99143[0]
[FOS].istate = 0.5267[1], 0.47330000000000005[0]
[FRS2].istate = 0.81781[1], 0.18218999999999996[0]
[GADD45].istate = 0.33461[1], 0.6653899999999999[0]
[GLI].istate = 0.36466[1], 0.63534[0]
[GLUT1].istate = 0.17375[1], 0.82625[0]
[GSH].istate = 0.50932[1], 0.49068[0]
[GSK3].istate = 0.61467[1], 0.38532999999999995[0]
[HIF1].istate = 0.82586[1], 0.17413999999999996[0]
[HSPs].istate = 0.30686[1], 0.69314[0]
[IDH1].istate = 0.74788[1], 0.25212[0]
[IKK].istate = 0.62982[1], 0.37017999999999995[0]
[JNK].istate = 0.4294[1], 0.5706[0]
[JUN].istate = 0.19912[1], 0.80088[0]
[Lactic_acid].istate = 0.65857[1], 0.34143[0]
[LDHA].istate = 0.65857[1], 0.34143[0]
[MAP3K1_3].istate = 0.55041[1], 0.44959000000000005[0]
[MDM2].istate = 0.92549[1], 0.07450999999999997[0]
[MED12].istate = 0.6791[1], 0.32089999999999996[0]
[MEK1_2].istate = 0.29869[1], 0.70131[0]
[ZBTB17].istate = 0.14941[1], 0.85059[0]
[mTORC1].istate = 0.50349[1], 0.49651[0]
[MXI1].istate = 0.66732[1], 0.33268[0]
[MYC].istate = 0.88018[1], 0.11982000000000004[0]
[MYC_MAX].istate = 0.51078[1], 0.48922[0]
[NCOA3].istate = 0.43979[1], 0.56021[0]
[NCOR1].istate = 0.88164[1], 0.11836000000000002[0]
[NCOR2].istate = 0.52061[1], 0.47939[0]
[NF_kB].istate = 0.33649[1], 0.66351[0]
[NF1].istate = 0.83063[1], 0.16937000000000002[0]
[p21].istate = 0.48003[1], 0.51997[0]
[p38].istate = 0.54009[1], 0.45991000000000004[0]
[p53].istate = 0.89998[1], 0.10002[0]
[p70S6kab].istate = 0.5678[1], 0.43220000000000003[0]
[p90RSK].istate = 0.27228[1], 0.7277199999999999[0]
[PDK1].istate = 0.93357[1], 0.06642999999999999[0]
[PHDs].istate = 0.40063[1], 0.59937[0]
[PI3K].istate = 0.56785[1], 0.43215000000000003[0]
[PIP3].istate = 0.76276[1], 0.23724[0]
[PKC].istate = 0.44579[1], 0.55421[0]
[PTCH1].istate = 0.58393[1], 0.41607000000000005[0]
[PTEN].istate = 0.69308[1], 0.30691999999999997[0]
[RAF].istate = 0.41285[1], 0.5871500000000001[0]
[RAGS].istate = 0.23682[1], 0.76318[0]
[RAS].istate = 0.7182[1], 0.28180000000000005[0]
[Rheb].istate = 0.1373[1], 0.8627[0]
[ROS].istate = 0.37927[1], 0.62073[0]
[RUNX2].istate = 0.07319[1], 0.92681[0]
[SHH].istate = 0.60009[1], 0.39991[0]
[Slug].istate = 0.22322[1], 0.77678[0]
[SMAD].istate = 0.53627[1], 0.46373[0]
[SMO].istate = 0.01445[1], 0.98555[0]
[Snail].istate = 0.64001[1], 0.35999000000000003[0]
[SPOP].istate = 0.57228[1], 0.42772[0]
[TAK1].istate = 0.81716[1], 0.18284[0]
[TCF].istate = 0.27988[1], 0.72012[0]
[TERT].istate = 0.71104[1], 0.28896[0]
[TGFb].istate = 0.33466[1], 0.66534[0]
[TGFBR].istate = 0.42166[1], 0.5783400000000001[0]
[TSC1_2].istate = 0.60768[1], 0.39232[0]
[TWIST1].istate = 0.23293[1], 0.76707[0]
[VEGF].istate = 0.32167[1], 0.67833[0]
[VHL].istate = 0.88848[1], 0.11151999999999995[0]
[WNT].istate = 0.26867[1], 0.73133[0]
[YWHAZ].istate = 0.52973[1], 0.47026999999999997[0]
[CyclinB].istate=0[1], 1[0]
[ERG].istate=0[1], 1[0]
[FOXA1].istate=1[1], 0[1]
[FOXO].istate=0[1], 1[0]
[fused_event].istate=0[1], 1[0]
[mTORC2].istate=0[1], 1[0]
[NKX3_1].istate=0[1], 1[0]
[p14ARF].istate=0[1], 1[0]
[p15].istate=0[1], 1[0]
[RB1].istate=0[1], 1[0]
[RTK].istate=0[1], 1[0]
[TNFalpha].istate=0[1], 1[0]
