# Supplementary material for: Patient-specific Boolean models of signalling networks guide personalised treatments
Source: eLife. 2022 Feb 15;11:e72626. doi: 10.7554/eLife.72626 (PMC9018074; doi:10.7554/eLife.72626)
Supplement: Supplementary file 3. [file elife-72626-supp3.zip › SuppFile 3 TCGA model files/TCGA_mutCNA_RNA_models/PC_20191219_TCGA_mutCNA_RNA_162.cfg]

$u_Acidosis = 1
$d_Acidosis = 1
$u_AKT=0.3271
$d_AKT=3.05717
$u_AMP_ATP=2.77769
$d_AMP_ATP=0.36001
$u_AMPK=0.45588
$d_AMPK=2.19356
$u_Androgen = 1
$d_Androgen = 1
$u_Angiogenesis = 1
$d_Angiogenesis = 1
$u_Apoptosis = 1
$d_Apoptosis = 1
$u_AR=1.0
$d_AR=1.0
$u_AR_ERG = 1
$d_AR_ERG = 1
$u_ATM=1.42923
$d_ATM=0.69968
$u_ATR=0.7475
$d_ATR=1.33779
$u_AXIN1=0.4527
$d_AXIN1=2.20897
$u_BAD=0.46659
$d_BAD=2.14321
$u_Bak=0.16061
$d_Bak=6.22626
$u_BAX=0.13225
$d_BAX=7.56144
$u_BCL2=11.37705
$d_BCL2=0.0879
$u_Bcl_XL=1.11915
$d_Bcl_XL=0.89354
$u_beta_catenin=4.95427
$d_beta_catenin=0.20185
$u_BIRC5=0.02756
$d_BIRC5=36.28447
$u_BMP2 = 1
$d_BMP2 = 1
$u_BRCA1=0.56314
$d_BRCA1=1.77576
$u_BRCA2=1.08624
$d_BRCA2=0.92061
$u_Carcinogen = 1
$d_Carcinogen = 1
$u_Caspase3 = 1
$d_Caspase3 = 1
$u_Caspase8=0.11313
$d_Caspase8=8.83939
$u_Caspase9=12.10224
$d_Caspase9=0.08263
$u_CDH2=1.97996
$d_CDH2=0.50506
$u_cFLAR=0.7863
$d_cFLAR=1.27178
$u_CHK1_2=0.32769
$d_CHK1_2=3.05166
$u_COX4I2=3.65311
$d_COX4I2=0.27374
$u_CyclinB=0.05293
$d_CyclinB=18.89288
$u_CyclinD=4.51165
$d_CyclinD=0.22165
$u_CytoC=0.04043
$d_CytoC=24.73411
$u_APAF1=0.83622
$d_APAF1=1.19586
$u_DAXX=0.31545
$d_DAXX=3.17007
$u_DNA_Damage = 1
$d_DNA_Damage = 1
$u_DNA_Repair = 1
$d_DNA_Repair = 1
$u_Dsh=0.92962
$d_Dsh=1.07571
$u_E2F1=0.13307
$d_E2F1=7.51484
$u_E_cadherin=1.32822
$d_E_cadherin=0.75289
$u_eEF2=0.05212
$d_eEF2=19.18649
$u_eEF2K=13.99377
$d_eEF2K=0.07146
$u_EMT = 1
$d_EMT = 1
$u_EP300=0.69083
$d_EP300=1.44753
$u_ERG=0.01
$d_ERG=100.0
$u_ERK=1.68025
$d_ERK=0.59515
$u_ETS1=14.04429
$d_ETS1=0.0712
$u_ETV1=1.03285
$d_ETV1=0.96819
$u_EZH2=0.03157
$d_EZH2=31.67564
$u_FADD=4.66154
$d_FADD=0.21452
$u_FOS=3.75197
$d_FOS=0.26653
$u_JUN=10.51205
$d_JUN=0.09513
$u_FOXA1=0.05024
$d_FOXA1=19.90446
$u_FOXO=6.84532
$d_FOXO=0.14609
$u_EGF=4.78389
$d_EGF=0.20903
$u_EGFR=10.89628
$d_EGFR=0.09177
$u_FGF=0.72896
$d_FGF=1.37182
$u_FGFR3=1.4497
$d_FGFR3=0.6898
$u_FRS2=0.88758
$d_FRS2=1.12666
$u_GADD45=4.72197
$d_GADD45=0.21178
$u_GLI=3.64196
$d_GLI=0.27458
$u_GLUT1=0.09324
$d_GLUT1=10.72501
$u_Glycolysis = 1
$d_Glycolysis = 1
$u_GSH=1.56202
$d_GSH=0.6402
$u_GSK3=0.16305
$d_GSK3=6.13309
$u_HIF1=7.42313
$d_HIF1=0.13471
$u_HSPs=0.24144
$d_HSPs=4.14182
$u_Hypermethylation = 1
$d_Hypermethylation = 1
$u_Hypoxia = 1
$d_Hypoxia = 1
$u_IDH1=1.55735
$d_IDH1=0.64212
$u_Invasion = 1
$d_Invasion = 1
$u_IKK=3.16316
$d_IKK=0.31614
$u_JNK=0.44744
$d_JNK=2.23494
$u_Lactic_acid=0.2791
$d_Lactic_acid=3.58295
$u_LDHA=0.2791
$d_LDHA=3.58295
$u_MAP3K1_3=4.06196
$d_MAP3K1_3=0.24619
$u_MDM2=2.07536
$d_MDM2=0.48184
$u_MED12=0.78532
$d_MED12=1.27337
$u_MEK1_2=0.5071
$d_MEK1_2=1.972
$u_Metastasis = 1
$d_Metastasis = 1
$u_Migration = 1
$d_Migration = 1
$u_mTORC1=0.88838
$d_mTORC1=1.12564
$u_mTORC2=1.1466
$d_mTORC2=0.87214
$u_MXI1=2.43367
$d_MXI1=0.4109
$u_MYC=0.0699
$d_MYC=14.30615
$u_MYC_MAX=0.75491
$d_MYC_MAX=1.32466
$u_NCOA3=1.0192
$d_NCOA3=0.98116
$u_NCOR1=1.40088
$d_NCOR1=0.71384
$u_NCOR2=11.16636
$d_NCOR2=0.08955
$u_NF1=2.50765
$d_NF1=0.39878
$u_NF_kB=0.86629
$d_NF_kB=1.15435
$u_NKX3_1=0.88215
$d_NKX3_1=1.13359
$u_Nutrients = 1
$d_Nutrients = 1
$u_p14ARF=0.0581
$d_p14ARF=17.2117
$u_p15=0.90415
$d_p15=1.10601
$u_p21=0.45245
$d_p21=2.21019
$u_p38=4.52134
$d_p38=0.22117
$u_p53=0.16691
$d_p53=5.99125
$u_p70S6kab=0.61844
$d_p70S6kab=1.61697
$u_p90RSK=0.21836
$d_p90RSK=4.57959
$u_PDK1=0.09014
$d_PDK1=11.09385
$u_PHDs=1.85109
$d_PHDs=0.54022
$u_PI3K=3.03266
$d_PI3K=0.32974
$u_PIP3=1.34408
$d_PIP3=0.744
$u_PKC=2.47448
$d_PKC=0.40413
$u_Proliferation = 1
$d_Proliferation = 1
$u_PTCH1=2.49655
$d_PTCH1=0.40055
$u_PTEN=5.39009
$d_PTEN=0.18553
$u_Quiescence = 1
$d_Quiescence = 1
$u_RAF=1.04535
$d_RAF=0.95662
$u_RAGS=0.41392
$d_RAGS=2.41593
$u_RAS=0.87579
$d_RAS=1.14183
$u_RB1=2.04237
$d_RB1=0.48963
$u_Rheb=1.97309
$d_Rheb=0.50682
$u_ROS=0.23638
$d_ROS=4.23048
$u_RTK=3.22714
$d_RTK=0.30987
$u_RUNX2=13.12937
$d_RUNX2=0.07617
$u_SHH=1.7633
$d_SHH=0.56712
$u_Slug=63.28182
$d_Slug=0.0158
$u_SMAD=3.56155
$d_SMAD=0.28078
$u_SMO=0.89536
$d_SMO=1.11687
$u_Snail=0.59398
$d_Snail=1.68356
$u_SPOP=16.73883
$d_SPOP=0.05974
$u_TAK1=6.62663
$d_TAK1=0.15091
$u_TCF=5.84573
$d_TCF=0.17107
$u_TERT=0.04829
$d_TERT=20.70822
$u_TGFb=10.35764
$d_TGFb=0.09655
$u_TGFBR=8.14672
$d_TGFBR=0.12275
$u_fused_event = 1
$d_fused_event = 1
$u_TNFalpha=2.27963
$d_TNFalpha=0.43867
$u_TSC1_2=0.52708
$d_TSC1_2=1.89725
$u_TWIST1=0.02329
$d_TWIST1=42.93688
$u_VEGF=2.33719
$d_VEGF=0.42786
$u_VHL=3.50539
$d_VHL=0.28527
$u_WNT=2.0764
$d_WNT=0.4816
$u_YWHAZ=0.07131
$d_YWHAZ=14.02328
$u_ZBTB17=0.76508
$d_ZBTB17=1.30705
discrete_time = 0
use_physrandgen = FALSE
seed_pseudorandom = 100
// sample_count = 500000
sample_count = 5000
max_time = 50
//time_tick = 0.01
time_tick = 0.1
thread_count = 1
statdist_traj_count = 100
statdist_cluster_threshold = 0.9
display_traj = 0
statdist_similarity_cache_max_size = 20000
//artificial nodes istate should be null
fused_event.istate=0
AR_ERG.istate=0	Acidosis.is_internal = TRUE
AKT.is_internal = TRUE
AMPK.is_internal = TRUE
AMP_ATP.is_internal = TRUE
Androgen.is_internal = TRUE
Angiogenesis.is_internal = TRUE
APAF1.is_internal = TRUE
Apoptosis.is_internal = FALSE
AR.is_internal = TRUE
AR_ERG.is_internal = TRUE
ATM.is_internal = TRUE
ATR.is_internal = TRUE
AXIN1.is_internal = TRUE
BAD.is_internal = TRUE
Bak.is_internal = TRUE
BAX.is_internal = TRUE
BCL2.is_internal = TRUE
Bcl_XL.is_internal = TRUE
beta_catenin.is_internal = TRUE
BIRC5.is_internal = TRUE
BMP2.is_internal = TRUE
BRCA1.is_internal = TRUE
BRCA2.is_internal = TRUE
Carcinogen.is_internal = TRUE
Caspase3.is_internal = TRUE
Caspase8.is_internal = TRUE
Caspase9.is_internal = TRUE
CDH2.is_internal = TRUE
cFLAR.is_internal = TRUE
CHK1_2.is_internal = TRUE
COX4I2.is_internal = TRUE
CyclinB.is_internal = TRUE
CyclinD.is_internal = TRUE
CytoC.is_internal = TRUE
DAXX.is_internal = TRUE
DNA_Damage.is_internal = TRUE
DNA_Repair.is_internal = TRUE
Dsh.is_internal = TRUE
E2F1.is_internal = TRUE
eEF2.is_internal = TRUE
eEF2K.is_internal = TRUE
EGF.is_internal = TRUE
EGFR.is_internal = TRUE
EMT.is_internal = TRUE
EP300.is_internal = TRUE
ERG.is_internal = TRUE
ERK.is_internal = TRUE
ETS1.is_internal = TRUE
ETV1.is_internal = TRUE
EZH2.is_internal = TRUE
E_cadherin.is_internal = TRUE
FADD.is_internal = TRUE
FGF.is_internal = TRUE
FGFR3.is_internal = TRUE
FOS.is_internal = TRUE
FOXA1.is_internal = TRUE
FOXO.is_internal = TRUE
FRS2.is_internal = TRUE
fused_event.is_internal = TRUE
GADD45.is_internal = TRUE
GLI.is_internal = TRUE
GLUT1.is_internal = TRUE
Glycolysis.is_internal = TRUE
GSH.is_internal = TRUE
GSK3.is_internal = TRUE
HIF1.is_internal = TRUE
HSPs.is_internal = TRUE
Hypermethylation.is_internal = TRUE
Hypoxia.is_internal = TRUE
IDH1.is_internal = TRUE
IKK.is_internal = TRUE
Invasion.is_internal = TRUE
JNK.is_internal = TRUE
JUN.is_internal = TRUE
Lactic_acid.is_internal = TRUE
LDHA.is_internal = TRUE
MAP3K1_3.is_internal = TRUE
MDM2.is_internal = TRUE
MED12.is_internal = TRUE
MEK1_2.is_internal = TRUE
Metastasis.is_internal = TRUE
Migration.is_internal = TRUE
mTORC1.is_internal = TRUE
mTORC2.is_internal = TRUE
MXI1.is_internal = TRUE
MYC.is_internal = TRUE
MYC_MAX.is_internal = TRUE
NCOA3.is_internal = TRUE
NCOR1.is_internal = TRUE
NCOR2.is_internal = TRUE
NF1.is_internal = TRUE
NF_kB.is_internal = TRUE
NKX3_1.is_internal = TRUE
Nutrients.is_internal = TRUE
p14ARF.is_internal = TRUE
p15.is_internal = TRUE
p21.is_internal = TRUE
p38.is_internal = TRUE
p53.is_internal = TRUE
p70S6kab.is_internal = TRUE
p90RSK.is_internal = TRUE
PDK1.is_internal = TRUE
PHDs.is_internal = TRUE
PI3K.is_internal = TRUE
PIP3.is_internal = TRUE
PKC.is_internal = TRUE
Proliferation.is_internal = FALSE
PTCH1.is_internal = TRUE
PTEN.is_internal = TRUE
Quiescence.is_internal = FALSE
RAF.is_internal = TRUE
RAGS.is_internal = TRUE
RAS.is_internal = TRUE
RB1.is_internal = TRUE
Rheb.is_internal = TRUE
ROS.is_internal = TRUE
RTK.is_internal = TRUE
RUNX2.is_internal = TRUE
SHH.is_internal = TRUE
Slug.is_internal = TRUE
SMAD.is_internal = TRUE
SMO.is_internal = TRUE
Snail.is_internal = TRUE
SPOP.is_internal = TRUE
TAK1.is_internal = TRUE
TCF.is_internal = TRUE
TERT.is_internal = TRUE
TGFb.is_internal = TRUE
TGFBR.is_internal = TRUE
TNFalpha.is_internal = TRUE
TSC1_2.is_internal = TRUE
TWIST1.is_internal = TRUE
VEGF.is_internal = TRUE
VHL.is_internal = TRUE
WNT.is_internal = TRUE
YWHAZ.is_internal = TRUE
ZBTB17.is_internal = TRUE
[Acidosis].istate = 0.5[1], 0.5[0]
[Androgen].istate = 0.5[1], 0.5[0]
[Carcinogen].istate = 0.5[1], 0.5[0]
[Hypoxia].istate = 0.5[1], 0.5[0]
[Nutrients].istate = 0.5[1], 0.5[0]
[AKT].istate = 0.37867[1], 0.6213299999999999[0]
[AMP_ATP].istate = 0.61092[1], 0.38908[0]
[AMPK].istate = 0.41471[1], 0.58529[0]
[APAF1].istate = 0.48058[1], 0.51942[0]
[AR].istate = 0.5[1], 0.5[0]
[ATM].istate = 0.53878[1], 0.46121999999999996[0]
[ATR].istate = 0.4684[1], 0.5316000000000001[0]
[AXIN1].istate = 0.41395[1], 0.58605[0]
[BAD].istate = 0.41723[1], 0.58277[0]
[Bak].istate = 0.30144[1], 0.6985600000000001[0]
[BAX].istate = 0.28035[1], 0.71965[0]
[Bcl_XL].istate = 0.51222[1], 0.48778[0]
[BCL2].istate = 0.76401[1], 0.23599000000000003[0]
[beta_catenin].istate = 0.67374[1], 0.32626[0]
[BIRC5].istate = 0.11007[1], 0.88993[0]
[BRCA1].istate = 0.43765[1], 0.56235[0]
[BRCA2].istate = 0.50898[1], 0.49102[0]
[Caspase8].istate = 0.2634[1], 0.7365999999999999[0]
[Caspase9].istate = 0.77072[1], 0.22928000000000004[0]
[CDH2].istate = 0.57416[1], 0.42584[0]
[cFLAR].istate = 0.4739[1], 0.5261[0]
[CHK1_2].istate = 0.37887[1], 0.62113[0]
[COX4I2].istate = 0.64067[1], 0.35933000000000004[0]
[CyclinB].istate = 0.18093[1], 0.81907[0]
[CyclinD].istate = 0.66358[1], 0.33642000000000005[0]
[CytoC].istate = 0.15167[1], 0.84833[0]
[DAXX].istate = 0.37473[1], 0.62527[0]
[Dsh].istate = 0.49208[1], 0.5079199999999999[0]
[E_cadherin].istate = 0.53082[1], 0.46918000000000004[0]
[E2F1].istate = 0.28102[1], 0.71898[0]
[eEF2].istate = 0.17926[1], 0.82074[0]
[eEF2K].istate = 0.78648[1], 0.21352000000000004[0]
[EGF].istate = 0.66995[1], 0.33004999999999995[0]
[EGFR].istate = 0.75932[1], 0.24068[0]
[EP300].istate = 0.45984[1], 0.54016[0]
[ERG].istate = 1e-05[1], 0.99999[0]
[ERK].istate = 0.55634[1], 0.44366000000000005[0]
[ETS1].istate = 0.78687[1], 0.21313000000000004[0]
[ETV1].istate = 0.50351[1], 0.49649[0]
[EZH2].istate = 0.12483[1], 0.87517[0]
[FADD].istate = 0.66713[1], 0.33287[0]
[FGF].istate = 0.46568[1], 0.53432[0]
[FGFR3].istate = 0.54032[1], 0.45968[0]
[FOS].istate = 0.64356[1], 0.35644[0]
[FOXA1].istate = 0.17527[1], 0.82473[0]
[FOXO].istate = 0.70885[1], 0.29115[0]
[FRS2].istate = 0.48705[1], 0.51295[0]
[GADD45].istate = 0.66853[1], 0.33147000000000004[0]
[GLI].istate = 0.64033[1], 0.35967000000000005[0]
[GLUT1].istate = 0.2424[1], 0.7576[0]
[GSH].istate = 0.54842[1], 0.45158[0]
[GSK3].istate = 0.30308[1], 0.69692[0]
[HIF1].istate = 0.71765[1], 0.28235[0]
[HSPs].istate = 0.3457[1], 0.6543[0]
[IDH1].istate = 0.5481[1], 0.45189999999999997[0]
[IKK].istate = 0.62503[1], 0.37497[0]
[JNK].istate = 0.41268[1], 0.5873200000000001[0]
[JUN].istate = 0.75542[1], 0.24458000000000002[0]
[Lactic_acid].istate = 0.36144[1], 0.63856[0]
[LDHA].istate = 0.36144[1], 0.63856[0]
[MAP3K1_3].istate = 0.65218[1], 0.34782[0]
[MDM2].istate = 0.57927[1], 0.42073000000000005[0]
[MED12].istate = 0.47376[1], 0.52624[0]
[MEK1_2].istate = 0.42627[1], 0.5737300000000001[0]
[ZBTB17].istate = 0.47093[1], 0.5290699999999999[0]
[mTORC1].istate = 0.48715[1], 0.51285[0]
[mTORC2].istate = 0.51485[1], 0.48514999999999997[0]
[MXI1].istate = 0.59657[1], 0.40342999999999996[0]
[MYC].istate = 0.21112[1], 0.78888[0]
[MYC_MAX].istate = 0.46947[1], 0.53053[0]
[NCOA3].istate = 0.50206[1], 0.49794000000000005[0]
[NCOR1].istate = 0.5366[1], 0.46340000000000003[0]
[NCOR2].istate = 0.76198[1], 0.23802[0]
[NF_kB].istate = 0.48442[1], 0.5155799999999999[0]
[NF1].istate = 0.59982[1], 0.40018[0]
[NKX3_1].istate = 0.48639[1], 0.51361[0]
[p14ARF].istate = 0.19104[1], 0.80896[0]
[p15].istate = 0.48906[1], 0.51094[0]
[p21].istate = 0.41389[1], 0.58611[0]
[p38].istate = 0.66382[1], 0.33618000000000003[0]
[p53].istate = 0.30562[1], 0.69438[0]
[p70S6kab].istate = 0.44782[1], 0.55218[0]
[p90RSK].istate = 0.33479[1], 0.6652100000000001[0]
[PDK1].istate = 0.23873[1], 0.76127[0]
[PHDs].istate = 0.56686[1], 0.43313999999999997[0]
[PI3K].istate = 0.62046[1], 0.37954[0]
[PIP3].istate = 0.53211[1], 0.46789000000000003[0]
[PKC].istate = 0.59837[1], 0.40163000000000004[0]
[PTCH1].istate = 0.59934[1], 0.40066[0]
[PTEN].istate = 0.6829[1], 0.31710000000000005[0]
[RAF].istate = 0.50481[1], 0.49519[0]
[RAGS].istate = 0.40423[1], 0.59577[0]
[RAS].istate = 0.4856[1], 0.5144[0]
[RB1].istate = 0.57753[1], 0.42247[0]
[Rheb].istate = 0.57379[1], 0.42621[0]
[ROS].istate = 0.3434[1], 0.6566000000000001[0]
[RTK].istate = 0.6272[1], 0.3728[0]
[RUNX2].istate = 0.77956[1], 0.22043999999999997[0]
[SHH].istate = 0.56158[1], 0.43842000000000003[0]
[Slug].istate = 0.95032[1], 0.049679999999999946[0]
[SMAD].istate = 0.63791[1], 0.36209[0]
[SMO].istate = 0.488[1], 0.512[0]
[Snail].istate = 0.44344[1], 0.5565599999999999[0]
[SPOP].istate = 0.80593[1], 0.19406999999999996[0]
[TAK1].istate = 0.70532[1], 0.29468000000000005[0]
[TCF].istate = 0.69171[1], 0.30828999999999995[0]
[TERT].istate = 0.17097[1], 0.8290299999999999[0]
[TGFb].istate = 0.75382[1], 0.24617999999999995[0]
[TGFBR].istate = 0.72775[1], 0.27225[0]
[TNFalpha].istate = 0.58947[1], 0.41052999999999995[0]
[TSC1_2].istate = 0.43047[1], 0.56953[0]
[TWIST1].istate = 0.09179[1], 0.90821[0]
[VEGF].istate = 0.59217[1], 0.40783[0]
[VHL].istate = 0.63618[1], 0.36382000000000003[0]
[WNT].istate = 0.57933[1], 0.42067[0]
[YWHAZ].istate = 0.21329[1], 0.78671[0]
