# Supplementary material for: Patient-specific Boolean models of signalling networks guide personalised treatments
Source: eLife. 2022 Feb 15;11:e72626. doi: 10.7554/eLife.72626 (PMC9018074; doi:10.7554/eLife.72626)
Supplement: Supplementary file 3. [file elife-72626-supp3.zip › SuppFile 3 TCGA model files/TCGA_mutCNA_RNA_models/PC_20191219_TCGA_mutCNA_RNA_163.cfg]

$u_Acidosis = 1
$d_Acidosis = 1
$u_AKT=0.29221
$d_AKT=0
$u_AMP_ATP=0.18014
$d_AMP_ATP=5.55124
$u_AMPK=0.69908
$d_AMPK=1.43045
$u_Androgen = 1
$d_Androgen = 1
$u_Angiogenesis = 1
$d_Angiogenesis = 1
$u_Apoptosis = 1
$d_Apoptosis = 1
$u_AR=0.93491
$d_AR=1.06962
$u_AR_ERG = 1
$d_AR_ERG = 1
$u_ATM=6.04699
$d_ATM=0.16537
$u_ATR=1.52181
$d_ATR=0.65711
$u_AXIN1=1.42197
$d_AXIN1=0.70325
$u_BAD=0.46509
$d_BAD=2.15012
$u_Bak=6.63266
$d_Bak=0.15077
$u_BAX=0.85986
$d_BAX=1.16298
$u_BCL2=0
$d_BCL2=1.17137
$u_Bcl_XL=2.28938
$d_Bcl_XL=0.4368
$u_beta_catenin=1.42302
$d_beta_catenin=0.70273
$u_BIRC5=23.77679
$d_BIRC5=0.04206
$u_BMP2 = 1
$d_BMP2 = 1
$u_BRCA1=3.77128
$d_BRCA1=0.26516
$u_BRCA2=11.52987
$d_BRCA2=0.08673
$u_Carcinogen = 1
$d_Carcinogen = 1
$u_Caspase3 = 1
$d_Caspase3 = 1
$u_Caspase8=3.69895
$d_Caspase8=0.27035
$u_Caspase9=1.01289
$d_Caspase9=0.98727
$u_CDH2=13.93928
$d_CDH2=0.07174
$u_cFLAR=4.73726
$d_cFLAR=0.21109
$u_CHK1_2=18.1591
$d_CHK1_2=0.05507
$u_COX4I2=0.92025
$d_COX4I2=1.08666
$u_CyclinB=2.50611
$d_CyclinB=0.39902
$u_CyclinD=4.09285
$d_CyclinD=0.24433
$u_CytoC=1.23347
$d_CytoC=0.81072
$u_APAF1=12.99298
$d_APAF1=0.07696
$u_DAXX=4.4129
$d_DAXX=0.22661
$u_DNA_Damage = 1
$d_DNA_Damage = 1
$u_DNA_Repair = 1
$d_DNA_Repair = 1
$u_Dsh=1.31843
$d_Dsh=0.75848
$u_E2F1=3.34289
$d_E2F1=0.29914
$u_E_cadherin=0.04112
$d_E_cadherin=24.31907
$u_eEF2=0.10623
$d_eEF2=9.41354
$u_eEF2K=2.51735
$d_eEF2K=0.39724
$u_EMT = 1
$d_EMT = 1
$u_EP300=0.5892
$d_EP300=1.69722
$u_ERG=0.01
$d_ERG=100.0
$u_ERK=0.80589
$d_ERK=1.24086
$u_ETS1=9.00561
$d_ETS1=0.11104
$u_ETV1=11.71844
$d_ETV1=0.08534
$u_EZH2=14.89789
$d_EZH2=0.06712
$u_FADD=4.89925
$d_FADD=0.20411
$u_FOS=1.19955
$d_FOS=0.83365
$u_JUN=0.28041
$d_JUN=3.56621
$u_FOXA1=0.37809
$d_FOXA1=0
$u_FOXO=0
$d_FOXO=4.95909
$u_EGF=11.87779
$d_EGF=0.08419
$u_EGFR=1.96015
$d_EGFR=0.51017
$u_FGF=0.8157
$d_FGF=1.22594
$u_FGFR3=2.31373
$d_FGFR3=0.4322
$u_FRS2=3.89187
$d_FRS2=0.25695
$u_GADD45=23.30079
$d_GADD45=0.04292
$u_GLI=1.86013
$d_GLI=0.5376
$u_GLUT1=6.19177
$d_GLUT1=0.1615
$u_Glycolysis = 1
$d_Glycolysis = 1
$u_GSH=0.1842
$d_GSH=5.42888
$u_GSK3=0.60079
$d_GSK3=1.66448
$u_HIF1=0.94677
$d_HIF1=1.05622
$u_HSPs=2.1115
$d_HSPs=0.4736
$u_Hypermethylation = 1
$d_Hypermethylation = 1
$u_Hypoxia = 1
$d_Hypoxia = 1
$u_IDH1=0.05955
$d_IDH1=16.79261
$u_Invasion = 1
$d_Invasion = 1
$u_IKK=3.56478
$d_IKK=0.28052
$u_JNK=0.94622
$d_JNK=1.05684
$u_Lactic_acid=8.71112
$d_Lactic_acid=0.1148
$u_LDHA=8.71112
$d_LDHA=0.1148
$u_MAP3K1_3=2.47824
$d_MAP3K1_3=0.40351
$u_MDM2=0.15804
$d_MDM2=6.32751
$u_MED12=0.15117
$d_MED12=6.61507
$u_MEK1_2=0.1065
$d_MEK1_2=9.38967
$u_Metastasis = 1
$d_Metastasis = 1
$u_Migration = 1
$d_Migration = 1
$u_mTORC1=0.50348
$d_mTORC1=1.98618
$u_mTORC2=0.55508
$d_mTORC2=1.80154
$u_MXI1=1.05033
$d_MXI1=0.95208
$u_MYC=1.32781
$d_MYC=0
$u_MYC_MAX=1.97634
$d_MYC_MAX=0
$u_NCOA3=0.24029
$d_NCOA3=4.16164
$u_NCOR1=0.27296
$d_NCOR1=3.66354
$u_NCOR2=0.02731
$d_NCOR2=36.61662
$u_NF1=0.77075
$d_NF1=1.29744
$u_NF_kB=2.70521
$d_NF_kB=0.36966
$u_NKX3_1=0.24387
$d_NKX3_1=4.10055
$u_Nutrients = 1
$d_Nutrients = 1
$u_p14ARF=3.6855
$d_p14ARF=0.27133
$u_p15=48.0991
$d_p15=0.02079
$u_p21=2.60719
$d_p21=0.38355
$u_p38=3.84953
$d_p38=0.25977
$u_p53=0
$d_p53=51.22951
$u_p70S6kab=1.56547
$d_p70S6kab=0.63879
$u_p90RSK=0.42192
$d_p90RSK=2.37012
$u_PDK1=0.55259
$d_PDK1=1.80966
$u_PHDs=0.83471
$d_PHDs=1.19802
$u_PI3K=1.00286
$d_PI3K=0.99715
$u_PIP3=6.21068
$d_PIP3=0.16101
$u_PKC=0
$d_PKC=1.41227
$u_Proliferation = 1
$d_Proliferation = 1
$u_PTCH1=0.97801
$d_PTCH1=1.02248
$u_PTEN=1.50628
$d_PTEN=0.66389
$u_Quiescence = 1
$d_Quiescence = 1
$u_RAF=0.44912
$d_RAF=2.22658
$u_RAGS=0.68696
$d_RAGS=1.45569
$u_RAS=3.5745
$d_RAS=0.27976
$u_RB1=2.50715
$d_RB1=0.39886
$u_Rheb=2.28186
$d_Rheb=0.43824
$u_ROS=21.7312
$d_ROS=0.04602
$u_RTK=0
$d_RTK=0.66948
$u_RUNX2=3.55164
$d_RUNX2=0.28156
$u_SHH=0.11518
$d_SHH=8.68206
$u_Slug=0.65238
$d_Slug=1.53285
$u_SMAD=0.98171
$d_SMAD=1.01863
$u_SMO=0.06648
$d_SMO=15.04212
$u_Snail=17.16611
$d_Snail=0.05825
$u_SPOP=0.07061
$d_SPOP=0
$u_TAK1=0
$d_TAK1=4.17101
$u_TCF=4.06882
$d_TCF=0.24577
$u_TERT=0.04829
$d_TERT=20.70822
$u_TGFb=6.15887
$d_TGFb=0.16237
$u_TGFBR=0
$d_TGFBR=0.12181
$u_fused_event = 1
$d_fused_event = 1
$u_TNFalpha=0
$d_TNFalpha=0.3257
$u_TSC1_2=0.35381
$d_TSC1_2=2.82638
$u_TWIST1=7.69146
$d_TWIST1=0.13001
$u_VEGF=0.98352
$d_VEGF=1.01676
$u_VHL=0.48695
$d_VHL=2.0536
$u_WNT=1.09154
$d_WNT=0.91614
$u_YWHAZ=15.19585
$d_YWHAZ=0.06581
$u_ZBTB17=1.09319
$d_ZBTB17=0.91475
discrete_time = 0
use_physrandgen = FALSE
seed_pseudorandom = 100
// sample_count = 500000
sample_count = 5000
max_time = 50
//time_tick = 0.01
time_tick = 0.1
thread_count = 1
statdist_traj_count = 100
statdist_cluster_threshold = 0.9
display_traj = 0
statdist_similarity_cache_max_size = 20000
//artificial nodes istate should be null
fused_event.istate=0
AR_ERG.istate=0	Acidosis.is_internal = TRUE
AKT.is_internal = TRUE
AMPK.is_internal = TRUE
AMP_ATP.is_internal = TRUE
Androgen.is_internal = TRUE
Angiogenesis.is_internal = TRUE
APAF1.is_internal = TRUE
Apoptosis.is_internal = FALSE
AR.is_internal = TRUE
AR_ERG.is_internal = TRUE
ATM.is_internal = TRUE
ATR.is_internal = TRUE
AXIN1.is_internal = TRUE
BAD.is_internal = TRUE
Bak.is_internal = TRUE
BAX.is_internal = TRUE
BCL2.is_internal = TRUE
Bcl_XL.is_internal = TRUE
beta_catenin.is_internal = TRUE
BIRC5.is_internal = TRUE
BMP2.is_internal = TRUE
BRCA1.is_internal = TRUE
BRCA2.is_internal = TRUE
Carcinogen.is_internal = TRUE
Caspase3.is_internal = TRUE
Caspase8.is_internal = TRUE
Caspase9.is_internal = TRUE
CDH2.is_internal = TRUE
cFLAR.is_internal = TRUE
CHK1_2.is_internal = TRUE
COX4I2.is_internal = TRUE
CyclinB.is_internal = TRUE
CyclinD.is_internal = TRUE
CytoC.is_internal = TRUE
DAXX.is_internal = TRUE
DNA_Damage.is_internal = TRUE
DNA_Repair.is_internal = TRUE
Dsh.is_internal = TRUE
E2F1.is_internal = TRUE
eEF2.is_internal = TRUE
eEF2K.is_internal = TRUE
EGF.is_internal = TRUE
EGFR.is_internal = TRUE
EMT.is_internal = TRUE
EP300.is_internal = TRUE
ERG.is_internal = TRUE
ERK.is_internal = TRUE
ETS1.is_internal = TRUE
ETV1.is_internal = TRUE
EZH2.is_internal = TRUE
E_cadherin.is_internal = TRUE
FADD.is_internal = TRUE
FGF.is_internal = TRUE
FGFR3.is_internal = TRUE
FOS.is_internal = TRUE
FOXA1.is_internal = TRUE
FOXO.is_internal = TRUE
FRS2.is_internal = TRUE
fused_event.is_internal = TRUE
GADD45.is_internal = TRUE
GLI.is_internal = TRUE
GLUT1.is_internal = TRUE
Glycolysis.is_internal = TRUE
GSH.is_internal = TRUE
GSK3.is_internal = TRUE
HIF1.is_internal = TRUE
HSPs.is_internal = TRUE
Hypermethylation.is_internal = TRUE
Hypoxia.is_internal = TRUE
IDH1.is_internal = TRUE
IKK.is_internal = TRUE
Invasion.is_internal = TRUE
JNK.is_internal = TRUE
JUN.is_internal = TRUE
Lactic_acid.is_internal = TRUE
LDHA.is_internal = TRUE
MAP3K1_3.is_internal = TRUE
MDM2.is_internal = TRUE
MED12.is_internal = TRUE
MEK1_2.is_internal = TRUE
Metastasis.is_internal = TRUE
Migration.is_internal = TRUE
mTORC1.is_internal = TRUE
mTORC2.is_internal = TRUE
MXI1.is_internal = TRUE
MYC.is_internal = TRUE
MYC_MAX.is_internal = TRUE
NCOA3.is_internal = TRUE
NCOR1.is_internal = TRUE
NCOR2.is_internal = TRUE
NF1.is_internal = TRUE
NF_kB.is_internal = TRUE
NKX3_1.is_internal = TRUE
Nutrients.is_internal = TRUE
p14ARF.is_internal = TRUE
p15.is_internal = TRUE
p21.is_internal = TRUE
p38.is_internal = TRUE
p53.is_internal = TRUE
p70S6kab.is_internal = TRUE
p90RSK.is_internal = TRUE
PDK1.is_internal = TRUE
PHDs.is_internal = TRUE
PI3K.is_internal = TRUE
PIP3.is_internal = TRUE
PKC.is_internal = TRUE
Proliferation.is_internal = FALSE
PTCH1.is_internal = TRUE
PTEN.is_internal = TRUE
Quiescence.is_internal = FALSE
RAF.is_internal = TRUE
RAGS.is_internal = TRUE
RAS.is_internal = TRUE
RB1.is_internal = TRUE
Rheb.is_internal = TRUE
ROS.is_internal = TRUE
RTK.is_internal = TRUE
RUNX2.is_internal = TRUE
SHH.is_internal = TRUE
Slug.is_internal = TRUE
SMAD.is_internal = TRUE
SMO.is_internal = TRUE
Snail.is_internal = TRUE
SPOP.is_internal = TRUE
TAK1.is_internal = TRUE
TCF.is_internal = TRUE
TERT.is_internal = TRUE
TGFb.is_internal = TRUE
TGFBR.is_internal = TRUE
TNFalpha.is_internal = TRUE
TSC1_2.is_internal = TRUE
TWIST1.is_internal = TRUE
VEGF.is_internal = TRUE
VHL.is_internal = TRUE
WNT.is_internal = TRUE
YWHAZ.is_internal = TRUE
ZBTB17.is_internal = TRUE
[Acidosis].istate = 0.5[1], 0.5[0]
[Androgen].istate = 0.5[1], 0.5[0]
[Carcinogen].istate = 0.5[1], 0.5[0]
[Hypoxia].istate = 0.5[1], 0.5[0]
[Nutrients].istate = 0.5[1], 0.5[0]
[AMP_ATP].istate = 0.3139[1], 0.6860999999999999[0]
[AMPK].istate = 0.46113[1], 0.53887[0]
[APAF1].istate = 0.77843[1], 0.22157000000000004[0]
[AR].istate = 0.49269[1], 0.5073099999999999[0]
[ATM].istate = 0.69538[1], 0.30462[0]
[ATR].istate = 0.54559[1], 0.45441[0]
[AXIN1].istate = 0.53822[1], 0.46177999999999997[0]
[BAD].istate = 0.41688[1], 0.5831200000000001[0]
[Bak].istate = 0.70542[1], 0.29457999999999995[0]
[BAX].istate = 0.48361[1], 0.51639[0]
[Bcl_XL].istate = 0.58993[1], 0.41007000000000005[0]
[beta_catenin].istate = 0.5383[1], 0.4617[0]
[BIRC5].istate = 0.84404[1], 0.15596[0]
[BRCA1].istate = 0.64412[1], 0.35588[0]
[BRCA2].istate = 0.76546[1], 0.23453999999999997[0]
[Caspase8].istate = 0.64202[1], 0.35797999999999996[0]
[Caspase9].istate = 0.50139[1], 0.49861[0]
[CDH2].istate = 0.78606[1], 0.21394000000000002[0]
[cFLAR].istate = 0.66888[1], 0.33111999999999997[0]
[CHK1_2].istate = 0.81477[1], 0.18523[0]
[COX4I2].istate = 0.49098[1], 0.50902[0]
[CyclinB].istate = 0.59975[1], 0.40025[0]
[CyclinD].istate = 0.65301[1], 0.34699[0]
[CytoC].istate = 0.52278[1], 0.47722[0]
[DAXX].istate = 0.66118[1], 0.33882[0]
[Dsh].istate = 0.53001[1], 0.46999[0]
[E_cadherin].istate = 0.15353[1], 0.8464700000000001[0]
[E2F1].istate = 0.63103[1], 0.36897[0]
[eEF2].istate = 0.25656[1], 0.74344[0]
[eEF2K].istate = 0.60024[1], 0.39976[0]
[EGF].istate = 0.76868[1], 0.23131999999999997[0]
[EGFR].istate = 0.57307[1], 0.42693000000000003[0]
[EP300].istate = 0.44256[1], 0.5574399999999999[0]
[ERG].istate = 2e-05[1], 0.99998[0]
[ERK].istate = 0.47657[1], 0.5234300000000001[0]
[ETS1].istate = 0.73863[1], 0.26137[0]
[ETV1].istate = 0.76722[1], 0.23278[0]
[EZH2].istate = 0.79328[1], 0.20672000000000001[0]
[FADD].istate = 0.67253[1], 0.32747000000000004[0]
[FGF].istate = 0.47788[1], 0.5221199999999999[0]
[FGFR3].istate = 0.59108[1], 0.40891999999999995[0]
[FOS].istate = 0.51975[1], 0.48024999999999995[0]
[FRS2].istate = 0.64754[1], 0.35246[0]
[GADD45].istate = 0.84184[1], 0.15815999999999997[0]
[GLI].istate = 0.56739[1], 0.43261000000000005[0]
[GLUT1].istate = 0.69795[1], 0.30205000000000004[0]
[GSH].istate = 0.31632[1], 0.6836800000000001[0]
[GSK3].istate = 0.44468[1], 0.55532[0]
[HIF1].istate = 0.49406[1], 0.5059400000000001[0]
[HSPs].istate = 0.58115[1], 0.41884999999999994[0]
[IDH1].istate = 0.19372[1], 0.80628[0]
[IKK].istate = 0.63801[1], 0.36199000000000003[0]
[JNK].istate = 0.494[1], 0.506[0]
[JUN].istate = 0.36195[1], 0.63805[0]
[Lactic_acid].istate = 0.73502[1], 0.26498[0]
[LDHA].istate = 0.73502[1], 0.26498[0]
[MAP3K1_3].istate = 0.59854[1], 0.40146000000000004[0]
[MDM2].istate = 0.29969[1], 0.70031[0]
[MED12].istate = 0.29487[1], 0.70513[0]
[MEK1_2].istate = 0.25684[1], 0.74316[0]
[ZBTB17].istate = 0.50967[1], 0.49033000000000004[0]
[mTORC1].istate = 0.4255[1], 0.5745[0]
[mTORC2].istate = 0.43609[1], 0.56391[0]
[MXI1].istate = 0.50533[1], 0.49467000000000005[0]
[NCOA3].istate = 0.34518[1], 0.65482[0]
[NCOR1].istate = 0.35903[1], 0.64097[0]
[NCOR2].istate = 0.10908[1], 0.89092[0]
[NF_kB].istate = 0.60805[1], 0.39195[0]
[NF1].istate = 0.47173[1], 0.52827[0]
[NKX3_1].istate = 0.34679[1], 0.6532100000000001[0]
[p14ARF].istate = 0.64162[1], 0.35838000000000003[0]
[p15].istate = 0.92053[1], 0.07947000000000004[0]
[p21].istate = 0.60404[1], 0.39596[0]
[p38].istate = 0.64635[1], 0.35365[0]
[p70S6kab].istate = 0.54866[1], 0.45133999999999996[0]
[p90RSK].istate = 0.40631[1], 0.59369[0]
[PDK1].istate = 0.4356[1], 0.5644[0]
[PHDs].istate = 0.48038[1], 0.51962[0]
[PI3K].istate = 0.50031[1], 0.49968999999999997[0]
[PIP3].istate = 0.69828[1], 0.30172[0]
[PTCH1].istate = 0.49759[1], 0.50241[0]
[PTEN].istate = 0.54448[1], 0.45552000000000004[0]
[RAF].istate = 0.41309[1], 0.58691[0]
[RAGS].istate = 0.45923[1], 0.54077[0]
[RAS].istate = 0.6383[1], 0.3617[0]
[RB1].istate = 0.5998[1], 0.4002[0]
[Rheb].istate = 0.58957[1], 0.41042999999999996[0]
[ROS].istate = 0.83427[1], 0.16573000000000004[0]
[RUNX2].istate = 0.63761[1], 0.36239[0]
[SHH].istate = 0.26535[1], 0.73465[0]
[Slug].istate = 0.45363[1], 0.54637[0]
[SMAD].istate = 0.498[1], 0.502[0]
[SMO].istate = 0.20568[1], 0.79432[0]
[Snail].istate = 0.80867[1], 0.19133[0]
[TCF].istate = 0.65237[1], 0.34763[0]
[TERT].istate = 0.17097[1], 0.8290299999999999[0]
[TGFb].istate = 0.69738[1], 0.30262[0]
[TSC1_2].istate = 0.38719[1], 0.6128100000000001[0]
[TWIST1].istate = 0.7215[1], 0.27849999999999997[0]
[VEGF].istate = 0.4982[1], 0.5018[0]
[VHL].istate = 0.42187[1], 0.57813[0]
[WNT].istate = 0.50951[1], 0.49049[0]
[YWHAZ].istate = 0.79543[1], 0.20457000000000003[0]
[AKT].istate=1[1], 0[1]
[BCL2].istate=0[1], 1[0]
[FOXA1].istate=1[1], 0[1]
[FOXO].istate=0[1], 1[0]
[MYC].istate=1[1], 0[1]
[MYC_MAX].istate=1[1], 0[1]
[p53].istate=0[1], 1[0]
[PKC].istate=0[1], 1[0]
[RTK].istate=0[1], 1[0]
[SPOP].istate=1[1], 0[1]
[TAK1].istate=0[1], 1[0]
[TGFBR].istate=0[1], 1[0]
[TNFalpha].istate=0[1], 1[0]
