# Supplementary material for: Patient-specific Boolean models of signalling networks guide personalised treatments
Source: eLife. 2022 Feb 15;11:e72626. doi: 10.7554/eLife.72626 (PMC9018074; doi:10.7554/eLife.72626)
Supplement: Supplementary file 3. [file elife-72626-supp3.zip › SuppFile 3 TCGA model files/TCGA_mutCNA_RNA_models/PC_20191219_TCGA_mutCNA_RNA_164.cfg]

$u_Acidosis = 1
$d_Acidosis = 1
$u_AKT=2.86385
$d_AKT=0.34918
$u_AMP_ATP=7.3911
$d_AMP_ATP=0.1353
$u_AMPK=0.38293
$d_AMPK=2.61144
$u_Androgen = 1
$d_Androgen = 1
$u_Angiogenesis = 1
$d_Angiogenesis = 1
$u_Apoptosis = 1
$d_Apoptosis = 1
$u_AR=0.60299
$d_AR=1.6584
$u_AR_ERG = 1
$d_AR_ERG = 1
$u_ATM=0.16896
$d_ATM=5.91856
$u_ATR=0.04381
$d_ATR=22.82584
$u_AXIN1=0.97742
$d_AXIN1=1.0231
$u_BAD=4.23529
$d_BAD=0.23611
$u_Bak=0.53366
$d_Bak=1.87385
$u_BAX=0.26019
$d_BAX=3.84335
$u_BCL2=1.2722
$d_BCL2=0.78604
$u_Bcl_XL=4.22369
$d_Bcl_XL=0.23676
$u_beta_catenin=0.67805
$d_beta_catenin=1.47482
$u_BIRC5=0.0395
$d_BIRC5=25.31646
$u_BMP2 = 1
$d_BMP2 = 1
$u_BRCA1=0.07994
$d_BRCA1=12.50938
$u_BRCA2=0.03429
$d_BRCA2=29.16302
$u_Carcinogen = 1
$d_Carcinogen = 1
$u_Caspase3 = 1
$d_Caspase3 = 1
$u_Caspase8=0.05584
$d_Caspase8=17.90831
$u_Caspase9=5.70815
$d_Caspase9=0.17519
$u_CDH2=1.11791
$d_CDH2=0.89453
$u_cFLAR=0.04374
$d_cFLAR=22.86237
$u_CHK1_2=0.26954
$d_CHK1_2=3.71002
$u_COX4I2=1.05835
$d_COX4I2=0.94487
$u_CyclinB=0.10082
$d_CyclinB=9.91867
$u_CyclinD=7.0526
$d_CyclinD=0.14179
$u_CytoC=0.16455
$d_CytoC=6.07718
$u_APAF1=0.03021
$d_APAF1=33.10162
$u_DAXX=0.42968
$d_DAXX=2.32731
$u_DNA_Damage = 1
$d_DNA_Damage = 1
$u_DNA_Repair = 1
$d_DNA_Repair = 1
$u_Dsh=2.85563
$d_Dsh=0.35019
$u_E2F1=0.06873
$d_E2F1=14.54969
$u_E_cadherin=1.90173
$d_E_cadherin=0.52584
$u_eEF2=0.69701
$d_eEF2=1.4347
$u_eEF2K=14.52915
$d_eEF2K=0.06883
$u_EMT = 1
$d_EMT = 1
$u_EP300=0.33437
$d_EP300=2.9907
$u_ERG=94.66198
$d_ERG=0.01056
$u_ERK=4.21572
$d_ERK=0.23721
$u_ETS1=0.82175
$d_ETS1=1.21692
$u_ETV1=4.27026
$d_ETV1=0.23418
$u_EZH2=0.01778
$d_EZH2=56.24297
$u_FADD=1.68997
$d_FADD=0.59173
$u_FOS=0.3265
$d_FOS=3.06279
$u_JUN=0.31294
$d_JUN=3.1955
$u_FOXA1=0.08535
$d_FOXA1=11.71646
$u_FOXO=9.19357
$d_FOXO=0.10877
$u_EGF=1.0435
$d_EGF=0.95831
$u_EGFR=0.92653
$d_EGFR=1.0793
$u_FGF=0.48974
$d_FGF=2.0419
$u_FGFR3=0.67869
$d_FGFR3=1.47343
$u_FRS2=0.19769
$d_FRS2=5.05842
$u_GADD45=1.01904
$d_GADD45=0.98132
$u_GLI=3.75335
$d_GLI=0.26643
$u_GLUT1=0.42972
$d_GLUT1=2.3271
$u_Glycolysis = 1
$d_Glycolysis = 1
$u_GSH=6.32773
$d_GSH=0.15803
$u_GSK3=1.40058
$d_GSK3=0.71399
$u_HIF1=0.22319
$d_HIF1=4.48049
$u_HSPs=0.47219
$d_HSPs=2.11779
$u_Hypermethylation = 1
$d_Hypermethylation = 1
$u_Hypoxia = 1
$d_Hypoxia = 1
$u_IDH1=1.17227
$d_IDH1=0.85305
$u_Invasion = 1
$d_Invasion = 1
$u_IKK=0.31502
$d_IKK=3.1744
$u_JNK=0.52161
$d_JNK=1.91714
$u_Lactic_acid=0.22735
$d_Lactic_acid=4.3985
$u_LDHA=0.22735
$d_LDHA=4.3985
$u_MAP3K1_3=0.36656
$d_MAP3K1_3=2.72807
$u_MDM2=0.47428
$d_MDM2=2.10846
$u_MED12=0.43099
$d_MED12=2.32024
$u_MEK1_2=1.70569
$d_MEK1_2=0.58627
$u_Metastasis = 1
$d_Metastasis = 1
$u_Migration = 1
$d_Migration = 1
$u_mTORC1=1.35693
$d_mTORC1=0.73696
$u_mTORC2=1.53826
$d_mTORC2=0.65009
$u_MXI1=10.34591
$d_MXI1=0.09666
$u_MYC=0.15703
$d_MYC=6.36821
$u_MYC_MAX=0.9616
$d_MYC_MAX=1.03993
$u_NCOA3=0.07361
$d_NCOA3=13.58511
$u_NCOR1=1.16374
$d_NCOR1=0.8593
$u_NCOR2=10.8846
$d_NCOR2=0.09187
$u_NF1=0.24482
$d_NF1=4.08463
$u_NF_kB=0.25207
$d_NF_kB=3.96715
$u_NKX3_1=3.97301
$d_NKX3_1=0.2517
$u_Nutrients = 1
$d_Nutrients = 1
$u_p14ARF=0.4658
$d_p14ARF=2.14684
$u_p15=0.4504
$d_p15=2.22025
$u_p21=1.47223
$d_p21=0.67924
$u_p38=0.13241
$d_p38=7.5523
$u_p53=3.45667
$d_p53=0.2893
$u_p70S6kab=0.70608
$d_p70S6kab=1.41627
$u_p90RSK=2.38336
$d_p90RSK=0.41958
$u_PDK1=0.21965
$d_PDK1=4.5527
$u_PHDs=3.39049
$d_PHDs=0.29494
$u_PI3K=0.49372
$d_PI3K=2.02544
$u_PIP3=0.10261
$d_PIP3=9.74564
$u_PKC=1.4442
$d_PKC=0.69242
$u_Proliferation = 1
$d_Proliferation = 1
$u_PTCH1=0.50915
$d_PTCH1=1.96406
$u_PTEN=0.72281
$d_PTEN=1.38349
$u_Quiescence = 1
$d_Quiescence = 1
$u_RAF=1.61331
$d_RAF=0.61984
$u_RAGS=0.15564
$d_RAGS=6.42508
$u_RAS=0.26892
$d_RAS=3.71858
$u_RB1=0.45029
$d_RB1=2.22079
$u_Rheb=2.19656
$d_Rheb=0.45526
$u_ROS=0.14451
$d_ROS=6.91994
$u_RTK=1.28457
$d_RTK=0.77847
$u_RUNX2=0.96391
$d_RUNX2=1.03744
$u_SHH=11.43192
$d_SHH=0.08747
$u_Slug=19.98918
$d_Slug=0.05003
$u_SMAD=2.9872
$d_SMAD=0.33476
$u_SMO=6.14236
$d_SMO=0.1628
$u_Snail=20.52043
$d_Snail=0.04873
$u_SPOP=21.02354
$d_SPOP=0.04757
$u_TAK1=0.41599
$d_TAK1=2.4039
$u_TCF=3.69325
$d_TCF=0.27076
$u_TERT=0.78138
$d_TERT=1.27979
$u_TGFb=6.80609
$d_TGFb=0.14693
$u_TGFBR=2.93214
$d_TGFBR=0.34105
$u_fused_event = 1
$d_fused_event = 1
$u_TNFalpha=0.75723
$d_TNFalpha=1.3206
$u_TSC1_2=0.44047
$d_TSC1_2=2.2703
$u_TWIST1=0.50902
$d_TWIST1=1.96456
$u_VEGF=3.56913
$d_VEGF=0.28018
$u_VHL=0.27194
$d_VHL=3.67728
$u_WNT=2.57696
$d_WNT=0.38805
$u_YWHAZ=0.77169
$d_YWHAZ=1.29586
$u_ZBTB17=1.74473
$d_ZBTB17=0.57315
discrete_time = 0
use_physrandgen = FALSE
seed_pseudorandom = 100
// sample_count = 500000
sample_count = 5000
max_time = 50
//time_tick = 0.01
time_tick = 0.1
thread_count = 1
statdist_traj_count = 100
statdist_cluster_threshold = 0.9
display_traj = 0
statdist_similarity_cache_max_size = 20000
//artificial nodes istate should be null
fused_event.istate=0
AR_ERG.istate=0	Acidosis.is_internal = TRUE
AKT.is_internal = TRUE
AMPK.is_internal = TRUE
AMP_ATP.is_internal = TRUE
Androgen.is_internal = TRUE
Angiogenesis.is_internal = TRUE
APAF1.is_internal = TRUE
Apoptosis.is_internal = FALSE
AR.is_internal = TRUE
AR_ERG.is_internal = TRUE
ATM.is_internal = TRUE
ATR.is_internal = TRUE
AXIN1.is_internal = TRUE
BAD.is_internal = TRUE
Bak.is_internal = TRUE
BAX.is_internal = TRUE
BCL2.is_internal = TRUE
Bcl_XL.is_internal = TRUE
beta_catenin.is_internal = TRUE
BIRC5.is_internal = TRUE
BMP2.is_internal = TRUE
BRCA1.is_internal = TRUE
BRCA2.is_internal = TRUE
Carcinogen.is_internal = TRUE
Caspase3.is_internal = TRUE
Caspase8.is_internal = TRUE
Caspase9.is_internal = TRUE
CDH2.is_internal = TRUE
cFLAR.is_internal = TRUE
CHK1_2.is_internal = TRUE
COX4I2.is_internal = TRUE
CyclinB.is_internal = TRUE
CyclinD.is_internal = TRUE
CytoC.is_internal = TRUE
DAXX.is_internal = TRUE
DNA_Damage.is_internal = TRUE
DNA_Repair.is_internal = TRUE
Dsh.is_internal = TRUE
E2F1.is_internal = TRUE
eEF2.is_internal = TRUE
eEF2K.is_internal = TRUE
EGF.is_internal = TRUE
EGFR.is_internal = TRUE
EMT.is_internal = TRUE
EP300.is_internal = TRUE
ERG.is_internal = TRUE
ERK.is_internal = TRUE
ETS1.is_internal = TRUE
ETV1.is_internal = TRUE
EZH2.is_internal = TRUE
E_cadherin.is_internal = TRUE
FADD.is_internal = TRUE
FGF.is_internal = TRUE
FGFR3.is_internal = TRUE
FOS.is_internal = TRUE
FOXA1.is_internal = TRUE
FOXO.is_internal = TRUE
FRS2.is_internal = TRUE
fused_event.is_internal = TRUE
GADD45.is_internal = TRUE
GLI.is_internal = TRUE
GLUT1.is_internal = TRUE
Glycolysis.is_internal = TRUE
GSH.is_internal = TRUE
GSK3.is_internal = TRUE
HIF1.is_internal = TRUE
HSPs.is_internal = TRUE
Hypermethylation.is_internal = TRUE
Hypoxia.is_internal = TRUE
IDH1.is_internal = TRUE
IKK.is_internal = TRUE
Invasion.is_internal = TRUE
JNK.is_internal = TRUE
JUN.is_internal = TRUE
Lactic_acid.is_internal = TRUE
LDHA.is_internal = TRUE
MAP3K1_3.is_internal = TRUE
MDM2.is_internal = TRUE
MED12.is_internal = TRUE
MEK1_2.is_internal = TRUE
Metastasis.is_internal = TRUE
Migration.is_internal = TRUE
mTORC1.is_internal = TRUE
mTORC2.is_internal = TRUE
MXI1.is_internal = TRUE
MYC.is_internal = TRUE
MYC_MAX.is_internal = TRUE
NCOA3.is_internal = TRUE
NCOR1.is_internal = TRUE
NCOR2.is_internal = TRUE
NF1.is_internal = TRUE
NF_kB.is_internal = TRUE
NKX3_1.is_internal = TRUE
Nutrients.is_internal = TRUE
p14ARF.is_internal = TRUE
p15.is_internal = TRUE
p21.is_internal = TRUE
p38.is_internal = TRUE
p53.is_internal = TRUE
p70S6kab.is_internal = TRUE
p90RSK.is_internal = TRUE
PDK1.is_internal = TRUE
PHDs.is_internal = TRUE
PI3K.is_internal = TRUE
PIP3.is_internal = TRUE
PKC.is_internal = TRUE
Proliferation.is_internal = FALSE
PTCH1.is_internal = TRUE
PTEN.is_internal = TRUE
Quiescence.is_internal = FALSE
RAF.is_internal = TRUE
RAGS.is_internal = TRUE
RAS.is_internal = TRUE
RB1.is_internal = TRUE
Rheb.is_internal = TRUE
ROS.is_internal = TRUE
RTK.is_internal = TRUE
RUNX2.is_internal = TRUE
SHH.is_internal = TRUE
Slug.is_internal = TRUE
SMAD.is_internal = TRUE
SMO.is_internal = TRUE
Snail.is_internal = TRUE
SPOP.is_internal = TRUE
TAK1.is_internal = TRUE
TCF.is_internal = TRUE
TERT.is_internal = TRUE
TGFb.is_internal = TRUE
TGFBR.is_internal = TRUE
TNFalpha.is_internal = TRUE
TSC1_2.is_internal = TRUE
TWIST1.is_internal = TRUE
VEGF.is_internal = TRUE
VHL.is_internal = TRUE
WNT.is_internal = TRUE
YWHAZ.is_internal = TRUE
ZBTB17.is_internal = TRUE
[Acidosis].istate = 0.5[1], 0.5[0]
[Androgen].istate = 0.5[1], 0.5[0]
[Carcinogen].istate = 0.5[1], 0.5[0]
[Hypoxia].istate = 0.5[1], 0.5[0]
[Nutrients].istate = 0.5[1], 0.5[0]
[AKT].istate = 0.61424[1], 0.38576[0]
[AMP_ATP].istate = 0.71718[1], 0.28281999999999996[0]
[AMPK].istate = 0.39578[1], 0.60422[0]
[APAF1].istate = 0.12005[1], 0.87995[0]
[AR].istate = 0.44508[1], 0.5549200000000001[0]
[ATM].istate = 0.30695[1], 0.6930499999999999[0]
[ATR].istate = 0.16039[1], 0.83961[0]
[AXIN1].istate = 0.49752[1], 0.50248[0]
[BAD].istate = 0.65672[1], 0.34328000000000003[0]
[Bak].istate = 0.43182[1], 0.56818[0]
[BAX].istate = 0.35382[1], 0.64618[0]
[Bcl_XL].istate = 0.65642[1], 0.34358[0]
[BCL2].istate = 0.52614[1], 0.47385999999999995[0]
[beta_catenin].istate = 0.45782[1], 0.54218[0]
[BIRC5].istate = 0.14915[1], 0.85085[0]
[BRCA1].istate = 0.22569[1], 0.77431[0]
[BRCA2].istate = 0.1338[1], 0.8662[0]
[Caspase8].istate = 0.18673[1], 0.8132699999999999[0]
[Caspase9].istate = 0.68912[1], 0.31088000000000005[0]
[CDH2].istate = 0.5121[1], 0.4879[0]
[cFLAR].istate = 0.16023[1], 0.83977[0]
[CHK1_2].istate = 0.35766[1], 0.64234[0]
[COX4I2].istate = 0.50616[1], 0.49383999999999995[0]
[CyclinB].istate = 0.25088[1], 0.74912[0]
[CyclinD].istate = 0.71209[1], 0.28791[0]
[CytoC].istate = 0.30408[1], 0.69592[0]
[DAXX].istate = 0.40829[1], 0.59171[0]
[Dsh].istate = 0.61393[1], 0.38607[0]
[E_cadherin].istate = 0.56979[1], 0.43021[0]
[E2F1].istate = 0.20929[1], 0.79071[0]
[eEF2].istate = 0.46081[1], 0.5391900000000001[0]
[eEF2K].istate = 0.79056[1], 0.20943999999999996[0]
[EGF].istate = 0.50462[1], 0.49538000000000004[0]
[EGFR].istate = 0.49172[1], 0.5082800000000001[0]
[EP300].istate = 0.38106[1], 0.61894[0]
[ERG].istate = 0.99404[1], 0.005959999999999965[0]
[ERK].istate = 0.65622[1], 0.34378[0]
[ETS1].istate = 0.47868[1], 0.52132[0]
[ETV1].istate = 0.65761[1], 0.34238999999999997[0]
[EZH2].istate = 0.06251[1], 0.93749[0]
[FADD].istate = 0.55697[1], 0.44303000000000003[0]
[FGF].istate = 0.42249[1], 0.57751[0]
[FGFR3].istate = 0.45792[1], 0.54208[0]
[FOS].istate = 0.37847[1], 0.62153[0]
[FOXA1].istate = 0.2328[1], 0.7672[0]
[FOXO].istate = 0.74087[1], 0.25912999999999997[0]
[FRS2].istate = 0.324[1], 0.6759999999999999[0]
[GADD45].istate = 0.50205[1], 0.49795[0]
[GLI].istate = 0.6436[1], 0.35640000000000005[0]
[GLUT1].istate = 0.4083[1], 0.5917[0]
[GSH].istate = 0.70031[1], 0.29969[0]
[GSK3].istate = 0.53658[1], 0.46342000000000005[0]
[HIF1].istate = 0.33717[1], 0.66283[0]
[HSPs].istate = 0.41853[1], 0.5814699999999999[0]
[IDH1].istate = 0.51726[1], 0.48273999999999995[0]
[IKK].istate = 0.37459[1], 0.62541[0]
[JNK].istate = 0.42934[1], 0.57066[0]
[JUN].istate = 0.37387[1], 0.6261300000000001[0]
[Lactic_acid].istate = 0.33917[1], 0.66083[0]
[LDHA].istate = 0.33917[1], 0.66083[0]
[MAP3K1_3].istate = 0.39104[1], 0.60896[0]
[MDM2].istate = 0.41901[1], 0.58099[0]
[MED12].istate = 0.40862[1], 0.59138[0]
[MEK1_2].istate = 0.55797[1], 0.44203000000000003[0]
[ZBTB17].istate = 0.56043[1], 0.43957[0]
[mTORC1].istate = 0.53314[1], 0.46686000000000005[0]
[mTORC2].istate = 0.54676[1], 0.45324[0]
[MXI1].istate = 0.75369[1], 0.24631000000000003[0]
[MYC].istate = 0.299[1], 0.7010000000000001[0]
[MYC_MAX].istate = 0.49575[1], 0.50425[0]
[NCOA3].istate = 0.21673[1], 0.78327[0]
[NCOR1].istate = 0.51646[1], 0.48353999999999997[0]
[NCOR2].istate = 0.7592[1], 0.24080000000000001[0]
[NF_kB].istate = 0.35038[1], 0.64962[0]
[NF1].istate = 0.34721[1], 0.65279[0]
[NKX3_1].istate = 0.64978[1], 0.35022[0]
[p14ARF].istate = 0.41705[1], 0.5829500000000001[0]
[p15].istate = 0.4134[1], 0.5866[0]
[p21].istate = 0.54199[1], 0.45801000000000003[0]
[p38].istate = 0.28048[1], 0.7195199999999999[0]
[p53].istate = 0.63466[1], 0.36534[0]
[p70S6kab].istate = 0.46221[1], 0.53779[0]
[p90RSK].istate = 0.5943[1], 0.40569999999999995[0]
[PDK1].istate = 0.33543[1], 0.66457[0]
[PHDs].istate = 0.63257[1], 0.36743000000000003[0]
[PI3K].istate = 0.42337[1], 0.57663[0]
[PIP3].istate = 0.2528[1], 0.7472[0]
[PKC].istate = 0.53991[1], 0.46009[0]
[PTCH1].istate = 0.42671[1], 0.5732900000000001[0]
[PTEN].istate = 0.46476[1], 0.5352399999999999[0]
[RAF].istate = 0.55193[1], 0.44806999999999997[0]
[RAGS].istate = 0.29803[1], 0.70197[0]
[RAS].istate = 0.3574[1], 0.6426000000000001[0]
[RB1].istate = 0.41337[1], 0.58663[0]
[Rheb].istate = 0.58544[1], 0.41456000000000004[0]
[ROS].istate = 0.28998[1], 0.71002[0]
[RTK].istate = 0.52719[1], 0.47280999999999995[0]
[RUNX2].istate = 0.49601[1], 0.5039899999999999[0]
[SHH].istate = 0.76453[1], 0.23546999999999996[0]
[Slug].istate = 0.8252[1], 0.17479999999999996[0]
[SMAD].istate = 0.61882[1], 0.38117999999999996[0]
[SMO].istate = 0.69708[1], 0.30291999999999997[0]
[Snail].istate = 0.82805[1], 0.17195000000000005[0]
[SPOP].istate = 0.83068[1], 0.16932000000000003[0]
[TAK1].istate = 0.40477[1], 0.5952299999999999[0]
[TCF].istate = 0.64185[1], 0.35814999999999997[0]
[TERT].istate = 0.47322[1], 0.52678[0]
[TGFb].istate = 0.70822[1], 0.29178000000000004[0]
[TGFBR].istate = 0.6168[1], 0.3832[0]
[TNFalpha].istate = 0.46981[1], 0.5301899999999999[0]
[TSC1_2].istate = 0.41098[1], 0.58902[0]
[TWIST1].istate = 0.42668[1], 0.57332[0]
[VEGF].istate = 0.63814[1], 0.36185999999999996[0]
[VHL].istate = 0.35862[1], 0.6413800000000001[0]
[WNT].istate = 0.60278[1], 0.39722[0]
[YWHAZ].istate = 0.47186[1], 0.52814[0]
