# Supplementary material for: Patient-specific Boolean models of signalling networks guide personalised treatments
Source: eLife. 2022 Feb 15;11:e72626. doi: 10.7554/eLife.72626 (PMC9018074; doi:10.7554/eLife.72626)
Supplement: Supplementary file 3. [file elife-72626-supp3.zip › SuppFile 3 TCGA model files/TCGA_mutCNA_RNA_models/PC_20191219_TCGA_mutCNA_RNA_165.cfg]

$u_Acidosis = 1
$d_Acidosis = 1
$u_AKT=0.47546
$d_AKT=2.10323
$u_AMP_ATP=4.78211
$d_AMP_ATP=0.20911
$u_AMPK=0.54766
$d_AMPK=1.82595
$u_Androgen = 1
$d_Androgen = 1
$u_Angiogenesis = 1
$d_Angiogenesis = 1
$u_Apoptosis = 1
$d_Apoptosis = 1
$u_AR=0.50505
$d_AR=1.98
$u_AR_ERG = 1
$d_AR_ERG = 1
$u_ATM=0.78411
$d_ATM=1.27533
$u_ATR=0.30555
$d_ATR=3.27279
$u_AXIN1=0.28666
$d_AXIN1=3.48845
$u_BAD=0.44532
$d_BAD=2.24558
$u_Bak=1.87102
$d_Bak=0.53447
$u_BAX=0.32035
$d_BAX=3.12159
$u_BCL2=6.21903
$d_BCL2=0.1608
$u_Bcl_XL=0.25952
$d_Bcl_XL=3.85327
$u_beta_catenin=1.94102
$d_beta_catenin=0.51519
$u_BIRC5=0.0632
$d_BIRC5=15.82278
$u_BMP2 = 1
$d_BMP2 = 1
$u_BRCA1=1.06924
$d_BRCA1=0.93524
$u_BRCA2=1.95779
$d_BRCA2=0.51078
$u_Carcinogen = 1
$d_Carcinogen = 1
$u_Caspase3 = 1
$d_Caspase3 = 1
$u_Caspase8=0.04332
$d_Caspase8=23.08403
$u_Caspase9=84.78157
$d_Caspase9=0.0118
$u_CDH2=0.65304
$d_CDH2=1.5313
$u_cFLAR=0.69033
$d_cFLAR=1.44858
$u_CHK1_2=0.31781
$d_CHK1_2=3.14653
$u_COX4I2=0.96221
$d_COX4I2=1.03927
$u_CyclinB=0.12572
$d_CyclinB=7.95418
$u_CyclinD=1.66537
$d_CyclinD=0.60047
$u_CytoC=0.09317
$d_CytoC=10.73307
$u_APAF1=2.42841
$d_APAF1=0.41179
$u_DAXX=1.52984
$d_DAXX=0.65366
$u_DNA_Damage = 1
$d_DNA_Damage = 1
$u_DNA_Repair = 1
$d_DNA_Repair = 1
$u_Dsh=1.95341
$d_Dsh=0.51193
$u_E2F1=0.22296
$d_E2F1=4.48511
$u_E_cadherin=1.25814
$d_E_cadherin=0.79482
$u_eEF2=0.07921
$d_eEF2=12.62467
$u_eEF2K=12.70532
$d_eEF2K=0.07871
$u_EMT = 1
$d_EMT = 1
$u_EP300=0.2024
$d_EP300=4.94071
$u_ERG=0.01
$d_ERG=100.0
$u_ERK=2.85413
$d_ERK=0.35037
$u_ETS1=0.51212
$d_ETS1=1.95267
$u_ETV1=1.08505
$d_ETV1=0.92162
$u_EZH2=0.05879
$d_EZH2=17.0097
$u_FADD=3.32815
$d_FADD=0.30047
$u_FOS=0.25263
$d_FOS=3.95836
$u_JUN=0.20412
$d_JUN=4.89908
$u_FOXA1=0.34348
$d_FOXA1=2.91138
$u_FOXO=2.78672
$d_FOXO=0.35884
$u_EGF=0.90783
$d_EGF=1.10153
$u_EGFR=3.14727
$d_EGFR=0.31774
$u_FGF=0.53323
$d_FGF=1.87536
$u_FGFR3=0.21373
$d_FGFR3=4.6788
$u_FRS2=0.13736
$d_FRS2=7.28014
$u_GADD45=1.06391
$d_GADD45=0.93993
$u_GLI=0.95652
$d_GLI=1.04546
$u_GLUT1=5.95284
$d_GLUT1=0.16799
$u_Glycolysis = 1
$d_Glycolysis = 1
$u_GSH=3.27662
$d_GSH=0.30519
$u_GSK3=0.13361
$d_GSK3=7.48447
$u_HIF1=0.09503
$d_HIF1=10.52299
$u_HSPs=0.45371
$d_HSPs=2.20405
$u_Hypermethylation = 1
$d_Hypermethylation = 1
$u_Hypoxia = 1
$d_Hypoxia = 1
$u_IDH1=2.93967
$d_IDH1=0.34017
$u_Invasion = 1
$d_Invasion = 1
$u_IKK=4.61278
$d_IKK=0.21679
$u_JNK=0.5232
$d_JNK=1.91131
$u_Lactic_acid=0.43604
$d_Lactic_acid=2.29337
$u_LDHA=0.43604
$d_LDHA=2.29337
$u_MAP3K1_3=1.40071
$d_MAP3K1_3=0.71392
$u_MDM2=0.31815
$d_MDM2=3.14317
$u_MED12=3.12309
$d_MED12=0.3202
$u_MEK1_2=0.41678
$d_MEK1_2=2.39935
$u_Metastasis = 1
$d_Metastasis = 1
$u_Migration = 1
$d_Migration = 1
$u_mTORC1=0.38723
$d_mTORC1=2.58244
$u_mTORC2=0.57712
$d_mTORC2=1.73274
$u_MXI1=6.67477
$d_MXI1=0.14982
$u_MYC=0.0816
$d_MYC=12.2549
$u_MYC_MAX=1.12319
$d_MYC_MAX=0.89032
$u_NCOA3=0.27707
$d_NCOA3=3.6092
$u_NCOR1=0.37757
$d_NCOR1=2.64852
$u_NCOR2=1.73012
$d_NCOR2=0.57799
$u_NF1=0.43931
$d_NF1=2.2763
$u_NF_kB=5.80402
$d_NF_kB=0.17229
$u_NKX3_1=2.96882
$d_NKX3_1=0.33683
$u_Nutrients = 1
$d_Nutrients = 1
$u_p14ARF=0.02493
$d_p14ARF=40.11231
$u_p15=0.12877
$d_p15=7.76578
$u_p21=0.3231
$d_p21=3.09502
$u_p38=1.12903
$d_p38=0.88572
$u_p53=1.59843
$d_p53=0.62561
$u_p70S6kab=0.51558
$d_p70S6kab=1.93956
$u_p90RSK=2.4319
$d_p90RSK=0.4112
$u_PDK1=0.19571
$d_PDK1=5.1096
$u_PHDs=2.10249
$d_PHDs=0.47563
$u_PI3K=1.68549
$d_PI3K=0.5933
$u_PIP3=0.09809
$d_PIP3=10.19472
$u_PKC=1.06861
$d_PKC=0.9358
$u_Proliferation = 1
$d_Proliferation = 1
$u_PTCH1=0.3341
$d_PTCH1=2.99312
$u_PTEN=0.63764
$d_PTEN=1.56828
$u_Quiescence = 1
$d_Quiescence = 1
$u_RAF=2.48539
$d_RAF=0.40235
$u_RAGS=0.16292
$d_RAGS=6.13798
$u_RAS=0.51793
$d_RAS=1.93076
$u_RB1=0.5081
$d_RB1=1.96812
$u_Rheb=1.23437
$d_Rheb=0.81013
$u_ROS=0.24093
$d_ROS=4.15058
$u_RTK=1.93631
$d_RTK=0.51645
$u_RUNX2=4.85069
$d_RUNX2=0.20616
$u_SHH=7.19187
$d_SHH=0.13905
$u_Slug=4.34967
$d_Slug=0.2299
$u_SMAD=3.06234
$d_SMAD=0.32655
$u_SMO=0.74722
$d_SMO=1.33829
$u_Snail=0.48475
$d_Snail=2.06292
$u_SPOP=7.2416
$d_SPOP=0.13809
$u_TAK1=1.58108
$d_TAK1=0.63248
$u_TCF=4.29109
$d_TCF=0.23304
$u_TERT=0.92151
$d_TERT=1.08518
$u_TGFb=2.07523
$d_TGFb=0.48187
$u_TGFBR=1.8924
$d_TGFBR=0.52843
$u_fused_event = 1
$d_fused_event = 1
$u_TNFalpha=2.05331
$d_TNFalpha=0.48702
$u_TSC1_2=3.58872
$d_TSC1_2=0.27865
$u_TWIST1=0.02121
$d_TWIST1=47.14757
$u_VEGF=4.42459
$d_VEGF=0.22601
$u_VHL=0.14539
$d_VHL=6.87805
$u_WNT=2.17013
$d_WNT=0.4608
$u_YWHAZ=0.22704
$d_YWHAZ=4.40451
$u_ZBTB17=3.3692
$d_ZBTB17=0.29681
discrete_time = 0
use_physrandgen = FALSE
seed_pseudorandom = 100
// sample_count = 500000
sample_count = 5000
max_time = 50
//time_tick = 0.01
time_tick = 0.1
thread_count = 1
statdist_traj_count = 100
statdist_cluster_threshold = 0.9
display_traj = 0
statdist_similarity_cache_max_size = 20000
//artificial nodes istate should be null
fused_event.istate=0
AR_ERG.istate=0	Acidosis.is_internal = TRUE
AKT.is_internal = TRUE
AMPK.is_internal = TRUE
AMP_ATP.is_internal = TRUE
Androgen.is_internal = TRUE
Angiogenesis.is_internal = TRUE
APAF1.is_internal = TRUE
Apoptosis.is_internal = FALSE
AR.is_internal = TRUE
AR_ERG.is_internal = TRUE
ATM.is_internal = TRUE
ATR.is_internal = TRUE
AXIN1.is_internal = TRUE
BAD.is_internal = TRUE
Bak.is_internal = TRUE
BAX.is_internal = TRUE
BCL2.is_internal = TRUE
Bcl_XL.is_internal = TRUE
beta_catenin.is_internal = TRUE
BIRC5.is_internal = TRUE
BMP2.is_internal = TRUE
BRCA1.is_internal = TRUE
BRCA2.is_internal = TRUE
Carcinogen.is_internal = TRUE
Caspase3.is_internal = TRUE
Caspase8.is_internal = TRUE
Caspase9.is_internal = TRUE
CDH2.is_internal = TRUE
cFLAR.is_internal = TRUE
CHK1_2.is_internal = TRUE
COX4I2.is_internal = TRUE
CyclinB.is_internal = TRUE
CyclinD.is_internal = TRUE
CytoC.is_internal = TRUE
DAXX.is_internal = TRUE
DNA_Damage.is_internal = TRUE
DNA_Repair.is_internal = TRUE
Dsh.is_internal = TRUE
E2F1.is_internal = TRUE
eEF2.is_internal = TRUE
eEF2K.is_internal = TRUE
EGF.is_internal = TRUE
EGFR.is_internal = TRUE
EMT.is_internal = TRUE
EP300.is_internal = TRUE
ERG.is_internal = TRUE
ERK.is_internal = TRUE
ETS1.is_internal = TRUE
ETV1.is_internal = TRUE
EZH2.is_internal = TRUE
E_cadherin.is_internal = TRUE
FADD.is_internal = TRUE
FGF.is_internal = TRUE
FGFR3.is_internal = TRUE
FOS.is_internal = TRUE
FOXA1.is_internal = TRUE
FOXO.is_internal = TRUE
FRS2.is_internal = TRUE
fused_event.is_internal = TRUE
GADD45.is_internal = TRUE
GLI.is_internal = TRUE
GLUT1.is_internal = TRUE
Glycolysis.is_internal = TRUE
GSH.is_internal = TRUE
GSK3.is_internal = TRUE
HIF1.is_internal = TRUE
HSPs.is_internal = TRUE
Hypermethylation.is_internal = TRUE
Hypoxia.is_internal = TRUE
IDH1.is_internal = TRUE
IKK.is_internal = TRUE
Invasion.is_internal = TRUE
JNK.is_internal = TRUE
JUN.is_internal = TRUE
Lactic_acid.is_internal = TRUE
LDHA.is_internal = TRUE
MAP3K1_3.is_internal = TRUE
MDM2.is_internal = TRUE
MED12.is_internal = TRUE
MEK1_2.is_internal = TRUE
Metastasis.is_internal = TRUE
Migration.is_internal = TRUE
mTORC1.is_internal = TRUE
mTORC2.is_internal = TRUE
MXI1.is_internal = TRUE
MYC.is_internal = TRUE
MYC_MAX.is_internal = TRUE
NCOA3.is_internal = TRUE
NCOR1.is_internal = TRUE
NCOR2.is_internal = TRUE
NF1.is_internal = TRUE
NF_kB.is_internal = TRUE
NKX3_1.is_internal = TRUE
Nutrients.is_internal = TRUE
p14ARF.is_internal = TRUE
p15.is_internal = TRUE
p21.is_internal = TRUE
p38.is_internal = TRUE
p53.is_internal = TRUE
p70S6kab.is_internal = TRUE
p90RSK.is_internal = TRUE
PDK1.is_internal = TRUE
PHDs.is_internal = TRUE
PI3K.is_internal = TRUE
PIP3.is_internal = TRUE
PKC.is_internal = TRUE
Proliferation.is_internal = FALSE
PTCH1.is_internal = TRUE
PTEN.is_internal = TRUE
Quiescence.is_internal = FALSE
RAF.is_internal = TRUE
RAGS.is_internal = TRUE
RAS.is_internal = TRUE
RB1.is_internal = TRUE
Rheb.is_internal = TRUE
ROS.is_internal = TRUE
RTK.is_internal = TRUE
RUNX2.is_internal = TRUE
SHH.is_internal = TRUE
Slug.is_internal = TRUE
SMAD.is_internal = TRUE
SMO.is_internal = TRUE
Snail.is_internal = TRUE
SPOP.is_internal = TRUE
TAK1.is_internal = TRUE
TCF.is_internal = TRUE
TERT.is_internal = TRUE
TGFb.is_internal = TRUE
TGFBR.is_internal = TRUE
TNFalpha.is_internal = TRUE
TSC1_2.is_internal = TRUE
TWIST1.is_internal = TRUE
VEGF.is_internal = TRUE
VHL.is_internal = TRUE
WNT.is_internal = TRUE
YWHAZ.is_internal = TRUE
ZBTB17.is_internal = TRUE
[Acidosis].istate = 0.5[1], 0.5[0]
[Androgen].istate = 0.5[1], 0.5[0]
[Carcinogen].istate = 0.5[1], 0.5[0]
[Hypoxia].istate = 0.5[1], 0.5[0]
[Nutrients].istate = 0.5[1], 0.5[0]
[AKT].istate = 0.41928[1], 0.58072[0]
[AMP_ATP].istate = 0.6699[1], 0.33009999999999995[0]
[AMPK].istate = 0.43463[1], 0.5653699999999999[0]
[APAF1].istate = 0.59633[1], 0.40367[0]
[AR].istate = 0.42583[1], 0.5741700000000001[0]
[ATM].istate = 0.47359[1], 0.52641[0]
[ATR].istate = 0.37127[1], 0.62873[0]
[AXIN1].istate = 0.36434[1], 0.63566[0]
[BAD].istate = 0.41217[1], 0.5878300000000001[0]
[Bak].istate = 0.56802[1], 0.43198000000000003[0]
[BAX].istate = 0.37641[1], 0.62359[0]
[Bcl_XL].istate = 0.35354[1], 0.64646[0]
[BCL2].istate = 0.69843[1], 0.30157[0]
[beta_catenin].istate = 0.57201[1], 0.42799[0]
[BIRC5].istate = 0.20018[1], 0.79982[0]
[BRCA1].istate = 0.50727[1], 0.49273[0]
[BRCA2].istate = 0.57294[1], 0.42706[0]
[Caspase8].istate = 0.15918[1], 0.84082[0]
[Caspase9].istate = 0.98208[1], 0.017920000000000047[0]
[CDH2].istate = 0.45374[1], 0.54626[0]
[cFLAR].istate = 0.45976[1], 0.54024[0]
[CHK1_2].istate = 0.37554[1], 0.62446[0]
[COX4I2].istate = 0.49582[1], 0.5041800000000001[0]
[CyclinB].istate = 0.27485[1], 0.72515[0]
[CyclinD].istate = 0.55538[1], 0.44462[0]
[CytoC].istate = 0.24232[1], 0.75768[0]
[DAXX].istate = 0.54616[1], 0.45384[0]
[Dsh].istate = 0.5727[1], 0.4273[0]
[E_cadherin].istate = 0.52493[1], 0.47507[0]
[E2F1].istate = 0.33706[1], 0.66294[0]
[eEF2].istate = 0.2247[1], 0.7753[0]
[eEF2K].istate = 0.776[1], 0.22399999999999998[0]
[EGF].istate = 0.4895[1], 0.5105[0]
[EGFR].istate = 0.62448[1], 0.37551999999999996[0]
[EP300].istate = 0.32655[1], 0.67345[0]
[ERG].istate = 0.0[1], 1.0[0]
[ERK].istate = 0.61387[1], 0.38613[0]
[ETS1].istate = 0.42734[1], 0.57266[0]
[ETV1].istate = 0.50886[1], 0.49114[0]
[EZH2].istate = 0.19233[1], 0.80767[0]
[FADD].istate = 0.63055[1], 0.36944999999999995[0]
[FGF].istate = 0.43173[1], 0.56827[0]
[FGFR3].istate = 0.33247[1], 0.66753[0]
[FOS].istate = 0.35062[1], 0.6493800000000001[0]
[FOXA1].istate = 0.38398[1], 0.61602[0]
[FOXO].istate = 0.61127[1], 0.38873[0]
[FRS2].istate = 0.28446[1], 0.7155400000000001[0]
[GADD45].istate = 0.50673[1], 0.49327[0]
[GLI].istate = 0.49517[1], 0.50483[0]
[GLUT1].istate = 0.69368[1], 0.30632000000000004[0]
[GSH].istate = 0.62886[1], 0.37114[0]
[GSK3].istate = 0.28146[1], 0.71854[0]
[HIF1].istate = 0.24447[1], 0.75553[0]
[HSPs].istate = 0.41419[1], 0.5858099999999999[0]
[IDH1].istate = 0.61707[1], 0.38293[0]
[IKK].istate = 0.66599[1], 0.33401000000000003[0]
[JNK].istate = 0.42967[1], 0.57033[0]
[JUN].istate = 0.32747[1], 0.6725300000000001[0]
[Lactic_acid].istate = 0.40988[1], 0.59012[0]
[LDHA].istate = 0.40988[1], 0.59012[0]
[MAP3K1_3].istate = 0.53659[1], 0.46341[0]
[MDM2].istate = 0.37566[1], 0.62434[0]
[MED12].istate = 0.62365[1], 0.37634999999999996[0]
[MEK1_2].istate = 0.40498[1], 0.59502[0]
[ZBTB17].istate = 0.63188[1], 0.36812[0]
[mTORC1].istate = 0.39699[1], 0.60301[0]
[mTORC2].istate = 0.44032[1], 0.55968[0]
[MXI1].istate = 0.70611[1], 0.29389[0]
[MYC].istate = 0.22792[1], 0.77208[0]
[MYC_MAX].istate = 0.51261[1], 0.48739[0]
[NCOA3].istate = 0.36065[1], 0.63935[0]
[NCOR1].istate = 0.39425[1], 0.60575[0]
[NCOR2].istate = 0.55952[1], 0.44048[0]
[NF_kB].istate = 0.69093[1], 0.30906999999999996[0]
[NF1].istate = 0.41069[1], 0.58931[0]
[NKX3_1].istate = 0.61815[1], 0.38185[0]
[p14ARF].istate = 0.0992[1], 0.9008[0]
[p15].istate = 0.27745[1], 0.72255[0]
[p21].istate = 0.37733[1], 0.6226700000000001[0]
[p38].istate = 0.51318[1], 0.48682000000000003[0]
[p53].istate = 0.55092[1], 0.44908000000000003[0]
[p70S6kab].istate = 0.42807[1], 0.57193[0]
[p90RSK].istate = 0.59649[1], 0.40351000000000004[0]
[PDK1].istate = 0.3229[1], 0.6771[0]
[PHDs].istate = 0.58068[1], 0.41932[0]
[PI3K].istate = 0.55668[1], 0.44332000000000005[0]
[PIP3].istate = 0.2479[1], 0.7521[0]
[PKC].istate = 0.5072[1], 0.4928[0]
[PTCH1].istate = 0.38097[1], 0.61903[0]
[PTEN].istate = 0.45114[1], 0.54886[0]
[RAF].istate = 0.59885[1], 0.40115[0]
[RAGS].istate = 0.30299[1], 0.69701[0]
[RAS].istate = 0.42857[1], 0.57143[0]
[RB1].istate = 0.42649[1], 0.57351[0]
[Rheb].istate = 0.52286[1], 0.47714[0]
[ROS].istate = 0.34547[1], 0.6545300000000001[0]
[RTK].istate = 0.57174[1], 0.42826[0]
[RUNX2].istate = 0.67145[1], 0.32855[0]
[SHH].istate = 0.71421[1], 0.28579[0]
[Slug].istate = 0.65961[1], 0.34038999999999997[0]
[SMAD].istate = 0.62151[1], 0.37849[0]
[SMO].istate = 0.46836[1], 0.53164[0]
[Snail].istate = 0.42138[1], 0.57862[0]
[SPOP].istate = 0.71496[1], 0.28503999999999996[0]
[TAK1].istate = 0.54974[1], 0.45026[0]
[TCF].istate = 0.65814[1], 0.34186000000000005[0]
[TERT].istate = 0.49113[1], 0.5088699999999999[0]
[TGFb].istate = 0.57927[1], 0.42073000000000005[0]
[TGFBR].istate = 0.56925[1], 0.43074999999999997[0]
[TNFalpha].istate = 0.57811[1], 0.42189[0]
[TSC1_2].istate = 0.63873[1], 0.36127[0]
[TWIST1].istate = 0.08163[1], 0.91837[0]
[VEGF].istate = 0.66147[1], 0.33853[0]
[VHL].istate = 0.29063[1], 0.7093700000000001[0]
[WNT].istate = 0.58412[1], 0.41588[0]
[YWHAZ].istate = 0.33902[1], 0.66098[0]
