# Supplementary material for: Patient-specific Boolean models of signalling networks guide personalised treatments
Source: eLife. 2022 Feb 15;11:e72626. doi: 10.7554/eLife.72626 (PMC9018074; doi:10.7554/eLife.72626)
Supplement: Supplementary file 3. [file elife-72626-supp3.zip › SuppFile 3 TCGA model files/TCGA_mutCNA_RNA_models/PC_20191219_TCGA_mutCNA_RNA_166.cfg]

$u_Acidosis = 1
$d_Acidosis = 1
$u_AKT=0.05991
$d_AKT=16.6917
$u_AMP_ATP=0.65019
$d_AMP_ATP=1.53801
$u_AMPK=0.23108
$d_AMPK=4.32751
$u_Androgen = 1
$d_Androgen = 1
$u_Angiogenesis = 1
$d_Angiogenesis = 1
$u_Apoptosis = 1
$d_Apoptosis = 1
$u_AR=0.1011
$d_AR=9.8912
$u_AR_ERG = 1
$d_AR_ERG = 1
$u_ATM=12.20683
$d_ATM=0.08192
$u_ATR=0.47515
$d_ATR=2.1046
$u_AXIN1=1.29305
$d_AXIN1=0.77337
$u_BAD=0.35537
$d_BAD=2.81397
$u_Bak=36.19905
$d_Bak=0.02763
$u_BAX=1.49494
$d_BAX=0.66892
$u_BCL2=6.82893
$d_BCL2=0.14644
$u_Bcl_XL=0.14339
$d_Bcl_XL=6.97399
$u_beta_catenin=0.18506
$d_beta_catenin=5.40365
$u_BIRC5=9.85984
$d_BIRC5=0.10142
$u_BMP2 = 1
$d_BMP2 = 1
$u_BRCA1=25.12369
$d_BRCA1=0.0398
$u_BRCA2=32.57738
$d_BRCA2=0.0307
$u_Carcinogen = 1
$d_Carcinogen = 1
$u_Caspase3 = 1
$d_Caspase3 = 1
$u_Caspase8=3.1062
$d_Caspase8=0.32194
$u_Caspase9=0.47068
$d_Caspase9=2.12459
$u_CDH2=2.404
$d_CDH2=0.41597
$u_cFLAR=6.28543
$d_cFLAR=0.1591
$u_CHK1_2=10.42875
$d_CHK1_2=0.09589
$u_COX4I2=10.65483
$d_COX4I2=0.09385
$u_CyclinB=13.24025
$d_CyclinB=0.07553
$u_CyclinD=2.43695
$d_CyclinD=0.41035
$u_CytoC=0.32896
$d_CytoC=3.03988
$u_APAF1=11.08984
$d_APAF1=0.09017
$u_DAXX=18.37037
$d_DAXX=0.05444
$u_DNA_Damage = 1
$d_DNA_Damage = 1
$u_DNA_Repair = 1
$d_DNA_Repair = 1
$u_Dsh=0.64227
$d_Dsh=1.55698
$u_E2F1=12.64992
$d_E2F1=0.07905
$u_E_cadherin=0.05236
$d_E_cadherin=19.09855
$u_eEF2=0.53758
$d_eEF2=1.86019
$u_eEF2K=1.40162
$d_eEF2K=0.71346
$u_EMT = 1
$d_EMT = 1
$u_EP300=0.19421
$d_EP300=5.14907
$u_ERG=0
$d_ERG=0.01
$u_ERK=1.08508
$d_ERK=0.92159
$u_ETS1=59.72106
$d_ETS1=0.01674
$u_ETV1=1.26246
$d_ETV1=0.7921
$u_EZH2=15.60425
$d_EZH2=0.06409
$u_FADD=1.00926
$d_FADD=0.99082
$u_FOS=0.48023
$d_FOS=2.08234
$u_JUN=0.28364
$d_JUN=3.5256
$u_FOXA1=0.0181
$d_FOXA1=55.24862
$u_FOXO=1.49782
$d_FOXO=0.66764
$u_EGF=1.20568
$d_EGF=0.82941
$u_EGFR=0.35829
$d_EGFR=2.79104
$u_FGF=0.42542
$d_FGF=2.35062
$u_FGFR3=14.37164
$d_FGFR3=0.06958
$u_FRS2=0.41756
$d_FRS2=2.39487
$u_GADD45=7.8987
$d_GADD45=0.1266
$u_GLI=2.55941
$d_GLI=0.39072
$u_GLUT1=6.71366
$d_GLUT1=0.14895
$u_Glycolysis = 1
$d_Glycolysis = 1
$u_GSH=0.26245
$d_GSH=3.81025
$u_GSK3=0.24173
$d_GSK3=4.13685
$u_HIF1=4.75843
$d_HIF1=0.21015
$u_HSPs=1.52472
$d_HSPs=0.65586
$u_Hypermethylation = 1
$d_Hypermethylation = 1
$u_Hypoxia = 1
$d_Hypoxia = 1
$u_IDH1=0.14057
$d_IDH1=7.11389
$u_Invasion = 1
$d_Invasion = 1
$u_IKK=1.54795
$d_IKK=0.64602
$u_JNK=0.64022
$d_JNK=1.56196
$u_Lactic_acid=3.82624
$d_Lactic_acid=0.26135
$u_LDHA=3.82624
$d_LDHA=0.26135
$u_MAP3K1_3=5.1178
$d_MAP3K1_3=0.1954
$u_MDM2=0.51997
$d_MDM2=1.92319
$u_MED12=0.51465
$d_MED12=1.94307
$u_MEK1_2=0.35122
$d_MEK1_2=2.84722
$u_Metastasis = 1
$d_Metastasis = 1
$u_Migration = 1
$d_Migration = 1
$u_mTORC1=0.28923
$d_mTORC1=3.45746
$u_mTORC2=0.5894
$d_mTORC2=1.69664
$u_MXI1=1.10279
$d_MXI1=0.90679
$u_MYC=0.42806
$d_MYC=2.33612
$u_MYC_MAX=2.24126
$d_MYC_MAX=0.44618
$u_NCOA3=8.54765
$d_NCOA3=0.11699
$u_NCOR1=0.43072
$d_NCOR1=2.32169
$u_NCOR2=0.25078
$d_NCOR2=3.98756
$u_NF1=0.41124
$d_NF1=2.43167
$u_NF_kB=7.40107
$d_NF_kB=0.13512
$u_NKX3_1=0.02394
$d_NKX3_1=41.77109
$u_Nutrients = 1
$d_Nutrients = 1
$u_p14ARF=0.23352
$d_p14ARF=4.28229
$u_p15=0.57868
$d_p15=1.72807
$u_p21=1.50528
$d_p21=0.66433
$u_p38=11.52329
$d_p38=0.08678
$u_p53=0.59101
$d_p53=1.69202
$u_p70S6kab=0.5297
$d_p70S6kab=1.88786
$u_p90RSK=4.94233
$d_p90RSK=0.20233
$u_PDK1=12.04626
$d_PDK1=0.08301
$u_PHDs=5.82259
$d_PHDs=0.17174
$u_PI3K=3.35615
$d_PI3K=0.29796
$u_PIP3=1.62783
$d_PIP3=0.61431
$u_PKC=5.07982
$d_PKC=0.19686
$u_Proliferation = 1
$d_Proliferation = 1
$u_PTCH1=0.30273
$d_PTCH1=3.30327
$u_PTEN=1.04733
$d_PTEN=0.95481
$u_Quiescence = 1
$d_Quiescence = 1
$u_RAF=0.1829
$d_RAF=5.46747
$u_RAGS=0.37409
$d_RAGS=2.67315
$u_RAS=1.34311
$d_RAS=0.74454
$u_RB1=2.59751
$d_RB1=0.38498
$u_Rheb=0.30359
$d_Rheb=3.29392
$u_ROS=3.02867
$d_ROS=0.33018
$u_RTK=1.52834
$d_RTK=0.6543
$u_RUNX2=20.71439
$d_RUNX2=0.04828
$u_SHH=2.3209
$d_SHH=0.43087
$u_Slug=6.53853
$d_Slug=0.15294
$u_SMAD=2.77884
$d_SMAD=0.35986
$u_SMO=0.16802
$d_SMO=5.95167
$u_Snail=5.8181
$d_Snail=0.17188
$u_SPOP=4.60866
$d_SPOP=0.21698
$u_TAK1=4.49756
$d_TAK1=0.22234
$u_TCF=9.01157
$d_TCF=0.11097
$u_TERT=55.35258
$d_TERT=0.01807
$u_TGFb=1.92964
$d_TGFb=0.51823
$u_TGFBR=3.75608
$d_TGFBR=0.26624
$u_fused_event = 1
$d_fused_event = 1
$u_TNFalpha=11.35627
$d_TNFalpha=0.08806
$u_TSC1_2=0.41555
$d_TSC1_2=2.40645
$u_TWIST1=0.46254
$d_TWIST1=2.16198
$u_VEGF=1.6599
$d_VEGF=0.60245
$u_VHL=0.98635
$d_VHL=1.01384
$u_WNT=3.16207
$d_WNT=0.31625
$u_YWHAZ=1.36783
$d_YWHAZ=0.73109
$u_ZBTB17=6.91606
$d_ZBTB17=0.14459
discrete_time = 0
use_physrandgen = FALSE
seed_pseudorandom = 100
// sample_count = 500000
sample_count = 5000
max_time = 50
//time_tick = 0.01
time_tick = 0.1
thread_count = 1
statdist_traj_count = 100
statdist_cluster_threshold = 0.9
display_traj = 0
statdist_similarity_cache_max_size = 20000
//artificial nodes istate should be null
fused_event.istate=0
AR_ERG.istate=0	Acidosis.is_internal = TRUE
AKT.is_internal = TRUE
AMPK.is_internal = TRUE
AMP_ATP.is_internal = TRUE
Androgen.is_internal = TRUE
Angiogenesis.is_internal = TRUE
APAF1.is_internal = TRUE
Apoptosis.is_internal = FALSE
AR.is_internal = TRUE
AR_ERG.is_internal = TRUE
ATM.is_internal = TRUE
ATR.is_internal = TRUE
AXIN1.is_internal = TRUE
BAD.is_internal = TRUE
Bak.is_internal = TRUE
BAX.is_internal = TRUE
BCL2.is_internal = TRUE
Bcl_XL.is_internal = TRUE
beta_catenin.is_internal = TRUE
BIRC5.is_internal = TRUE
BMP2.is_internal = TRUE
BRCA1.is_internal = TRUE
BRCA2.is_internal = TRUE
Carcinogen.is_internal = TRUE
Caspase3.is_internal = TRUE
Caspase8.is_internal = TRUE
Caspase9.is_internal = TRUE
CDH2.is_internal = TRUE
cFLAR.is_internal = TRUE
CHK1_2.is_internal = TRUE
COX4I2.is_internal = TRUE
CyclinB.is_internal = TRUE
CyclinD.is_internal = TRUE
CytoC.is_internal = TRUE
DAXX.is_internal = TRUE
DNA_Damage.is_internal = TRUE
DNA_Repair.is_internal = TRUE
Dsh.is_internal = TRUE
E2F1.is_internal = TRUE
eEF2.is_internal = TRUE
eEF2K.is_internal = TRUE
EGF.is_internal = TRUE
EGFR.is_internal = TRUE
EMT.is_internal = TRUE
EP300.is_internal = TRUE
ERG.is_internal = TRUE
ERK.is_internal = TRUE
ETS1.is_internal = TRUE
ETV1.is_internal = TRUE
EZH2.is_internal = TRUE
E_cadherin.is_internal = TRUE
FADD.is_internal = TRUE
FGF.is_internal = TRUE
FGFR3.is_internal = TRUE
FOS.is_internal = TRUE
FOXA1.is_internal = TRUE
FOXO.is_internal = TRUE
FRS2.is_internal = TRUE
fused_event.is_internal = TRUE
GADD45.is_internal = TRUE
GLI.is_internal = TRUE
GLUT1.is_internal = TRUE
Glycolysis.is_internal = TRUE
GSH.is_internal = TRUE
GSK3.is_internal = TRUE
HIF1.is_internal = TRUE
HSPs.is_internal = TRUE
Hypermethylation.is_internal = TRUE
Hypoxia.is_internal = TRUE
IDH1.is_internal = TRUE
IKK.is_internal = TRUE
Invasion.is_internal = TRUE
JNK.is_internal = TRUE
JUN.is_internal = TRUE
Lactic_acid.is_internal = TRUE
LDHA.is_internal = TRUE
MAP3K1_3.is_internal = TRUE
MDM2.is_internal = TRUE
MED12.is_internal = TRUE
MEK1_2.is_internal = TRUE
Metastasis.is_internal = TRUE
Migration.is_internal = TRUE
mTORC1.is_internal = TRUE
mTORC2.is_internal = TRUE
MXI1.is_internal = TRUE
MYC.is_internal = TRUE
MYC_MAX.is_internal = TRUE
NCOA3.is_internal = TRUE
NCOR1.is_internal = TRUE
NCOR2.is_internal = TRUE
NF1.is_internal = TRUE
NF_kB.is_internal = TRUE
NKX3_1.is_internal = TRUE
Nutrients.is_internal = TRUE
p14ARF.is_internal = TRUE
p15.is_internal = TRUE
p21.is_internal = TRUE
p38.is_internal = TRUE
p53.is_internal = TRUE
p70S6kab.is_internal = TRUE
p90RSK.is_internal = TRUE
PDK1.is_internal = TRUE
PHDs.is_internal = TRUE
PI3K.is_internal = TRUE
PIP3.is_internal = TRUE
PKC.is_internal = TRUE
Proliferation.is_internal = FALSE
PTCH1.is_internal = TRUE
PTEN.is_internal = TRUE
Quiescence.is_internal = FALSE
RAF.is_internal = TRUE
RAGS.is_internal = TRUE
RAS.is_internal = TRUE
RB1.is_internal = TRUE
Rheb.is_internal = TRUE
ROS.is_internal = TRUE
RTK.is_internal = TRUE
RUNX2.is_internal = TRUE
SHH.is_internal = TRUE
Slug.is_internal = TRUE
SMAD.is_internal = TRUE
SMO.is_internal = TRUE
Snail.is_internal = TRUE
SPOP.is_internal = TRUE
TAK1.is_internal = TRUE
TCF.is_internal = TRUE
TERT.is_internal = TRUE
TGFb.is_internal = TRUE
TGFBR.is_internal = TRUE
TNFalpha.is_internal = TRUE
TSC1_2.is_internal = TRUE
TWIST1.is_internal = TRUE
VEGF.is_internal = TRUE
VHL.is_internal = TRUE
WNT.is_internal = TRUE
YWHAZ.is_internal = TRUE
ZBTB17.is_internal = TRUE
[Acidosis].istate = 0.5[1], 0.5[0]
[Androgen].istate = 0.5[1], 0.5[0]
[Carcinogen].istate = 0.5[1], 0.5[0]
[Hypoxia].istate = 0.5[1], 0.5[0]
[Nutrients].istate = 0.5[1], 0.5[0]
[AKT].istate = 0.19437[1], 0.8056300000000001[0]
[AMP_ATP].istate = 0.45326[1], 0.54674[0]
[AMPK].istate = 0.34094[1], 0.65906[0]
[APAF1].istate = 0.76123[1], 0.23877000000000004[0]
[AR].istate = 0.25119[1], 0.74881[0]
[ATM].istate = 0.77165[1], 0.22835000000000005[0]
[ATR].istate = 0.41921[1], 0.5807899999999999[0]
[AXIN1].istate = 0.5279[1], 0.47209999999999996[0]
[BAD].istate = 0.38767[1], 0.61233[0]
[Bak].istate = 0.88967[1], 0.11033000000000004[0]
[BAX].istate = 0.54366[1], 0.45633999999999997[0]
[Bcl_XL].istate = 0.28913[1], 0.71087[0]
[BCL2].istate = 0.70859[1], 0.29140999999999995[0]
[beta_catenin].istate = 0.31683[1], 0.68317[0]
[BIRC5].istate = 0.74847[1], 0.25153000000000003[0]
[BRCA1].istate = 0.85002[1], 0.14998[0]
[BRCA2].istate = 0.87823[1], 0.12177000000000004[0]
[Caspase8].istate = 0.62306[1], 0.37694000000000005[0]
[Caspase9].istate = 0.41818[1], 0.58182[0]
[CDH2].istate = 0.59523[1], 0.40476999999999996[0]
[cFLAR].istate = 0.69958[1], 0.30042[0]
[CHK1_2].istate = 0.75456[1], 0.24544[0]
[COX4I2].istate = 0.75689[1], 0.24311000000000005[0]
[CyclinB].istate = 0.78047[1], 0.21953[0]
[CyclinD].istate = 0.59671[1], 0.40329000000000004[0]
[CytoC].istate = 0.37928[1], 0.6207199999999999[0]
[DAXX].istate = 0.81603[1], 0.18396999999999997[0]
[Dsh].istate = 0.45193[1], 0.5480700000000001[0]
[E_cadherin].istate = 0.17974[1], 0.82026[0]
[E2F1].istate = 0.77552[1], 0.22448[0]
[eEF2].istate = 0.43261[1], 0.5673900000000001[0]
[eEF2K].istate = 0.53666[1], 0.46334[0]
[EGF].istate = 0.52031[1], 0.47968999999999995[0]
[EGFR].istate = 0.38856[1], 0.61144[0]
[EP300].istate = 0.32207[1], 0.6779299999999999[0]
[ERK].istate = 0.50887[1], 0.49112999999999996[0]
[ETS1].istate = 0.94403[1], 0.055969999999999964[0]
[ETV1].istate = 0.5253[1], 0.4747[0]
[EZH2].istate = 0.79831[1], 0.20169000000000004[0]
[FADD].istate = 0.501[1], 0.499[0]
[FGF].istate = 0.4072[1], 0.5928[0]
[FGFR3].istate = 0.78938[1], 0.21062000000000003[0]
[FOS].istate = 0.42036[1], 0.5796399999999999[0]
[FOXA1].istate = 0.06444[1], 0.93556[0]
[FOXO].istate = 0.54386[1], 0.45614[0]
[FRS2].istate = 0.40518[1], 0.59482[0]
[GADD45].istate = 0.72439[1], 0.27561[0]
[GLI].istate = 0.60203[1], 0.39797000000000005[0]
[GLUT1].istate = 0.70674[1], 0.29325999999999997[0]
[GSH].istate = 0.35476[1], 0.64524[0]
[GSK3].istate = 0.34583[1], 0.6541699999999999[0]
[HIF1].istate = 0.66937[1], 0.33063[0]
[HSPs].istate = 0.5458[1], 0.45420000000000005[0]
[IDH1].istate = 0.28697[1], 0.71303[0]
[IKK].istate = 0.54744[1], 0.45255999999999996[0]
[JNK].istate = 0.45158[1], 0.54842[0]
[JUN].istate = 0.36319[1], 0.63681[0]
[Lactic_acid].istate = 0.64569[1], 0.35431[0]
[LDHA].istate = 0.64569[1], 0.35431[0]
[MAP3K1_3].istate = 0.67727[1], 0.32272999999999996[0]
[MDM2].istate = 0.42899[1], 0.57101[0]
[MED12].istate = 0.42788[1], 0.57212[0]
[MEK1_2].istate = 0.3864[1], 0.6135999999999999[0]
[ZBTB17].istate = 0.70996[1], 0.29003999999999996[0]
[mTORC1].istate = 0.36531[1], 0.63469[0]
[mTORC2].istate = 0.4426[1], 0.5574[0]
[MXI1].istate = 0.51062[1], 0.48938000000000004[0]
[MYC].istate = 0.40788[1], 0.59212[0]
[MYC_MAX].istate = 0.58762[1], 0.41237999999999997[0]
[NCOA3].istate = 0.73296[1], 0.26704000000000006[0]
[NCOR1].istate = 0.40855[1], 0.59145[0]
[NCOR2].istate = 0.34982[1], 0.65018[0]
[NF_kB].istate = 0.71732[1], 0.28268000000000004[0]
[NF1].istate = 0.40352[1], 0.59648[0]
[NKX3_1].istate = 0.09477[1], 0.90523[0]
[p14ARF].istate = 0.34208[1], 0.6579200000000001[0]
[p15].istate = 0.44061[1], 0.55939[0]
[p21].istate = 0.5444[1], 0.4556[0]
[p38].istate = 0.76539[1], 0.23460999999999999[0]
[p53].istate = 0.4429[1], 0.5570999999999999[0]
[p70S6kab].istate = 0.43101[1], 0.56899[0]
[p90RSK].istate = 0.67348[1], 0.32652000000000003[0]
[PDK1].istate = 0.77021[1], 0.22979000000000005[0]
[PHDs].istate = 0.69128[1], 0.30872[0]
[PI3K].istate = 0.63146[1], 0.36854[0]
[PIP3].istate = 0.5529[1], 0.44710000000000005[0]
[PKC].istate = 0.67646[1], 0.32354000000000005[0]
[PTCH1].istate = 0.37026[1], 0.62974[0]
[PTEN].istate = 0.50502[1], 0.49498[0]
[RAF].istate = 0.31555[1], 0.68445[0]
[RAGS].istate = 0.39324[1], 0.60676[0]
[RAS].istate = 0.53203[1], 0.46797[0]
[RB1].istate = 0.60364[1], 0.39636000000000005[0]
[Rheb].istate = 0.37057[1], 0.6294299999999999[0]
[ROS].istate = 0.62031[1], 0.37968999999999997[0]
[RTK].istate = 0.54605[1], 0.45394999999999996[0]
[RUNX2].istate = 0.82907[1], 0.17093000000000003[0]
[SHH].istate = 0.59141[1], 0.40859[0]
[Slug].istate = 0.70387[1], 0.29613[0]
[SMAD].istate = 0.61097[1], 0.38903[0]
[SMO].istate = 0.30634[1], 0.6936599999999999[0]
[Snail].istate = 0.6912[1], 0.30879999999999996[0]
[SPOP].istate = 0.66589[1], 0.33411[0]
[TAK1].istate = 0.66324[1], 0.33675999999999995[0]
[TCF].istate = 0.7387[1], 0.2613[0]
[TERT].istate = 0.93578[1], 0.06422000000000005[0]
[TGFb].istate = 0.57137[1], 0.42862999999999996[0]
[TGFBR].istate = 0.64368[1], 0.35631999999999997[0]
[TNFalpha].istate = 0.76381[1], 0.23619[0]
[TSC1_2].istate = 0.40466[1], 0.59534[0]
[TWIST1].istate = 0.41629[1], 0.58371[0]
[VEGF].istate = 0.55502[1], 0.44498000000000004[0]
[VHL].istate = 0.49851[1], 0.50149[0]
[WNT].istate = 0.62499[1], 0.37500999999999995[0]
[YWHAZ].istate = 0.53401[1], 0.46599[0]
[ERG].istate=0[1], 1[0]
