# Supplementary material for: Patient-specific Boolean models of signalling networks guide personalised treatments
Source: eLife. 2022 Feb 15;11:e72626. doi: 10.7554/eLife.72626 (PMC9018074; doi:10.7554/eLife.72626)
Supplement: Supplementary file 3. [file elife-72626-supp3.zip › SuppFile 3 TCGA model files/TCGA_mutCNA_RNA_models/PC_20191219_TCGA_mutCNA_RNA_167.cfg]

$u_Acidosis = 1
$d_Acidosis = 1
$u_AKT=1.75434
$d_AKT=0.57001
$u_AMP_ATP=3.68437
$d_AMP_ATP=0.27142
$u_AMPK=0.2318
$d_AMPK=4.31406
$u_Androgen = 1
$d_Androgen = 1
$u_Angiogenesis = 1
$d_Angiogenesis = 1
$u_Apoptosis = 1
$d_Apoptosis = 1
$u_AR=12.9383
$d_AR=0.07729
$u_AR_ERG = 1
$d_AR_ERG = 1
$u_ATM=4.93919
$d_ATM=0.20246
$u_ATR=3.11911
$d_ATR=0.3206
$u_AXIN1=0.14513
$d_AXIN1=6.89037
$u_BAD=1.49134
$d_BAD=0.67054
$u_Bak=2.53245
$d_Bak=0.39487
$u_BAX=0.10363
$d_BAX=9.64972
$u_BCL2=0.37744
$d_BCL2=2.64943
$u_Bcl_XL=0.24926
$d_Bcl_XL=4.01188
$u_beta_catenin=3.77322
$d_beta_catenin=0
$u_BIRC5=0.55725
$d_BIRC5=1.79453
$u_BMP2 = 1
$d_BMP2 = 1
$u_BRCA1=6.63598
$d_BRCA1=0.15069
$u_BRCA2=2.07305
$d_BRCA2=0.48238
$u_Carcinogen = 1
$d_Carcinogen = 1
$u_Caspase3 = 1
$d_Caspase3 = 1
$u_Caspase8=0.03246
$d_Caspase8=30.80715
$u_Caspase9=1.09516
$d_Caspase9=0.91311
$u_CDH2=25.23389
$d_CDH2=0.03963
$u_cFLAR=4.26157
$d_cFLAR=0.23466
$u_CHK1_2=0.37716
$d_CHK1_2=2.65139
$u_COX4I2=1.92563
$d_COX4I2=0.51931
$u_CyclinB=2.02435
$d_CyclinB=0.49399
$u_CyclinD=7.47114
$d_CyclinD=0.13385
$u_CytoC=0.07493
$d_CytoC=13.34579
$u_APAF1=33.17151
$d_APAF1=0.03015
$u_DAXX=4.45774
$d_DAXX=0.22433
$u_DNA_Damage = 1
$d_DNA_Damage = 1
$u_DNA_Repair = 1
$d_DNA_Repair = 1
$u_Dsh=0.2918
$d_Dsh=3.427
$u_E2F1=2.96191
$d_E2F1=0.33762
$u_E_cadherin=9.09304
$d_E_cadherin=0.10997
$u_eEF2=5.33254
$d_eEF2=0.18753
$u_eEF2K=4.81831
$d_eEF2K=0.20754
$u_EMT = 1
$d_EMT = 1
$u_EP300=18.58841
$d_EP300=0.0538
$u_ERG=0.01
$d_ERG=100.0
$u_ERK=12.69741
$d_ERK=0.07876
$u_ETS1=2.39081
$d_ETS1=0.41827
$u_ETV1=0.35052
$d_ETV1=2.8529
$u_EZH2=0.29664
$d_EZH2=3.37109
$u_FADD=0.52367
$d_FADD=1.9096
$u_FOS=6.70814
$d_FOS=0.14907
$u_JUN=2.32604
$d_JUN=0.42992
$u_FOXA1=0
$d_FOXA1=0.18688
$u_FOXO=2.83454
$d_FOXO=0.35279
$u_EGF=0.01964
$d_EGF=50.9165
$u_EGFR=1.08264
$d_EGFR=0.92367
$u_FGF=2.11835
$d_FGF=0.47207
$u_FGFR3=0.15361
$d_FGFR3=6.50999
$u_FRS2=1.04399
$d_FRS2=0.95786
$u_GADD45=1.00212
$d_GADD45=0.99788
$u_GLI=0.68531
$d_GLI=1.45919
$u_GLUT1=7.19168
$d_GLUT1=0.13905
$u_Glycolysis = 1
$d_Glycolysis = 1
$u_GSH=1.42578
$d_GSH=0.70137
$u_GSK3=1.85519
$d_GSK3=0.53903
$u_HIF1=0.31274
$d_HIF1=3.19754
$u_HSPs=3.59224
$d_HSPs=0.27838
$u_Hypermethylation = 1
$d_Hypermethylation = 1
$u_Hypoxia = 1
$d_Hypoxia = 1
$u_IDH1=17.05705
$d_IDH1=0.05863
$u_Invasion = 1
$d_Invasion = 1
$u_IKK=0.29322
$d_IKK=3.41041
$u_JNK=0.23472
$d_JNK=4.2604
$u_Lactic_acid=0.05525
$d_Lactic_acid=18.09955
$u_LDHA=0.05525
$d_LDHA=18.09955
$u_MAP3K1_3=2.56539
$d_MAP3K1_3=0.3898
$u_MDM2=0.34313
$d_MDM2=2.91435
$u_MED12=20.9821
$d_MED12=0.04766
$u_MEK1_2=1.68998
$d_MEK1_2=0.59172
$u_Metastasis = 1
$d_Metastasis = 1
$u_Migration = 1
$d_Migration = 1
$u_mTORC1=1.6797
$d_mTORC1=0.59534
$u_mTORC2=2.94077
$d_mTORC2=0.34005
$u_MXI1=4.02788
$d_MXI1=0.24827
$u_MYC=15.72233
$d_MYC=0.0636
$u_MYC_MAX=3.24035
$d_MYC_MAX=0.30861
$u_NCOA3=0.76226
$d_NCOA3=1.31189
$u_NCOR1=39.59755
$d_NCOR1=0.02525
$u_NCOR2=2.14783
$d_NCOR2=0.46559
$u_NF1=9.60688
$d_NF1=0.10409
$u_NF_kB=2.07351
$d_NF_kB=0.48227
$u_NKX3_1=0.29664
$d_NKX3_1=3.37109
$u_Nutrients = 1
$d_Nutrients = 1
$u_p14ARF=0.19359
$d_p14ARF=5.16556
$u_p15=0.12352
$d_p15=8.09585
$u_p21=4.00421
$d_p21=0.24974
$u_p38=26.8975
$d_p38=0.03718
$u_p53=41.47849
$d_p53=0.02411
$u_p70S6kab=0.10495
$d_p70S6kab=9.52835
$u_p90RSK=0.03387
$d_p90RSK=29.52465
$u_PDK1=0.24804
$d_PDK1=4.03161
$u_PHDs=1.50128
$d_PHDs=0.6661
$u_PI3K=2.30928
$d_PI3K=0.43304
$u_PIP3=9.2953
$d_PIP3=0.10758
$u_PKC=0.43733
$d_PKC=2.2866
$u_Proliferation = 1
$d_Proliferation = 1
$u_PTCH1=15.74973
$d_PTCH1=0.06349
$u_PTEN=4.84245
$d_PTEN=0.20651
$u_Quiescence = 1
$d_Quiescence = 1
$u_RAF=5.4054
$d_RAF=0.185
$u_RAGS=0.10237
$d_RAGS=9.76849
$u_RAS=1.42388
$d_RAS=0.70231
$u_RB1=5.14438
$d_RB1=0.19439
$u_Rheb=0.12714
$d_Rheb=7.86535
$u_ROS=0.19659
$d_ROS=5.08673
$u_RTK=1.89166
$d_RTK=0.52864
$u_RUNX2=1.7842
$d_RUNX2=0.56048
$u_SHH=5.48776
$d_SHH=0.18222
$u_Slug=0.87279
$d_Slug=1.14575
$u_SMAD=1.97143
$d_SMAD=0.50725
$u_SMO=0.18338
$d_SMO=5.45316
$u_Snail=1.84965
$d_Snail=0.54064
$u_SPOP=1.25644
$d_SPOP=0.7959
$u_TAK1=11.25014
$d_TAK1=0.08889
$u_TCF=2.04908
$d_TCF=0.48802
$u_TERT=0.04829
$d_TERT=20.70822
$u_TGFb=0.6663
$d_TGFb=1.50083
$u_TGFBR=1.3149
$d_TGFBR=0.76051
$u_fused_event = 1
$d_fused_event = 1
$u_TNFalpha=0.75822
$d_TNFalpha=1.31888
$u_TSC1_2=5.73377
$d_TSC1_2=0.17441
$u_TWIST1=0.12471
$d_TWIST1=8.0186
$u_VEGF=0.50837
$d_VEGF=1.96707
$u_VHL=0.70403
$d_VHL=1.42039
$u_WNT=1.05686
$d_WNT=0.9462
$u_YWHAZ=2.48503
$d_YWHAZ=0.40241
$u_ZBTB17=0.3267
$d_ZBTB17=3.06091
discrete_time = 0
use_physrandgen = FALSE
seed_pseudorandom = 100
// sample_count = 500000
sample_count = 5000
max_time = 50
//time_tick = 0.01
time_tick = 0.1
thread_count = 1
statdist_traj_count = 100
statdist_cluster_threshold = 0.9
display_traj = 0
statdist_similarity_cache_max_size = 20000
//artificial nodes istate should be null
fused_event.istate=0
AR_ERG.istate=0	Acidosis.is_internal = TRUE
AKT.is_internal = TRUE
AMPK.is_internal = TRUE
AMP_ATP.is_internal = TRUE
Androgen.is_internal = TRUE
Angiogenesis.is_internal = TRUE
APAF1.is_internal = TRUE
Apoptosis.is_internal = FALSE
AR.is_internal = TRUE
AR_ERG.is_internal = TRUE
ATM.is_internal = TRUE
ATR.is_internal = TRUE
AXIN1.is_internal = TRUE
BAD.is_internal = TRUE
Bak.is_internal = TRUE
BAX.is_internal = TRUE
BCL2.is_internal = TRUE
Bcl_XL.is_internal = TRUE
beta_catenin.is_internal = TRUE
BIRC5.is_internal = TRUE
BMP2.is_internal = TRUE
BRCA1.is_internal = TRUE
BRCA2.is_internal = TRUE
Carcinogen.is_internal = TRUE
Caspase3.is_internal = TRUE
Caspase8.is_internal = TRUE
Caspase9.is_internal = TRUE
CDH2.is_internal = TRUE
cFLAR.is_internal = TRUE
CHK1_2.is_internal = TRUE
COX4I2.is_internal = TRUE
CyclinB.is_internal = TRUE
CyclinD.is_internal = TRUE
CytoC.is_internal = TRUE
DAXX.is_internal = TRUE
DNA_Damage.is_internal = TRUE
DNA_Repair.is_internal = TRUE
Dsh.is_internal = TRUE
E2F1.is_internal = TRUE
eEF2.is_internal = TRUE
eEF2K.is_internal = TRUE
EGF.is_internal = TRUE
EGFR.is_internal = TRUE
EMT.is_internal = TRUE
EP300.is_internal = TRUE
ERG.is_internal = TRUE
ERK.is_internal = TRUE
ETS1.is_internal = TRUE
ETV1.is_internal = TRUE
EZH2.is_internal = TRUE
E_cadherin.is_internal = TRUE
FADD.is_internal = TRUE
FGF.is_internal = TRUE
FGFR3.is_internal = TRUE
FOS.is_internal = TRUE
FOXA1.is_internal = TRUE
FOXO.is_internal = TRUE
FRS2.is_internal = TRUE
fused_event.is_internal = TRUE
GADD45.is_internal = TRUE
GLI.is_internal = TRUE
GLUT1.is_internal = TRUE
Glycolysis.is_internal = TRUE
GSH.is_internal = TRUE
GSK3.is_internal = TRUE
HIF1.is_internal = TRUE
HSPs.is_internal = TRUE
Hypermethylation.is_internal = TRUE
Hypoxia.is_internal = TRUE
IDH1.is_internal = TRUE
IKK.is_internal = TRUE
Invasion.is_internal = TRUE
JNK.is_internal = TRUE
JUN.is_internal = TRUE
Lactic_acid.is_internal = TRUE
LDHA.is_internal = TRUE
MAP3K1_3.is_internal = TRUE
MDM2.is_internal = TRUE
MED12.is_internal = TRUE
MEK1_2.is_internal = TRUE
Metastasis.is_internal = TRUE
Migration.is_internal = TRUE
mTORC1.is_internal = TRUE
mTORC2.is_internal = TRUE
MXI1.is_internal = TRUE
MYC.is_internal = TRUE
MYC_MAX.is_internal = TRUE
NCOA3.is_internal = TRUE
NCOR1.is_internal = TRUE
NCOR2.is_internal = TRUE
NF1.is_internal = TRUE
NF_kB.is_internal = TRUE
NKX3_1.is_internal = TRUE
Nutrients.is_internal = TRUE
p14ARF.is_internal = TRUE
p15.is_internal = TRUE
p21.is_internal = TRUE
p38.is_internal = TRUE
p53.is_internal = TRUE
p70S6kab.is_internal = TRUE
p90RSK.is_internal = TRUE
PDK1.is_internal = TRUE
PHDs.is_internal = TRUE
PI3K.is_internal = TRUE
PIP3.is_internal = TRUE
PKC.is_internal = TRUE
Proliferation.is_internal = FALSE
PTCH1.is_internal = TRUE
PTEN.is_internal = TRUE
Quiescence.is_internal = FALSE
RAF.is_internal = TRUE
RAGS.is_internal = TRUE
RAS.is_internal = TRUE
RB1.is_internal = TRUE
Rheb.is_internal = TRUE
ROS.is_internal = TRUE
RTK.is_internal = TRUE
RUNX2.is_internal = TRUE
SHH.is_internal = TRUE
Slug.is_internal = TRUE
SMAD.is_internal = TRUE
SMO.is_internal = TRUE
Snail.is_internal = TRUE
SPOP.is_internal = TRUE
TAK1.is_internal = TRUE
TCF.is_internal = TRUE
TERT.is_internal = TRUE
TGFb.is_internal = TRUE
TGFBR.is_internal = TRUE
TNFalpha.is_internal = TRUE
TSC1_2.is_internal = TRUE
TWIST1.is_internal = TRUE
VEGF.is_internal = TRUE
VHL.is_internal = TRUE
WNT.is_internal = TRUE
YWHAZ.is_internal = TRUE
ZBTB17.is_internal = TRUE
[Acidosis].istate = 0.5[1], 0.5[0]
[Androgen].istate = 0.5[1], 0.5[0]
[Carcinogen].istate = 0.5[1], 0.5[0]
[Hypoxia].istate = 0.5[1], 0.5[0]
[Nutrients].istate = 0.5[1], 0.5[0]
[AKT].istate = 0.56103[1], 0.43896999999999997[0]
[AMP_ATP].istate = 0.64159[1], 0.35841[0]
[AMPK].istate = 0.34128[1], 0.65872[0]
[APAF1].istate = 0.88019[1], 0.11980999999999997[0]
[AR].istate = 0.77797[1], 0.22202999999999995[0]
[ATM].istate = 0.67341[1], 0.32659000000000005[0]
[ATR].istate = 0.62351[1], 0.37649[0]
[AXIN1].istate = 0.29044[1], 0.70956[0]
[BAD].istate = 0.54339[1], 0.45660999999999996[0]
[Bak].istate = 0.60089[1], 0.39910999999999996[0]
[BAX].istate = 0.25387[1], 0.74613[0]
[Bcl_XL].istate = 0.34916[1], 0.65084[0]
[BCL2].istate = 0.39421[1], 0.60579[0]
[BIRC5].istate = 0.43651[1], 0.56349[0]
[BRCA1].istate = 0.70548[1], 0.29452[0]
[BRCA2].istate = 0.57915[1], 0.42084999999999995[0]
[Caspase8].istate = 0.12785[1], 0.87215[0]
[Caspase9].istate = 0.50987[1], 0.49012999999999995[0]
[CDH2].istate = 0.8505[1], 0.14949999999999997[0]
[cFLAR].istate = 0.65739[1], 0.34260999999999997[0]
[CHK1_2].istate = 0.39413[1], 0.60587[0]
[COX4I2].istate = 0.57114[1], 0.42886[0]
[CyclinB].istate = 0.57657[1], 0.42343[0]
[CyclinD].istate = 0.71835[1], 0.28164999999999996[0]
[CytoC].istate = 0.21867[1], 0.78133[0]
[DAXX].istate = 0.66228[1], 0.33772[0]
[Dsh].istate = 0.36627[1], 0.63373[0]
[E_cadherin].istate = 0.73968[1], 0.26032[0]
[E2F1].istate = 0.61789[1], 0.38210999999999995[0]
[eEF2].istate = 0.68173[1], 0.31827000000000005[0]
[eEF2K].istate = 0.67072[1], 0.32928[0]
[EGF].istate = 0.07327[1], 0.92673[0]
[EGFR].istate = 0.50862[1], 0.49138000000000004[0]
[EP300].istate = 0.81731[1], 0.18269000000000002[0]
[ERG].istate = 0.0[1], 1.0[0]
[ERK].istate = 0.77593[1], 0.22407[0]
[ETS1].istate = 0.59464[1], 0.40536000000000005[0]
[ETV1].istate = 0.38618[1], 0.61382[0]
[EZH2].istate = 0.36806[1], 0.63194[0]
[FADD].istate = 0.42976[1], 0.5702400000000001[0]
[FGF].istate = 0.5815[1], 0.4185[0]
[FGFR3].istate = 0.2966[1], 0.7034[0]
[FOS].istate = 0.70665[1], 0.29335[0]
[FOXO].istate = 0.61312[1], 0.38688[0]
[FRS2].istate = 0.50467[1], 0.49533000000000005[0]
[GADD45].istate = 0.50023[1], 0.49977000000000005[0]
[GLI].istate = 0.45897[1], 0.54103[0]
[GLUT1].istate = 0.71421[1], 0.28579[0]
[GSH].istate = 0.53851[1], 0.46148999999999996[0]
[GSK3].istate = 0.5671[1], 0.43289999999999995[0]
[HIF1].istate = 0.3738[1], 0.6262[0]
[HSPs].istate = 0.63884[1], 0.36116000000000004[0]
[IDH1].istate = 0.80798[1], 0.19201999999999997[0]
[IKK].istate = 0.3668[1], 0.6332[0]
[JNK].istate = 0.34264[1], 0.6573599999999999[0]
[JUN].istate = 0.59165[1], 0.40835[0]
[Lactic_acid].istate = 0.18559[1], 0.81441[0]
[LDHA].istate = 0.18559[1], 0.81441[0]
[MAP3K1_3].istate = 0.60229[1], 0.39771[0]
[MDM2].istate = 0.38387[1], 0.6161300000000001[0]
[MED12].istate = 0.83046[1], 0.16954000000000002[0]
[MEK1_2].istate = 0.55697[1], 0.44303000000000003[0]
[ZBTB17].istate = 0.37854[1], 0.62146[0]
[mTORC1].istate = 0.55631[1], 0.44369000000000003[0]
[mTORC2].istate = 0.61712[1], 0.38288[0]
[MXI1].istate = 0.65127[1], 0.34873[0]
[MYC].istate = 0.79913[1], 0.20087[0]
[MYC_MAX].istate = 0.62765[1], 0.37234999999999996[0]
[NCOA3].istate = 0.47053[1], 0.52947[0]
[NCOR1].istate = 0.89942[1], 0.10058[0]
[NCOR2].istate = 0.583[1], 0.41700000000000004[0]
[NF_kB].istate = 0.57918[1], 0.42081999999999997[0]
[NF1].istate = 0.74565[1], 0.25434999999999997[0]
[NKX3_1].istate = 0.36806[1], 0.63194[0]
[p14ARF].istate = 0.32172[1], 0.67828[0]
[p15].istate = 0.27294[1], 0.72706[0]
[p21].istate = 0.65063[1], 0.34936999999999996[0]
[p38].istate = 0.85743[1], 0.14256999999999997[0]
[p53].istate = 0.90446[1], 0.09553999999999996[0]
[p70S6kab].istate = 0.25525[1], 0.74475[0]
[p90RSK].istate = 0.13246[1], 0.86754[0]
[PDK1].istate = 0.34863[1], 0.65137[0]
[PHDs].istate = 0.54412[1], 0.45587999999999995[0]
[PI3K].istate = 0.59087[1], 0.40913[0]
[PIP3].istate = 0.74207[1], 0.25793[0]
[PKC].istate = 0.4102[1], 0.5898[0]
[PTCH1].istate = 0.79932[1], 0.20067999999999997[0]
[PTEN].istate = 0.67127[1], 0.32872999999999997[0]
[RAF].istate = 0.68321[1], 0.31679[0]
[RAGS].istate = 0.25254[1], 0.74746[0]
[RAS].istate = 0.53837[1], 0.46163[0]
[RB1].istate = 0.67783[1], 0.32216999999999996[0]
[Rheb].istate = 0.27607[1], 0.72393[0]
[ROS].istate = 0.32339[1], 0.6766099999999999[0]
[RTK].istate = 0.56921[1], 0.43079[0]
[RUNX2].istate = 0.56286[1], 0.43714[0]
[SHH].istate = 0.68485[1], 0.31515000000000004[0]
[Slug].istate = 0.48523[1], 0.51477[0]
[SMAD].istate = 0.5737[1], 0.4263[0]
[SMO].istate = 0.31584[1], 0.68416[0]
[Snail].istate = 0.56677[1], 0.43323[0]
[SPOP].istate = 0.52479[1], 0.47521[0]
[TAK1].istate = 0.76279[1], 0.23721000000000003[0]
[TCF].istate = 0.57789[1], 0.42211[0]
[TERT].istate = 0.17097[1], 0.8290299999999999[0]
[TGFb].istate = 0.45592[1], 0.54408[0]
[TGFBR].istate = 0.52972[1], 0.47028000000000003[0]
[TNFalpha].istate = 0.46995[1], 0.53005[0]
[TSC1_2].istate = 0.68961[1], 0.31039000000000005[0]
[TWIST1].istate = 0.27398[1], 0.72602[0]
[VEGF].istate = 0.42654[1], 0.5734600000000001[0]
[VHL].istate = 0.4619[1], 0.5381[0]
[WNT].istate = 0.506[1], 0.494[0]
[YWHAZ].istate = 0.59883[1], 0.40117[0]
[beta_catenin].istate=1[1], 0[1]
[FOXA1].istate=0[1], 1[0]
