# Supplementary material for: Patient-specific Boolean models of signalling networks guide personalised treatments
Source: eLife. 2022 Feb 15;11:e72626. doi: 10.7554/eLife.72626 (PMC9018074; doi:10.7554/eLife.72626)
Supplement: Supplementary file 3. [file elife-72626-supp3.zip › SuppFile 3 TCGA model files/TCGA_mutCNA_RNA_models/PC_20191219_TCGA_mutCNA_RNA_168.cfg]

$u_Acidosis = 1
$d_Acidosis = 1
$u_AKT=0.05181
$d_AKT=19.30129
$u_AMP_ATP=19.63423
$d_AMP_ATP=0.05093
$u_AMPK=1.17015
$d_AMPK=0.85459
$u_Androgen = 1
$d_Androgen = 1
$u_Angiogenesis = 1
$d_Angiogenesis = 1
$u_Apoptosis = 1
$d_Apoptosis = 1
$u_AR=9.70588
$d_AR=0.10303
$u_AR_ERG = 1
$d_AR_ERG = 1
$u_ATM=26.93604
$d_ATM=0.03712
$u_ATR=59.13897
$d_ATR=0.01691
$u_AXIN1=7.001
$d_AXIN1=0.14284
$u_BAD=0.04696
$d_BAD=21.29472
$u_Bak=1.07791
$d_Bak=0.92772
$u_BAX=0.1742
$d_BAX=5.74053
$u_BCL2=0.56168
$d_BCL2=1.78037
$u_Bcl_XL=0.0478
$d_Bcl_XL=20.9205
$u_beta_catenin=0.2026
$d_beta_catenin=4.93583
$u_BIRC5=19.16213
$d_BIRC5=0.05219
$u_BMP2 = 1
$d_BMP2 = 1
$u_BRCA1=60.00222
$d_BRCA1=0.01667
$u_BRCA2=12.90719
$d_BRCA2=0.07748
$u_Carcinogen = 1
$d_Carcinogen = 1
$u_Caspase3 = 1
$d_Caspase3 = 1
$u_Caspase8=25.89125
$d_Caspase8=0.03862
$u_Caspase9=0.11129
$d_Caspase9=8.98553
$u_CDH2=0.2891
$d_CDH2=3.45901
$u_cFLAR=8.4543
$d_cFLAR=0.11828
$u_CHK1_2=19.63478
$d_CHK1_2=0.05093
$u_COX4I2=0.12364
$d_COX4I2=8.088
$u_CyclinB=26.58523
$d_CyclinB=0.03761
$u_CyclinD=0.0515
$d_CyclinD=19.41748
$u_CytoC=1.14066
$d_CytoC=0.87669
$u_APAF1=6.50857
$d_APAF1=0.15364
$u_DAXX=0.01813
$d_DAXX=55.1572
$u_DNA_Damage = 1
$d_DNA_Damage = 1
$u_DNA_Repair = 1
$d_DNA_Repair = 1
$u_Dsh=0.60822
$d_Dsh=1.64414
$u_E2F1=22.55632
$d_E2F1=0.04433
$u_E_cadherin=0.04197
$d_E_cadherin=23.82654
$u_eEF2=0.32158
$d_eEF2=3.10965
$u_eEF2K=0.37513
$d_eEF2K=2.66574
$u_EMT = 1
$d_EMT = 1
$u_EP300=16.59925
$d_EP300=0.06024
$u_ERG=100.0
$d_ERG=0.01
$u_ERK=1.13668
$d_ERK=0.87976
$u_ETS1=1.58399
$d_ETS1=0.63132
$u_ETV1=1.30292
$d_ETV1=0.76751
$u_EZH2=14.71454
$d_EZH2=0.06796
$u_FADD=0.04667
$d_FADD=21.42704
$u_FOS=1.9179
$d_FOS=0.5214
$u_JUN=5.85852
$d_JUN=0.17069
$u_FOXA1=15.51746
$d_FOXA1=0.06444
$u_FOXO=0.90775
$d_FOXO=1.10162
$u_EGF=0.05843
$d_EGF=17.1145
$u_EGFR=5.64824
$d_EGFR=0.17705
$u_FGF=0.19201
$d_FGF=5.20806
$u_FGFR3=17.2674
$d_FGFR3=0.05791
$u_FRS2=38.01559
$d_FRS2=0.0263
$u_GADD45=3.37084
$d_GADD45=0.29666
$u_GLI=0.13037
$d_GLI=7.67048
$u_GLUT1=1.96747
$d_GLUT1=0.50827
$u_Glycolysis = 1
$d_Glycolysis = 1
$u_GSH=0.13345
$d_GSH=7.49344
$u_GSK3=9.14508
$d_GSK3=0.10935
$u_HIF1=18.83534
$d_HIF1=0.05309
$u_HSPs=1.0931
$d_HSPs=0.91483
$u_Hypermethylation = 1
$d_Hypermethylation = 1
$u_Hypoxia = 1
$d_Hypoxia = 1
$u_IDH1=1.77077
$d_IDH1=0.56473
$u_Invasion = 1
$d_Invasion = 1
$u_IKK=1.18991
$d_IKK=0.8404
$u_JNK=1.4167
$d_JNK=0.70587
$u_Lactic_acid=21.16556
$d_Lactic_acid=0.04725
$u_LDHA=21.16556
$d_LDHA=0.04725
$u_MAP3K1_3=1.88708
$d_MAP3K1_3=0.52992
$u_MDM2=0.23696
$d_MDM2=4.22012
$u_MED12=1.31353
$d_MED12=0.76131
$u_MEK1_2=0.08064
$d_MEK1_2=12.40079
$u_Metastasis = 1
$d_Metastasis = 1
$u_Migration = 1
$d_Migration = 1
$u_mTORC1=2.07923
$d_mTORC1=0
$u_mTORC2=2.11739
$d_mTORC2=0
$u_MXI1=2.13381
$d_MXI1=0.46865
$u_MYC=37.98791
$d_MYC=0
$u_MYC_MAX=0.96456
$d_MYC_MAX=0
$u_NCOA3=19.9626
$d_NCOA3=0.05009
$u_NCOR1=17.19094
$d_NCOR1=0.05817
$u_NCOR2=0.42113
$d_NCOR2=2.37456
$u_NF1=11.2153
$d_NF1=0.08916
$u_NF_kB=0.18752
$d_NF_kB=5.33276
$u_NKX3_1=2.96811
$d_NKX3_1=0.33691
$u_Nutrients = 1
$d_Nutrients = 1
$u_p14ARF=0.04661
$d_p14ARF=21.45462
$u_p15=1.2103
$d_p15=0.82624
$u_p21=0.06376
$d_p21=15.68381
$u_p38=4.72812
$d_p38=0.2115
$u_p53=8.24086
$d_p53=0.12135
$u_p70S6kab=1.32975
$d_p70S6kab=0.75202
$u_p90RSK=2.87289
$d_p90RSK=0.34808
$u_PDK1=81.08061
$d_PDK1=0.01233
$u_PHDs=0.24091
$d_PHDs=4.15093
$u_PI3K=2.04
$d_PI3K=0.4902
$u_PIP3=2.87367
$d_PIP3=0.34799
$u_PKC=0.53859
$d_PKC=1.8567
$u_Proliferation = 1
$d_Proliferation = 1
$u_PTCH1=1.46091
$d_PTCH1=0.6845
$u_PTEN=0
$d_PTEN=97.46589
$u_Quiescence = 1
$d_Quiescence = 1
$u_RAF=2.14726
$d_RAF=0.46571
$u_RAGS=0.31031
$d_RAGS=3.22258
$u_RAS=6.40998
$d_RAS=0.15601
$u_RB1=1.01089
$d_RB1=0.98923
$u_Rheb=0.12538
$d_Rheb=7.97575
$u_ROS=0.63863
$d_ROS=1.56585
$u_RTK=0.76115
$d_RTK=1.3138
$u_RUNX2=0.18351
$d_RUNX2=5.44929
$u_SHH=0.1024
$d_SHH=9.76562
$u_Slug=0.04509
$d_Slug=0
$u_SMAD=1.67248
$d_SMAD=0.59791
$u_SMO=0.06826
$d_SMO=14.64987
$u_Snail=0.14515
$d_Snail=6.88942
$u_SPOP=4.04395
$d_SPOP=0.24728
$u_TAK1=22.57568
$d_TAK1=0.0443
$u_TCF=0.07547
$d_TCF=13.2503
$u_TERT=0.19223
$d_TERT=5.2021
$u_TGFb=0.09745
$d_TGFb=10.26167
$u_TGFBR=0.16496
$d_TGFBR=6.06208
$u_fused_event = 1
$d_fused_event = 1
$u_TNFalpha=0.41348
$d_TNFalpha=0
$u_TSC1_2=3.26069
$d_TSC1_2=0.30668
$u_TWIST1=1.31251
$d_TWIST1=0.7619
$u_VEGF=0.16575
$d_VEGF=6.03318
$u_VHL=30.09785
$d_VHL=0.03322
$u_WNT=0.40291
$d_WNT=2.48194
$u_YWHAZ=80.33312
$d_YWHAZ=0
$u_ZBTB17=0.18827
$d_ZBTB17=5.31152
discrete_time = 0
use_physrandgen = FALSE
seed_pseudorandom = 100
// sample_count = 500000
sample_count = 5000
max_time = 50
//time_tick = 0.01
time_tick = 0.1
thread_count = 1
statdist_traj_count = 100
statdist_cluster_threshold = 0.9
display_traj = 0
statdist_similarity_cache_max_size = 20000
//artificial nodes istate should be null
fused_event.istate=0
AR_ERG.istate=0	Acidosis.is_internal = TRUE
AKT.is_internal = TRUE
AMPK.is_internal = TRUE
AMP_ATP.is_internal = TRUE
Androgen.is_internal = TRUE
Angiogenesis.is_internal = TRUE
APAF1.is_internal = TRUE
Apoptosis.is_internal = FALSE
AR.is_internal = TRUE
AR_ERG.is_internal = TRUE
ATM.is_internal = TRUE
ATR.is_internal = TRUE
AXIN1.is_internal = TRUE
BAD.is_internal = TRUE
Bak.is_internal = TRUE
BAX.is_internal = TRUE
BCL2.is_internal = TRUE
Bcl_XL.is_internal = TRUE
beta_catenin.is_internal = TRUE
BIRC5.is_internal = TRUE
BMP2.is_internal = TRUE
BRCA1.is_internal = TRUE
BRCA2.is_internal = TRUE
Carcinogen.is_internal = TRUE
Caspase3.is_internal = TRUE
Caspase8.is_internal = TRUE
Caspase9.is_internal = TRUE
CDH2.is_internal = TRUE
cFLAR.is_internal = TRUE
CHK1_2.is_internal = TRUE
COX4I2.is_internal = TRUE
CyclinB.is_internal = TRUE
CyclinD.is_internal = TRUE
CytoC.is_internal = TRUE
DAXX.is_internal = TRUE
DNA_Damage.is_internal = TRUE
DNA_Repair.is_internal = TRUE
Dsh.is_internal = TRUE
E2F1.is_internal = TRUE
eEF2.is_internal = TRUE
eEF2K.is_internal = TRUE
EGF.is_internal = TRUE
EGFR.is_internal = TRUE
EMT.is_internal = TRUE
EP300.is_internal = TRUE
ERG.is_internal = TRUE
ERK.is_internal = TRUE
ETS1.is_internal = TRUE
ETV1.is_internal = TRUE
EZH2.is_internal = TRUE
E_cadherin.is_internal = TRUE
FADD.is_internal = TRUE
FGF.is_internal = TRUE
FGFR3.is_internal = TRUE
FOS.is_internal = TRUE
FOXA1.is_internal = TRUE
FOXO.is_internal = TRUE
FRS2.is_internal = TRUE
fused_event.is_internal = TRUE
GADD45.is_internal = TRUE
GLI.is_internal = TRUE
GLUT1.is_internal = TRUE
Glycolysis.is_internal = TRUE
GSH.is_internal = TRUE
GSK3.is_internal = TRUE
HIF1.is_internal = TRUE
HSPs.is_internal = TRUE
Hypermethylation.is_internal = TRUE
Hypoxia.is_internal = TRUE
IDH1.is_internal = TRUE
IKK.is_internal = TRUE
Invasion.is_internal = TRUE
JNK.is_internal = TRUE
JUN.is_internal = TRUE
Lactic_acid.is_internal = TRUE
LDHA.is_internal = TRUE
MAP3K1_3.is_internal = TRUE
MDM2.is_internal = TRUE
MED12.is_internal = TRUE
MEK1_2.is_internal = TRUE
Metastasis.is_internal = TRUE
Migration.is_internal = TRUE
mTORC1.is_internal = TRUE
mTORC2.is_internal = TRUE
MXI1.is_internal = TRUE
MYC.is_internal = TRUE
MYC_MAX.is_internal = TRUE
NCOA3.is_internal = TRUE
NCOR1.is_internal = TRUE
NCOR2.is_internal = TRUE
NF1.is_internal = TRUE
NF_kB.is_internal = TRUE
NKX3_1.is_internal = TRUE
Nutrients.is_internal = TRUE
p14ARF.is_internal = TRUE
p15.is_internal = TRUE
p21.is_internal = TRUE
p38.is_internal = TRUE
p53.is_internal = TRUE
p70S6kab.is_internal = TRUE
p90RSK.is_internal = TRUE
PDK1.is_internal = TRUE
PHDs.is_internal = TRUE
PI3K.is_internal = TRUE
PIP3.is_internal = TRUE
PKC.is_internal = TRUE
Proliferation.is_internal = FALSE
PTCH1.is_internal = TRUE
PTEN.is_internal = TRUE
Quiescence.is_internal = FALSE
RAF.is_internal = TRUE
RAGS.is_internal = TRUE
RAS.is_internal = TRUE
RB1.is_internal = TRUE
Rheb.is_internal = TRUE
ROS.is_internal = TRUE
RTK.is_internal = TRUE
RUNX2.is_internal = TRUE
SHH.is_internal = TRUE
Slug.is_internal = TRUE
SMAD.is_internal = TRUE
SMO.is_internal = TRUE
Snail.is_internal = TRUE
SPOP.is_internal = TRUE
TAK1.is_internal = TRUE
TCF.is_internal = TRUE
TERT.is_internal = TRUE
TGFb.is_internal = TRUE
TGFBR.is_internal = TRUE
TNFalpha.is_internal = TRUE
TSC1_2.is_internal = TRUE
TWIST1.is_internal = TRUE
VEGF.is_internal = TRUE
VHL.is_internal = TRUE
WNT.is_internal = TRUE
YWHAZ.is_internal = TRUE
ZBTB17.is_internal = TRUE
[Acidosis].istate = 0.5[1], 0.5[0]
[Androgen].istate = 0.5[1], 0.5[0]
[Carcinogen].istate = 0.5[1], 0.5[0]
[Hypoxia].istate = 0.5[1], 0.5[0]
[Nutrients].istate = 0.5[1], 0.5[0]
[AKT].istate = 0.17861[1], 0.8213900000000001[0]
[AMP_ATP].istate = 0.82325[1], 0.17674999999999996[0]
[AMPK].istate = 0.51706[1], 0.48294000000000004[0]
[APAF1].istate = 0.70337[1], 0.29662999999999995[0]
[AR].istate = 0.74676[1], 0.25324[0]
[ATM].istate = 0.85758[1], 0.14242[0]
[ATR].istate = 0.94297[1], 0.057030000000000025[0]
[AXIN1].istate = 0.71129[1], 0.28871[0]
[BAD].istate = 0.16794[1], 0.83206[0]
[Bak].istate = 0.50815[1], 0.49185[0]
[BAX].istate = 0.31026[1], 0.68974[0]
[Bcl_XL].istate = 0.16985[1], 0.8301499999999999[0]
[BCL2].istate = 0.43737[1], 0.56263[0]
[beta_catenin].istate = 0.32666[1], 0.67334[0]
[BIRC5].istate = 0.82061[1], 0.17939000000000005[0]
[BRCA1].istate = 0.94454[1], 0.055459999999999954[0]
[BRCA2].istate = 0.77771[1], 0.22229[0]
[Caspase8].istate = 0.85329[1], 0.14671[0]
[Caspase9].istate = 0.26162[1], 0.73838[0]
[CDH2].istate = 0.36526[1], 0.6347400000000001[0]
[cFLAR].istate = 0.73177[1], 0.26822999999999997[0]
[CHK1_2].istate = 0.82326[1], 0.17674[0]
[COX4I2].istate = 0.27304[1], 0.72696[0]
[CyclinB].istate = 0.85616[1], 0.14383999999999997[0]
[CyclinD].istate = 0.17795[1], 0.82205[0]
[CytoC].istate = 0.51429[1], 0.48571[0]
[DAXX].istate = 0.06457[1], 0.93543[0]
[Dsh].istate = 0.44601[1], 0.55399[0]
[E_cadherin].istate = 0.15573[1], 0.84427[0]
[E2F1].istate = 0.83832[1], 0.16168000000000005[0]
[eEF2].istate = 0.37682[1], 0.6231800000000001[0]
[eEF2K].istate = 0.39354[1], 0.60646[0]
[EGF].istate = 0.19166[1], 0.8083400000000001[0]
[EGFR].istate = 0.68798[1], 0.31201999999999996[0]
[EP300].istate = 0.80502[1], 0.19498000000000004[0]
[ERG].istate = 1.0[1], 0.0[0]
[ERK].istate = 0.51391[1], 0.48609[0]
[ETS1].istate = 0.54994[1], 0.45006[0]
[ETV1].istate = 0.52873[1], 0.47126999999999997[0]
[EZH2].istate = 0.79194[1], 0.20806000000000002[0]
[FADD].istate = 0.16725[1], 0.83275[0]
[FGF].istate = 0.32083[1], 0.67917[0]
[FGFR3].istate = 0.80931[1], 0.19069000000000003[0]
[FOS].istate = 0.57071[1], 0.42928999999999995[0]
[FOXA1].istate = 0.79771[1], 0.20228999999999997[0]
[FOXO].istate = 0.48949[1], 0.51051[0]
[FRS2].istate = 0.89499[1], 0.10501000000000005[0]
[GADD45].istate = 0.63193[1], 0.36807[0]
[GLI].istate = 0.27879[1], 0.72121[0]
[GLUT1].istate = 0.57348[1], 0.42652[0]
[GSH].istate = 0.28133[1], 0.7186699999999999[0]
[GSK3].istate = 0.7403[1], 0.25970000000000004[0]
[HIF1].istate = 0.81874[1], 0.18125999999999998[0]
[HSPs].istate = 0.50967[1], 0.49033000000000004[0]
[IDH1].istate = 0.56204[1], 0.43796[0]
[IKK].istate = 0.51888[1], 0.48112[0]
[JNK].istate = 0.53782[1], 0.46218000000000004[0]
[JUN].istate = 0.69195[1], 0.30805000000000005[0]
[Lactic_acid].istate = 0.83141[1], 0.16859000000000002[0]
[LDHA].istate = 0.83141[1], 0.16859000000000002[0]
[MAP3K1_3].istate = 0.56895[1], 0.43105000000000004[0]
[MDM2].istate = 0.34367[1], 0.6563300000000001[0]
[MED12].istate = 0.52961[1], 0.47039[0]
[MEK1_2].istate = 0.22663[1], 0.77337[0]
[ZBTB17].istate = 0.3187[1], 0.6813[0]
[MXI1].istate = 0.58229[1], 0.41771[0]
[NCOA3].istate = 0.82505[1], 0.17495000000000005[0]
[NCOR1].istate = 0.80882[1], 0.19118000000000002[0]
[NCOR2].istate = 0.4061[1], 0.5939[0]
[NF_kB].istate = 0.31826[1], 0.68174[0]
[NF1].istate = 0.76245[1], 0.23755000000000004[0]
[NKX3_1].istate = 0.61812[1], 0.38188[0]
[p14ARF].istate = 0.16713[1], 0.83287[0]
[p15].istate = 0.52072[1], 0.47928000000000004[0]
[p21].istate = 0.20113[1], 0.79887[0]
[p38].istate = 0.66867[1], 0.33133[0]
[p53].istate = 0.72899[1], 0.27101[0]
[p70S6kab].istate = 0.53094[1], 0.46906000000000003[0]
[p90RSK].istate = 0.61458[1], 0.38542[0]
[PDK1].istate = 0.97723[1], 0.022769999999999957[0]
[PHDs].istate = 0.34546[1], 0.65454[0]
[PI3K].istate = 0.57741[1], 0.42259[0]
[PIP3].istate = 0.61461[1], 0.38539[0]
[PKC].istate = 0.43281[1], 0.5671900000000001[0]
[PTCH1].istate = 0.54116[1], 0.45884[0]
[RAF].istate = 0.58297[1], 0.41703[0]
[RAGS].istate = 0.37295[1], 0.62705[0]
[RAS].istate = 0.70171[1], 0.29829000000000006[0]
[RB1].istate = 0.50118[1], 0.49882000000000004[0]
[Rheb].istate = 0.27456[1], 0.72544[0]
[ROS].istate = 0.45131[1], 0.54869[0]
[RTK].istate = 0.47037[1], 0.52963[0]
[RUNX2].istate = 0.31592[1], 0.68408[0]
[SHH].istate = 0.25257[1], 0.74743[0]
[SMAD].istate = 0.55584[1], 0.44416[0]
[SMO].istate = 0.20855[1], 0.79145[0]
[Snail].istate = 0.29046[1], 0.7095400000000001[0]
[SPOP].istate = 0.6517[1], 0.34830000000000005[0]
[TAK1].istate = 0.83841[1], 0.16159[0]
[TCF].istate = 0.21944[1], 0.78056[0]
[TERT].istate = 0.32095[1], 0.6790499999999999[0]
[TGFb].istate = 0.2472[1], 0.7528[0]
[TGFBR].istate = 0.30434[1], 0.69566[0]
[TSC1_2].istate = 0.62833[1], 0.37166999999999994[0]
[TWIST1].istate = 0.52953[1], 0.47047000000000005[0]
[VEGF].istate = 0.30486[1], 0.69514[0]
[VHL].istate = 0.86963[1], 0.13036999999999999[0]
[WNT].istate = 0.4013[1], 0.5987[0]
[mTORC1].istate=1[1], 0[1]
[mTORC2].istate=1[1], 0[1]
[MYC].istate=1[1], 0[1]
[MYC_MAX].istate=1[1], 0[1]
[PTEN].istate=0[1], 1[0]
[Slug].istate=1[1], 0[1]
[TNFalpha].istate=1[1], 0[1]
[YWHAZ].istate=1[1], 0[1]
