# Supplementary material for: Patient-specific Boolean models of signalling networks guide personalised treatments
Source: eLife. 2022 Feb 15;11:e72626. doi: 10.7554/eLife.72626 (PMC9018074; doi:10.7554/eLife.72626)
Supplement: Supplementary file 3. [file elife-72626-supp3.zip › SuppFile 3 TCGA model files/TCGA_mutCNA_RNA_models/PC_20191219_TCGA_mutCNA_RNA_169.cfg]

$u_Acidosis = 1
$d_Acidosis = 1
$u_AKT=0.16413
$d_AKT=6.09273
$u_AMP_ATP=0.173
$d_AMP_ATP=5.78035
$u_AMPK=0.2218
$d_AMPK=4.50857
$u_Androgen = 1
$d_Androgen = 1
$u_Angiogenesis = 1
$d_Angiogenesis = 1
$u_Apoptosis = 1
$d_Apoptosis = 1
$u_AR=0.01415
$d_AR=70.67138
$u_AR_ERG = 1
$d_AR_ERG = 1
$u_ATM=0.01912
$d_ATM=52.30126
$u_ATR=0.02851
$d_ATR=35.07541
$u_AXIN1=4.08782
$d_AXIN1=0.24463
$u_BAD=60.57097
$d_BAD=0.01651
$u_Bak=6.68768
$d_Bak=0.14953
$u_BAX=50.66389
$d_BAX=0.01974
$u_BCL2=10.99341
$d_BCL2=0.09096
$u_Bcl_XL=1.45868
$d_Bcl_XL=0.68555
$u_beta_catenin=1.14348
$d_beta_catenin=0.87452
$u_BIRC5=0.12232
$d_BIRC5=8.17528
$u_BMP2 = 1
$d_BMP2 = 1
$u_BRCA1=0.03768
$d_BRCA1=26.53928
$u_BRCA2=0.0153
$d_BRCA2=65.35948
$u_Carcinogen = 1
$d_Carcinogen = 1
$u_Caspase3 = 1
$d_Caspase3 = 1
$u_Caspase8=0.01686
$d_Caspase8=59.31198
$u_Caspase9=3.95631
$d_Caspase9=0.25276
$u_CDH2=0.23987
$d_CDH2=4.16892
$u_cFLAR=0.07119
$d_cFLAR=14.04692
$u_CHK1_2=7.7823
$d_CHK1_2=0.1285
$u_COX4I2=54.36547
$d_COX4I2=0.01839
$u_CyclinB=0.04048
$d_CyclinB=24.70356
$u_CyclinD=2.62491
$d_CyclinD=0.38097
$u_CytoC=0.64192
$d_CytoC=1.55783
$u_APAF1=0.04505
$d_APAF1=22.19756
$u_DAXX=6.07699
$d_DAXX=0.16456
$u_DNA_Damage = 1
$d_DNA_Damage = 1
$u_DNA_Repair = 1
$d_DNA_Repair = 1
$u_Dsh=0.56727
$d_Dsh=1.76283
$u_E2F1=0.05114
$d_E2F1=19.55417
$u_E_cadherin=0.06221
$d_E_cadherin=16.07459
$u_eEF2=0.6564
$d_eEF2=1.52346
$u_eEF2K=0.15982
$d_eEF2K=6.25704
$u_EMT = 1
$d_EMT = 1
$u_EP300=0
$d_EP300=91.91176
$u_ERG=0.01
$d_ERG=100.0
$u_ERK=0.72307
$d_ERK=1.38299
$u_ETS1=0.2082
$d_ETS1=4.80307
$u_ETV1=0.64334
$d_ETV1=1.55439
$u_EZH2=0.08568
$d_EZH2=11.67134
$u_FADD=46.27125
$d_FADD=0.02161
$u_FOS=0.10542
$d_FOS=9.48587
$u_JUN=0.07307
$d_JUN=13.68551
$u_FOXA1=0.02513
$d_FOXA1=39.79308
$u_FOXO=0.21981
$d_FOXO=4.54938
$u_EGF=0.32972
$d_EGF=3.03288
$u_EGFR=0.02343
$d_EGFR=42.68032
$u_FGF=0.23158
$d_FGF=4.31816
$u_FGFR3=0.47402
$d_FGFR3=2.10962
$u_FRS2=0.01719
$d_FRS2=58.17336
$u_GADD45=7.88877
$d_GADD45=0.12676
$u_GLI=2.80757
$d_GLI=0.35618
$u_GLUT1=0.03398
$d_GLUT1=29.42908
$u_Glycolysis = 1
$d_Glycolysis = 1
$u_GSH=6.78307
$d_GSH=0.14743
$u_GSK3=0.09694
$d_GSK3=10.31566
$u_HIF1=0.05923
$d_HIF1=16.88334
$u_HSPs=4.14998
$d_HSPs=0.24097
$u_Hypermethylation = 1
$d_Hypermethylation = 1
$u_Hypoxia = 1
$d_Hypoxia = 1
$u_IDH1=0.03137
$d_IDH1=31.87759
$u_Invasion = 1
$d_Invasion = 1
$u_IKK=0.68476
$d_IKK=1.46037
$u_JNK=0.07587
$d_JNK=13.18044
$u_Lactic_acid=0.59136
$d_Lactic_acid=1.69102
$u_LDHA=0.59136
$d_LDHA=1.69102
$u_MAP3K1_3=0.07784
$d_MAP3K1_3=12.84687
$u_MDM2=0.05568
$d_MDM2=17.95977
$u_MED12=0.01227
$d_MED12=81.49959
$u_MEK1_2=2.22233
$d_MEK1_2=0.44998
$u_Metastasis = 1
$d_Metastasis = 1
$u_Migration = 1
$d_Migration = 1
$u_mTORC1=1.07122
$d_mTORC1=0.93352
$u_mTORC2=1.64411
$d_mTORC2=0.60823
$u_MXI1=2.78177
$d_MXI1=0.35948
$u_MYC=0.33022
$d_MYC=3.02828
$u_MYC_MAX=1.35703
$d_MYC_MAX=0.7369
$u_NCOA3=0.03511
$d_NCOA3=28.48191
$u_NCOR1=0.01925
$d_NCOR1=51.94805
$u_NCOR2=0.04092
$d_NCOR2=24.43793
$u_NF1=0.01963
$d_NF1=50.94244
$u_NF_kB=1.18753
$d_NF_kB=0.84208
$u_NKX3_1=0.01992
$d_NKX3_1=50.2008
$u_Nutrients = 1
$d_Nutrients = 1
$u_p14ARF=4.96608
$d_p14ARF=0.20137
$u_p15=1.51175
$d_p15=0.66149
$u_p21=1.52837
$d_p21=0.65429
$u_p38=0.04263
$d_p38=23.45766
$u_p53=0.1587
$d_p53=6.3012
$u_p70S6kab=0.77176
$d_p70S6kab=1.29574
$u_p90RSK=0.36744
$d_p90RSK=2.72153
$u_PDK1=0.2245
$d_PDK1=4.45434
$u_PHDs=1.71051
$d_PHDs=0.58462
$u_PI3K=0.21262
$d_PI3K=4.70323
$u_PIP3=0.03022
$d_PIP3=33.09067
$u_PKC=0.47713
$d_PKC=2.09586
$u_Proliferation = 1
$d_Proliferation = 1
$u_PTCH1=0.05401
$d_PTCH1=18.51509
$u_PTEN=0.90603
$d_PTEN=1.10372
$u_Quiescence = 1
$d_Quiescence = 1
$u_RAF=0.30451
$d_RAF=3.28396
$u_RAGS=0.08295
$d_RAGS=12.05546
$u_RAS=0.14771
$d_RAS=6.77002
$u_RB1=0.01385
$d_RB1=72.20217
$u_Rheb=0.89254
$d_Rheb=1.1204
$u_ROS=11.97076
$d_ROS=0.08354
$u_RTK=0.64436
$d_RTK=1.55193
$u_RUNX2=4.41804
$d_RUNX2=0.22634
$u_SHH=1.25031
$d_SHH=0.7998
$u_Slug=1.64936
$d_Slug=0.6063
$u_SMAD=0.24053
$d_SMAD=4.15749
$u_SMO=3.18209
$d_SMO=0.31426
$u_Snail=2.81074
$d_Snail=0.35578
$u_SPOP=1.87389
$d_SPOP=0.53365
$u_TAK1=0.0478
$d_TAK1=20.9205
$u_TCF=1.03662
$d_TCF=0.96467
$u_TERT=0.04829
$d_TERT=20.70822
$u_TGFb=2.42258
$d_TGFb=0.41278
$u_TGFBR=0.36688
$d_TGFBR=2.72569
$u_fused_event = 1
$d_fused_event = 1
$u_TNFalpha=2.41828
$d_TNFalpha=0.41352
$u_TSC1_2=0.079
$d_TSC1_2=12.65823
$u_TWIST1=7.87769
$d_TWIST1=0.12694
$u_VEGF=1.48581
$d_VEGF=0.67303
$u_VHL=0.01419
$d_VHL=70.47216
$u_WNT=2.13566
$d_WNT=0.46824
$u_YWHAZ=0.0439
$d_YWHAZ=22.77904
$u_ZBTB17=37.84515
$d_ZBTB17=0.02642
discrete_time = 0
use_physrandgen = FALSE
seed_pseudorandom = 100
// sample_count = 500000
sample_count = 5000
max_time = 50
//time_tick = 0.01
time_tick = 0.1
thread_count = 1
statdist_traj_count = 100
statdist_cluster_threshold = 0.9
display_traj = 0
statdist_similarity_cache_max_size = 20000
//artificial nodes istate should be null
fused_event.istate=0
AR_ERG.istate=0	Acidosis.is_internal = TRUE
AKT.is_internal = TRUE
AMPK.is_internal = TRUE
AMP_ATP.is_internal = TRUE
Androgen.is_internal = TRUE
Angiogenesis.is_internal = TRUE
APAF1.is_internal = TRUE
Apoptosis.is_internal = FALSE
AR.is_internal = TRUE
AR_ERG.is_internal = TRUE
ATM.is_internal = TRUE
ATR.is_internal = TRUE
AXIN1.is_internal = TRUE
BAD.is_internal = TRUE
Bak.is_internal = TRUE
BAX.is_internal = TRUE
BCL2.is_internal = TRUE
Bcl_XL.is_internal = TRUE
beta_catenin.is_internal = TRUE
BIRC5.is_internal = TRUE
BMP2.is_internal = TRUE
BRCA1.is_internal = TRUE
BRCA2.is_internal = TRUE
Carcinogen.is_internal = TRUE
Caspase3.is_internal = TRUE
Caspase8.is_internal = TRUE
Caspase9.is_internal = TRUE
CDH2.is_internal = TRUE
cFLAR.is_internal = TRUE
CHK1_2.is_internal = TRUE
COX4I2.is_internal = TRUE
CyclinB.is_internal = TRUE
CyclinD.is_internal = TRUE
CytoC.is_internal = TRUE
DAXX.is_internal = TRUE
DNA_Damage.is_internal = TRUE
DNA_Repair.is_internal = TRUE
Dsh.is_internal = TRUE
E2F1.is_internal = TRUE
eEF2.is_internal = TRUE
eEF2K.is_internal = TRUE
EGF.is_internal = TRUE
EGFR.is_internal = TRUE
EMT.is_internal = TRUE
EP300.is_internal = TRUE
ERG.is_internal = TRUE
ERK.is_internal = TRUE
ETS1.is_internal = TRUE
ETV1.is_internal = TRUE
EZH2.is_internal = TRUE
E_cadherin.is_internal = TRUE
FADD.is_internal = TRUE
FGF.is_internal = TRUE
FGFR3.is_internal = TRUE
FOS.is_internal = TRUE
FOXA1.is_internal = TRUE
FOXO.is_internal = TRUE
FRS2.is_internal = TRUE
fused_event.is_internal = TRUE
GADD45.is_internal = TRUE
GLI.is_internal = TRUE
GLUT1.is_internal = TRUE
Glycolysis.is_internal = TRUE
GSH.is_internal = TRUE
GSK3.is_internal = TRUE
HIF1.is_internal = TRUE
HSPs.is_internal = TRUE
Hypermethylation.is_internal = TRUE
Hypoxia.is_internal = TRUE
IDH1.is_internal = TRUE
IKK.is_internal = TRUE
Invasion.is_internal = TRUE
JNK.is_internal = TRUE
JUN.is_internal = TRUE
Lactic_acid.is_internal = TRUE
LDHA.is_internal = TRUE
MAP3K1_3.is_internal = TRUE
MDM2.is_internal = TRUE
MED12.is_internal = TRUE
MEK1_2.is_internal = TRUE
Metastasis.is_internal = TRUE
Migration.is_internal = TRUE
mTORC1.is_internal = TRUE
mTORC2.is_internal = TRUE
MXI1.is_internal = TRUE
MYC.is_internal = TRUE
MYC_MAX.is_internal = TRUE
NCOA3.is_internal = TRUE
NCOR1.is_internal = TRUE
NCOR2.is_internal = TRUE
NF1.is_internal = TRUE
NF_kB.is_internal = TRUE
NKX3_1.is_internal = TRUE
Nutrients.is_internal = TRUE
p14ARF.is_internal = TRUE
p15.is_internal = TRUE
p21.is_internal = TRUE
p38.is_internal = TRUE
p53.is_internal = TRUE
p70S6kab.is_internal = TRUE
p90RSK.is_internal = TRUE
PDK1.is_internal = TRUE
PHDs.is_internal = TRUE
PI3K.is_internal = TRUE
PIP3.is_internal = TRUE
PKC.is_internal = TRUE
Proliferation.is_internal = FALSE
PTCH1.is_internal = TRUE
PTEN.is_internal = TRUE
Quiescence.is_internal = FALSE
RAF.is_internal = TRUE
RAGS.is_internal = TRUE
RAS.is_internal = TRUE
RB1.is_internal = TRUE
Rheb.is_internal = TRUE
ROS.is_internal = TRUE
RTK.is_internal = TRUE
RUNX2.is_internal = TRUE
SHH.is_internal = TRUE
Slug.is_internal = TRUE
SMAD.is_internal = TRUE
SMO.is_internal = TRUE
Snail.is_internal = TRUE
SPOP.is_internal = TRUE
TAK1.is_internal = TRUE
TCF.is_internal = TRUE
TERT.is_internal = TRUE
TGFb.is_internal = TRUE
TGFBR.is_internal = TRUE
TNFalpha.is_internal = TRUE
TSC1_2.is_internal = TRUE
TWIST1.is_internal = TRUE
VEGF.is_internal = TRUE
VHL.is_internal = TRUE
WNT.is_internal = TRUE
YWHAZ.is_internal = TRUE
ZBTB17.is_internal = TRUE
[Acidosis].istate = 0.5[1], 0.5[0]
[Androgen].istate = 0.5[1], 0.5[0]
[Carcinogen].istate = 0.5[1], 0.5[0]
[Hypoxia].istate = 0.5[1], 0.5[0]
[Nutrients].istate = 0.5[1], 0.5[0]
[AKT].istate = 0.3038[1], 0.6961999999999999[0]
[AMP_ATP].istate = 0.30951[1], 0.69049[0]
[AMPK].istate = 0.33649[1], 0.66351[0]
[APAF1].istate = 0.16343[1], 0.83657[0]
[AR].istate = 0.03768[1], 0.96232[0]
[ATM].istate = 0.07037[1], 0.92963[0]
[ATR].istate = 0.11374[1], 0.88626[0]
[AXIN1].istate = 0.65287[1], 0.34713000000000005[0]
[BAD].istate = 0.94557[1], 0.05442999999999998[0]
[Bak].istate = 0.70632[1], 0.29368000000000005[0]
[BAX].istate = 0.92617[1], 0.07382999999999995[0]
[Bcl_XL].istate = 0.54099[1], 0.45901000000000003[0]
[BCL2].istate = 0.76028[1], 0.23972000000000004[0]
[beta_catenin].istate = 0.51456[1], 0.48544[0]
[BIRC5].istate = 0.27188[1], 0.72812[0]
[BRCA1].istate = 0.14402[1], 0.85598[0]
[BRCA2].istate = 0.04619[1], 0.95381[0]
[Caspase8].istate = 0.05669[1], 0.94331[0]
[Caspase9].istate = 0.64932[1], 0.35068[0]
[CDH2].istate = 0.34499[1], 0.65501[0]
[cFLAR].istate = 0.2131[1], 0.7868999999999999[0]
[CHK1_2].istate = 0.72278[1], 0.27722[0]
[COX4I2].istate = 0.93383[1], 0.06616999999999995[0]
[CyclinB].istate = 0.15181[1], 0.84819[0]
[CyclinD].istate = 0.60478[1], 0.39522[0]
[CytoC].istate = 0.45187[1], 0.54813[0]
[DAXX].istate = 0.69592[1], 0.30408[0]
[Dsh].istate = 0.43845[1], 0.56155[0]
[E_cadherin].istate = 0.19847[1], 0.80153[0]
[E2F1].istate = 0.17718[1], 0.82282[0]
[eEF2].istate = 0.45429[1], 0.5457099999999999[0]
[eEF2K].istate = 0.3009[1], 0.6991[0]
[EGF].istate = 0.37954[1], 0.62046[0]
[EGFR].istate = 0.09246[1], 0.90754[0]
[ERG].istate = 0.0[1], 1.0[0]
[ERK].istate = 0.4648[1], 0.5352[0]
[ETS1].istate = 0.32962[1], 0.67038[0]
[ETV1].istate = 0.45211[1], 0.54789[0]
[EZH2].istate = 0.23322[1], 0.76678[0]
[FADD].istate = 0.91633[1], 0.08367000000000002[0]
[FGF].istate = 0.34118[1], 0.65882[0]
[FGFR3].istate = 0.41895[1], 0.5810500000000001[0]
[FOS].istate = 0.25573[1], 0.74427[0]
[FOXA1].istate = 0.10007[1], 0.89993[0]
[FOXO].istate = 0.33551[1], 0.66449[0]
[FRS2].istate = 0.05883[1], 0.94117[0]
[GADD45].istate = 0.72425[1], 0.27575000000000005[0]
[GLI].istate = 0.61208[1], 0.38792000000000004[0]
[GLUT1].istate = 0.13281[1], 0.86719[0]
[GSH].istate = 0.70786[1], 0.29213999999999996[0]
[GSK3].istate = 0.24663[1], 0.75337[0]
[HIF1].istate = 0.19314[1], 0.80686[0]
[HSPs].istate = 0.65451[1], 0.34548999999999996[0]
[IDH1].istate = 0.12414[1], 0.87586[0]
[IKK].istate = 0.45889[1], 0.54111[0]
[JNK].istate = 0.22002[1], 0.77998[0]
[JUN].istate = 0.21594[1], 0.78406[0]
[Lactic_acid].istate = 0.44296[1], 0.55704[0]
[LDHA].istate = 0.44296[1], 0.55704[0]
[MAP3K1_3].istate = 0.2228[1], 0.7772[0]
[MDM2].istate = 0.18642[1], 0.81358[0]
[MED12].istate = 0.02217[1], 0.97783[0]
[MEK1_2].istate = 0.5867[1], 0.4133[0]
[ZBTB17].istate = 0.8945[1], 0.10550000000000004[0]
[mTORC1].istate = 0.50747[1], 0.49253[0]
[mTORC2].istate = 0.55398[1], 0.44601999999999997[0]
[MXI1].istate = 0.61108[1], 0.38892000000000004[0]
[MYC].istate = 0.3797[1], 0.6203000000000001[0]
[MYC_MAX].istate = 0.53315[1], 0.46685[0]
[NCOA3].istate = 0.13637[1], 0.86363[0]
[NCOR1].istate = 0.0711[1], 0.9289000000000001[0]
[NCOR2].istate = 0.153[1], 0.847[0]
[NF_kB].istate = 0.51866[1], 0.48134[0]
[NF1].istate = 0.07323[1], 0.92677[0]
[NKX3_1].istate = 0.07481[1], 0.92519[0]
[p14ARF].istate = 0.674[1], 0.32599999999999996[0]
[p15].istate = 0.54487[1], 0.45513000000000003[0]
[p21].istate = 0.54606[1], 0.45394[0]
[p38].istate = 0.15744[1], 0.84256[0]
[p53].istate = 0.30015[1], 0.6998500000000001[0]
[p70S6kab].istate = 0.47187[1], 0.52813[0]
[p90RSK].istate = 0.3913[1], 0.6087[0]
[PDK1].istate = 0.3378[1], 0.6622[0]
[PHDs].istate = 0.55828[1], 0.44172[0]
[PI3K].istate = 0.3319[1], 0.6681[0]
[PIP3].istate = 0.12008[1], 0.87992[0]
[PKC].istate = 0.41966[1], 0.5803400000000001[0]
[PTCH1].istate = 0.18311[1], 0.81689[0]
[PTEN].istate = 0.48929[1], 0.51071[0]
[RAF].istate = 0.3709[1], 0.6291[0]
[RAGS].istate = 0.22971[1], 0.77029[0]
[RAS].istate = 0.29235[1], 0.70765[0]
[RB1].istate = 0.03539[1], 0.96461[0]
[Rheb].istate = 0.48766[1], 0.51234[0]
[ROS].istate = 0.76953[1], 0.23046999999999995[0]
[RTK].istate = 0.45228[1], 0.54772[0]
[RUNX2].istate = 0.66131[1], 0.33869000000000005[0]
[SHH].istate = 0.52425[1], 0.47575[0]
[Slug].istate = 0.55433[1], 0.44567[0]
[SMAD].istate = 0.34529[1], 0.65471[0]
[SMO].istate = 0.62568[1], 0.37432[0]
[Snail].istate = 0.61221[1], 0.38778999999999997[0]
[SPOP].istate = 0.56819[1], 0.43181[0]
[TAK1].istate = 0.16985[1], 0.8301499999999999[0]
[TCF].istate = 0.50391[1], 0.49609000000000003[0]
[TERT].istate = 0.17097[1], 0.8290299999999999[0]
[TGFb].istate = 0.59607[1], 0.40393[0]
[TGFBR].istate = 0.39113[1], 0.60887[0]
[TNFalpha].istate = 0.59588[1], 0.40412000000000003[0]
[TSC1_2].istate = 0.22441[1], 0.77559[0]
[TWIST1].istate = 0.7241[1], 0.27590000000000003[0]
[VEGF].istate = 0.54299[1], 0.45701[0]
[VHL].istate = 0.03801[1], 0.96199[0]
[WNT].istate = 0.58238[1], 0.41762[0]
[YWHAZ].istate = 0.16063[1], 0.83937[0]
[EP300].istate=0[1], 1[0]
