# Supplementary material for: Patient-specific Boolean models of signalling networks guide personalised treatments
Source: eLife. 2022 Feb 15;11:e72626. doi: 10.7554/eLife.72626 (PMC9018074; doi:10.7554/eLife.72626)
Supplement: Supplementary file 3. [file elife-72626-supp3.zip › SuppFile 3 TCGA model files/TCGA_mutCNA_RNA_models/PC_20191219_TCGA_mutCNA_RNA_17.cfg]

$u_Acidosis = 1
$d_Acidosis = 1
$u_AKT=0.24313
$d_AKT=4.11303
$u_AMP_ATP=9.06597
$d_AMP_ATP=0.1103
$u_AMPK=0.22536
$d_AMPK=4.43734
$u_Androgen = 1
$d_Androgen = 1
$u_Angiogenesis = 1
$d_Angiogenesis = 1
$u_Apoptosis = 1
$d_Apoptosis = 1
$u_AR=0.01771
$d_AR=56.46527
$u_AR_ERG = 1
$d_AR_ERG = 1
$u_ATM=0.03046
$d_ATM=32.82994
$u_ATR=0.12988
$d_ATR=7.69941
$u_AXIN1=2.523
$d_AXIN1=0.39635
$u_BAD=58.09293
$d_BAD=0.01721
$u_Bak=15.36868
$d_Bak=0.06507
$u_BAX=85.48696
$d_BAX=0.0117
$u_BCL2=0.03636
$d_BCL2=27.50275
$u_Bcl_XL=21.66123
$d_Bcl_XL=0.04617
$u_beta_catenin=2.11341
$d_beta_catenin=0.47317
$u_BIRC5=3.38422
$d_BIRC5=0.29549
$u_BMP2 = 1
$d_BMP2 = 1
$u_BRCA1=0.12523
$d_BRCA1=7.98531
$u_BRCA2=0.01713
$d_BRCA2=58.37712
$u_Carcinogen = 1
$d_Carcinogen = 1
$u_Caspase3 = 1
$d_Caspase3 = 1
$u_Caspase8=0.03187
$d_Caspase8=31.37747
$u_Caspase9=0.10689
$d_Caspase9=9.35541
$u_CDH2=0.49125
$d_CDH2=2.03562
$u_cFLAR=0.01846
$d_cFLAR=54.17118
$u_CHK1_2=45.51244
$d_CHK1_2=0.02197
$u_COX4I2=1.35922
$d_COX4I2=0.73572
$u_CyclinB=2.90892
$d_CyclinB=0.34377
$u_CyclinD=0.28087
$d_CyclinD=3.56037
$u_CytoC=3.40867
$d_CytoC=0.29337
$u_APAF1=0.01876
$d_APAF1=53.3049
$u_DAXX=0.6883
$d_DAXX=1.45285
$u_DNA_Damage = 1
$d_DNA_Damage = 1
$u_DNA_Repair = 1
$d_DNA_Repair = 1
$u_Dsh=0.32729
$d_Dsh=3.05539
$u_E2F1=1.62452
$d_E2F1=0.61557
$u_E_cadherin=0.03084
$d_E_cadherin=32.42542
$u_eEF2=23.4025
$d_eEF2=0.04273
$u_eEF2K=0.01808
$d_eEF2K=55.30973
$u_EMT = 1
$d_EMT = 1
$u_EP300=0.01209
$d_EP300=82.71299
$u_ERG=100.0
$d_ERG=0.01
$u_ERK=0.03496
$d_ERK=28.60412
$u_ETS1=0.01889
$d_ETS1=52.93806
$u_ETV1=0.02196
$d_ETV1=45.53734
$u_EZH2=1.98
$d_EZH2=0.50505
$u_FADD=30.34556
$d_FADD=0.03295
$u_FOS=2.57282
$d_FOS=0.38868
$u_JUN=2.52696
$d_JUN=0.39573
$u_FOXA1=0.34419
$d_FOXA1=2.90537
$u_FOXO=0.04581
$d_FOXO=21.82929
$u_EGF=5.41625
$d_EGF=0.18463
$u_EGFR=0.01842
$d_EGFR=54.28882
$u_FGF=0.06955
$d_FGF=14.37815
$u_FGFR3=12.48013
$d_FGFR3=0.08013
$u_FRS2=0.02177
$d_FRS2=45.93477
$u_GADD45=1.51739
$d_GADD45=0.65903
$u_GLI=0.34445
$d_GLI=2.90318
$u_GLUT1=0.01544
$d_GLUT1=64.76684
$u_Glycolysis = 1
$d_Glycolysis = 1
$u_GSH=17.27043
$d_GSH=0.0579
$u_GSK3=0.57728
$d_GSK3=1.73226
$u_HIF1=0.0197
$d_HIF1=50.76142
$u_HSPs=0.90604
$d_HSPs=1.1037
$u_Hypermethylation = 1
$d_Hypermethylation = 1
$u_Hypoxia = 1
$d_Hypoxia = 1
$u_IDH1=0.03053
$d_IDH1=32.75467
$u_Invasion = 1
$d_Invasion = 1
$u_IKK=0.0506
$d_IKK=19.76285
$u_JNK=0.02973
$d_JNK=33.63606
$u_Lactic_acid=0.53362
$d_Lactic_acid=1.87399
$u_LDHA=0.53362
$d_LDHA=1.87399
$u_MAP3K1_3=0.02104
$d_MAP3K1_3=47.52852
$u_MDM2=0.02734
$d_MDM2=36.57644
$u_MED12=0.0115
$d_MED12=86.95652
$u_MEK1_2=2.06254
$d_MEK1_2=0.48484
$u_Metastasis = 1
$d_Metastasis = 1
$u_Migration = 1
$d_Migration = 1
$u_mTORC1=1.29296
$d_mTORC1=0.77342
$u_mTORC2=1.76308
$d_mTORC2=0.56719
$u_MXI1=0.13208
$d_MXI1=7.57117
$u_MYC=17.90833
$d_MYC=0.05584
$u_MYC_MAX=2.81042
$d_MYC_MAX=0.35582
$u_NCOA3=0.02426
$d_NCOA3=41.22012
$u_NCOR1=0.01841
$d_NCOR1=54.31831
$u_NCOR2=0.26685
$d_NCOR2=3.74742
$u_NF1=0.0151
$d_NF1=66.22517
$u_NF_kB=0.26653
$d_NF_kB=3.75192
$u_NKX3_1=1.19689
$d_NKX3_1=0.8355
$u_Nutrients = 1
$d_Nutrients = 1
$u_p14ARF=25.80223
$d_p14ARF=0.03876
$u_p15=0.03478
$d_p15=28.75216
$u_p21=1.47668
$d_p21=0.67719
$u_p38=0.01941
$d_p38=51.51984
$u_p53=19.9637
$d_p53=0.05009
$u_p70S6kab=0.74652
$d_p70S6kab=1.33955
$u_p90RSK=0.05897
$d_p90RSK=16.95778
$u_PDK1=0.08556
$d_PDK1=11.6877
$u_PHDs=1.14467
$d_PHDs=0.87361
$u_PI3K=0.08978
$d_PI3K=11.13834
$u_PIP3=0.01676
$d_PIP3=59.66587
$u_PKC=0.50096
$d_PKC=1.99617
$u_Proliferation = 1
$d_Proliferation = 1
$u_PTCH1=0.05765
$d_PTCH1=17.34605
$u_PTEN=0.23411
$d_PTEN=4.2715
$u_Quiescence = 1
$d_Quiescence = 1
$u_RAF=0.23456
$d_RAF=4.2633
$u_RAGS=0.0202
$d_RAGS=49.50495
$u_RAS=0.23724
$d_RAS=4.21514
$u_RB1=0.01277
$d_RB1=78.30854
$u_Rheb=0.76823
$d_Rheb=1.30169
$u_ROS=0.0952
$d_ROS=10.5042
$u_RTK=0.12315
$d_RTK=8.12018
$u_RUNX2=0.02793
$d_RUNX2=35.8038
$u_SHH=4.73815
$d_SHH=0.21105
$u_Slug=0.08647
$d_Slug=11.5647
$u_SMAD=0.22287
$d_SMAD=4.48692
$u_SMO=0.03798
$d_SMO=26.32965
$u_Snail=0.12573
$d_Snail=7.95355
$u_SPOP=4.44816
$d_SPOP=0.22481
$u_TAK1=0.24289
$d_TAK1=4.11709
$u_TCF=0.03177
$d_TCF=31.47624
$u_TERT=6.05753
$d_TERT=0.16508
$u_TGFb=0.45809
$d_TGFb=2.18298
$u_TGFBR=0.02607
$d_TGFBR=38.35827
$u_fused_event = 1
$d_fused_event = 1
$u_TNFalpha=0.50735
$d_TNFalpha=1.97103
$u_TSC1_2=0.11558
$d_TSC1_2=8.65202
$u_TWIST1=9.08131
$d_TWIST1=0.11012
$u_VEGF=0.23407
$d_VEGF=4.27223
$u_VHL=0.08232
$d_VHL=12.14772
$u_WNT=0.27398
$d_WNT=3.6499
$u_YWHAZ=0.13432
$d_YWHAZ=7.44491
$u_ZBTB17=41.03459
$d_ZBTB17=0.02437
discrete_time = 0
use_physrandgen = FALSE
seed_pseudorandom = 100
// sample_count = 500000
sample_count = 5000
max_time = 50
//time_tick = 0.01
time_tick = 0.1
thread_count = 1
statdist_traj_count = 100
statdist_cluster_threshold = 0.9
display_traj = 0
statdist_similarity_cache_max_size = 20000
//artificial nodes istate should be null
fused_event.istate=0
AR_ERG.istate=0	Acidosis.is_internal = TRUE
AKT.is_internal = TRUE
AMPK.is_internal = TRUE
AMP_ATP.is_internal = TRUE
Androgen.is_internal = TRUE
Angiogenesis.is_internal = TRUE
APAF1.is_internal = TRUE
Apoptosis.is_internal = FALSE
AR.is_internal = TRUE
AR_ERG.is_internal = TRUE
ATM.is_internal = TRUE
ATR.is_internal = TRUE
AXIN1.is_internal = TRUE
BAD.is_internal = TRUE
Bak.is_internal = TRUE
BAX.is_internal = TRUE
BCL2.is_internal = TRUE
Bcl_XL.is_internal = TRUE
beta_catenin.is_internal = TRUE
BIRC5.is_internal = TRUE
BMP2.is_internal = TRUE
BRCA1.is_internal = TRUE
BRCA2.is_internal = TRUE
Carcinogen.is_internal = TRUE
Caspase3.is_internal = TRUE
Caspase8.is_internal = TRUE
Caspase9.is_internal = TRUE
CDH2.is_internal = TRUE
cFLAR.is_internal = TRUE
CHK1_2.is_internal = TRUE
COX4I2.is_internal = TRUE
CyclinB.is_internal = TRUE
CyclinD.is_internal = TRUE
CytoC.is_internal = TRUE
DAXX.is_internal = TRUE
DNA_Damage.is_internal = TRUE
DNA_Repair.is_internal = TRUE
Dsh.is_internal = TRUE
E2F1.is_internal = TRUE
eEF2.is_internal = TRUE
eEF2K.is_internal = TRUE
EGF.is_internal = TRUE
EGFR.is_internal = TRUE
EMT.is_internal = TRUE
EP300.is_internal = TRUE
ERG.is_internal = TRUE
ERK.is_internal = TRUE
ETS1.is_internal = TRUE
ETV1.is_internal = TRUE
EZH2.is_internal = TRUE
E_cadherin.is_internal = TRUE
FADD.is_internal = TRUE
FGF.is_internal = TRUE
FGFR3.is_internal = TRUE
FOS.is_internal = TRUE
FOXA1.is_internal = TRUE
FOXO.is_internal = TRUE
FRS2.is_internal = TRUE
fused_event.is_internal = TRUE
GADD45.is_internal = TRUE
GLI.is_internal = TRUE
GLUT1.is_internal = TRUE
Glycolysis.is_internal = TRUE
GSH.is_internal = TRUE
GSK3.is_internal = TRUE
HIF1.is_internal = TRUE
HSPs.is_internal = TRUE
Hypermethylation.is_internal = TRUE
Hypoxia.is_internal = TRUE
IDH1.is_internal = TRUE
IKK.is_internal = TRUE
Invasion.is_internal = TRUE
JNK.is_internal = TRUE
JUN.is_internal = TRUE
Lactic_acid.is_internal = TRUE
LDHA.is_internal = TRUE
MAP3K1_3.is_internal = TRUE
MDM2.is_internal = TRUE
MED12.is_internal = TRUE
MEK1_2.is_internal = TRUE
Metastasis.is_internal = TRUE
Migration.is_internal = TRUE
mTORC1.is_internal = TRUE
mTORC2.is_internal = TRUE
MXI1.is_internal = TRUE
MYC.is_internal = TRUE
MYC_MAX.is_internal = TRUE
NCOA3.is_internal = TRUE
NCOR1.is_internal = TRUE
NCOR2.is_internal = TRUE
NF1.is_internal = TRUE
NF_kB.is_internal = TRUE
NKX3_1.is_internal = TRUE
Nutrients.is_internal = TRUE
p14ARF.is_internal = TRUE
p15.is_internal = TRUE
p21.is_internal = TRUE
p38.is_internal = TRUE
p53.is_internal = TRUE
p70S6kab.is_internal = TRUE
p90RSK.is_internal = TRUE
PDK1.is_internal = TRUE
PHDs.is_internal = TRUE
PI3K.is_internal = TRUE
PIP3.is_internal = TRUE
PKC.is_internal = TRUE
Proliferation.is_internal = FALSE
PTCH1.is_internal = TRUE
PTEN.is_internal = TRUE
Quiescence.is_internal = FALSE
RAF.is_internal = TRUE
RAGS.is_internal = TRUE
RAS.is_internal = TRUE
RB1.is_internal = TRUE
Rheb.is_internal = TRUE
ROS.is_internal = TRUE
RTK.is_internal = TRUE
RUNX2.is_internal = TRUE
SHH.is_internal = TRUE
Slug.is_internal = TRUE
SMAD.is_internal = TRUE
SMO.is_internal = TRUE
Snail.is_internal = TRUE
SPOP.is_internal = TRUE
TAK1.is_internal = TRUE
TCF.is_internal = TRUE
TERT.is_internal = TRUE
TGFb.is_internal = TRUE
TGFBR.is_internal = TRUE
TNFalpha.is_internal = TRUE
TSC1_2.is_internal = TRUE
TWIST1.is_internal = TRUE
VEGF.is_internal = TRUE
VHL.is_internal = TRUE
WNT.is_internal = TRUE
YWHAZ.is_internal = TRUE
ZBTB17.is_internal = TRUE
[Acidosis].istate = 0.5[1], 0.5[0]
[Androgen].istate = 0.5[1], 0.5[0]
[Carcinogen].istate = 0.5[1], 0.5[0]
[Hypoxia].istate = 0.5[1], 0.5[0]
[Nutrients].istate = 0.5[1], 0.5[0]
[AKT].istate = 0.34646[1], 0.65354[0]
[AMP_ATP].istate = 0.73935[1], 0.26065000000000005[0]
[AMPK].istate = 0.33822[1], 0.66178[0]
[APAF1].istate = 0.06831[1], 0.93169[0]
[AR].istate = 0.06203[1], 0.93797[0]
[ATM].istate = 0.12095[1], 0.87905[0]
[ATR].istate = 0.27839[1], 0.72161[0]
[AXIN1].istate = 0.60048[1], 0.39952[0]
[BAD].istate = 0.94103[1], 0.05896999999999997[0]
[Bak].istate = 0.79666[1], 0.20333999999999997[0]
[BAX].istate = 0.98297[1], 0.01702999999999999[0]
[Bcl_XL].istate = 0.83392[1], 0.16608[0]
[BCL2].istate = 0.14017[1], 0.85983[0]
[beta_catenin].istate = 0.58125[1], 0.41874999999999996[0]
[BIRC5].istate = 0.63236[1], 0.36763999999999997[0]
[BRCA1].istate = 0.27443[1], 0.72557[0]
[BRCA2].istate = 0.05842[1], 0.94158[0]
[Caspase8].istate = 0.12586[1], 0.87414[0]
[Caspase9].istate = 0.25723[1], 0.7427699999999999[0]
[CDH2].istate = 0.42283[1], 0.57717[0]
[cFLAR].istate = 0.06653[1], 0.93347[0]
[CHK1_2].istate = 0.91453[1], 0.08547000000000005[0]
[COX4I2].istate = 0.53332[1], 0.46668[0]
[CyclinB].istate = 0.61593[1], 0.38407[0]
[CyclinD].istate = 0.36213[1], 0.6378699999999999[0]
[CytoC].istate = 0.63315[1], 0.36685[0]
[DAXX].istate = 0.45944[1], 0.5405599999999999[0]
[Dsh].istate = 0.37873[1], 0.62127[0]
[E_cadherin].istate = 0.12229[1], 0.87771[0]
[E2F1].istate = 0.55268[1], 0.44732000000000005[0]
[eEF2].istate = 0.84232[1], 0.15768000000000004[0]
[eEF2K].istate = 0.06433[1], 0.93567[0]
[EGF].istate = 0.68342[1], 0.31658[0]
[EGFR].istate = 0.0663[1], 0.9337[0]
[EP300].istate = 0.02062[1], 0.97938[0]
[ERG].istate = 1.0[1], 0.0[0]
[ERK].istate = 0.1359[1], 0.8641[0]
[ETS1].istate = 0.06904[1], 0.93096[0]
[ETV1].istate = 0.08539[1], 0.91461[0]
[EZH2].istate = 0.57417[1], 0.42583000000000004[0]
[FADD].istate = 0.87052[1], 0.12948000000000004[0]
[FGF].istate = 0.21057[1], 0.78943[0]
[FGFR3].istate = 0.77405[1], 0.22594999999999998[0]
[FOS].istate = 0.6026[1], 0.3974[0]
[FOXA1].istate = 0.3842[1], 0.6158[0]
[FOXO].istate = 0.16525[1], 0.83475[0]
[FRS2].istate = 0.08448[1], 0.91552[0]
[GADD45].istate = 0.54527[1], 0.45472999999999997[0]
[GLI].istate = 0.38428[1], 0.61572[0]
[GLUT1].istate = 0.04719[1], 0.95281[0]
[GSH].istate = 0.80933[1], 0.19067[0]
[GSK3].istate = 0.44035[1], 0.55965[0]
[HIF1].istate = 0.0736[1], 0.9264[0]
[HSPs].istate = 0.48929[1], 0.51071[0]
[IDH1].istate = 0.12117[1], 0.87883[0]
[IKK].istate = 0.17603[1], 0.82397[0]
[JNK].istate = 0.11829[1], 0.88171[0]
[JUN].istate = 0.60065[1], 0.39935[0]
[Lactic_acid].istate = 0.43181[1], 0.56819[0]
[LDHA].istate = 0.43181[1], 0.56819[0]
[MAP3K1_3].istate = 0.08079[1], 0.91921[0]
[MDM2].istate = 0.10921[1], 0.89079[0]
[MED12].istate = 0.01513[1], 0.98487[0]
[MEK1_2].istate = 0.5786[1], 0.4214[0]
[ZBTB17].istate = 0.90329[1], 0.09670999999999996[0]
[mTORC1].istate = 0.5279[1], 0.47209999999999996[0]
[mTORC2].istate = 0.56157[1], 0.43843[0]
[MXI1].istate = 0.28021[1], 0.7197899999999999[0]
[MYC].istate = 0.81326[1], 0.18674000000000002[0]
[MYC_MAX].istate = 0.61219[1], 0.38781[0]
[NCOA3].istate = 0.09624[1], 0.90376[0]
[NCOR1].istate = 0.06628[1], 0.93372[0]
[NCOR2].istate = 0.35657[1], 0.64343[0]
[NF_kB].istate = 0.35644[1], 0.64356[0]
[NF1].istate = 0.04472[1], 0.95528[0]
[NKX3_1].istate = 0.51951[1], 0.48049[0]
[p14ARF].istate = 0.85291[1], 0.14709000000000005[0]
[p15].istate = 0.13533[1], 0.86467[0]
[p21].istate = 0.54232[1], 0.45768[0]
[p38].istate = 0.07202[1], 0.92798[0]
[p53].istate = 0.82506[1], 0.17493999999999998[0]
[p70S6kab].istate = 0.46826[1], 0.53174[0]
[p90RSK].istate = 0.19266[1], 0.80734[0]
[PDK1].istate = 0.23307[1], 0.76693[0]
[PHDs].istate = 0.51467[1], 0.48533000000000004[0]
[PI3K].istate = 0.23829[1], 0.76171[0]
[PIP3].istate = 0.05605[1], 0.94395[0]
[PKC].istate = 0.42495[1], 0.5750500000000001[0]
[PTCH1].istate = 0.19019[1], 0.80981[0]
[PTEN].istate = 0.34235[1], 0.6576500000000001[0]
[RAF].istate = 0.34256[1], 0.65744[0]
[RAGS].istate = 0.07632[1], 0.9236800000000001[0]
[RAS].istate = 0.3438[1], 0.6562[0]
[RB1].istate = 0.02657[1], 0.97343[0]
[Rheb].istate = 0.47137[1], 0.5286299999999999[0]
[ROS].istate = 0.24466[1], 0.75534[0]
[RTK].istate = 0.27261[1], 0.72739[0]
[RUNX2].istate = 0.11152[1], 0.88848[0]
[SHH].istate = 0.6689[1], 0.33109999999999995[0]
[Slug].istate = 0.23421[1], 0.76579[0]
[SMAD].istate = 0.33701[1], 0.66299[0]
[SMO].istate = 0.14489[1], 0.85511[0]
[Snail].istate = 0.27486[1], 0.72514[0]
[SPOP].istate = 0.66205[1], 0.33795[0]
[TAK1].istate = 0.34635[1], 0.6536500000000001[0]
[TCF].istate = 0.12549[1], 0.87451[0]
[TERT].istate = 0.69557[1], 0.30443[0]
[TGFb].istate = 0.41524[1], 0.58476[0]
[TGFBR].istate = 0.10402[1], 0.89598[0]
[TNFalpha].istate = 0.42633[1], 0.57367[0]
[TSC1_2].istate = 0.26572[1], 0.73428[0]
[TWIST1].istate = 0.73954[1], 0.26046[0]
[VEGF].istate = 0.34234[1], 0.65766[0]
[VHL].istate = 0.22888[1], 0.77112[0]
[WNT].istate = 0.35943[1], 0.64057[0]
[YWHAZ].istate = 0.28203[1], 0.71797[0]
