# Supplementary material for: Patient-specific Boolean models of signalling networks guide personalised treatments
Source: eLife. 2022 Feb 15;11:e72626. doi: 10.7554/eLife.72626 (PMC9018074; doi:10.7554/eLife.72626)
Supplement: Supplementary file 3. [file elife-72626-supp3.zip › SuppFile 3 TCGA model files/TCGA_mutCNA_RNA_models/PC_20191219_TCGA_mutCNA_RNA_170.cfg]

$u_Acidosis = 1
$d_Acidosis = 1
$u_AKT=0.7486
$d_AKT=1.33583
$u_AMP_ATP=0.38857
$d_AMP_ATP=2.57354
$u_AMPK=1.15333
$d_AMPK=0.86705
$u_Androgen = 1
$d_Androgen = 1
$u_Angiogenesis = 1
$d_Angiogenesis = 1
$u_Apoptosis = 1
$d_Apoptosis = 1
$u_AR=0.38472
$d_AR=2.59929
$u_AR_ERG = 1
$d_AR_ERG = 1
$u_ATM=0.74603
$d_ATM=1.34043
$u_ATR=2.61996
$d_ATR=0.38169
$u_AXIN1=4.54665
$d_AXIN1=0.21994
$u_BAD=15.55299
$d_BAD=0.0643
$u_Bak=2.87909
$d_Bak=0.34733
$u_BAX=0.15489
$d_BAX=6.45619
$u_BCL2=0.04004
$d_BCL2=24.97502
$u_Bcl_XL=0.12742
$d_Bcl_XL=7.84806
$u_beta_catenin=24.63029
$d_beta_catenin=0.0406
$u_BIRC5=23.35337
$d_BIRC5=0.04282
$u_BMP2 = 1
$d_BMP2 = 1
$u_BRCA1=3.72903
$d_BRCA1=0.26817
$u_BRCA2=5.11518
$d_BRCA2=0.1955
$u_Carcinogen = 1
$d_Carcinogen = 1
$u_Caspase3 = 1
$d_Caspase3 = 1
$u_Caspase8=9.84397
$d_Caspase8=0.10159
$u_Caspase9=0.97421
$d_Caspase9=1.02647
$u_CDH2=0.20368
$d_CDH2=4.90966
$u_cFLAR=0.14031
$d_cFLAR=7.12708
$u_CHK1_2=0.61924
$d_CHK1_2=1.61488
$u_COX4I2=0.01849
$d_COX4I2=54.08329
$u_CyclinB=24.20625
$d_CyclinB=0.04131
$u_CyclinD=0.31239
$d_CyclinD=3.20113
$u_CytoC=6.30659
$d_CytoC=0.15856
$u_APAF1=1.28651
$d_APAF1=0.7773
$u_DAXX=0.66214
$d_DAXX=1.51025
$u_DNA_Damage = 1
$d_DNA_Damage = 1
$u_DNA_Repair = 1
$d_DNA_Repair = 1
$u_Dsh=1.33054
$d_Dsh=0.75157
$u_E2F1=23.5116
$d_E2F1=0.04253
$u_E_cadherin=0.17336
$d_E_cadherin=5.76834
$u_eEF2=0.31522
$d_eEF2=3.17239
$u_eEF2K=0.07071
$d_eEF2K=14.14227
$u_EMT = 1
$d_EMT = 1
$u_EP300=0.01603
$d_EP300=62.38303
$u_ERG=0.01
$d_ERG=100.0
$u_ERK=9.15381
$d_ERK=0.10924
$u_ETS1=0.09687
$d_ETS1=10.32311
$u_ETV1=99.12549
$d_ETV1=0.01009
$u_EZH2=4.94192
$d_EZH2=0.20235
$u_FADD=1.13756
$d_FADD=0.87907
$u_FOS=0.01715
$d_FOS=58.30904
$u_JUN=0.07494
$d_JUN=13.34401
$u_FOXA1=7.22488
$d_FOXA1=0.13841
$u_FOXO=0.76139
$d_FOXO=1.31339
$u_EGF=0.15458
$d_EGF=6.46914
$u_EGFR=1.84148
$d_EGFR=0.54304
$u_FGF=0.09804
$d_FGF=10.19992
$u_FGFR3=0.03001
$d_FGFR3=33.32223
$u_FRS2=0.38524
$d_FRS2=2.59578
$u_GADD45=5.09677
$d_GADD45=0.1962
$u_GLI=0.17816
$d_GLI=5.61293
$u_GLUT1=5.9312
$d_GLUT1=0.1686
$u_Glycolysis = 1
$d_Glycolysis = 1
$u_GSH=1.13991
$d_GSH=0.87726
$u_GSK3=2.79681
$d_GSK3=0.35755
$u_HIF1=5.93605
$d_HIF1=0.16846
$u_HSPs=0.64183
$d_HSPs=1.55804
$u_Hypermethylation = 1
$d_Hypermethylation = 1
$u_Hypoxia = 1
$d_Hypoxia = 1
$u_IDH1=5.12376
$d_IDH1=0.19517
$u_Invasion = 1
$d_Invasion = 1
$u_IKK=0.4882
$d_IKK=2.04834
$u_JNK=1.93365
$d_JNK=0.51716
$u_Lactic_acid=2.17849
$d_Lactic_acid=0.45903
$u_LDHA=2.17849
$d_LDHA=0.45903
$u_MAP3K1_3=0.85289
$d_MAP3K1_3=1.17248
$u_MDM2=0.57015
$d_MDM2=1.75392
$u_MED12=0.07124
$d_MED12=14.03706
$u_MEK1_2=3.27147
$d_MEK1_2=0.30567
$u_Metastasis = 1
$d_Metastasis = 1
$u_Migration = 1
$d_Migration = 1
$u_mTORC1=0.16719
$d_mTORC1=5.98122
$u_mTORC2=0.09823
$d_mTORC2=10.18019
$u_MXI1=17.68367
$d_MXI1=0.05655
$u_MYC=2.60749
$d_MYC=0.38351
$u_MYC_MAX=6.95267
$d_MYC_MAX=0.14383
$u_NCOA3=2.19028
$d_NCOA3=0.45656
$u_NCOR1=0.15175
$d_NCOR1=6.58979
$u_NCOR2=0.97007
$d_NCOR2=1.03085
$u_NF1=2.45096
$d_NF1=0.408
$u_NF_kB=0.10665
$d_NF_kB=9.37647
$u_NKX3_1=6.53092
$d_NKX3_1=0.15312
$u_Nutrients = 1
$d_Nutrients = 1
$u_p14ARF=0
$d_p14ARF=69.8812
$u_p15=0
$d_p15=14.26534
$u_p21=0.04077
$d_p21=24.52784
$u_p38=4.57113
$d_p38=0.21876
$u_p53=0
$d_p53=4.997
$u_p70S6kab=2.97823
$d_p70S6kab=0.33577
$u_p90RSK=5.18398
$d_p90RSK=0.1929
$u_PDK1=0.60723
$d_PDK1=1.64682
$u_PHDs=0.2893
$d_PHDs=3.45662
$u_PI3K=0.47434
$d_PI3K=2.10819
$u_PIP3=1.28798
$d_PIP3=0.77641
$u_PKC=0.74615
$d_PKC=1.34021
$u_Proliferation = 1
$d_Proliferation = 1
$u_PTCH1=0.01481
$d_PTCH1=67.52194
$u_PTEN=0
$d_PTEN=98.71668
$u_Quiescence = 1
$d_Quiescence = 1
$u_RAF=9.76458
$d_RAF=0.10241
$u_RAGS=0.05555
$d_RAGS=18.0018
$u_RAS=0.784
$d_RAS=1.27551
$u_RB1=10.00955
$d_RB1=0.0999
$u_Rheb=49.22694
$d_Rheb=0.02031
$u_ROS=0.4166
$d_ROS=2.40038
$u_RTK=0.23539
$d_RTK=4.24827
$u_RUNX2=0.04629
$d_RUNX2=21.60294
$u_SHH=0.40477
$d_SHH=2.47054
$u_Slug=17.78285
$d_Slug=0.05623
$u_SMAD=0.35571
$d_SMAD=2.81128
$u_SMO=0.24583
$d_SMO=4.06785
$u_Snail=0.04851
$d_Snail=20.61431
$u_SPOP=0.04975
$d_SPOP=20.1005
$u_TAK1=11.72598
$d_TAK1=0.08528
$u_TCF=0.33189
$d_TCF=3.01305
$u_TERT=0.11266
$d_TERT=8.87626
$u_TGFb=4.2022
$d_TGFb=0.23797
$u_TGFBR=0.25288
$d_TGFBR=3.95444
$u_fused_event = 1
$d_fused_event = 1
$u_TNFalpha=0.21658
$d_TNFalpha=4.61723
$u_TSC1_2=0.08096
$d_TSC1_2=12.35178
$u_TWIST1=20.74551
$d_TWIST1=0.0482
$u_VEGF=0.57947
$d_VEGF=1.72571
$u_VHL=35.15934
$d_VHL=0.02844
$u_WNT=0.51975
$d_WNT=1.924
$u_YWHAZ=3.57043
$d_YWHAZ=0.28008
$u_ZBTB17=0.05898
$d_ZBTB17=16.9549
discrete_time = 0
use_physrandgen = FALSE
seed_pseudorandom = 100
// sample_count = 500000
sample_count = 5000
max_time = 50
//time_tick = 0.01
time_tick = 0.1
thread_count = 1
statdist_traj_count = 100
statdist_cluster_threshold = 0.9
display_traj = 0
statdist_similarity_cache_max_size = 20000
//artificial nodes istate should be null
fused_event.istate=0
AR_ERG.istate=0	Acidosis.is_internal = TRUE
AKT.is_internal = TRUE
AMPK.is_internal = TRUE
AMP_ATP.is_internal = TRUE
Androgen.is_internal = TRUE
Angiogenesis.is_internal = TRUE
APAF1.is_internal = TRUE
Apoptosis.is_internal = FALSE
AR.is_internal = TRUE
AR_ERG.is_internal = TRUE
ATM.is_internal = TRUE
ATR.is_internal = TRUE
AXIN1.is_internal = TRUE
BAD.is_internal = TRUE
Bak.is_internal = TRUE
BAX.is_internal = TRUE
BCL2.is_internal = TRUE
Bcl_XL.is_internal = TRUE
beta_catenin.is_internal = TRUE
BIRC5.is_internal = TRUE
BMP2.is_internal = TRUE
BRCA1.is_internal = TRUE
BRCA2.is_internal = TRUE
Carcinogen.is_internal = TRUE
Caspase3.is_internal = TRUE
Caspase8.is_internal = TRUE
Caspase9.is_internal = TRUE
CDH2.is_internal = TRUE
cFLAR.is_internal = TRUE
CHK1_2.is_internal = TRUE
COX4I2.is_internal = TRUE
CyclinB.is_internal = TRUE
CyclinD.is_internal = TRUE
CytoC.is_internal = TRUE
DAXX.is_internal = TRUE
DNA_Damage.is_internal = TRUE
DNA_Repair.is_internal = TRUE
Dsh.is_internal = TRUE
E2F1.is_internal = TRUE
eEF2.is_internal = TRUE
eEF2K.is_internal = TRUE
EGF.is_internal = TRUE
EGFR.is_internal = TRUE
EMT.is_internal = TRUE
EP300.is_internal = TRUE
ERG.is_internal = TRUE
ERK.is_internal = TRUE
ETS1.is_internal = TRUE
ETV1.is_internal = TRUE
EZH2.is_internal = TRUE
E_cadherin.is_internal = TRUE
FADD.is_internal = TRUE
FGF.is_internal = TRUE
FGFR3.is_internal = TRUE
FOS.is_internal = TRUE
FOXA1.is_internal = TRUE
FOXO.is_internal = TRUE
FRS2.is_internal = TRUE
fused_event.is_internal = TRUE
GADD45.is_internal = TRUE
GLI.is_internal = TRUE
GLUT1.is_internal = TRUE
Glycolysis.is_internal = TRUE
GSH.is_internal = TRUE
GSK3.is_internal = TRUE
HIF1.is_internal = TRUE
HSPs.is_internal = TRUE
Hypermethylation.is_internal = TRUE
Hypoxia.is_internal = TRUE
IDH1.is_internal = TRUE
IKK.is_internal = TRUE
Invasion.is_internal = TRUE
JNK.is_internal = TRUE
JUN.is_internal = TRUE
Lactic_acid.is_internal = TRUE
LDHA.is_internal = TRUE
MAP3K1_3.is_internal = TRUE
MDM2.is_internal = TRUE
MED12.is_internal = TRUE
MEK1_2.is_internal = TRUE
Metastasis.is_internal = TRUE
Migration.is_internal = TRUE
mTORC1.is_internal = TRUE
mTORC2.is_internal = TRUE
MXI1.is_internal = TRUE
MYC.is_internal = TRUE
MYC_MAX.is_internal = TRUE
NCOA3.is_internal = TRUE
NCOR1.is_internal = TRUE
NCOR2.is_internal = TRUE
NF1.is_internal = TRUE
NF_kB.is_internal = TRUE
NKX3_1.is_internal = TRUE
Nutrients.is_internal = TRUE
p14ARF.is_internal = TRUE
p15.is_internal = TRUE
p21.is_internal = TRUE
p38.is_internal = TRUE
p53.is_internal = TRUE
p70S6kab.is_internal = TRUE
p90RSK.is_internal = TRUE
PDK1.is_internal = TRUE
PHDs.is_internal = TRUE
PI3K.is_internal = TRUE
PIP3.is_internal = TRUE
PKC.is_internal = TRUE
Proliferation.is_internal = FALSE
PTCH1.is_internal = TRUE
PTEN.is_internal = TRUE
Quiescence.is_internal = FALSE
RAF.is_internal = TRUE
RAGS.is_internal = TRUE
RAS.is_internal = TRUE
RB1.is_internal = TRUE
Rheb.is_internal = TRUE
ROS.is_internal = TRUE
RTK.is_internal = TRUE
RUNX2.is_internal = TRUE
SHH.is_internal = TRUE
Slug.is_internal = TRUE
SMAD.is_internal = TRUE
SMO.is_internal = TRUE
Snail.is_internal = TRUE
SPOP.is_internal = TRUE
TAK1.is_internal = TRUE
TCF.is_internal = TRUE
TERT.is_internal = TRUE
TGFb.is_internal = TRUE
TGFBR.is_internal = TRUE
TNFalpha.is_internal = TRUE
TSC1_2.is_internal = TRUE
TWIST1.is_internal = TRUE
VEGF.is_internal = TRUE
VHL.is_internal = TRUE
WNT.is_internal = TRUE
YWHAZ.is_internal = TRUE
ZBTB17.is_internal = TRUE
[Acidosis].istate = 0.5[1], 0.5[0]
[Androgen].istate = 0.5[1], 0.5[0]
[Carcinogen].istate = 0.5[1], 0.5[0]
[Hypoxia].istate = 0.5[1], 0.5[0]
[Nutrients].istate = 0.5[1], 0.5[0]
[AKT].istate = 0.46856[1], 0.53144[0]
[AMP_ATP].istate = 0.39737[1], 0.60263[0]
[AMPK].istate = 0.51549[1], 0.48451[0]
[APAF1].istate = 0.52735[1], 0.47265[0]
[AR].istate = 0.39629[1], 0.60371[0]
[ATM].istate = 0.46819[1], 0.53181[0]
[ATR].istate = 0.60457[1], 0.39542999999999995[0]
[AXIN1].istate = 0.66442[1], 0.33558[0]
[BAD].istate = 0.79795[1], 0.20204999999999995[0]
[Bak].istate = 0.61481[1], 0.38519000000000003[0]
[BAX].istate = 0.2975[1], 0.7025[0]
[Bcl_XL].istate = 0.27631[1], 0.7236899999999999[0]
[BCL2].istate = 0.15063[1], 0.84937[0]
[beta_catenin].istate = 0.84787[1], 0.15213[0]
[BIRC5].istate = 0.84209[1], 0.15791[0]
[BRCA1].istate = 0.6429[1], 0.3571[0]
[BRCA2].istate = 0.67722[1], 0.32277999999999996[0]
[Caspase8].istate = 0.74829[1], 0.25171[0]
[Caspase9].istate = 0.49716[1], 0.50284[0]
[CDH2].istate = 0.32724[1], 0.67276[0]
[cFLAR].istate = 0.28677[1], 0.71323[0]
[CHK1_2].istate = 0.44797[1], 0.55203[0]
[COX4I2].istate = 0.06674[1], 0.93326[0]
[CyclinB].istate = 0.84598[1], 0.15402000000000005[0]
[CyclinD].istate = 0.37367[1], 0.62633[0]
[CytoC].istate = 0.69995[1], 0.30005000000000004[0]
[DAXX].istate = 0.45524[1], 0.54476[0]
[Dsh].istate = 0.53101[1], 0.46899[0]
[E_cadherin].istate = 0.30974[1], 0.69026[0]
[E2F1].istate = 0.84282[1], 0.15718[0]
[eEF2].istate = 0.37465[1], 0.6253500000000001[0]
[eEF2K].istate = 0.21237[1], 0.78763[0]
[EGF].istate = 0.29729[1], 0.70271[0]
[EGFR].istate = 0.56629[1], 0.43371000000000004[0]
[EP300].istate = 0.05126[1], 0.94874[0]
[ERG].istate = 0.0[1], 1.0[0]
[ERK].istate = 0.7404[1], 0.25960000000000005[0]
[ETS1].istate = 0.24654[1], 0.75346[0]
[ETV1].istate = 0.99905[1], 0.0009500000000000064[0]
[EZH2].istate = 0.67347[1], 0.32653[0]
[FADD].istate = 0.51399[1], 0.48601000000000005[0]
[FGF].istate = 0.24785[1], 0.75215[0]
[FGFR3].istate = 0.11931[1], 0.88069[0]
[FOS].istate = 0.05859[1], 0.94141[0]
[FOXA1].istate = 0.71471[1], 0.28529000000000004[0]
[FOXO].istate = 0.4704[1], 0.5296000000000001[0]
[FRS2].istate = 0.39643[1], 0.6035699999999999[0]
[GADD45].istate = 0.67682[1], 0.32318[0]
[GLI].istate = 0.3127[1], 0.6873[0]
[GLUT1].istate = 0.69329[1], 0.30671000000000004[0]
[GSH].istate = 0.51422[1], 0.48578[0]
[GSK3].istate = 0.61167[1], 0.38832999999999995[0]
[HIF1].istate = 0.69337[1], 0.30662999999999996[0]
[HSPs].istate = 0.45185[1], 0.54815[0]
[IDH1].istate = 0.6774[1], 0.3226[0]
[IKK].istate = 0.42215[1], 0.57785[0]
[JNK].istate = 0.57159[1], 0.42840999999999996[0]
[JUN].istate = 0.21868[1], 0.78132[0]
[Lactic_acid].istate = 0.58454[1], 0.41546000000000005[0]
[LDHA].istate = 0.58454[1], 0.41546000000000005[0]
[MAP3K1_3].istate = 0.48272[1], 0.51728[0]
[MDM2].istate = 0.439[1], 0.5609999999999999[0]
[MED12].istate = 0.21319[1], 0.78681[0]
[MEK1_2].istate = 0.62869[1], 0.37131000000000003[0]
[ZBTB17].istate = 0.19268[1], 0.80732[0]
[mTORC1].istate = 0.3058[1], 0.6941999999999999[0]
[mTORC2].istate = 0.24806[1], 0.75194[0]
[MXI1].istate = 0.81189[1], 0.18811[0]
[MYC].istate = 0.60406[1], 0.39593999999999996[0]
[MYC_MAX].istate = 0.71054[1], 0.28946000000000005[0]
[NCOA3].istate = 0.58512[1], 0.41488[0]
[NCOR1].istate = 0.29528[1], 0.70472[0]
[NCOR2].istate = 0.4967[1], 0.5033000000000001[0]
[NF_kB].istate = 0.25699[1], 0.74301[0]
[NF1].istate = 0.59733[1], 0.40267[0]
[NKX3_1].istate = 0.70374[1], 0.29625999999999997[0]
[p21].istate = 0.1526[1], 0.8473999999999999[0]
[p38].istate = 0.66501[1], 0.33499[0]
[p70S6kab].istate = 0.61849[1], 0.38151[0]
[p90RSK].istate = 0.67867[1], 0.32133[0]
[PDK1].istate = 0.44584[1], 0.55416[0]
[PHDs].istate = 0.36534[1], 0.63466[0]
[PI3K].istate = 0.41902[1], 0.58098[0]
[PIP3].istate = 0.52748[1], 0.47252000000000005[0]
[PKC].istate = 0.46821[1], 0.53179[0]
[PTCH1].istate = 0.04267[1], 0.95733[0]
[RAF].istate = 0.74741[1], 0.25259[0]
[RAGS].istate = 0.18617[1], 0.81383[0]
[RAS].istate = 0.47358[1], 0.52642[0]
[RB1].istate = 0.7501[1], 0.2499[0]
[Rheb].istate = 0.92305[1], 0.07694999999999996[0]
[ROS].istate = 0.40493[1], 0.59507[0]
[RTK].istate = 0.34295[1], 0.65705[0]
[RUNX2].istate = 0.16637[1], 0.83363[0]
[SHH].istate = 0.4018[1], 0.5982000000000001[0]
[Slug].istate = 0.8125[1], 0.1875[0]
[SMAD].istate = 0.38777[1], 0.61223[0]
[SMO].istate = 0.34766[1], 0.6523399999999999[0]
[Snail].istate = 0.17146[1], 0.82854[0]
[SPOP].istate = 0.1742[1], 0.8258[0]
[TAK1].istate = 0.76729[1], 0.23270999999999997[0]
[TCF].istate = 0.38025[1], 0.61975[0]
[TERT].istate = 0.26294[1], 0.73706[0]
[TGFb].istate = 0.65587[1], 0.34413000000000005[0]
[TGFBR].istate = 0.35073[1], 0.64927[0]
[TNFalpha].istate = 0.3339[1], 0.6661[0]
[TSC1_2].istate = 0.22707[1], 0.77293[0]
[TWIST1].istate = 0.82923[1], 0.17076999999999998[0]
[VEGF].istate = 0.44076[1], 0.55924[0]
[VHL].istate = 0.88651[1], 0.11348999999999998[0]
[WNT].istate = 0.42895[1], 0.5710500000000001[0]
[YWHAZ].istate = 0.63818[1], 0.36182000000000003[0]
[p14ARF].istate=0[1], 1[0]
[p15].istate=0[1], 1[0]
[p53].istate=0[1], 1[0]
[PTEN].istate=0[1], 1[0]
