# Supplementary material for: Patient-specific Boolean models of signalling networks guide personalised treatments
Source: eLife. 2022 Feb 15;11:e72626. doi: 10.7554/eLife.72626 (PMC9018074; doi:10.7554/eLife.72626)
Supplement: Supplementary file 3. [file elife-72626-supp3.zip › SuppFile 3 TCGA model files/TCGA_mutCNA_RNA_models/PC_20191219_TCGA_mutCNA_RNA_171.cfg]

$u_Acidosis = 1
$d_Acidosis = 1
$u_AKT=0.79984
$d_AKT=1.25025
$u_AMP_ATP=0.12023
$d_AMP_ATP=8.31739
$u_AMPK=0.20574
$d_AMPK=4.8605
$u_Androgen = 1
$d_Androgen = 1
$u_Angiogenesis = 1
$d_Angiogenesis = 1
$u_Apoptosis = 1
$d_Apoptosis = 1
$u_AR=52.74311
$d_AR=0
$u_AR_ERG = 1
$d_AR_ERG = 1
$u_ATM=26.79178
$d_ATM=0.03732
$u_ATR=3.2448
$d_ATR=0.30819
$u_AXIN1=12.04923
$d_AXIN1=0.08299
$u_BAD=0.70014
$d_BAD=1.42829
$u_Bak=26.72551
$d_Bak=0.03742
$u_BAX=14.07546
$d_BAX=0.07105
$u_BCL2=0.18576
$d_BCL2=5.38329
$u_Bcl_XL=13.37412
$d_Bcl_XL=0.07477
$u_beta_catenin=0.79374
$d_beta_catenin=1.25986
$u_BIRC5=90.66019
$d_BIRC5=0.01103
$u_BMP2 = 1
$d_BMP2 = 1
$u_BRCA1=0
$d_BRCA1=0.01027
$u_BRCA2=0
$d_BRCA2=78.18608
$u_Carcinogen = 1
$d_Carcinogen = 1
$u_Caspase3 = 1
$d_Caspase3 = 1
$u_Caspase8=11.62539
$d_Caspase8=0.08602
$u_Caspase9=0.01065
$d_Caspase9=93.89671
$u_CDH2=0.09297
$d_CDH2=10.75616
$u_cFLAR=46.18463
$d_cFLAR=0.02165
$u_CHK1_2=74.23164
$d_CHK1_2=0.01347
$u_COX4I2=0.51582
$d_COX4I2=1.93866
$u_CyclinB=37.24907
$d_CyclinB=0.02685
$u_CyclinD=1.75061
$d_CyclinD=0.57123
$u_CytoC=7.16314
$d_CytoC=0.1396
$u_APAF1=21.27307
$d_APAF1=0.04701
$u_DAXX=29.28552
$d_DAXX=0.03415
$u_DNA_Damage = 1
$d_DNA_Damage = 1
$u_DNA_Repair = 1
$d_DNA_Repair = 1
$u_Dsh=2.69549
$d_Dsh=0.37099
$u_E2F1=83.70492
$d_E2F1=0.01195
$u_E_cadherin=0.36524
$d_E_cadherin=2.73793
$u_eEF2=0.57797
$d_eEF2=1.73019
$u_eEF2K=0.13545
$d_eEF2K=7.3828
$u_EMT = 1
$d_EMT = 1
$u_EP300=0.06
$d_EP300=16.66667
$u_ERG=0.01
$d_ERG=100.0
$u_ERK=0.1917
$d_ERK=5.21648
$u_ETS1=0.02561
$d_ETS1=39.04725
$u_ETV1=8.39896
$d_ETV1=0.11906
$u_EZH2=92.02248
$d_EZH2=0.01087
$u_FADD=22.89176
$d_FADD=0.04368
$u_FOS=0.01829
$d_FOS=54.67469
$u_JUN=3.32676
$d_JUN=0.30059
$u_FOXA1=0.38944
$d_FOXA1=2.56779
$u_FOXO=0.30876
$d_FOXO=0
$u_EGF=0.03988
$d_EGF=25.07523
$u_EGFR=0.04348
$d_EGFR=22.99908
$u_FGF=0.09061
$d_FGF=11.03631
$u_FGFR3=0.03774
$d_FGFR3=26.49709
$u_FRS2=2.14855
$d_FRS2=0.46543
$u_GADD45=1.18864
$d_GADD45=0.8413
$u_GLI=0.05411
$d_GLI=18.48087
$u_GLUT1=18.09538
$d_GLUT1=0.05526
$u_Glycolysis = 1
$d_Glycolysis = 1
$u_GSH=24.23313
$d_GSH=0.04127
$u_GSK3=0
$d_GSK3=4.72121
$u_HIF1=2.05681
$d_HIF1=0.48619
$u_HSPs=1.30027
$d_HSPs=0.76907
$u_Hypermethylation = 1
$d_Hypermethylation = 1
$u_Hypoxia = 1
$d_Hypoxia = 1
$u_IDH1=34.22686
$d_IDH1=0.02922
$u_Invasion = 1
$d_Invasion = 1
$u_IKK=0.04206
$d_IKK=23.77556
$u_JNK=0.78596
$d_JNK=1.27233
$u_Lactic_acid=17.75676
$d_Lactic_acid=0.05632
$u_LDHA=17.75676
$d_LDHA=0.05632
$u_MAP3K1_3=0.8679
$d_MAP3K1_3=1.15221
$u_MDM2=0.63971
$d_MDM2=1.56321
$u_MED12=78.78656
$d_MED12=0
$u_MEK1_2=1.29913
$d_MEK1_2=0.76975
$u_Metastasis = 1
$d_Metastasis = 1
$u_Migration = 1
$d_Migration = 1
$u_mTORC1=11.1809
$d_mTORC1=0
$u_mTORC2=1.7196
$d_mTORC2=0
$u_MXI1=10.20497
$d_MXI1=0.09799
$u_MYC=61.37581
$d_MYC=0
$u_MYC_MAX=17.09034
$d_MYC_MAX=0
$u_NCOA3=42.72749
$d_NCOA3=0.0234
$u_NCOR1=1.79359
$d_NCOR1=0.55754
$u_NCOR2=0.93887
$d_NCOR2=1.06511
$u_NF1=1.21775
$d_NF1=0.82119
$u_NF_kB=0.0532
$d_NF_kB=18.79699
$u_NKX3_1=1.36687
$d_NKX3_1=0.7316
$u_Nutrients = 1
$d_Nutrients = 1
$u_p14ARF=52.73817
$d_p14ARF=0.01896
$u_p15=0.03745
$d_p15=26.70227
$u_p21=0.04098
$d_p21=24.40215
$u_p38=59.50324
$d_p38=0.01681
$u_p53=3.37995
$d_p53=0.29586
$u_p70S6kab=0.28944
$d_p70S6kab=3.45495
$u_p90RSK=0.03401
$d_p90RSK=29.40312
$u_PDK1=78.13779
$d_PDK1=0.0128
$u_PHDs=1.00218
$d_PHDs=0.99782
$u_PI3K=0
$d_PI3K=1.41824
$u_PIP3=2.85337
$d_PIP3=0.35046
$u_PKC=0.34991
$d_PKC=2.85788
$u_Proliferation = 1
$d_Proliferation = 1
$u_PTCH1=64.31875
$d_PTCH1=0
$u_PTEN=0
$d_PTEN=99.9001
$u_Quiescence = 1
$d_Quiescence = 1
$u_RAF=2.34989
$d_RAF=0.42555
$u_RAGS=0.03872
$d_RAGS=25.82645
$u_RAS=0.78947
$d_RAS=1.26667
$u_RB1=0.10156
$d_RB1=9.8464
$u_Rheb=42.39517
$d_Rheb=0.02359
$u_ROS=0.22518
$d_ROS=4.44089
$u_RTK=0.17186
$d_RTK=0
$u_RUNX2=2.46717
$d_RUNX2=0.40532
$u_SHH=39.6205
$d_SHH=0.02524
$u_Slug=0.04593
$d_Slug=21.77226
$u_SMAD=0.57364
$d_SMAD=1.74325
$u_SMO=0.04155
$d_SMO=24.06739
$u_Snail=6.11654
$d_Snail=0.16349
$u_SPOP=7.6687
$d_SPOP=0.1304
$u_TAK1=0.1896
$d_TAK1=5.27426
$u_TCF=0.23386
$d_TCF=4.27606
$u_TERT=13.4584
$d_TERT=0.0743
$u_TGFb=0.04059
$d_TGFb=24.63661
$u_TGFBR=0.02676
$d_TGFBR=37.36921
$u_fused_event = 1
$d_fused_event = 1
$u_TNFalpha=0.18771
$d_TNFalpha=5.32737
$u_TSC1_2=48.76872
$d_TSC1_2=0.0205
$u_TWIST1=8.82244
$d_TWIST1=0.11335
$u_VEGF=0.84611
$d_VEGF=1.18188
$u_VHL=0
$d_VHL=0.01937
$u_WNT=0.23762
$d_WNT=4.2084
$u_YWHAZ=35.46003
$d_YWHAZ=0
$u_ZBTB17=0.04444
$d_ZBTB17=22.50225
discrete_time = 0
use_physrandgen = FALSE
seed_pseudorandom = 100
// sample_count = 500000
sample_count = 5000
max_time = 50
//time_tick = 0.01
time_tick = 0.1
thread_count = 1
statdist_traj_count = 100
statdist_cluster_threshold = 0.9
display_traj = 0
statdist_similarity_cache_max_size = 20000
//artificial nodes istate should be null
fused_event.istate=0
AR_ERG.istate=0	Acidosis.is_internal = TRUE
AKT.is_internal = TRUE
AMPK.is_internal = TRUE
AMP_ATP.is_internal = TRUE
Androgen.is_internal = TRUE
Angiogenesis.is_internal = TRUE
APAF1.is_internal = TRUE
Apoptosis.is_internal = FALSE
AR.is_internal = TRUE
AR_ERG.is_internal = TRUE
ATM.is_internal = TRUE
ATR.is_internal = TRUE
AXIN1.is_internal = TRUE
BAD.is_internal = TRUE
Bak.is_internal = TRUE
BAX.is_internal = TRUE
BCL2.is_internal = TRUE
Bcl_XL.is_internal = TRUE
beta_catenin.is_internal = TRUE
BIRC5.is_internal = TRUE
BMP2.is_internal = TRUE
BRCA1.is_internal = TRUE
BRCA2.is_internal = TRUE
Carcinogen.is_internal = TRUE
Caspase3.is_internal = TRUE
Caspase8.is_internal = TRUE
Caspase9.is_internal = TRUE
CDH2.is_internal = TRUE
cFLAR.is_internal = TRUE
CHK1_2.is_internal = TRUE
COX4I2.is_internal = TRUE
CyclinB.is_internal = TRUE
CyclinD.is_internal = TRUE
CytoC.is_internal = TRUE
DAXX.is_internal = TRUE
DNA_Damage.is_internal = TRUE
DNA_Repair.is_internal = TRUE
Dsh.is_internal = TRUE
E2F1.is_internal = TRUE
eEF2.is_internal = TRUE
eEF2K.is_internal = TRUE
EGF.is_internal = TRUE
EGFR.is_internal = TRUE
EMT.is_internal = TRUE
EP300.is_internal = TRUE
ERG.is_internal = TRUE
ERK.is_internal = TRUE
ETS1.is_internal = TRUE
ETV1.is_internal = TRUE
EZH2.is_internal = TRUE
E_cadherin.is_internal = TRUE
FADD.is_internal = TRUE
FGF.is_internal = TRUE
FGFR3.is_internal = TRUE
FOS.is_internal = TRUE
FOXA1.is_internal = TRUE
FOXO.is_internal = TRUE
FRS2.is_internal = TRUE
fused_event.is_internal = TRUE
GADD45.is_internal = TRUE
GLI.is_internal = TRUE
GLUT1.is_internal = TRUE
Glycolysis.is_internal = TRUE
GSH.is_internal = TRUE
GSK3.is_internal = TRUE
HIF1.is_internal = TRUE
HSPs.is_internal = TRUE
Hypermethylation.is_internal = TRUE
Hypoxia.is_internal = TRUE
IDH1.is_internal = TRUE
IKK.is_internal = TRUE
Invasion.is_internal = TRUE
JNK.is_internal = TRUE
JUN.is_internal = TRUE
Lactic_acid.is_internal = TRUE
LDHA.is_internal = TRUE
MAP3K1_3.is_internal = TRUE
MDM2.is_internal = TRUE
MED12.is_internal = TRUE
MEK1_2.is_internal = TRUE
Metastasis.is_internal = TRUE
Migration.is_internal = TRUE
mTORC1.is_internal = TRUE
mTORC2.is_internal = TRUE
MXI1.is_internal = TRUE
MYC.is_internal = TRUE
MYC_MAX.is_internal = TRUE
NCOA3.is_internal = TRUE
NCOR1.is_internal = TRUE
NCOR2.is_internal = TRUE
NF1.is_internal = TRUE
NF_kB.is_internal = TRUE
NKX3_1.is_internal = TRUE
Nutrients.is_internal = TRUE
p14ARF.is_internal = TRUE
p15.is_internal = TRUE
p21.is_internal = TRUE
p38.is_internal = TRUE
p53.is_internal = TRUE
p70S6kab.is_internal = TRUE
p90RSK.is_internal = TRUE
PDK1.is_internal = TRUE
PHDs.is_internal = TRUE
PI3K.is_internal = TRUE
PIP3.is_internal = TRUE
PKC.is_internal = TRUE
Proliferation.is_internal = FALSE
PTCH1.is_internal = TRUE
PTEN.is_internal = TRUE
Quiescence.is_internal = FALSE
RAF.is_internal = TRUE
RAGS.is_internal = TRUE
RAS.is_internal = TRUE
RB1.is_internal = TRUE
Rheb.is_internal = TRUE
ROS.is_internal = TRUE
RTK.is_internal = TRUE
RUNX2.is_internal = TRUE
SHH.is_internal = TRUE
Slug.is_internal = TRUE
SMAD.is_internal = TRUE
SMO.is_internal = TRUE
Snail.is_internal = TRUE
SPOP.is_internal = TRUE
TAK1.is_internal = TRUE
TCF.is_internal = TRUE
TERT.is_internal = TRUE
TGFb.is_internal = TRUE
TGFBR.is_internal = TRUE
TNFalpha.is_internal = TRUE
TSC1_2.is_internal = TRUE
TWIST1.is_internal = TRUE
VEGF.is_internal = TRUE
VHL.is_internal = TRUE
WNT.is_internal = TRUE
YWHAZ.is_internal = TRUE
ZBTB17.is_internal = TRUE
[Acidosis].istate = 0.5[1], 0.5[0]
[Androgen].istate = 0.5[1], 0.5[0]
[Carcinogen].istate = 0.5[1], 0.5[0]
[Hypoxia].istate = 0.5[1], 0.5[0]
[Nutrients].istate = 0.5[1], 0.5[0]
[AKT].istate = 0.47575[1], 0.52425[0]
[AMP_ATP].istate = 0.27[1], 0.73[0]
[AMPK].istate = 0.32833[1], 0.67167[0]
[APAF1].istate = 0.83196[1], 0.16803999999999997[0]
[ATM].istate = 0.857[1], 0.14300000000000002[0]
[ATR].istate = 0.6278[1], 0.3722[0]
[AXIN1].istate = 0.77024[1], 0.22975999999999996[0]
[BAD].istate = 0.4613[1], 0.5387[0]
[Bak].istate = 0.85673[1], 0.14327[0]
[BAX].istate = 0.78712[1], 0.21287999999999996[0]
[Bcl_XL].istate = 0.78157[1], 0.21843[0]
[BCL2].istate = 0.31724[1], 0.68276[0]
[beta_catenin].istate = 0.47492[1], 0.52508[0]
[BIRC5].istate = 0.98935[1], 0.010650000000000048[0]
[Caspase8].istate = 0.76635[1], 0.23365000000000002[0]
[Caspase9].istate = 0.00682[1], 0.99318[0]
[CDH2].istate = 0.24209[1], 0.75791[0]
[cFLAR].istate = 0.91612[1], 0.08387999999999995[0]
[CHK1_2].istate = 0.96765[1], 0.03234999999999999[0]
[COX4I2].istate = 0.42812[1], 0.5718799999999999[0]
[CyclinB].istate = 0.89278[1], 0.10721999999999998[0]
[CyclinD].istate = 0.5608[1], 0.43920000000000003[0]
[CytoC].istate = 0.71378[1], 0.28622000000000003[0]
[DAXX].istate = 0.86666[1], 0.13334000000000001[0]
[Dsh].istate = 0.60766[1], 0.39234[0]
[E_cadherin].istate = 0.39065[1], 0.6093500000000001[0]
[E2F1].istate = 0.98069[1], 0.01931000000000005[0]
[eEF2].istate = 0.44048[1], 0.55952[0]
[eEF2K].istate = 0.28295[1], 0.71705[0]
[EGF].istate = 0.1502[1], 0.8498[0]
[EGFR].istate = 0.15956[1], 0.84044[0]
[EP300].istate = 0.19454[1], 0.8054600000000001[0]
[ERG].istate = 0.0[1], 1.0[0]
[ERK].istate = 0.32066[1], 0.67934[0]
[ETS1].istate = 0.10212[1], 0.89788[0]
[ETV1].istate = 0.73106[1], 0.26893999999999996[0]
[EZH2].istate = 0.99097[1], 0.009029999999999982[0]
[FADD].istate = 0.83992[1], 0.16008[0]
[FGF].istate = 0.2393[1], 0.7606999999999999[0]
[FGFR3].istate = 0.14421[1], 0.85579[0]
[FOS].istate = 0.06555[1], 0.93445[0]
[FOXA1].istate = 0.39761[1], 0.60239[0]
[FRS2].istate = 0.58304[1], 0.41696[0]
[GADD45].istate = 0.51876[1], 0.48124[0]
[GLI].istate = 0.18332[1], 0.81668[0]
[GLUT1].istate = 0.81439[1], 0.18561000000000005[0]
[GSH].istate = 0.8461[1], 0.15390000000000004[0]
[HIF1].istate = 0.5783[1], 0.42169999999999996[0]
[HSPs].istate = 0.52851[1], 0.47148999999999996[0]
[IDH1].istate = 0.88359[1], 0.11641000000000001[0]
[IKK].istate = 0.15598[1], 0.84402[0]
[JNK].istate = 0.47385[1], 0.52615[0]
[JUN].istate = 0.63051[1], 0.36949[0]
[Lactic_acid].istate = 0.81234[1], 0.18766000000000005[0]
[LDHA].istate = 0.81234[1], 0.18766000000000005[0]
[MAP3K1_3].istate = 0.48462[1], 0.51538[0]
[MDM2].istate = 0.4515[1], 0.5485[0]
[MEK1_2].istate = 0.52841[1], 0.47158999999999995[0]
[ZBTB17].istate = 0.16195[1], 0.83805[0]
[MXI1].istate = 0.7522[1], 0.24780000000000002[0]
[NCOA3].istate = 0.90768[1], 0.09231999999999996[0]
[NCOR1].istate = 0.56343[1], 0.43657[0]
[NCOR2].istate = 0.49315[1], 0.50685[0]
[NF_kB].istate = 0.18148[1], 0.81852[0]
[NF1].istate = 0.52139[1], 0.47861[0]
[NKX3_1].istate = 0.53393[1], 0.46607[0]
[p14ARF].istate = 0.93053[1], 0.06947000000000003[0]
[p15].istate = 0.14335[1], 0.85665[0]
[p21].istate = 0.15315[1], 0.84685[0]
[p38].istate = 0.94364[1], 0.056359999999999966[0]
[p53].istate = 0.63223[1], 0.36777000000000004[0]
[p70S6kab].istate = 0.36539[1], 0.63461[0]
[p90RSK].istate = 0.13289[1], 0.86711[0]
[PDK1].istate = 0.97322[1], 0.026780000000000026[0]
[PHDs].istate = 0.50024[1], 0.49976[0]
[PIP3].istate = 0.61384[1], 0.38615999999999995[0]
[PKC].istate = 0.38599[1], 0.61401[0]
[RAF].istate = 0.59276[1], 0.40724000000000005[0]
[RAGS].istate = 0.14698[1], 0.85302[0]
[RAS].istate = 0.47433[1], 0.5256700000000001[0]
[RB1].istate = 0.25169[1], 0.74831[0]
[Rheb].istate = 0.90683[1], 0.09316999999999998[0]
[ROS].istate = 0.33813[1], 0.66187[0]
[RUNX2].istate = 0.59805[1], 0.40195000000000003[0]
[SHH].istate = 0.89948[1], 0.10052000000000005[0]
[Slug].istate = 0.16553[1], 0.83447[0]
[SMAD].istate = 0.43966[1], 0.5603400000000001[0]
[SMO].istate = 0.15464[1], 0.84536[0]
[Snail].istate = 0.69663[1], 0.30337000000000003[0]
[SPOP].istate = 0.72118[1], 0.27881999999999996[0]
[TAK1].istate = 0.31946[1], 0.6805399999999999[0]
[TCF].istate = 0.34224[1], 0.65776[0]
[TERT].istate = 0.78225[1], 0.21775[0]
[TGFb].istate = 0.15211[1], 0.84789[0]
[TGFBR].istate = 0.10686[1], 0.89314[0]
[TNFalpha].istate = 0.31837[1], 0.68163[0]
[TSC1_2].istate = 0.92204[1], 0.07796000000000003[0]
[TWIST1].istate = 0.7364[1], 0.26359999999999995[0]
[VEGF].istate = 0.48186[1], 0.51814[0]
[WNT].istate = 0.34397[1], 0.65603[0]
[AR].istate=1[1], 0[1]
[BRCA1].istate=0[1], 1[0]
[BRCA2].istate=0[1], 1[0]
[FOXO].istate=1[1], 0[1]
[GSK3].istate=0[1], 1[0]
[MED12].istate=1[1], 0[1]
[mTORC1].istate=1[1], 0[1]
[mTORC2].istate=1[1], 0[1]
[MYC].istate=1[1], 0[1]
[MYC_MAX].istate=1[1], 0[1]
[PI3K].istate=0[1], 1[0]
[PTCH1].istate=1[1], 0[1]
[PTEN].istate=0[1], 1[0]
[RTK].istate=1[1], 0[1]
[VHL].istate=0[1], 1[0]
[YWHAZ].istate=1[1], 0[1]
