# Supplementary material for: Patient-specific Boolean models of signalling networks guide personalised treatments
Source: eLife. 2022 Feb 15;11:e72626. doi: 10.7554/eLife.72626 (PMC9018074; doi:10.7554/eLife.72626)
Supplement: Supplementary file 3. [file elife-72626-supp3.zip › SuppFile 3 TCGA model files/TCGA_mutCNA_RNA_models/PC_20191219_TCGA_mutCNA_RNA_172.cfg]

$u_Acidosis = 1
$d_Acidosis = 1
$u_AKT=1.74449
$d_AKT=0.57323
$u_AMP_ATP=0.16861
$d_AMP_ATP=5.93085
$u_AMPK=2.49591
$d_AMPK=0.40066
$u_Androgen = 1
$d_Androgen = 1
$u_Angiogenesis = 1
$d_Angiogenesis = 1
$u_Apoptosis = 1
$d_Apoptosis = 1
$u_AR=0.03134
$d_AR=31.9081
$u_AR_ERG = 1
$d_AR_ERG = 1
$u_ATM=0.04376
$d_ATM=22.85192
$u_ATR=0.01237
$d_ATR=80.84074
$u_AXIN1=6.42403
$d_AXIN1=0.15567
$u_BAD=39.0179
$d_BAD=0.02563
$u_Bak=1.24644
$d_Bak=0.80228
$u_BAX=0.15338
$d_BAX=6.51975
$u_BCL2=5.06251
$d_BCL2=0.19753
$u_Bcl_XL=4.21242
$d_Bcl_XL=0.23739
$u_beta_catenin=0.01059
$d_beta_catenin=94.42871
$u_BIRC5=0.06808
$d_BIRC5=14.6886
$u_BMP2 = 1
$d_BMP2 = 1
$u_BRCA1=0.01777
$d_BRCA1=56.27462
$u_BRCA2=0.01205
$d_BRCA2=82.98755
$u_Carcinogen = 1
$d_Carcinogen = 1
$u_Caspase3 = 1
$d_Caspase3 = 1
$u_Caspase8=0.01244
$d_Caspase8=80.38585
$u_Caspase9=0.2139
$d_Caspase9=4.67508
$u_CDH2=7.07015
$d_CDH2=0.14144
$u_cFLAR=0.03151
$d_cFLAR=31.73596
$u_CHK1_2=0.43688
$d_CHK1_2=2.28896
$u_COX4I2=33.51476
$d_COX4I2=0.02984
$u_CyclinB=0.01579
$d_CyclinB=63.33122
$u_CyclinD=26.44889
$d_CyclinD=0.03781
$u_CytoC=5.75562
$d_CytoC=0.17374
$u_APAF1=0.01396
$d_APAF1=71.63324
$u_DAXX=24.08611
$d_DAXX=0.04152
$u_DNA_Damage = 1
$d_DNA_Damage = 1
$u_DNA_Repair = 1
$d_DNA_Repair = 1
$u_Dsh=5.94524
$d_Dsh=0.1682
$u_E2F1=0.32331
$d_E2F1=3.09301
$u_E_cadherin=0.01682
$d_E_cadherin=59.45303
$u_eEF2=1.36385
$d_eEF2=0.73322
$u_eEF2K=30.75312
$d_eEF2K=0.03252
$u_EMT = 1
$d_EMT = 1
$u_EP300=0.03821
$d_EP300=26.17116
$u_ERG=0
$d_ERG=0.01001
$u_ERK=0.83693
$d_ERK=1.19484
$u_ETS1=0.11468
$d_ETS1=8.71992
$u_ETV1=0.48886
$d_ETV1=2.04558
$u_EZH2=0.01135
$d_EZH2=88.10573
$u_FADD=0.04881
$d_FADD=20.4876
$u_FOS=0.6335
$d_FOS=1.57853
$u_JUN=2.81298
$d_JUN=0.35549
$u_FOXA1=0.01048
$d_FOXA1=95.41985
$u_FOXO=19.14961
$d_FOXO=0.05222
$u_EGF=0.05345
$d_EGF=18.70907
$u_EGFR=0.01581
$d_EGFR=63.25111
$u_FGF=2.75776
$d_FGF=0.36261
$u_FGFR3=0.07747
$d_FGFR3=12.90822
$u_FRS2=0.0807
$d_FRS2=12.39157
$u_GADD45=0
$d_GADD45=0.30967
$u_GLI=5.02011
$d_GLI=0.1992
$u_GLUT1=0.02064
$d_GLUT1=48.44961
$u_Glycolysis = 1
$d_Glycolysis = 1
$u_GSH=0.12467
$d_GSH=8.02118
$u_GSK3=1.32429
$d_GSK3=0.75512
$u_HIF1=0.03648
$d_HIF1=27.41228
$u_HSPs=0.68818
$d_HSPs=1.45311
$u_Hypermethylation = 1
$d_Hypermethylation = 1
$u_Hypoxia = 1
$d_Hypoxia = 1
$u_IDH1=0.03347
$d_IDH1=29.8775
$u_Invasion = 1
$d_Invasion = 1
$u_IKK=0.04101
$d_IKK=24.3843
$u_JNK=0.20215
$d_JNK=4.94682
$u_Lactic_acid=0.45105
$d_Lactic_acid=2.21705
$u_LDHA=0.45105
$d_LDHA=2.21705
$u_MAP3K1_3=0.15542
$d_MAP3K1_3=6.43418
$u_MDM2=0.07138
$d_MDM2=14.00953
$u_MED12=12.17797
$d_MED12=0.08212
$u_MEK1_2=1.8583
$d_MEK1_2=0.53813
$u_Metastasis = 1
$d_Metastasis = 1
$u_Migration = 1
$d_Migration = 1
$u_mTORC1=2.80328
$d_mTORC1=0.35672
$u_mTORC2=2.43438
$d_mTORC2=0.41078
$u_MXI1=55.33602
$d_MXI1=0.01807
$u_MYC=0.01739
$d_MYC=57.50431
$u_MYC_MAX=0.69456
$d_MYC_MAX=1.43976
$u_NCOA3=0.02869
$d_NCOA3=34.85535
$u_NCOR1=2.6764
$d_NCOR1=0.37364
$u_NCOR2=0.46283
$d_NCOR2=2.16062
$u_NF1=0.03667
$d_NF1=27.27025
$u_NF_kB=0.23035
$d_NF_kB=4.34122
$u_NKX3_1=0.11542
$d_NKX3_1=8.66401
$u_Nutrients = 1
$d_Nutrients = 1
$u_p14ARF=1.27965
$d_p14ARF=0.78146
$u_p15=19.34156
$d_p15=0.0517
$u_p21=9.16891
$d_p21=0.10906
$u_p38=0.15188
$d_p38=6.58415
$u_p53=4.3718
$d_p53=0.22874
$u_p70S6kab=0.28966
$d_p70S6kab=3.45232
$u_p90RSK=0.02717
$d_p90RSK=36.8053
$u_PDK1=0.04811
$d_PDK1=20.7857
$u_PHDs=19.41423
$d_PHDs=0.05151
$u_PI3K=0.13266
$d_PI3K=7.53807
$u_PIP3=0.05925
$d_PIP3=16.87764
$u_PKC=0.60142
$d_PKC=1.66273
$u_Proliferation = 1
$d_Proliferation = 1
$u_PTCH1=0.02541
$d_PTCH1=39.35458
$u_PTEN=7.51162
$d_PTEN=0.13313
$u_Quiescence = 1
$d_Quiescence = 1
$u_RAF=0.05575
$d_RAF=17.93722
$u_RAGS=0.03837
$d_RAGS=26.06203
$u_RAS=0.15514
$d_RAS=6.44579
$u_RB1=0.05547
$d_RB1=18.02776
$u_Rheb=32.45258
$d_Rheb=0.03081
$u_ROS=0.05213
$d_ROS=19.18281
$u_RTK=0.43301
$d_RTK=2.30942
$u_RUNX2=0.05568
$d_RUNX2=17.95977
$u_SHH=5.20866
$d_SHH=0.19199
$u_Slug=21.37427
$d_Slug=0.04679
$u_SMAD=1.13073
$d_SMAD=0.88438
$u_SMO=63.1979
$d_SMO=0.01582
$u_Snail=2.87102
$d_Snail=0.34831
$u_SPOP=89.07059
$d_SPOP=0.01123
$u_TAK1=0.01707
$d_TAK1=58.58231
$u_TCF=6.74157
$d_TCF=0.14833
$u_TERT=5.6947
$d_TERT=0.1756
$u_TGFb=9.01691
$d_TGFb=0.1109
$u_TGFBR=1.41818
$d_TGFBR=0.70513
$u_fused_event = 1
$d_fused_event = 1
$u_TNFalpha=0.70594
$d_TNFalpha=1.41655
$u_TSC1_2=0.47007
$d_TSC1_2=2.12734
$u_TWIST1=0.38053
$d_TWIST1=2.62791
$u_VEGF=2.29408
$d_VEGF=0.4359
$u_VHL=0.01026
$d_VHL=97.46589
$u_WNT=0.86672
$d_WNT=1.15378
$u_YWHAZ=1.65379
$d_YWHAZ=0.60467
$u_ZBTB17=13.43413
$d_ZBTB17=0.07444
discrete_time = 0
use_physrandgen = FALSE
seed_pseudorandom = 100
// sample_count = 500000
sample_count = 5000
max_time = 50
//time_tick = 0.01
time_tick = 0.1
thread_count = 1
statdist_traj_count = 100
statdist_cluster_threshold = 0.9
display_traj = 0
statdist_similarity_cache_max_size = 20000
//artificial nodes istate should be null
fused_event.istate=0
AR_ERG.istate=0	Acidosis.is_internal = TRUE
AKT.is_internal = TRUE
AMPK.is_internal = TRUE
AMP_ATP.is_internal = TRUE
Androgen.is_internal = TRUE
Angiogenesis.is_internal = TRUE
APAF1.is_internal = TRUE
Apoptosis.is_internal = FALSE
AR.is_internal = TRUE
AR_ERG.is_internal = TRUE
ATM.is_internal = TRUE
ATR.is_internal = TRUE
AXIN1.is_internal = TRUE
BAD.is_internal = TRUE
Bak.is_internal = TRUE
BAX.is_internal = TRUE
BCL2.is_internal = TRUE
Bcl_XL.is_internal = TRUE
beta_catenin.is_internal = TRUE
BIRC5.is_internal = TRUE
BMP2.is_internal = TRUE
BRCA1.is_internal = TRUE
BRCA2.is_internal = TRUE
Carcinogen.is_internal = TRUE
Caspase3.is_internal = TRUE
Caspase8.is_internal = TRUE
Caspase9.is_internal = TRUE
CDH2.is_internal = TRUE
cFLAR.is_internal = TRUE
CHK1_2.is_internal = TRUE
COX4I2.is_internal = TRUE
CyclinB.is_internal = TRUE
CyclinD.is_internal = TRUE
CytoC.is_internal = TRUE
DAXX.is_internal = TRUE
DNA_Damage.is_internal = TRUE
DNA_Repair.is_internal = TRUE
Dsh.is_internal = TRUE
E2F1.is_internal = TRUE
eEF2.is_internal = TRUE
eEF2K.is_internal = TRUE
EGF.is_internal = TRUE
EGFR.is_internal = TRUE
EMT.is_internal = TRUE
EP300.is_internal = TRUE
ERG.is_internal = TRUE
ERK.is_internal = TRUE
ETS1.is_internal = TRUE
ETV1.is_internal = TRUE
EZH2.is_internal = TRUE
E_cadherin.is_internal = TRUE
FADD.is_internal = TRUE
FGF.is_internal = TRUE
FGFR3.is_internal = TRUE
FOS.is_internal = TRUE
FOXA1.is_internal = TRUE
FOXO.is_internal = TRUE
FRS2.is_internal = TRUE
fused_event.is_internal = TRUE
GADD45.is_internal = TRUE
GLI.is_internal = TRUE
GLUT1.is_internal = TRUE
Glycolysis.is_internal = TRUE
GSH.is_internal = TRUE
GSK3.is_internal = TRUE
HIF1.is_internal = TRUE
HSPs.is_internal = TRUE
Hypermethylation.is_internal = TRUE
Hypoxia.is_internal = TRUE
IDH1.is_internal = TRUE
IKK.is_internal = TRUE
Invasion.is_internal = TRUE
JNK.is_internal = TRUE
JUN.is_internal = TRUE
Lactic_acid.is_internal = TRUE
LDHA.is_internal = TRUE
MAP3K1_3.is_internal = TRUE
MDM2.is_internal = TRUE
MED12.is_internal = TRUE
MEK1_2.is_internal = TRUE
Metastasis.is_internal = TRUE
Migration.is_internal = TRUE
mTORC1.is_internal = TRUE
mTORC2.is_internal = TRUE
MXI1.is_internal = TRUE
MYC.is_internal = TRUE
MYC_MAX.is_internal = TRUE
NCOA3.is_internal = TRUE
NCOR1.is_internal = TRUE
NCOR2.is_internal = TRUE
NF1.is_internal = TRUE
NF_kB.is_internal = TRUE
NKX3_1.is_internal = TRUE
Nutrients.is_internal = TRUE
p14ARF.is_internal = TRUE
p15.is_internal = TRUE
p21.is_internal = TRUE
p38.is_internal = TRUE
p53.is_internal = TRUE
p70S6kab.is_internal = TRUE
p90RSK.is_internal = TRUE
PDK1.is_internal = TRUE
PHDs.is_internal = TRUE
PI3K.is_internal = TRUE
PIP3.is_internal = TRUE
PKC.is_internal = TRUE
Proliferation.is_internal = FALSE
PTCH1.is_internal = TRUE
PTEN.is_internal = TRUE
Quiescence.is_internal = FALSE
RAF.is_internal = TRUE
RAGS.is_internal = TRUE
RAS.is_internal = TRUE
RB1.is_internal = TRUE
Rheb.is_internal = TRUE
ROS.is_internal = TRUE
RTK.is_internal = TRUE
RUNX2.is_internal = TRUE
SHH.is_internal = TRUE
Slug.is_internal = TRUE
SMAD.is_internal = TRUE
SMO.is_internal = TRUE
Snail.is_internal = TRUE
SPOP.is_internal = TRUE
TAK1.is_internal = TRUE
TCF.is_internal = TRUE
TERT.is_internal = TRUE
TGFb.is_internal = TRUE
TGFBR.is_internal = TRUE
TNFalpha.is_internal = TRUE
TSC1_2.is_internal = TRUE
TWIST1.is_internal = TRUE
VEGF.is_internal = TRUE
VHL.is_internal = TRUE
WNT.is_internal = TRUE
YWHAZ.is_internal = TRUE
ZBTB17.is_internal = TRUE
[Acidosis].istate = 0.5[1], 0.5[0]
[Androgen].istate = 0.5[1], 0.5[0]
[Carcinogen].istate = 0.5[1], 0.5[0]
[Hypoxia].istate = 0.5[1], 0.5[0]
[Nutrients].istate = 0.5[1], 0.5[0]
[AKT].istate = 0.56042[1], 0.43957999999999997[0]
[AMP_ATP].istate = 0.30672[1], 0.69328[0]
[AMPK].istate = 0.59931[1], 0.40069[0]
[APAF1].istate = 0.03624[1], 0.96376[0]
[AR].istate = 0.12403[1], 0.87597[0]
[ATM].istate = 0.16026[1], 0.8397399999999999[0]
[ATR].istate = 0.02306[1], 0.97694[0]
[AXIN1].istate = 0.70195[1], 0.29805000000000004[0]
[BAD].istate = 0.89782[1], 0.10218000000000005[0]
[Bak].istate = 0.52392[1], 0.47607999999999995[0]
[BAX].istate = 0.29644[1], 0.70356[0]
[Bcl_XL].istate = 0.65613[1], 0.34387[0]
[BCL2].istate = 0.67609[1], 0.32391000000000003[0]
[beta_catenin].istate = 0.00627[1], 0.99373[0]
[BIRC5].istate = 0.20826[1], 0.79174[0]
[BRCA1].istate = 0.06241[1], 0.93759[0]
[BRCA2].istate = 0.02023[1], 0.97977[0]
[Caspase8].istate = 0.0237[1], 0.9763[0]
[Caspase9].istate = 0.33255[1], 0.66745[0]
[CDH2].istate = 0.71236[1], 0.28764[0]
[cFLAR].istate = 0.12462[1], 0.87538[0]
[CHK1_2].istate = 0.41009[1], 0.5899099999999999[0]
[COX4I2].istate = 0.88131[1], 0.11868999999999996[0]
[CyclinB].istate = 0.04962[1], 0.95038[0]
[CyclinD].istate = 0.8556[1], 0.14439999999999997[0]
[CytoC].istate = 0.69002[1], 0.30998000000000003[0]
[DAXX].istate = 0.84544[1], 0.15456000000000003[0]
[Dsh].istate = 0.69354[1], 0.30645999999999995[0]
[E_cadherin].istate = 0.05645[1], 0.94355[0]
[E2F1].istate = 0.37741[1], 0.62259[0]
[eEF2].istate = 0.53369[1], 0.46631[0]
[eEF2K].istate = 0.87197[1], 0.12802999999999998[0]
[EGF].istate = 0.18199[1], 0.81801[0]
[EGFR].istate = 0.04971[1], 0.95029[0]
[EP300].istate = 0.14553[1], 0.8544700000000001[0]
[ERK].istate = 0.48067[1], 0.5193300000000001[0]
[ETS1].istate = 0.26488[1], 0.73512[0]
[ETV1].istate = 0.4223[1], 0.5777[0]
[EZH2].istate = 0.01373[1], 0.98627[0]
[FADD].istate = 0.17214[1], 0.82786[0]
[FGF].istate = 0.61014[1], 0.38986[0]
[FGFR3].istate = 0.22228[1], 0.77772[0]
[FOS].istate = 0.45044[1], 0.54956[0]
[FOXA1].istate = 0.00509[1], 0.99491[0]
[FOXO].istate = 0.82054[1], 0.17945999999999995[0]
[FRS2].istate = 0.22672[1], 0.77328[0]
[GLI].istate = 0.67518[1], 0.32482[0]
[GLUT1].istate = 0.0787[1], 0.9213[0]
[GSH].istate = 0.27394[1], 0.7260599999999999[0]
[GSK3].istate = 0.5305[1], 0.46950000000000003[0]
[HIF1].istate = 0.14053[1], 0.85947[0]
[HSPs].istate = 0.45943[1], 0.54057[0]
[IDH1].istate = 0.13118[1], 0.86882[0]
[IKK].istate = 0.15323[1], 0.84677[0]
[JNK].istate = 0.32642[1], 0.6735800000000001[0]
[JUN].istate = 0.61229[1], 0.38771[0]
[Lactic_acid].istate = 0.41356[1], 0.5864400000000001[0]
[LDHA].istate = 0.41356[1], 0.5864400000000001[0]
[MAP3K1_3].istate = 0.29788[1], 0.7021200000000001[0]
[MDM2].istate = 0.21339[1], 0.78661[0]
[MED12].istate = 0.77139[1], 0.22860999999999998[0]
[MEK1_2].istate = 0.56728[1], 0.43272[0]
[ZBTB17].istate = 0.78205[1], 0.21794999999999998[0]
[mTORC1].istate = 0.61192[1], 0.38808[0]
[mTORC2].istate = 0.5966[1], 0.4034[0]
[MXI1].istate = 0.93575[1], 0.06425000000000003[0]
[MYC].istate = 0.06007[1], 0.93993[0]
[MYC_MAX].istate = 0.46043[1], 0.53957[0]
[NCOA3].istate = 0.11445[1], 0.8855500000000001[0]
[NCOR1].istate = 0.60689[1], 0.39310999999999996[0]
[NCOR2].istate = 0.41635[1], 0.58365[0]
[NF_kB].istate = 0.3406[1], 0.6594[0]
[NF1].istate = 0.14107[1], 0.85893[0]
[NKX3_1].istate = 0.26557[1], 0.73443[0]
[p14ARF].istate = 0.52677[1], 0.47323000000000004[0]
[p15].istate = 0.82162[1], 0.17837999999999998[0]
[p21].istate = 0.74058[1], 0.25942[0]
[p38].istate = 0.29537[1], 0.70463[0]
[p53].istate = 0.66016[1], 0.33984000000000003[0]
[p70S6kab].istate = 0.36547[1], 0.63453[0]
[p90RSK].istate = 0.10854[1], 0.89146[0]
[PDK1].istate = 0.17057[1], 0.82943[0]
[PHDs].istate = 0.82203[1], 0.17796999999999996[0]
[PI3K].istate = 0.28069[1], 0.71931[0]
[PIP3].istate = 0.19318[1], 0.80682[0]
[PKC].istate = 0.44479[1], 0.55521[0]
[PTCH1].istate = 0.10126[1], 0.89874[0]
[PTEN].istate = 0.71893[1], 0.28107000000000004[0]
[RAF].istate = 0.18655[1], 0.81345[0]
[RAGS].istate = 0.14599[1], 0.8540099999999999[0]
[RAS].istate = 0.29768[1], 0.70232[0]
[RB1].istate = 0.18602[1], 0.81398[0]
[Rheb].istate = 0.87781[1], 0.12219000000000002[0]
[ROS].istate = 0.17927[1], 0.82073[0]
[RTK].istate = 0.40912[1], 0.5908800000000001[0]
[RUNX2].istate = 0.18643[1], 0.81357[0]
[SHH].istate = 0.67918[1], 0.32082[0]
[Slug].istate = 0.83247[1], 0.16752999999999996[0]
[SMAD].istate = 0.51334[1], 0.48666[0]
[SMO].istate = 0.95018[1], 0.049819999999999975[0]
[Snail].istate = 0.61451[1], 0.38549[0]
[SPOP].istate = 0.98743[1], 0.01256999999999997[0]
[TAK1].istate = 0.05808[1], 0.94192[0]
[TCF].istate = 0.70719[1], 0.29281[0]
[TERT].istate = 0.68887[1], 0.31113[0]
[TGFb].istate = 0.73876[1], 0.26124[0]
[TGFBR].istate = 0.53793[1], 0.46207[0]
[TNFalpha].istate = 0.46219[1], 0.53781[0]
[TSC1_2].istate = 0.41804[1], 0.58196[0]
[TWIST1].istate = 0.3951[1], 0.6049[0]
[VEGF].istate = 0.59015[1], 0.40985000000000005[0]
[VHL].istate = 0.00275[1], 0.99725[0]
[WNT].istate = 0.48447[1], 0.51553[0]
[YWHAZ].istate = 0.55462[1], 0.44538[0]
[ERG].istate=0[1], 1[0]
[GADD45].istate=0[1], 1[0]
