# Supplementary material for: Patient-specific Boolean models of signalling networks guide personalised treatments
Source: eLife. 2022 Feb 15;11:e72626. doi: 10.7554/eLife.72626 (PMC9018074; doi:10.7554/eLife.72626)
Supplement: Supplementary file 3. [file elife-72626-supp3.zip › SuppFile 3 TCGA model files/TCGA_mutCNA_RNA_models/PC_20191219_TCGA_mutCNA_RNA_173.cfg]

$u_Acidosis = 1
$d_Acidosis = 1
$u_AKT=0.47957
$d_AKT=2.0852
$u_AMP_ATP=0.30034
$d_AMP_ATP=3.32956
$u_AMPK=1.16125
$d_AMPK=0.86114
$u_Androgen = 1
$d_Androgen = 1
$u_Angiogenesis = 1
$d_Angiogenesis = 1
$u_Apoptosis = 1
$d_Apoptosis = 1
$u_AR=4.09156
$d_AR=0.24441
$u_AR_ERG = 1
$d_AR_ERG = 1
$u_ATM=1.27669
$d_ATM=0.78328
$u_ATR=6.71509
$d_ATR=0.14892
$u_AXIN1=0.05359
$d_AXIN1=18.6602
$u_BAD=0.03688
$d_BAD=27.11497
$u_Bak=0.0465
$d_Bak=21.50538
$u_BAX=0.16323
$d_BAX=6.12632
$u_BCL2=6.11986
$d_BCL2=0.1634
$u_Bcl_XL=0.95669
$d_Bcl_XL=1.04527
$u_beta_catenin=12.11083
$d_beta_catenin=0.08257
$u_BIRC5=3.61297
$d_BIRC5=0.27678
$u_BMP2 = 1
$d_BMP2 = 1
$u_BRCA1=6.6102
$d_BRCA1=0.15128
$u_BRCA2=0.61501
$d_BRCA2=1.62599
$u_Carcinogen = 1
$d_Carcinogen = 1
$u_Caspase3 = 1
$d_Caspase3 = 1
$u_Caspase8=1.73421
$d_Caspase8=0.57663
$u_Caspase9=0.05188
$d_Caspase9=19.27525
$u_CDH2=17.79149
$d_CDH2=0.05621
$u_cFLAR=0.58233
$d_cFLAR=1.71724
$u_CHK1_2=0.69645
$d_CHK1_2=1.43585
$u_COX4I2=0.96942
$d_COX4I2=1.03154
$u_CyclinB=4.14769
$d_CyclinB=0.2411
$u_CyclinD=1.61805
$d_CyclinD=0.61803
$u_CytoC=5.9463
$d_CytoC=0.16817
$u_APAF1=2.85148
$d_APAF1=0.3507
$u_DAXX=0.75493
$d_DAXX=1.32463
$u_DNA_Damage = 1
$d_DNA_Damage = 1
$u_DNA_Repair = 1
$d_DNA_Repair = 1
$u_Dsh=0.07004
$d_Dsh=14.27756
$u_E2F1=0.78394
$d_E2F1=1.27561
$u_E_cadherin=9.96438
$d_E_cadherin=0.10036
$u_eEF2=1.83432
$d_eEF2=0.54516
$u_eEF2K=0.82981
$d_eEF2K=1.2051
$u_EMT = 1
$d_EMT = 1
$u_EP300=4.79652
$d_EP300=0.20848
$u_ERG=0.01
$d_ERG=100.0
$u_ERK=1.61784
$d_ERK=0.61811
$u_ETS1=5.42589
$d_ETS1=0.1843
$u_ETV1=97.06519
$d_ETV1=0.0103
$u_EZH2=1.16135
$d_EZH2=0.86107
$u_FADD=0.26921
$d_FADD=3.71457
$u_FOS=0.8085
$d_FOS=1.23686
$u_JUN=1.23778
$d_JUN=0.8079
$u_FOXA1=4.23994
$d_FOXA1=0.23585
$u_FOXO=0
$d_FOXO=1.67101
$u_EGF=10.68297
$d_EGF=0.09361
$u_EGFR=10.26292
$d_EGFR=0.09744
$u_FGF=0.327
$d_FGF=3.0581
$u_FGFR3=0.14798
$d_FGFR3=6.75767
$u_FRS2=15.1631
$d_FRS2=0.06595
$u_GADD45=0.1486
$d_GADD45=6.72948
$u_GLI=4.23404
$d_GLI=0.23618
$u_GLUT1=0.93024
$d_GLUT1=1.07499
$u_Glycolysis = 1
$d_Glycolysis = 1
$u_GSH=0.98275
$d_GSH=1.01755
$u_GSK3=2.38293
$d_GSK3=0.41965
$u_HIF1=4.22513
$d_HIF1=0.23668
$u_HSPs=1.65832
$d_HSPs=0.60302
$u_Hypermethylation = 1
$d_Hypermethylation = 1
$u_Hypoxia = 1
$d_Hypoxia = 1
$u_IDH1=3.0338
$d_IDH1=0.32962
$u_Invasion = 1
$d_Invasion = 1
$u_IKK=2.88046
$d_IKK=0.34717
$u_JNK=0.76351
$d_JNK=1.30974
$u_Lactic_acid=1.25944
$d_Lactic_acid=0.794
$u_LDHA=1.25944
$d_LDHA=0.794
$u_MAP3K1_3=2.3284
$d_MAP3K1_3=0.42948
$u_MDM2=11.11144
$d_MDM2=0.09
$u_MED12=0.733
$d_MED12=1.36426
$u_MEK1_2=0.69244
$d_MEK1_2=1.44417
$u_Metastasis = 1
$d_Metastasis = 1
$u_Migration = 1
$d_Migration = 1
$u_mTORC1=0.92532
$d_mTORC1=1.08071
$u_mTORC2=0.78225
$d_mTORC2=1.27836
$u_MXI1=10.49097
$d_MXI1=0.09532
$u_MYC=5.85567
$d_MYC=0.17077
$u_MYC_MAX=1.80605
$d_MYC_MAX=0.55369
$u_NCOA3=3.50585
$d_NCOA3=0.28524
$u_NCOR1=3.11751
$d_NCOR1=0.32077
$u_NCOR2=0.11077
$d_NCOR2=9.02772
$u_NF1=5.63537
$d_NF1=0.17745
$u_NF_kB=0.37369
$d_NF_kB=2.67601
$u_NKX3_1=5.29248
$d_NKX3_1=0.18895
$u_Nutrients = 1
$d_Nutrients = 1
$u_p14ARF=0.4811
$d_p14ARF=2.07857
$u_p15=14.26275
$d_p15=0.07011
$u_p21=0.50154
$d_p21=1.99386
$u_p38=4.71684
$d_p38=0.21201
$u_p53=6.36759
$d_p53=0.15705
$u_p70S6kab=0.71297
$d_p70S6kab=1.40258
$u_p90RSK=0.2203
$d_p90RSK=4.53926
$u_PDK1=2.72472
$d_PDK1=0.36701
$u_PHDs=1.05571
$d_PHDs=0.94723
$u_PI3K=1.82308
$d_PI3K=0.54852
$u_PIP3=10.02706
$d_PIP3=0.09973
$u_PKC=0.68518
$d_PKC=1.45947
$u_Proliferation = 1
$d_Proliferation = 1
$u_PTCH1=3.74453
$d_PTCH1=0.26706
$u_PTEN=8.89684
$d_PTEN=0.1124
$u_Quiescence = 1
$d_Quiescence = 1
$u_RAF=0.38551
$d_RAF=2.59397
$u_RAGS=0.14103
$d_RAGS=7.09069
$u_RAS=0.93962
$d_RAS=1.06426
$u_RB1=2.03642
$d_RB1=0.49106
$u_Rheb=1.59023
$d_Rheb=0.62884
$u_ROS=2.29811
$d_ROS=0.43514
$u_RTK=0
$d_RTK=0.56986
$u_RUNX2=2.59853
$d_RUNX2=0.38483
$u_SHH=0.17911
$d_SHH=5.58316
$u_Slug=0.54042
$d_Slug=1.85041
$u_SMAD=2.14018
$d_SMAD=0.46725
$u_SMO=1.35625
$d_SMO=0.73733
$u_Snail=0.95349
$d_Snail=1.04878
$u_SPOP=0.41587
$d_SPOP=2.4046
$u_TAK1=0
$d_TAK1=7.90326
$u_TCF=0.74764
$d_TCF=1.33754
$u_TERT=0.10626
$d_TERT=9.41088
$u_TGFb=1.43847
$d_TGFb=0.69518
$u_TGFBR=22.41151
$d_TGFBR=0.04462
$u_fused_event = 1
$d_fused_event = 1
$u_TNFalpha=0.35041
$d_TNFalpha=2.8538
$u_TSC1_2=0.10057
$d_TSC1_2=9.94332
$u_TWIST1=5.06808
$d_TWIST1=0.19731
$u_VEGF=0.32513
$d_VEGF=3.07569
$u_VHL=0.28391
$d_VHL=3.52224
$u_WNT=0.74417
$d_WNT=1.34378
$u_YWHAZ=2.59657
$d_YWHAZ=0.38512
$u_ZBTB17=0.02131
$d_ZBTB17=46.92633
discrete_time = 0
use_physrandgen = FALSE
seed_pseudorandom = 100
// sample_count = 500000
sample_count = 5000
max_time = 50
//time_tick = 0.01
time_tick = 0.1
thread_count = 1
statdist_traj_count = 100
statdist_cluster_threshold = 0.9
display_traj = 0
statdist_similarity_cache_max_size = 20000
//artificial nodes istate should be null
fused_event.istate=0
AR_ERG.istate=0	Acidosis.is_internal = TRUE
AKT.is_internal = TRUE
AMPK.is_internal = TRUE
AMP_ATP.is_internal = TRUE
Androgen.is_internal = TRUE
Angiogenesis.is_internal = TRUE
APAF1.is_internal = TRUE
Apoptosis.is_internal = FALSE
AR.is_internal = TRUE
AR_ERG.is_internal = TRUE
ATM.is_internal = TRUE
ATR.is_internal = TRUE
AXIN1.is_internal = TRUE
BAD.is_internal = TRUE
Bak.is_internal = TRUE
BAX.is_internal = TRUE
BCL2.is_internal = TRUE
Bcl_XL.is_internal = TRUE
beta_catenin.is_internal = TRUE
BIRC5.is_internal = TRUE
BMP2.is_internal = TRUE
BRCA1.is_internal = TRUE
BRCA2.is_internal = TRUE
Carcinogen.is_internal = TRUE
Caspase3.is_internal = TRUE
Caspase8.is_internal = TRUE
Caspase9.is_internal = TRUE
CDH2.is_internal = TRUE
cFLAR.is_internal = TRUE
CHK1_2.is_internal = TRUE
COX4I2.is_internal = TRUE
CyclinB.is_internal = TRUE
CyclinD.is_internal = TRUE
CytoC.is_internal = TRUE
DAXX.is_internal = TRUE
DNA_Damage.is_internal = TRUE
DNA_Repair.is_internal = TRUE
Dsh.is_internal = TRUE
E2F1.is_internal = TRUE
eEF2.is_internal = TRUE
eEF2K.is_internal = TRUE
EGF.is_internal = TRUE
EGFR.is_internal = TRUE
EMT.is_internal = TRUE
EP300.is_internal = TRUE
ERG.is_internal = TRUE
ERK.is_internal = TRUE
ETS1.is_internal = TRUE
ETV1.is_internal = TRUE
EZH2.is_internal = TRUE
E_cadherin.is_internal = TRUE
FADD.is_internal = TRUE
FGF.is_internal = TRUE
FGFR3.is_internal = TRUE
FOS.is_internal = TRUE
FOXA1.is_internal = TRUE
FOXO.is_internal = TRUE
FRS2.is_internal = TRUE
fused_event.is_internal = TRUE
GADD45.is_internal = TRUE
GLI.is_internal = TRUE
GLUT1.is_internal = TRUE
Glycolysis.is_internal = TRUE
GSH.is_internal = TRUE
GSK3.is_internal = TRUE
HIF1.is_internal = TRUE
HSPs.is_internal = TRUE
Hypermethylation.is_internal = TRUE
Hypoxia.is_internal = TRUE
IDH1.is_internal = TRUE
IKK.is_internal = TRUE
Invasion.is_internal = TRUE
JNK.is_internal = TRUE
JUN.is_internal = TRUE
Lactic_acid.is_internal = TRUE
LDHA.is_internal = TRUE
MAP3K1_3.is_internal = TRUE
MDM2.is_internal = TRUE
MED12.is_internal = TRUE
MEK1_2.is_internal = TRUE
Metastasis.is_internal = TRUE
Migration.is_internal = TRUE
mTORC1.is_internal = TRUE
mTORC2.is_internal = TRUE
MXI1.is_internal = TRUE
MYC.is_internal = TRUE
MYC_MAX.is_internal = TRUE
NCOA3.is_internal = TRUE
NCOR1.is_internal = TRUE
NCOR2.is_internal = TRUE
NF1.is_internal = TRUE
NF_kB.is_internal = TRUE
NKX3_1.is_internal = TRUE
Nutrients.is_internal = TRUE
p14ARF.is_internal = TRUE
p15.is_internal = TRUE
p21.is_internal = TRUE
p38.is_internal = TRUE
p53.is_internal = TRUE
p70S6kab.is_internal = TRUE
p90RSK.is_internal = TRUE
PDK1.is_internal = TRUE
PHDs.is_internal = TRUE
PI3K.is_internal = TRUE
PIP3.is_internal = TRUE
PKC.is_internal = TRUE
Proliferation.is_internal = FALSE
PTCH1.is_internal = TRUE
PTEN.is_internal = TRUE
Quiescence.is_internal = FALSE
RAF.is_internal = TRUE
RAGS.is_internal = TRUE
RAS.is_internal = TRUE
RB1.is_internal = TRUE
Rheb.is_internal = TRUE
ROS.is_internal = TRUE
RTK.is_internal = TRUE
RUNX2.is_internal = TRUE
SHH.is_internal = TRUE
Slug.is_internal = TRUE
SMAD.is_internal = TRUE
SMO.is_internal = TRUE
Snail.is_internal = TRUE
SPOP.is_internal = TRUE
TAK1.is_internal = TRUE
TCF.is_internal = TRUE
TERT.is_internal = TRUE
TGFb.is_internal = TRUE
TGFBR.is_internal = TRUE
TNFalpha.is_internal = TRUE
TSC1_2.is_internal = TRUE
TWIST1.is_internal = TRUE
VEGF.is_internal = TRUE
VHL.is_internal = TRUE
WNT.is_internal = TRUE
YWHAZ.is_internal = TRUE
ZBTB17.is_internal = TRUE
[Acidosis].istate = 0.5[1], 0.5[0]
[Androgen].istate = 0.5[1], 0.5[0]
[Carcinogen].istate = 0.5[1], 0.5[0]
[Hypoxia].istate = 0.5[1], 0.5[0]
[Nutrients].istate = 0.5[1], 0.5[0]
[AKT].istate = 0.42021[1], 0.57979[0]
[AMP_ATP].istate = 0.3694[1], 0.6306[0]
[AMPK].istate = 0.51623[1], 0.48377000000000003[0]
[APAF1].istate = 0.61377[1], 0.38622999999999996[0]
[AR].istate = 0.65297[1], 0.34702999999999995[0]
[ATM].istate = 0.52652[1], 0.47348[0]
[ATR].istate = 0.70676[1], 0.29323999999999995[0]
[AXIN1].istate = 0.18226[1], 0.81774[0]
[BAD].istate = 0.14169[1], 0.85831[0]
[Bak].istate = 0.16686[1], 0.83314[0]
[BAX].istate = 0.3032[1], 0.6968[0]
[Bcl_XL].istate = 0.49519[1], 0.50481[0]
[BCL2].istate = 0.69669[1], 0.30330999999999997[0]
[beta_catenin].istate = 0.77079[1], 0.22921000000000002[0]
[BIRC5].istate = 0.63947[1], 0.36053[0]
[BRCA1].istate = 0.70505[1], 0.29495000000000005[0]
[BRCA2].istate = 0.44722[1], 0.55278[0]
[Caspase8].istate = 0.55978[1], 0.44021999999999994[0]
[Caspase9].istate = 0.17875[1], 0.82125[0]
[CDH2].istate = 0.81255[1], 0.18745[0]
[cFLAR].istate = 0.44129[1], 0.55871[0]
[CHK1_2].istate = 0.46072[1], 0.53928[0]
[COX4I2].istate = 0.49663[1], 0.50337[0]
[CyclinB].istate = 0.65445[1], 0.34555[0]
[CyclinD].istate = 0.55225[1], 0.44775[0]
[CytoC].istate = 0.69356[1], 0.30644000000000005[0]
[DAXX].istate = 0.46948[1], 0.53052[0]
[Dsh].istate = 0.21134[1], 0.78866[0]
[E_cadherin].istate = 0.74961[1], 0.25039[0]
[E2F1].istate = 0.47357[1], 0.52643[0]
[eEF2].istate = 0.56587[1], 0.43413[0]
[eEF2K].istate = 0.47974[1], 0.52026[0]
[EGF].istate = 0.75717[1], 0.24283[0]
[EGFR].istate = 0.75282[1], 0.24717999999999996[0]
[EP300].istate = 0.67023[1], 0.32977[0]
[ERG].istate = 1e-05[1], 0.99999[0]
[ERK].istate = 0.55223[1], 0.44777[0]
[ETS1].istate = 0.68362[1], 0.31638[0]
[ETV1].istate = 0.99677[1], 0.003229999999999955[0]
[EZH2].istate = 0.51624[1], 0.48375999999999997[0]
[FADD].istate = 0.35752[1], 0.6424799999999999[0]
[FGF].istate = 0.37864[1], 0.62136[0]
[FGFR3].istate = 0.29255[1], 0.70745[0]
[FOS].istate = 0.47692[1], 0.52308[0]
[FOXA1].istate = 0.65684[1], 0.34316[0]
[FRS2].istate = 0.7952[1], 0.20479999999999998[0]
[GADD45].istate = 0.29301[1], 0.70699[0]
[GLI].istate = 0.65669[1], 0.34331[0]
[GLUT1].istate = 0.49215[1], 0.50785[0]
[GSH].istate = 0.49811[1], 0.50189[0]
[GSK3].istate = 0.59428[1], 0.40571999999999997[0]
[HIF1].istate = 0.65646[1], 0.34353999999999996[0]
[HSPs].istate = 0.55492[1], 0.44508000000000003[0]
[IDH1].istate = 0.6205[1], 0.37949999999999995[0]
[IKK].istate = 0.61487[1], 0.38513[0]
[JNK].istate = 0.4707[1], 0.5293[0]
[JUN].istate = 0.52316[1], 0.47684000000000004[0]
[Lactic_acid].istate = 0.52504[1], 0.47496000000000005[0]
[LDHA].istate = 0.52504[1], 0.47496000000000005[0]
[MAP3K1_3].istate = 0.59176[1], 0.40824000000000005[0]
[MDM2].istate = 0.76144[1], 0.23856[0]
[MED12].istate = 0.46628[1], 0.53372[0]
[MEK1_2].istate = 0.4601[1], 0.5399[0]
[ZBTB17].istate = 0.08217[1], 0.91783[0]
[mTORC1].istate = 0.49157[1], 0.5084299999999999[0]
[mTORC2].istate = 0.47334[1], 0.52666[0]
[MXI1].istate = 0.7552[1], 0.24480000000000002[0]
[MYC].istate = 0.69189[1], 0.30811[0]
[MYC_MAX].istate = 0.56418[1], 0.43582[0]
[NCOA3].istate = 0.6362[1], 0.3638[0]
[NCOR1].istate = 0.62345[1], 0.37655000000000005[0]
[NCOR2].istate = 0.26111[1], 0.73889[0]
[NF_kB].istate = 0.39313[1], 0.60687[0]
[NF1].istate = 0.68773[1], 0.31227000000000005[0]
[NKX3_1].istate = 0.68091[1], 0.31909[0]
[p14ARF].istate = 0.42056[1], 0.57944[0]
[p15].istate = 0.78855[1], 0.21145000000000003[0]
[p21].istate = 0.42508[1], 0.57492[0]
[p38].istate = 0.66841[1], 0.33159000000000005[0]
[p53].istate = 0.70099[1], 0.29901[0]
[p70S6kab].istate = 0.46327[1], 0.5367299999999999[0]
[p90RSK].istate = 0.33576[1], 0.6642399999999999[0]
[PDK1].istate = 0.60883[1], 0.39117[0]
[PHDs].istate = 0.50589[1], 0.49411000000000005[0]
[PI3K].istate = 0.5652[1], 0.43479999999999996[0]
[PIP3].istate = 0.75029[1], 0.24971[0]
[PKC].istate = 0.45895[1], 0.54105[0]
[PTCH1].istate = 0.64335[1], 0.35665[0]
[PTEN].istate = 0.73731[1], 0.26269[0]
[RAF].istate = 0.39651[1], 0.6034900000000001[0]
[RAGS].istate = 0.28733[1], 0.71267[0]
[RAS].istate = 0.49324[1], 0.50676[0]
[RB1].istate = 0.57722[1], 0.42278000000000004[0]
[Rheb].istate = 0.55036[1], 0.44964000000000004[0]
[ROS].istate = 0.59034[1], 0.40966[0]
[RUNX2].istate = 0.60368[1], 0.39632[0]
[SHH].istate = 0.31328[1], 0.68672[0]
[Slug].istate = 0.43318[1], 0.56682[0]
[SMAD].istate = 0.58261[1], 0.41739000000000004[0]
[SMO].istate = 0.53309[1], 0.46691000000000005[0]
[Snail].istate = 0.49483[1], 0.50517[0]
[SPOP].istate = 0.40474[1], 0.59526[0]
[TCF].istate = 0.46842[1], 0.5315799999999999[0]
[TERT].istate = 0.25659[1], 0.74341[0]
[TGFb].istate = 0.53948[1], 0.46052000000000004[0]
[TGFBR].istate = 0.83762[1], 0.16237999999999997[0]
[TNFalpha].istate = 0.38614[1], 0.6138600000000001[0]
[TSC1_2].istate = 0.25061[1], 0.74939[0]
[TWIST1].istate = 0.67621[1], 0.32379[0]
[VEGF].istate = 0.37802[1], 0.62198[0]
[VHL].istate = 0.36329[1], 0.63671[0]
[WNT].istate = 0.46792[1], 0.53208[0]
[YWHAZ].istate = 0.6036[1], 0.3964[0]
[FOXO].istate=0[1], 1[0]
[RTK].istate=0[1], 1[0]
[TAK1].istate=0[1], 1[0]
