# Supplementary material for: Patient-specific Boolean models of signalling networks guide personalised treatments
Source: eLife. 2022 Feb 15;11:e72626. doi: 10.7554/eLife.72626 (PMC9018074; doi:10.7554/eLife.72626)
Supplement: Supplementary file 3. [file elife-72626-supp3.zip › SuppFile 3 TCGA model files/TCGA_mutCNA_RNA_models/PC_20191219_TCGA_mutCNA_RNA_174.cfg]

$u_Acidosis = 1
$d_Acidosis = 1
$u_AKT=1.13519
$d_AKT=0.88091
$u_AMP_ATP=1.21661
$d_AMP_ATP=0.82196
$u_AMPK=1.00041
$d_AMPK=0.99959
$u_Androgen = 1
$d_Androgen = 1
$u_Angiogenesis = 1
$d_Angiogenesis = 1
$u_Apoptosis = 1
$d_Apoptosis = 1
$u_AR=0.09576
$d_AR=10.44277
$u_AR_ERG = 1
$d_AR_ERG = 1
$u_ATM=19.59033
$d_ATM=0.05105
$u_ATR=3.2493
$d_ATR=0.30776
$u_AXIN1=14.18897
$d_AXIN1=0.07048
$u_BAD=4.45581
$d_BAD=0.22443
$u_Bak=0.93989
$d_Bak=1.06395
$u_BAX=2.84794
$d_BAX=0.35113
$u_BCL2=0.61689
$d_BCL2=1.62103
$u_Bcl_XL=0.14963
$d_Bcl_XL=6.68315
$u_beta_catenin=2.43309
$d_beta_catenin=0.411
$u_BIRC5=2.51878
$d_BIRC5=0.39702
$u_BMP2 = 1
$d_BMP2 = 1
$u_BRCA1=22.27258
$d_BRCA1=0.0449
$u_BRCA2=0.43493
$d_BRCA2=2.29922
$u_Carcinogen = 1
$d_Carcinogen = 1
$u_Caspase3 = 1
$d_Caspase3 = 1
$u_Caspase8=9.75933
$d_Caspase8=0.10247
$u_Caspase9=0.59128
$d_Caspase9=1.69125
$u_CDH2=6.78396
$d_CDH2=0.14741
$u_cFLAR=0.2597
$d_cFLAR=3.8506
$u_CHK1_2=0.79398
$d_CHK1_2=1.25948
$u_COX4I2=0.54055
$d_COX4I2=1.84997
$u_CyclinB=5.06079
$d_CyclinB=0.1976
$u_CyclinD=0.41573
$d_CyclinD=2.40541
$u_CytoC=1.80437
$d_CytoC=0.55421
$u_APAF1=15.48452
$d_APAF1=0.06458
$u_DAXX=2.84152
$d_DAXX=0.35192
$u_DNA_Damage = 1
$d_DNA_Damage = 1
$u_DNA_Repair = 1
$d_DNA_Repair = 1
$u_Dsh=0.60494
$d_Dsh=1.65306
$u_E2F1=1.0279
$d_E2F1=0.97286
$u_E_cadherin=0.04314
$d_E_cadherin=23.18034
$u_eEF2=0.30696
$d_eEF2=3.25775
$u_eEF2K=0.02282
$d_eEF2K=43.82121
$u_EMT = 1
$d_EMT = 1
$u_EP300=0.40475
$d_EP300=2.47066
$u_ERG=100.0
$d_ERG=0.01
$u_ERK=2.66987
$d_ERK=0.37455
$u_ETS1=28.94717
$d_ETS1=0.03455
$u_ETV1=1.62083
$d_ETV1=0.61697
$u_EZH2=0.63411
$d_EZH2=1.57701
$u_FADD=0.15663
$d_FADD=6.38447
$u_FOS=0.04737
$d_FOS=21.11041
$u_JUN=0.03428
$d_JUN=29.17153
$u_FOXA1=0.80591
$d_FOXA1=1.24083
$u_FOXO=0
$d_FOXO=2.60396
$u_EGF=33.57598
$d_EGF=0.02978
$u_EGFR=0.08002
$d_EGFR=12.49688
$u_FGF=0.13204
$d_FGF=7.57346
$u_FGFR3=0.01354
$d_FGFR3=73.85524
$u_FRS2=11.19076
$d_FRS2=0.08936
$u_GADD45=0.49845
$d_GADD45=2.00622
$u_GLI=2.85567
$d_GLI=0.35018
$u_GLUT1=0.0406
$d_GLUT1=24.63054
$u_Glycolysis = 1
$d_Glycolysis = 1
$u_GSH=0.01557
$d_GSH=64.22608
$u_GSK3=20.9886
$d_GSK3=0.04764
$u_HIF1=0.25514
$d_HIF1=3.91942
$u_HSPs=1.75281
$d_HSPs=0.57051
$u_Hypermethylation = 1
$d_Hypermethylation = 1
$u_Hypoxia = 1
$d_Hypoxia = 1
$u_IDH1=0.02105
$d_IDH1=47.50594
$u_Invasion = 1
$d_Invasion = 1
$u_IKK=0
$d_IKK=1.28637
$u_JNK=1.01623
$d_JNK=0.98403
$u_Lactic_acid=0.18789
$d_Lactic_acid=5.32226
$u_LDHA=0.18789
$d_LDHA=5.32226
$u_MAP3K1_3=3.27118
$d_MAP3K1_3=0.3057
$u_MDM2=0.1027
$d_MDM2=9.7371
$u_MED12=0.10072
$d_MED12=9.92851
$u_MEK1_2=0.91936
$d_MEK1_2=1.08771
$u_Metastasis = 1
$d_Metastasis = 1
$u_Migration = 1
$d_Migration = 1
$u_mTORC1=0.96285
$d_mTORC1=1.03858
$u_mTORC2=0.64525
$d_mTORC2=1.54979
$u_MXI1=26.92472
$d_MXI1=0.03714
$u_MYC=0.96754
$d_MYC=1.03355
$u_MYC_MAX=0.18253
$d_MYC_MAX=5.47855
$u_NCOA3=1.19174
$d_NCOA3=0.83911
$u_NCOR1=0.68707
$d_NCOR1=1.45546
$u_NCOR2=0.07154
$d_NCOR2=13.97819
$u_NF1=0.42959
$d_NF1=2.3278
$u_NF_kB=9.28541
$d_NF_kB=0.1077
$u_NKX3_1=0
$d_NKX3_1=17.05321
$u_Nutrients = 1
$d_Nutrients = 1
$u_p14ARF=0.84378
$d_p14ARF=1.18514
$u_p15=23.99975
$d_p15=0.04167
$u_p21=0.03675
$d_p21=27.21088
$u_p38=5.80592
$d_p38=0.17224
$u_p53=0
$d_p53=0.1498
$u_p70S6kab=2.14678
$d_p70S6kab=0.46581
$u_p90RSK=0.04482
$d_p90RSK=22.31147
$u_PDK1=0.03348
$d_PDK1=29.86858
$u_PHDs=1.41765
$d_PHDs=0.70539
$u_PI3K=1.31333
$d_PI3K=0.76142
$u_PIP3=3.82115
$d_PIP3=0.2617
$u_PKC=2.66116
$d_PKC=0.37578
$u_Proliferation = 1
$d_Proliferation = 1
$u_PTCH1=1.60292
$d_PTCH1=0.62386
$u_PTEN=14.08706
$d_PTEN=0.07099
$u_Quiescence = 1
$d_Quiescence = 1
$u_RAF=1.91679
$d_RAF=0.52171
$u_RAGS=0.1485
$d_RAGS=6.73401
$u_RAS=3.11702
$d_RAS=0.32082
$u_RB1=21.81975
$d_RB1=0.04583
$u_Rheb=2.13151
$d_Rheb=0.46915
$u_ROS=2.34065
$d_ROS=0.42723
$u_RTK=0
$d_RTK=1.45024
$u_RUNX2=1.63668
$d_RUNX2=0.61099
$u_SHH=18.82616
$d_SHH=0.05312
$u_Slug=0.4805
$d_Slug=2.08117
$u_SMAD=10.77838
$d_SMAD=0.09278
$u_SMO=0.0431
$d_SMO=23.20186
$u_Snail=0.11182
$d_Snail=8.94294
$u_SPOP=15.58336
$d_SPOP=0.06417
$u_TAK1=0
$d_TAK1=19.50078
$u_TCF=5.36743
$d_TCF=0.18631
$u_TERT=1.66264
$d_TERT=0.60145
$u_TGFb=2.00483
$d_TGFb=0.4988
$u_TGFBR=2.29767
$d_TGFBR=0.43522
$u_fused_event = 1
$d_fused_event = 1
$u_TNFalpha=0
$d_TNFalpha=0.42052
$u_TSC1_2=0.4338
$d_TSC1_2=2.30521
$u_TWIST1=2.85162
$d_TWIST1=0.35068
$u_VEGF=1.06152
$d_VEGF=0.94205
$u_VHL=23.28642
$d_VHL=0.04294
$u_WNT=0.78987
$d_WNT=1.26603
$u_YWHAZ=16.45526
$d_YWHAZ=0.06077
$u_ZBTB17=1.11737
$d_ZBTB17=0.89496
discrete_time = 0
use_physrandgen = FALSE
seed_pseudorandom = 100
// sample_count = 500000
sample_count = 5000
max_time = 50
//time_tick = 0.01
time_tick = 0.1
thread_count = 1
statdist_traj_count = 100
statdist_cluster_threshold = 0.9
display_traj = 0
statdist_similarity_cache_max_size = 20000
//artificial nodes istate should be null
fused_event.istate=0
AR_ERG.istate=0	Acidosis.is_internal = TRUE
AKT.is_internal = TRUE
AMPK.is_internal = TRUE
AMP_ATP.is_internal = TRUE
Androgen.is_internal = TRUE
Angiogenesis.is_internal = TRUE
APAF1.is_internal = TRUE
Apoptosis.is_internal = FALSE
AR.is_internal = TRUE
AR_ERG.is_internal = TRUE
ATM.is_internal = TRUE
ATR.is_internal = TRUE
AXIN1.is_internal = TRUE
BAD.is_internal = TRUE
Bak.is_internal = TRUE
BAX.is_internal = TRUE
BCL2.is_internal = TRUE
Bcl_XL.is_internal = TRUE
beta_catenin.is_internal = TRUE
BIRC5.is_internal = TRUE
BMP2.is_internal = TRUE
BRCA1.is_internal = TRUE
BRCA2.is_internal = TRUE
Carcinogen.is_internal = TRUE
Caspase3.is_internal = TRUE
Caspase8.is_internal = TRUE
Caspase9.is_internal = TRUE
CDH2.is_internal = TRUE
cFLAR.is_internal = TRUE
CHK1_2.is_internal = TRUE
COX4I2.is_internal = TRUE
CyclinB.is_internal = TRUE
CyclinD.is_internal = TRUE
CytoC.is_internal = TRUE
DAXX.is_internal = TRUE
DNA_Damage.is_internal = TRUE
DNA_Repair.is_internal = TRUE
Dsh.is_internal = TRUE
E2F1.is_internal = TRUE
eEF2.is_internal = TRUE
eEF2K.is_internal = TRUE
EGF.is_internal = TRUE
EGFR.is_internal = TRUE
EMT.is_internal = TRUE
EP300.is_internal = TRUE
ERG.is_internal = TRUE
ERK.is_internal = TRUE
ETS1.is_internal = TRUE
ETV1.is_internal = TRUE
EZH2.is_internal = TRUE
E_cadherin.is_internal = TRUE
FADD.is_internal = TRUE
FGF.is_internal = TRUE
FGFR3.is_internal = TRUE
FOS.is_internal = TRUE
FOXA1.is_internal = TRUE
FOXO.is_internal = TRUE
FRS2.is_internal = TRUE
fused_event.is_internal = TRUE
GADD45.is_internal = TRUE
GLI.is_internal = TRUE
GLUT1.is_internal = TRUE
Glycolysis.is_internal = TRUE
GSH.is_internal = TRUE
GSK3.is_internal = TRUE
HIF1.is_internal = TRUE
HSPs.is_internal = TRUE
Hypermethylation.is_internal = TRUE
Hypoxia.is_internal = TRUE
IDH1.is_internal = TRUE
IKK.is_internal = TRUE
Invasion.is_internal = TRUE
JNK.is_internal = TRUE
JUN.is_internal = TRUE
Lactic_acid.is_internal = TRUE
LDHA.is_internal = TRUE
MAP3K1_3.is_internal = TRUE
MDM2.is_internal = TRUE
MED12.is_internal = TRUE
MEK1_2.is_internal = TRUE
Metastasis.is_internal = TRUE
Migration.is_internal = TRUE
mTORC1.is_internal = TRUE
mTORC2.is_internal = TRUE
MXI1.is_internal = TRUE
MYC.is_internal = TRUE
MYC_MAX.is_internal = TRUE
NCOA3.is_internal = TRUE
NCOR1.is_internal = TRUE
NCOR2.is_internal = TRUE
NF1.is_internal = TRUE
NF_kB.is_internal = TRUE
NKX3_1.is_internal = TRUE
Nutrients.is_internal = TRUE
p14ARF.is_internal = TRUE
p15.is_internal = TRUE
p21.is_internal = TRUE
p38.is_internal = TRUE
p53.is_internal = TRUE
p70S6kab.is_internal = TRUE
p90RSK.is_internal = TRUE
PDK1.is_internal = TRUE
PHDs.is_internal = TRUE
PI3K.is_internal = TRUE
PIP3.is_internal = TRUE
PKC.is_internal = TRUE
Proliferation.is_internal = FALSE
PTCH1.is_internal = TRUE
PTEN.is_internal = TRUE
Quiescence.is_internal = FALSE
RAF.is_internal = TRUE
RAGS.is_internal = TRUE
RAS.is_internal = TRUE
RB1.is_internal = TRUE
Rheb.is_internal = TRUE
ROS.is_internal = TRUE
RTK.is_internal = TRUE
RUNX2.is_internal = TRUE
SHH.is_internal = TRUE
Slug.is_internal = TRUE
SMAD.is_internal = TRUE
SMO.is_internal = TRUE
Snail.is_internal = TRUE
SPOP.is_internal = TRUE
TAK1.is_internal = TRUE
TCF.is_internal = TRUE
TERT.is_internal = TRUE
TGFb.is_internal = TRUE
TGFBR.is_internal = TRUE
TNFalpha.is_internal = TRUE
TSC1_2.is_internal = TRUE
TWIST1.is_internal = TRUE
VEGF.is_internal = TRUE
VHL.is_internal = TRUE
WNT.is_internal = TRUE
YWHAZ.is_internal = TRUE
ZBTB17.is_internal = TRUE
[Acidosis].istate = 0.5[1], 0.5[0]
[Androgen].istate = 0.5[1], 0.5[0]
[Carcinogen].istate = 0.5[1], 0.5[0]
[Hypoxia].istate = 0.5[1], 0.5[0]
[Nutrients].istate = 0.5[1], 0.5[0]
[AKT].istate = 0.51377[1], 0.48623000000000005[0]
[AMP_ATP].istate = 0.52129[1], 0.47870999999999997[0]
[AMPK].istate = 0.50004[1], 0.49995999999999996[0]
[APAF1].istate = 0.79747[1], 0.20253[0]
[AR].istate = 0.2453[1], 0.7547[0]
[ATM].istate = 0.82301[1], 0.17698999999999998[0]
[ATR].istate = 0.62795[1], 0.37205[0]
[AXIN1].istate = 0.78799[1], 0.21201000000000003[0]
[BAD].istate = 0.66223[1], 0.33777[0]
[Bak].istate = 0.49327[1], 0.50673[0]
[BAX].istate = 0.61363[1], 0.38637[0]
[Bcl_XL].istate = 0.29375[1], 0.70625[0]
[BCL2].istate = 0.44755[1], 0.55245[0]
[beta_catenin].istate = 0.59654[1], 0.40346000000000004[0]
[BIRC5].istate = 0.6003[1], 0.39970000000000006[0]
[BRCA1].istate = 0.83694[1], 0.16305999999999998[0]
[BRCA2].istate = 0.4096[1], 0.5904[0]
[Caspase8].istate = 0.74736[1], 0.25264[0]
[Caspase9].istate = 0.44295[1], 0.55705[0]
[CDH2].istate = 0.70787[1], 0.29213[0]
[cFLAR].istate = 0.35362[1], 0.64638[0]
[CHK1_2].istate = 0.47495[1], 0.52505[0]
[COX4I2].istate = 0.43321[1], 0.56679[0]
[CyclinB].istate = 0.67605[1], 0.32394999999999996[0]
[CyclinD].istate = 0.4047[1], 0.5952999999999999[0]
[CytoC].istate = 0.56408[1], 0.43592[0]
[DAXX].istate = 0.61339[1], 0.38661[0]
[Dsh].istate = 0.44543[1], 0.55457[0]
[E_cadherin].istate = 0.15871[1], 0.84129[0]
[E2F1].istate = 0.50299[1], 0.49700999999999995[0]
[eEF2].istate = 0.37177[1], 0.6282300000000001[0]
[eEF2K].istate = 0.0896[1], 0.9104[0]
[EGF].istate = 0.88151[1], 0.11848999999999998[0]
[EGFR].istate = 0.2258[1], 0.7742[0]
[EP300].istate = 0.4018[1], 0.5982000000000001[0]
[ERG].istate = 1.0[1], 0.0[0]
[ERK].istate = 0.60662[1], 0.39337999999999995[0]
[ETS1].istate = 0.8654[1], 0.13460000000000005[0]
[ETV1].istate = 0.55243[1], 0.44757[0]
[EZH2].istate = 0.45054[1], 0.5494600000000001[0]
[FADD].istate = 0.29872[1], 0.70128[0]
[FGF].istate = 0.28018[1], 0.71982[0]
[FGFR3].istate = 0.03287[1], 0.96713[0]
[FOS].istate = 0.16887[1], 0.83113[0]
[FOXA1].istate = 0.47657[1], 0.5234300000000001[0]
[FRS2].istate = 0.76221[1], 0.23778999999999995[0]
[GADD45].istate = 0.42441[1], 0.57559[0]
[GLI].istate = 0.61393[1], 0.38607[0]
[GLUT1].istate = 0.15213[1], 0.84787[0]
[GSH].istate = 0.04807[1], 0.9519299999999999[0]
[GSK3].istate = 0.8305[1], 0.16949999999999998[0]
[HIF1].istate = 0.35169[1], 0.6483099999999999[0]
[HSPs].istate = 0.56093[1], 0.43906999999999996[0]
[IDH1].istate = 0.08083[1], 0.91917[0]
[JNK].istate = 0.50175[1], 0.49824999999999997[0]
[JUN].istate = 0.13378[1], 0.86622[0]
[Lactic_acid].istate = 0.31848[1], 0.68152[0]
[LDHA].istate = 0.31848[1], 0.68152[0]
[MAP3K1_3].istate = 0.62868[1], 0.37132[0]
[MDM2].istate = 0.2529[1], 0.7471[0]
[MED12].istate = 0.25078[1], 0.74922[0]
[MEK1_2].istate = 0.49087[1], 0.5091300000000001[0]
[ZBTB17].istate = 0.51205[1], 0.48795[0]
[mTORC1].istate = 0.49589[1], 0.5041100000000001[0]
[mTORC2].istate = 0.45243[1], 0.54757[0]
[MXI1].istate = 0.85754[1], 0.14246000000000003[0]
[MYC].istate = 0.49642[1], 0.50358[0]
[MYC_MAX].istate = 0.31534[1], 0.68466[0]
[NCOA3].istate = 0.51905[1], 0.48095[0]
[NCOR1].istate = 0.45925[1], 0.5407500000000001[0]
[NCOR2].istate = 0.21364[1], 0.78636[0]
[NF_kB].istate = 0.74195[1], 0.25805[0]
[NF1].istate = 0.40826[1], 0.5917399999999999[0]
[p14ARF].istate = 0.48156[1], 0.51844[0]
[p15].istate = 0.84505[1], 0.15495000000000003[0]
[p21].istate = 0.14132[1], 0.85868[0]
[p38].istate = 0.69097[1], 0.30903[0]
[p70S6kab].istate = 0.58295[1], 0.41705000000000003[0]
[p90RSK].istate = 0.16288[1], 0.83712[0]
[PDK1].istate = 0.13119[1], 0.86881[0]
[PHDs].istate = 0.53789[1], 0.46211[0]
[PI3K].istate = 0.52959[1], 0.47041[0]
[PIP3].istate = 0.64555[1], 0.35445000000000004[0]
[PKC].istate = 0.60627[1], 0.39373[0]
[PTCH1].istate = 0.55123[1], 0.44877[0]
[PTEN].istate = 0.78721[1], 0.21279000000000003[0]
[RAF].istate = 0.57064[1], 0.42935999999999996[0]
[RAGS].istate = 0.29293[1], 0.70707[0]
[RAS].istate = 0.62343[1], 0.37656999999999996[0]
[RB1].istate = 0.83471[1], 0.16529000000000005[0]
[Rheb].istate = 0.58217[1], 0.41783000000000003[0]
[ROS].istate = 0.59233[1], 0.40767[0]
[RUNX2].istate = 0.55349[1], 0.44650999999999996[0]
[SHH].istate = 0.81869[1], 0.18130999999999997[0]
[Slug].istate = 0.42042[1], 0.57958[0]
[SMAD].istate = 0.75814[1], 0.24185999999999996[0]
[SMO].istate = 0.15862[1], 0.84138[0]
[Snail].istate = 0.26213[1], 0.73787[0]
[SPOP].istate = 0.79817[1], 0.20182999999999995[0]
[TCF].istate = 0.68244[1], 0.31755999999999995[0]
[TERT].istate = 0.5552[1], 0.4448[0]
[TGFb].istate = 0.57552[1], 0.42447999999999997[0]
[TGFBR].istate = 0.59032[1], 0.40968000000000004[0]
[TSC1_2].istate = 0.40932[1], 0.59068[0]
[TWIST1].istate = 0.61377[1], 0.38622999999999996[0]
[VEGF].istate = 0.50648[1], 0.49351999999999996[0]
[VHL].istate = 0.84178[1], 0.15822000000000003[0]
[WNT].istate = 0.47439[1], 0.52561[0]
[YWHAZ].istate = 0.80408[1], 0.19591999999999998[0]
[FOXO].istate=0[1], 1[0]
[IKK].istate=0[1], 1[0]
[NKX3_1].istate=0[1], 1[0]
[p53].istate=0[1], 1[0]
[RTK].istate=0[1], 1[0]
[TAK1].istate=0[1], 1[0]
[TNFalpha].istate=0[1], 1[0]
