# Supplementary material for: Patient-specific Boolean models of signalling networks guide personalised treatments
Source: eLife. 2022 Feb 15;11:e72626. doi: 10.7554/eLife.72626 (PMC9018074; doi:10.7554/eLife.72626)
Supplement: Supplementary file 3. [file elife-72626-supp3.zip › SuppFile 3 TCGA model files/TCGA_mutCNA_RNA_models/PC_20191219_TCGA_mutCNA_RNA_175.cfg]

$u_Acidosis = 1
$d_Acidosis = 1
$u_AKT=14.66088
$d_AKT=0.06821
$u_AMP_ATP=0.17029
$d_AMP_ATP=5.87234
$u_AMPK=0.26027
$d_AMPK=3.84216
$u_Androgen = 1
$d_Androgen = 1
$u_Angiogenesis = 1
$d_Angiogenesis = 1
$u_Apoptosis = 1
$d_Apoptosis = 1
$u_AR=12.90786
$d_AR=0.07747
$u_AR_ERG = 1
$d_AR_ERG = 1
$u_ATM=0.3637
$d_ATM=2.74952
$u_ATR=0
$d_ATR=3.71319
$u_AXIN1=27.6004
$d_AXIN1=0.03623
$u_BAD=0.40106
$d_BAD=2.49339
$u_Bak=5.05749
$d_Bak=0.19773
$u_BAX=0.79058
$d_BAX=1.26489
$u_BCL2=15.94339
$d_BCL2=0.06272
$u_Bcl_XL=0.03752
$d_Bcl_XL=26.65245
$u_beta_catenin=8.37745
$d_beta_catenin=0.11937
$u_BIRC5=25.5522
$d_BIRC5=0.03914
$u_BMP2 = 1
$d_BMP2 = 1
$u_BRCA1=64.99416
$d_BRCA1=0.01539
$u_BRCA2=41.79053
$d_BRCA2=0.02393
$u_Carcinogen = 1
$d_Carcinogen = 1
$u_Caspase3 = 1
$d_Caspase3 = 1
$u_Caspase8=1.31197
$d_Caspase8=0.76221
$u_Caspase9=0.0506
$d_Caspase9=19.76285
$u_CDH2=0.94209
$d_CDH2=1.06147
$u_cFLAR=7.37759
$d_cFLAR=0.13555
$u_CHK1_2=22.66178
$d_CHK1_2=0.04413
$u_COX4I2=3.07411
$d_COX4I2=0.3253
$u_CyclinB=5.13655
$d_CyclinB=0.19468
$u_CyclinD=0.88711
$d_CyclinD=0
$u_CytoC=0.04992
$d_CytoC=20.03205
$u_APAF1=47.92106
$d_APAF1=0.02087
$u_DAXX=13.42642
$d_DAXX=0.07448
$u_DNA_Damage = 1
$d_DNA_Damage = 1
$u_DNA_Repair = 1
$d_DNA_Repair = 1
$u_Dsh=29.30661
$d_Dsh=0.03412
$u_E2F1=30.90146
$d_E2F1=0.03236
$u_E_cadherin=9.67427
$d_E_cadherin=0.10337
$u_eEF2=0.11255
$d_eEF2=8.88494
$u_eEF2K=0.06776
$d_eEF2K=14.75797
$u_EMT = 1
$d_EMT = 1
$u_EP300=6.882
$d_EP300=0.14531
$u_ERG=0.01
$d_ERG=100.0
$u_ERK=1.13123
$d_ERK=0.88399
$u_ETS1=8.16088
$d_ETS1=0.12254
$u_ETV1=0.06309
$d_ETV1=15.85037
$u_EZH2=64.69378
$d_EZH2=0.01546
$u_FADD=84.44244
$d_FADD=0
$u_FOS=0.34951
$d_FOS=2.86115
$u_JUN=0.08306
$d_JUN=12.03949
$u_FOXA1=12.29901
$d_FOXA1=0.08131
$u_FOXO=0.43512
$d_FOXO=2.29822
$u_EGF=0.01906
$d_EGF=52.4659
$u_EGFR=0.33752
$d_EGFR=2.96279
$u_FGF=0.16239
$d_FGF=0
$u_FGFR3=44.82595
$d_FGFR3=0
$u_FRS2=7.44189
$d_FRS2=0.13437
$u_GADD45=0.13876
$d_GADD45=7.20669
$u_GLI=0.08095
$d_GLI=12.3533
$u_GLUT1=0.21958
$d_GLUT1=4.55415
$u_Glycolysis = 1
$d_Glycolysis = 1
$u_GSH=0.20352
$d_GSH=4.91352
$u_GSK3=8.12347
$d_GSK3=0.1231
$u_HIF1=0.10098
$d_HIF1=9.90295
$u_HSPs=0.96309
$d_HSPs=1.03832
$u_Hypermethylation = 1
$d_Hypermethylation = 1
$u_Hypoxia = 1
$d_Hypoxia = 1
$u_IDH1=0.06105
$d_IDH1=16.38002
$u_Invasion = 1
$d_Invasion = 1
$u_IKK=2.49032
$d_IKK=0.40155
$u_JNK=11.0984
$d_JNK=0.0901
$u_Lactic_acid=0.92588
$d_Lactic_acid=1.08005
$u_LDHA=0.92588
$d_LDHA=1.08005
$u_MAP3K1_3=7.45085
$d_MAP3K1_3=0.13421
$u_MDM2=7.51657
$d_MDM2=0.13304
$u_MED12=9.24607
$d_MED12=0.10815
$u_MEK1_2=6.11546
$d_MEK1_2=0.16352
$u_Metastasis = 1
$d_Metastasis = 1
$u_Migration = 1
$d_Migration = 1
$u_mTORC1=1.52233
$d_mTORC1=0
$u_mTORC2=0.658
$d_mTORC2=0
$u_MXI1=0.12377
$d_MXI1=8.0795
$u_MYC=4.55108
$d_MYC=0
$u_MYC_MAX=14.18937
$d_MYC_MAX=0
$u_NCOA3=2.17191
$d_NCOA3=0.46042
$u_NCOR1=21.59778
$d_NCOR1=0.0463
$u_NCOR2=0.43167
$d_NCOR2=2.31658
$u_NF1=3.27167
$d_NF1=0.30565
$u_NF_kB=0.12157
$d_NF_kB=8.22571
$u_NKX3_1=13.36636
$d_NKX3_1=0.07481
$u_Nutrients = 1
$d_Nutrients = 1
$u_p14ARF=11.83754
$d_p14ARF=0.08448
$u_p15=0.1233
$d_p15=8.1103
$u_p21=0.76711
$d_p21=1.30359
$u_p38=7.72975
$d_p38=0.12937
$u_p53=19.99349
$d_p53=0.05002
$u_p70S6kab=50.39618
$d_p70S6kab=0
$u_p90RSK=0.0848
$d_p90RSK=11.79245
$u_PDK1=13.75626
$d_PDK1=0.07269
$u_PHDs=0.71148
$d_PHDs=1.40552
$u_PI3K=2.71752
$d_PI3K=0.36798
$u_PIP3=7.84471
$d_PIP3=0.12747
$u_PKC=1.99321
$d_PKC=0.5017
$u_Proliferation = 1
$d_Proliferation = 1
$u_PTCH1=11.2214
$d_PTCH1=0.08912
$u_PTEN=0.18366
$d_PTEN=5.44484
$u_Quiescence = 1
$d_Quiescence = 1
$u_RAF=20.44773
$d_RAF=0
$u_RAGS=0.03612
$d_RAGS=27.68549
$u_RAS=8.08726
$d_RAS=0.12365
$u_RB1=34.12335
$d_RB1=0.02931
$u_Rheb=1.5555
$d_Rheb=0.64288
$u_ROS=0.08484
$d_ROS=11.78689
$u_RTK=0.48525
$d_RTK=2.06079
$u_RUNX2=0.01644
$d_RUNX2=60.82725
$u_SHH=0.07088
$d_SHH=14.10835
$u_Slug=0.26455
$d_Slug=3.78
$u_SMAD=3.98549
$d_SMAD=0.25091
$u_SMO=25.96805
$d_SMO=0.03851
$u_Snail=0.09905
$d_Snail=10.09591
$u_SPOP=0.02738
$d_SPOP=36.52301
$u_TAK1=9.02206
$d_TAK1=0.11084
$u_TCF=0.40619
$d_TCF=2.4619
$u_TERT=50.7877
$d_TERT=0.01969
$u_TGFb=0.05051
$d_TGFb=19.79806
$u_TGFBR=0.53774
$d_TGFBR=1.85963
$u_fused_event = 1
$d_fused_event = 1
$u_TNFalpha=1.37451
$d_TNFalpha=0
$u_TSC1_2=6.83697
$d_TSC1_2=0.14626
$u_TWIST1=0.21991
$d_TWIST1=4.54731
$u_VEGF=8.57672
$d_VEGF=0.11659
$u_VHL=29.36562
$d_VHL=0.03405
$u_WNT=0.89148
$d_WNT=0
$u_YWHAZ=6.98927
$d_YWHAZ=0.14308
$u_ZBTB17=0.07538
$d_ZBTB17=13.26612
discrete_time = 0
use_physrandgen = FALSE
seed_pseudorandom = 100
// sample_count = 500000
sample_count = 5000
max_time = 50
//time_tick = 0.01
time_tick = 0.1
thread_count = 1
statdist_traj_count = 100
statdist_cluster_threshold = 0.9
display_traj = 0
statdist_similarity_cache_max_size = 20000
//artificial nodes istate should be null
fused_event.istate=0
AR_ERG.istate=0	Acidosis.is_internal = TRUE
AKT.is_internal = TRUE
AMPK.is_internal = TRUE
AMP_ATP.is_internal = TRUE
Androgen.is_internal = TRUE
Angiogenesis.is_internal = TRUE
APAF1.is_internal = TRUE
Apoptosis.is_internal = FALSE
AR.is_internal = TRUE
AR_ERG.is_internal = TRUE
ATM.is_internal = TRUE
ATR.is_internal = TRUE
AXIN1.is_internal = TRUE
BAD.is_internal = TRUE
Bak.is_internal = TRUE
BAX.is_internal = TRUE
BCL2.is_internal = TRUE
Bcl_XL.is_internal = TRUE
beta_catenin.is_internal = TRUE
BIRC5.is_internal = TRUE
BMP2.is_internal = TRUE
BRCA1.is_internal = TRUE
BRCA2.is_internal = TRUE
Carcinogen.is_internal = TRUE
Caspase3.is_internal = TRUE
Caspase8.is_internal = TRUE
Caspase9.is_internal = TRUE
CDH2.is_internal = TRUE
cFLAR.is_internal = TRUE
CHK1_2.is_internal = TRUE
COX4I2.is_internal = TRUE
CyclinB.is_internal = TRUE
CyclinD.is_internal = TRUE
CytoC.is_internal = TRUE
DAXX.is_internal = TRUE
DNA_Damage.is_internal = TRUE
DNA_Repair.is_internal = TRUE
Dsh.is_internal = TRUE
E2F1.is_internal = TRUE
eEF2.is_internal = TRUE
eEF2K.is_internal = TRUE
EGF.is_internal = TRUE
EGFR.is_internal = TRUE
EMT.is_internal = TRUE
EP300.is_internal = TRUE
ERG.is_internal = TRUE
ERK.is_internal = TRUE
ETS1.is_internal = TRUE
ETV1.is_internal = TRUE
EZH2.is_internal = TRUE
E_cadherin.is_internal = TRUE
FADD.is_internal = TRUE
FGF.is_internal = TRUE
FGFR3.is_internal = TRUE
FOS.is_internal = TRUE
FOXA1.is_internal = TRUE
FOXO.is_internal = TRUE
FRS2.is_internal = TRUE
fused_event.is_internal = TRUE
GADD45.is_internal = TRUE
GLI.is_internal = TRUE
GLUT1.is_internal = TRUE
Glycolysis.is_internal = TRUE
GSH.is_internal = TRUE
GSK3.is_internal = TRUE
HIF1.is_internal = TRUE
HSPs.is_internal = TRUE
Hypermethylation.is_internal = TRUE
Hypoxia.is_internal = TRUE
IDH1.is_internal = TRUE
IKK.is_internal = TRUE
Invasion.is_internal = TRUE
JNK.is_internal = TRUE
JUN.is_internal = TRUE
Lactic_acid.is_internal = TRUE
LDHA.is_internal = TRUE
MAP3K1_3.is_internal = TRUE
MDM2.is_internal = TRUE
MED12.is_internal = TRUE
MEK1_2.is_internal = TRUE
Metastasis.is_internal = TRUE
Migration.is_internal = TRUE
mTORC1.is_internal = TRUE
mTORC2.is_internal = TRUE
MXI1.is_internal = TRUE
MYC.is_internal = TRUE
MYC_MAX.is_internal = TRUE
NCOA3.is_internal = TRUE
NCOR1.is_internal = TRUE
NCOR2.is_internal = TRUE
NF1.is_internal = TRUE
NF_kB.is_internal = TRUE
NKX3_1.is_internal = TRUE
Nutrients.is_internal = TRUE
p14ARF.is_internal = TRUE
p15.is_internal = TRUE
p21.is_internal = TRUE
p38.is_internal = TRUE
p53.is_internal = TRUE
p70S6kab.is_internal = TRUE
p90RSK.is_internal = TRUE
PDK1.is_internal = TRUE
PHDs.is_internal = TRUE
PI3K.is_internal = TRUE
PIP3.is_internal = TRUE
PKC.is_internal = TRUE
Proliferation.is_internal = FALSE
PTCH1.is_internal = TRUE
PTEN.is_internal = TRUE
Quiescence.is_internal = FALSE
RAF.is_internal = TRUE
RAGS.is_internal = TRUE
RAS.is_internal = TRUE
RB1.is_internal = TRUE
Rheb.is_internal = TRUE
ROS.is_internal = TRUE
RTK.is_internal = TRUE
RUNX2.is_internal = TRUE
SHH.is_internal = TRUE
Slug.is_internal = TRUE
SMAD.is_internal = TRUE
SMO.is_internal = TRUE
Snail.is_internal = TRUE
SPOP.is_internal = TRUE
TAK1.is_internal = TRUE
TCF.is_internal = TRUE
TERT.is_internal = TRUE
TGFb.is_internal = TRUE
TGFBR.is_internal = TRUE
TNFalpha.is_internal = TRUE
TSC1_2.is_internal = TRUE
TWIST1.is_internal = TRUE
VEGF.is_internal = TRUE
VHL.is_internal = TRUE
WNT.is_internal = TRUE
YWHAZ.is_internal = TRUE
ZBTB17.is_internal = TRUE
[Acidosis].istate = 0.5[1], 0.5[0]
[Androgen].istate = 0.5[1], 0.5[0]
[Carcinogen].istate = 0.5[1], 0.5[0]
[Hypoxia].istate = 0.5[1], 0.5[0]
[Nutrients].istate = 0.5[1], 0.5[0]
[AKT].istate = 0.79154[1], 0.20845999999999998[0]
[AMP_ATP].istate = 0.3078[1], 0.6921999999999999[0]
[AMPK].istate = 0.35385[1], 0.64615[0]
[APAF1].istate = 0.92013[1], 0.07987[0]
[AR].istate = 0.77771[1], 0.22229[0]
[ATM].istate = 0.39018[1], 0.60982[0]
[AXIN1].istate = 0.86023[1], 0.13976999999999995[0]
[BAD].istate = 0.4008[1], 0.5992[0]
[Bak].istate = 0.67598[1], 0.32402[0]
[BAX].istate = 0.47449[1], 0.5255099999999999[0]
[Bcl_XL].istate = 0.14356[1], 0.85644[0]
[BCL2].istate = 0.80065[1], 0.19935000000000003[0]
[beta_catenin].istate = 0.73078[1], 0.26922[0]
[BIRC5].istate = 0.85186[1], 0.14814000000000005[0]
[BRCA1].istate = 0.95322[1], 0.046780000000000044[0]
[BRCA2].istate = 0.90527[1], 0.09472999999999998[0]
[Caspase8].istate = 0.52948[1], 0.47052000000000005[0]
[Caspase9].istate = 0.17604[1], 0.82396[0]
[CDH2].istate = 0.49352[1], 0.50648[0]
[cFLAR].istate = 0.71698[1], 0.28302000000000005[0]
[CHK1_2].istate = 0.83882[1], 0.16118[0]
[COX4I2].istate = 0.62193[1], 0.37807[0]
[CyclinB].istate = 0.67767[1], 0.32233[0]
[CytoC].istate = 0.17456[1], 0.82544[0]
[DAXX].istate = 0.78199[1], 0.21801000000000004[0]
[Dsh].istate = 0.86674[1], 0.13326000000000005[0]
[E_cadherin].istate = 0.7464[1], 0.25360000000000005[0]
[E2F1].istate = 0.87249[1], 0.12751[0]
[eEF2].istate = 0.26284[1], 0.73716[0]
[eEF2K].istate = 0.20774[1], 0.79226[0]
[EGF].istate = 0.07006[1], 0.92994[0]
[EGFR].istate = 0.38208[1], 0.61792[0]
[EP300].istate = 0.70943[1], 0.29057[0]
[ERG].istate = 0.0[1], 1.0[0]
[ERK].istate = 0.51339[1], 0.48661[0]
[ETS1].istate = 0.72793[1], 0.27207000000000003[0]
[ETV1].istate = 0.19999[1], 0.80001[0]
[EZH2].istate = 0.95272[1], 0.04727999999999999[0]
[FOS].istate = 0.38587[1], 0.6141300000000001[0]
[FOXA1].istate = 0.77247[1], 0.22753[0]
[FOXO].istate = 0.40965[1], 0.5903499999999999[0]
[FRS2].istate = 0.71792[1], 0.28208[0]
[GADD45].istate = 0.28557[1], 0.71443[0]
[GLI].istate = 0.22706[1], 0.77294[0]
[GLUT1].istate = 0.3354[1], 0.6646000000000001[0]
[GSH].istate = 0.32715[1], 0.67285[0]
[GSK3].istate = 0.72744[1], 0.27256[0]
[HIF1].istate = 0.25105[1], 0.74895[0]
[HSPs].istate = 0.49592[1], 0.50408[0]
[IDH1].istate = 0.19643[1], 0.80357[0]
[IKK].istate = 0.59906[1], 0.40093999999999996[0]
[JNK].istate = 0.76132[1], 0.23868[0]
[JUN].istate = 0.22985[1], 0.77015[0]
[Lactic_acid].istate = 0.49164[1], 0.5083599999999999[0]
[LDHA].istate = 0.49164[1], 0.5083599999999999[0]
[MAP3K1_3].istate = 0.71805[1], 0.28195000000000003[0]
[MDM2].istate = 0.719[1], 0.281[0]
[MED12].istate = 0.74149[1], 0.25851[0]
[MEK1_2].istate = 0.69661[1], 0.30339000000000005[0]
[ZBTB17].istate = 0.21931[1], 0.78069[0]
[MXI1].istate = 0.27315[1], 0.72685[0]
[NCOA3].istate = 0.58421[1], 0.41579[0]
[NCOR1].istate = 0.8336[1], 0.1664[0]
[NCOR2].istate = 0.40879[1], 0.59121[0]
[NF_kB].istate = 0.27121[1], 0.72879[0]
[NF1].istate = 0.62869[1], 0.37131000000000003[0]
[NKX3_1].istate = 0.7815[1], 0.21850000000000003[0]
[p14ARF].istate = 0.76832[1], 0.23168[0]
[p15].istate = 0.27274[1], 0.72726[0]
[p21].istate = 0.47121[1], 0.52879[0]
[p38].istate = 0.72204[1], 0.27796[0]
[p53].istate = 0.82522[1], 0.17478000000000005[0]
[p90RSK].istate = 0.2321[1], 0.7679[0]
[PDK1].istate = 0.78463[1], 0.21536999999999995[0]
[PHDs].istate = 0.46304[1], 0.53696[0]
[PI3K].istate = 0.60854[1], 0.39146000000000003[0]
[PIP3].istate = 0.72364[1], 0.27636000000000005[0]
[PKC].istate = 0.57489[1], 0.42511[0]
[PTCH1].istate = 0.76251[1], 0.23748999999999998[0]
[PTEN].istate = 0.316[1], 0.6839999999999999[0]
[RAGS].istate = 0.13943[1], 0.8605700000000001[0]
[RAS].istate = 0.72695[1], 0.27305[0]
[RB1].istate = 0.88326[1], 0.11673999999999995[0]
[Rheb].istate = 0.54797[1], 0.45203000000000004[0]
[ROS].istate = 0.23215[1], 0.76785[0]
[RTK].istate = 0.42149[1], 0.5785100000000001[0]
[RUNX2].istate = 0.05398[1], 0.94602[0]
[SHH].istate = 0.21263[1], 0.78737[0]
[Slug].istate = 0.35563[1], 0.64437[0]
[SMAD].istate = 0.65012[1], 0.34987999999999997[0]
[SMO].istate = 0.85361[1], 0.14639000000000002[0]
[Snail].istate = 0.24896[1], 0.75104[0]
[SPOP].istate = 0.10937[1], 0.89063[0]
[TAK1].istate = 0.73883[1], 0.26117[0]
[TCF].istate = 0.40218[1], 0.59782[0]
[TERT].istate = 0.92644[1], 0.07355999999999996[0]
[TGFb].istate = 0.17585[1], 0.8241499999999999[0]
[TGFBR].istate = 0.43264[1], 0.56736[0]
[TSC1_2].istate = 0.70872[1], 0.29128[0]
[TWIST1].istate = 0.33556[1], 0.6644399999999999[0]
[VEGF].istate = 0.73333[1], 0.26666999999999996[0]
[VHL].istate = 0.86696[1], 0.13304000000000005[0]
[YWHAZ].istate = 0.71111[1], 0.28889[0]
[ATR].istate=0[1], 1[0]
[CyclinD].istate=1[1], 0[1]
[FADD].istate=1[1], 0[1]
[FGF].istate=1[1], 0[1]
[FGFR3].istate=1[1], 0[1]
[mTORC1].istate=1[1], 0[1]
[mTORC2].istate=1[1], 0[1]
[MYC].istate=1[1], 0[1]
[MYC_MAX].istate=1[1], 0[1]
[p70S6kab].istate=1[1], 0[1]
[RAF].istate=1[1], 0[1]
[TNFalpha].istate=1[1], 0[1]
[WNT].istate=1[1], 0[1]
