# Supplementary material for: Patient-specific Boolean models of signalling networks guide personalised treatments
Source: eLife. 2022 Feb 15;11:e72626. doi: 10.7554/eLife.72626 (PMC9018074; doi:10.7554/eLife.72626)
Supplement: Supplementary file 3. [file elife-72626-supp3.zip › SuppFile 3 TCGA model files/TCGA_mutCNA_RNA_models/PC_20191219_TCGA_mutCNA_RNA_176.cfg]

$u_Acidosis = 1
$d_Acidosis = 1
$u_AKT=0.76836
$d_AKT=1.30147
$u_AMP_ATP=9.52052
$d_AMP_ATP=0.10504
$u_AMPK=0
$d_AMPK=1.04618
$u_Androgen = 1
$d_Androgen = 1
$u_Angiogenesis = 1
$d_Angiogenesis = 1
$u_Apoptosis = 1
$d_Apoptosis = 1
$u_AR=5.97074
$d_AR=0.16748
$u_AR_ERG = 1
$d_AR_ERG = 1
$u_ATM=0.74006
$d_ATM=1.35124
$u_ATR=0.49021
$d_ATR=2.03994
$u_AXIN1=0.06195
$d_AXIN1=16.14205
$u_BAD=0.84665
$d_BAD=1.18113
$u_Bak=0.03556
$d_Bak=28.12148
$u_BAX=0.21998
$d_BAX=4.54587
$u_BCL2=0.98679
$d_BCL2=1.01339
$u_Bcl_XL=9.47224
$d_Bcl_XL=0.10557
$u_beta_catenin=4.72591
$d_beta_catenin=0.2116
$u_BIRC5=0.1882
$d_BIRC5=5.3135
$u_BMP2 = 1
$d_BMP2 = 1
$u_BRCA1=0.63707
$d_BRCA1=1.56969
$u_BRCA2=1.28861
$d_BRCA2=0.77603
$u_Carcinogen = 1
$d_Carcinogen = 1
$u_Caspase3 = 1
$d_Caspase3 = 1
$u_Caspase8=0.14654
$d_Caspase8=6.82408
$u_Caspase9=1.73857
$d_Caspase9=0.57519
$u_CDH2=0.34134
$d_CDH2=2.92963
$u_cFLAR=0.30944
$d_cFLAR=3.23164
$u_CHK1_2=0.3596
$d_CHK1_2=2.78087
$u_COX4I2=0.21004
$d_COX4I2=4.761
$u_CyclinB=1.13537
$d_CyclinB=0.88077
$u_CyclinD=2.28142
$d_CyclinD=0.43832
$u_CytoC=0.05406
$d_CytoC=18.49797
$u_APAF1=0.25304
$d_APAF1=3.95194
$u_DAXX=0.06953
$d_DAXX=14.38228
$u_DNA_Damage = 1
$d_DNA_Damage = 1
$u_DNA_Repair = 1
$d_DNA_Repair = 1
$u_Dsh=1.35636
$d_Dsh=0.73727
$u_E2F1=0.09657
$d_E2F1=10.35518
$u_E_cadherin=9.95557
$d_E_cadherin=0.10045
$u_eEF2=2.55481
$d_eEF2=0.39142
$u_eEF2K=12.39329
$d_eEF2K=0.08069
$u_EMT = 1
$d_EMT = 1
$u_EP300=4.77482
$d_EP300=0.20943
$u_ERG=99.9999
$d_ERG=0.01
$u_ERK=3.43034
$d_ERK=0.29152
$u_ETS1=0.30428
$d_ETS1=3.28645
$u_ETV1=0.7589
$d_ETV1=1.3177
$u_EZH2=0.03799
$d_EZH2=26.32272
$u_FADD=0.44708
$d_FADD=2.23674
$u_FOS=0.02207
$d_FOS=45.31038
$u_JUN=0.0497
$d_JUN=20.12072
$u_FOXA1=0.29575
$d_FOXA1=3.38123
$u_FOXO=9.72598
$d_FOXO=0.10282
$u_EGF=6.95128
$d_EGF=0.14386
$u_EGFR=9.12311
$d_EGFR=0.10961
$u_FGF=0.32822
$d_FGF=3.04674
$u_FGFR3=0.11387
$d_FGFR3=8.78194
$u_FRS2=3.75303
$d_FRS2=0.26645
$u_GADD45=0.07073
$d_GADD45=14.13827
$u_GLI=0.08744
$d_GLI=11.43641
$u_GLUT1=0.97329
$d_GLUT1=1.02744
$u_Glycolysis = 1
$d_Glycolysis = 1
$u_GSH=1.2785
$d_GSH=0.78217
$u_GSK3=2.94812
$d_GSK3=0.3392
$u_HIF1=3.32947
$d_HIF1=0.30035
$u_HSPs=0.75275
$d_HSPs=1.32846
$u_Hypermethylation = 1
$d_Hypermethylation = 1
$u_Hypoxia = 1
$d_Hypoxia = 1
$u_IDH1=4.40116
$d_IDH1=0.22721
$u_Invasion = 1
$d_Invasion = 1
$u_IKK=0.91661
$d_IKK=1.09098
$u_JNK=1.23141
$d_JNK=0.81208
$u_Lactic_acid=0.25086
$d_Lactic_acid=3.98629
$u_LDHA=0.25086
$d_LDHA=3.98629
$u_MAP3K1_3=1.27478
$d_MAP3K1_3=0.78445
$u_MDM2=1.29755
$d_MDM2=0.77068
$u_MED12=4.94027
$d_MED12=0.20242
$u_MEK1_2=5.97595
$d_MEK1_2=0.16734
$u_Metastasis = 1
$d_Metastasis = 1
$u_Migration = 1
$d_Migration = 1
$u_mTORC1=0.79281
$d_mTORC1=1.26134
$u_mTORC2=1.38014
$d_mTORC2=0.72456
$u_MXI1=3.80354
$d_MXI1=0.26291
$u_MYC=0.09219
$d_MYC=10.84716
$u_MYC_MAX=0.13958
$d_MYC_MAX=7.16435
$u_NCOA3=0.4829
$d_NCOA3=2.07082
$u_NCOR1=9.25094
$d_NCOR1=0.1081
$u_NCOR2=1.01285
$d_NCOR2=0.98731
$u_NF1=3.89218
$d_NF1=0.25693
$u_NF_kB=0.30252
$d_NF_kB=3.30557
$u_NKX3_1=10.88294
$d_NKX3_1=0.09189
$u_Nutrients = 1
$d_Nutrients = 1
$u_p14ARF=0.95061
$d_p14ARF=1.05196
$u_p15=0.25758
$d_p15=3.88229
$u_p21=0.48277
$d_p21=2.07138
$u_p38=0.43474
$d_p38=2.30023
$u_p53=0.92048
$d_p53=1.08639
$u_p70S6kab=0.46743
$d_p70S6kab=2.13936
$u_p90RSK=0.79496
$d_p90RSK=1.25792
$u_PDK1=1.55343
$d_PDK1=0.64374
$u_PHDs=0.34514
$d_PHDs=2.89737
$u_PI3K=0.75594
$d_PI3K=1.32286
$u_PIP3=3.79239
$d_PIP3=0.26369
$u_PKC=1.32165
$d_PKC=0.75663
$u_Proliferation = 1
$d_Proliferation = 1
$u_PTCH1=0.2061
$d_PTCH1=4.85201
$u_PTEN=3.49938
$d_PTEN=0.28576
$u_Quiescence = 1
$d_Quiescence = 1
$u_RAF=4.74987
$d_RAF=0.21053
$u_RAGS=0.15949
$d_RAGS=6.26999
$u_RAS=0.61654
$d_RAS=1.62195
$u_RB1=4.2317
$d_RB1=0.23631
$u_Rheb=0.15161
$d_Rheb=6.59587
$u_ROS=0.08243
$d_ROS=12.13151
$u_RTK=0.97343
$d_RTK=1.0273
$u_RUNX2=1.34466
$d_RUNX2=0.74368
$u_SHH=0.7171
$d_SHH=1.39451
$u_Slug=23.67927
$d_Slug=0.04223
$u_SMAD=5.95378
$d_SMAD=0.16796
$u_SMO=0.57258
$d_SMO=1.74648
$u_Snail=0.19858
$d_Snail=5.03575
$u_SPOP=25.61152
$d_SPOP=0.03904
$u_TAK1=6.80169
$d_TAK1=0.14702
$u_TCF=1.28529
$d_TCF=0.77803
$u_TERT=0.04829
$d_TERT=20.70822
$u_TGFb=1.50507
$d_TGFb=0.66442
$u_TGFBR=0.69215
$d_TGFBR=1.44477
$u_fused_event = 1
$d_fused_event = 1
$u_TNFalpha=0.4262
$d_TNFalpha=2.34632
$u_TSC1_2=0.8212
$d_TSC1_2=1.21773
$u_TWIST1=0.5917
$d_TWIST1=1.69005
$u_VEGF=0.51096
$d_VEGF=1.9571
$u_VHL=0.95771
$d_VHL=1.04416
$u_WNT=0
$d_WNT=2.85103
$u_YWHAZ=0.22482
$d_YWHAZ=4.448
$u_ZBTB17=0.13488
$d_ZBTB17=7.414
discrete_time = 0
use_physrandgen = FALSE
seed_pseudorandom = 100
// sample_count = 500000
sample_count = 5000
max_time = 50
//time_tick = 0.01
time_tick = 0.1
thread_count = 1
statdist_traj_count = 100
statdist_cluster_threshold = 0.9
display_traj = 0
statdist_similarity_cache_max_size = 20000
//artificial nodes istate should be null
fused_event.istate=0
AR_ERG.istate=0	Acidosis.is_internal = TRUE
AKT.is_internal = TRUE
AMPK.is_internal = TRUE
AMP_ATP.is_internal = TRUE
Androgen.is_internal = TRUE
Angiogenesis.is_internal = TRUE
APAF1.is_internal = TRUE
Apoptosis.is_internal = FALSE
AR.is_internal = TRUE
AR_ERG.is_internal = TRUE
ATM.is_internal = TRUE
ATR.is_internal = TRUE
AXIN1.is_internal = TRUE
BAD.is_internal = TRUE
Bak.is_internal = TRUE
BAX.is_internal = TRUE
BCL2.is_internal = TRUE
Bcl_XL.is_internal = TRUE
beta_catenin.is_internal = TRUE
BIRC5.is_internal = TRUE
BMP2.is_internal = TRUE
BRCA1.is_internal = TRUE
BRCA2.is_internal = TRUE
Carcinogen.is_internal = TRUE
Caspase3.is_internal = TRUE
Caspase8.is_internal = TRUE
Caspase9.is_internal = TRUE
CDH2.is_internal = TRUE
cFLAR.is_internal = TRUE
CHK1_2.is_internal = TRUE
COX4I2.is_internal = TRUE
CyclinB.is_internal = TRUE
CyclinD.is_internal = TRUE
CytoC.is_internal = TRUE
DAXX.is_internal = TRUE
DNA_Damage.is_internal = TRUE
DNA_Repair.is_internal = TRUE
Dsh.is_internal = TRUE
E2F1.is_internal = TRUE
eEF2.is_internal = TRUE
eEF2K.is_internal = TRUE
EGF.is_internal = TRUE
EGFR.is_internal = TRUE
EMT.is_internal = TRUE
EP300.is_internal = TRUE
ERG.is_internal = TRUE
ERK.is_internal = TRUE
ETS1.is_internal = TRUE
ETV1.is_internal = TRUE
EZH2.is_internal = TRUE
E_cadherin.is_internal = TRUE
FADD.is_internal = TRUE
FGF.is_internal = TRUE
FGFR3.is_internal = TRUE
FOS.is_internal = TRUE
FOXA1.is_internal = TRUE
FOXO.is_internal = TRUE
FRS2.is_internal = TRUE
fused_event.is_internal = TRUE
GADD45.is_internal = TRUE
GLI.is_internal = TRUE
GLUT1.is_internal = TRUE
Glycolysis.is_internal = TRUE
GSH.is_internal = TRUE
GSK3.is_internal = TRUE
HIF1.is_internal = TRUE
HSPs.is_internal = TRUE
Hypermethylation.is_internal = TRUE
Hypoxia.is_internal = TRUE
IDH1.is_internal = TRUE
IKK.is_internal = TRUE
Invasion.is_internal = TRUE
JNK.is_internal = TRUE
JUN.is_internal = TRUE
Lactic_acid.is_internal = TRUE
LDHA.is_internal = TRUE
MAP3K1_3.is_internal = TRUE
MDM2.is_internal = TRUE
MED12.is_internal = TRUE
MEK1_2.is_internal = TRUE
Metastasis.is_internal = TRUE
Migration.is_internal = TRUE
mTORC1.is_internal = TRUE
mTORC2.is_internal = TRUE
MXI1.is_internal = TRUE
MYC.is_internal = TRUE
MYC_MAX.is_internal = TRUE
NCOA3.is_internal = TRUE
NCOR1.is_internal = TRUE
NCOR2.is_internal = TRUE
NF1.is_internal = TRUE
NF_kB.is_internal = TRUE
NKX3_1.is_internal = TRUE
Nutrients.is_internal = TRUE
p14ARF.is_internal = TRUE
p15.is_internal = TRUE
p21.is_internal = TRUE
p38.is_internal = TRUE
p53.is_internal = TRUE
p70S6kab.is_internal = TRUE
p90RSK.is_internal = TRUE
PDK1.is_internal = TRUE
PHDs.is_internal = TRUE
PI3K.is_internal = TRUE
PIP3.is_internal = TRUE
PKC.is_internal = TRUE
Proliferation.is_internal = FALSE
PTCH1.is_internal = TRUE
PTEN.is_internal = TRUE
Quiescence.is_internal = FALSE
RAF.is_internal = TRUE
RAGS.is_internal = TRUE
RAS.is_internal = TRUE
RB1.is_internal = TRUE
Rheb.is_internal = TRUE
ROS.is_internal = TRUE
RTK.is_internal = TRUE
RUNX2.is_internal = TRUE
SHH.is_internal = TRUE
Slug.is_internal = TRUE
SMAD.is_internal = TRUE
SMO.is_internal = TRUE
Snail.is_internal = TRUE
SPOP.is_internal = TRUE
TAK1.is_internal = TRUE
TCF.is_internal = TRUE
TERT.is_internal = TRUE
TGFb.is_internal = TRUE
TGFBR.is_internal = TRUE
TNFalpha.is_internal = TRUE
TSC1_2.is_internal = TRUE
TWIST1.is_internal = TRUE
VEGF.is_internal = TRUE
VHL.is_internal = TRUE
WNT.is_internal = TRUE
YWHAZ.is_internal = TRUE
ZBTB17.is_internal = TRUE
[Acidosis].istate = 0.5[1], 0.5[0]
[Androgen].istate = 0.5[1], 0.5[0]
[Carcinogen].istate = 0.5[1], 0.5[0]
[Hypoxia].istate = 0.5[1], 0.5[0]
[Nutrients].istate = 0.5[1], 0.5[0]
[AKT].istate = 0.47139[1], 0.52861[0]
[AMP_ATP].istate = 0.74467[1], 0.25532999999999995[0]
[APAF1].istate = 0.3508[1], 0.6492[0]
[AR].istate = 0.69401[1], 0.30599[0]
[ATM].istate = 0.46732[1], 0.53268[0]
[ATR].istate = 0.4226[1], 0.5774[0]
[AXIN1].istate = 0.19801[1], 0.80199[0]
[BAD].istate = 0.48193[1], 0.51807[0]
[Bak].istate = 0.13774[1], 0.86226[0]
[BAX].istate = 0.33559[1], 0.66441[0]
[Bcl_XL].istate = 0.74411[1], 0.25588999999999995[0]
[BCL2].istate = 0.49856[1], 0.50144[0]
[beta_catenin].istate = 0.66862[1], 0.33138[0]
[BIRC5].istate = 0.31866[1], 0.6813400000000001[0]
[BRCA1].istate = 0.45105[1], 0.54895[0]
[BRCA2].istate = 0.52753[1], 0.47246999999999995[0]
[Caspase8].istate = 0.29149[1], 0.70851[0]
[Caspase9].istate = 0.56005[1], 0.43994999999999995[0]
[CDH2].istate = 0.3833[1], 0.6167[0]
[cFLAR].istate = 0.37265[1], 0.6273500000000001[0]
[CHK1_2].istate = 0.38895[1], 0.61105[0]
[COX4I2].istate = 0.33058[1], 0.66942[0]
[CyclinB].istate = 0.51378[1], 0.48622[0]
[CyclinD].istate = 0.58955[1], 0.41045[0]
[CytoC].istate = 0.18322[1], 0.8167800000000001[0]
[DAXX].istate = 0.21054[1], 0.78946[0]
[Dsh].istate = 0.53309[1], 0.46691000000000005[0]
[E_cadherin].istate = 0.74952[1], 0.25048000000000004[0]
[E2F1].istate = 0.24621[1], 0.75379[0]
[eEF2].istate = 0.60184[1], 0.39815999999999996[0]
[eEF2K].istate = 0.7733[1], 0.2267[0]
[EGF].istate = 0.71052[1], 0.28947999999999996[0]
[EGFR].istate = 0.74004[1], 0.25995999999999997[0]
[EP300].istate = 0.66974[1], 0.33026[0]
[ERG].istate = 1.0[1], 0.0[0]
[ERK].istate = 0.63383[1], 0.36617[0]
[ETS1].istate = 0.37082[1], 0.6291800000000001[0]
[ETV1].istate = 0.47005[1], 0.5299499999999999[0]
[EZH2].istate = 0.14491[1], 0.85509[0]
[FADD].istate = 0.4126[1], 0.5873999999999999[0]
[FGF].istate = 0.37904[1], 0.62096[0]
[FGFR3].istate = 0.2641[1], 0.7359[0]
[FOS].istate = 0.08593[1], 0.9140699999999999[0]
[FOXA1].istate = 0.36773[1], 0.63227[0]
[FOXO].istate = 0.74698[1], 0.25302[0]
[FRS2].istate = 0.6436[1], 0.35640000000000005[0]
[GADD45].istate = 0.21241[1], 0.78759[0]
[GLI].istate = 0.23543[1], 0.76457[0]
[GLUT1].istate = 0.49706[1], 0.5029399999999999[0]
[GSH].istate = 0.52667[1], 0.47333000000000003[0]
[GSK3].istate = 0.61739[1], 0.38261[0]
[HIF1].istate = 0.63059[1], 0.36941[0]
[HSPs].istate = 0.46916[1], 0.53084[0]
[IDH1].istate = 0.66089[1], 0.33911[0]
[IKK].istate = 0.49055[1], 0.50945[0]
[JNK].istate = 0.5226[1], 0.47740000000000005[0]
[JUN].istate = 0.17409[1], 0.82591[0]
[Lactic_acid].istate = 0.34986[1], 0.6501399999999999[0]
[LDHA].istate = 0.34986[1], 0.6501399999999999[0]
[MAP3K1_3].istate = 0.52636[1], 0.47363999999999995[0]
[MDM2].istate = 0.52828[1], 0.47172000000000003[0]
[MED12].istate = 0.67344[1], 0.32655999999999996[0]
[MEK1_2].istate = 0.6941[1], 0.30589999999999995[0]
[ZBTB17].istate = 0.28249[1], 0.71751[0]
[mTORC1].istate = 0.47479[1], 0.52521[0]
[mTORC2].istate = 0.53498[1], 0.46502[0]
[MXI1].istate = 0.64505[1], 0.35495[0]
[MYC].istate = 0.24117[1], 0.75883[0]
[MYC_MAX].istate = 0.2862[1], 0.7138[0]
[NCOA3].istate = 0.42097[1], 0.5790299999999999[0]
[NCOR1].istate = 0.74155[1], 0.25844999999999996[0]
[NCOR2].istate = 0.50139[1], 0.49861[0]
[NF_kB].istate = 0.37019[1], 0.62981[0]
[NF1].istate = 0.64755[1], 0.35245000000000004[0]
[NKX3_1].istate = 0.75919[1], 0.24080999999999997[0]
[p14ARF].istate = 0.4945[1], 0.5055000000000001[0]
[p15].istate = 0.35273[1], 0.64727[0]
[p21].istate = 0.42093[1], 0.57907[0]
[p38].istate = 0.40956[1], 0.5904400000000001[0]
[p53].istate = 0.491[1], 0.509[0]
[p70S6kab].istate = 0.41743[1], 0.58257[0]
[p90RSK].istate = 0.47509[1], 0.52491[0]
[PDK1].istate = 0.54782[1], 0.45218[0]
[PHDs].istate = 0.3845[1], 0.6154999999999999[0]
[PI3K].istate = 0.46962[1], 0.5303800000000001[0]
[PIP3].istate = 0.64473[1], 0.35527[0]
[PKC].istate = 0.53028[1], 0.46972[0]
[PTCH1].istate = 0.32852[1], 0.6714800000000001[0]
[PTEN].istate = 0.636[1], 0.364[0]
[RAF].istate = 0.66917[1], 0.33082999999999996[0]
[RAGS].istate = 0.30068[1], 0.6993199999999999[0]
[RAS].istate = 0.44749[1], 0.5525100000000001[0]
[RB1].istate = 0.65663[1], 0.34336999999999995[0]
[Rheb].istate = 0.29518[1], 0.70482[0]
[ROS].istate = 0.22903[1], 0.7709699999999999[0]
[RTK].istate = 0.49708[1], 0.50292[0]
[RUNX2].istate = 0.53215[1], 0.46785[0]
[SHH].istate = 0.4639[1], 0.5361[0]
[Slug].istate = 0.84359[1], 0.15641000000000005[0]
[SMAD].istate = 0.6937[1], 0.3063[0]
[SMO].istate = 0.43946[1], 0.56054[0]
[Snail].istate = 0.32448[1], 0.67552[0]
[SPOP].istate = 0.85211[1], 0.14788999999999997[0]
[TAK1].istate = 0.70815[1], 0.29185000000000005[0]
[TCF].istate = 0.52725[1], 0.47275[0]
[TERT].istate = 0.17097[1], 0.8290299999999999[0]
[TGFb].istate = 0.54439[1], 0.45560999999999996[0]
[TGFBR].istate = 0.46005[1], 0.5399499999999999[0]
[TNFalpha].istate = 0.4074[1], 0.5926[0]
[TSC1_2].istate = 0.47861[1], 0.52139[0]
[TWIST1].istate = 0.44303[1], 0.55697[0]
[VEGF].istate = 0.4271[1], 0.5729[0]
[VHL].istate = 0.49531[1], 0.5046900000000001[0]
[YWHAZ].istate = 0.33796[1], 0.66204[0]
[AMPK].istate=0[1], 1[0]
[WNT].istate=0[1], 1[0]
