# Supplementary material for: Patient-specific Boolean models of signalling networks guide personalised treatments
Source: eLife. 2022 Feb 15;11:e72626. doi: 10.7554/eLife.72626 (PMC9018074; doi:10.7554/eLife.72626)
Supplement: Supplementary file 3. [file elife-72626-supp3.zip › SuppFile 3 TCGA model files/TCGA_mutCNA_RNA_models/PC_20191219_TCGA_mutCNA_RNA_177.cfg]

$u_Acidosis = 1
$d_Acidosis = 1
$u_AKT=1.70028
$d_AKT=0.58814
$u_AMP_ATP=0.1077
$d_AMP_ATP=9.28505
$u_AMPK=0
$d_AMPK=4.22958
$u_Androgen = 1
$d_Androgen = 1
$u_Angiogenesis = 1
$d_Angiogenesis = 1
$u_Apoptosis = 1
$d_Apoptosis = 1
$u_AR=0.04522
$d_AR=22.11411
$u_AR_ERG = 1
$d_AR_ERG = 1
$u_ATM=0.15498
$d_ATM=6.45245
$u_ATR=0.11167
$d_ATR=8.95496
$u_AXIN1=1.37006
$d_AXIN1=0.7299
$u_BAD=5.01522
$d_BAD=0.19939
$u_Bak=6.4923
$d_Bak=0.15403
$u_BAX=3.238
$d_BAX=0.30883
$u_BCL2=3.6973
$d_BCL2=0.27047
$u_Bcl_XL=7.53509
$d_Bcl_XL=0.13271
$u_beta_catenin=0.05784
$d_beta_catenin=17.28907
$u_BIRC5=3.33303
$d_BIRC5=0.30003
$u_BMP2 = 1
$d_BMP2 = 1
$u_BRCA1=0.35212
$d_BRCA1=2.83994
$u_BRCA2=0
$d_BRCA2=0.86082
$u_Carcinogen = 1
$d_Carcinogen = 1
$u_Caspase3 = 1
$d_Caspase3 = 1
$u_Caspase8=0.51688
$d_Caspase8=1.93469
$u_Caspase9=15.63059
$d_Caspase9=0.06398
$u_CDH2=0.62542
$d_CDH2=1.59893
$u_cFLAR=0.1163
$d_cFLAR=8.59845
$u_CHK1_2=7.23342
$d_CHK1_2=0.13825
$u_COX4I2=9.53517
$d_COX4I2=0.10487
$u_CyclinB=0
$d_CyclinB=0.90008
$u_CyclinD=1.48208
$d_CyclinD=0.67473
$u_CytoC=2.08033
$d_CytoC=0.48069
$u_APAF1=0.24818
$d_APAF1=4.02933
$u_DAXX=20.92296
$d_DAXX=0.04779
$u_DNA_Damage = 1
$d_DNA_Damage = 1
$u_DNA_Repair = 1
$d_DNA_Repair = 1
$u_Dsh=2.81482
$d_Dsh=0.35526
$u_E2F1=1.46804
$d_E2F1=0.68118
$u_E_cadherin=0.46646
$d_E_cadherin=2.14381
$u_eEF2=0.13652
$d_eEF2=7.32493
$u_eEF2K=26.84509
$d_eEF2K=0.03725
$u_EMT = 1
$d_EMT = 1
$u_EP300=0.10276
$d_EP300=9.73141
$u_ERG=0.01
$d_ERG=100.0
$u_ERK=1.00913
$d_ERK=0.99095
$u_ETS1=0.61679
$d_ETS1=1.6213
$u_ETV1=0.51309
$d_ETV1=1.94898
$u_EZH2=1.04764
$d_EZH2=0.95453
$u_FADD=11.14978
$d_FADD=0.08969
$u_FOS=2.92857
$d_FOS=0.34146
$u_JUN=2.03501
$d_JUN=0.4914
$u_FOXA1=0.1468
$d_FOXA1=6.81199
$u_FOXO=0
$d_FOXO=1.32324
$u_EGF=1.2796
$d_EGF=0.78149
$u_EGFR=0.15139
$d_EGFR=6.60546
$u_FGF=0.13714
$d_FGF=7.29182
$u_FGFR3=5.17239
$d_FGFR3=0.19333
$u_FRS2=0.04811
$d_FRS2=20.7857
$u_GADD45=0.1555
$d_GADD45=6.43087
$u_GLI=0
$d_GLI=1.8058
$u_GLUT1=5.11518
$d_GLUT1=0.1955
$u_Glycolysis = 1
$d_Glycolysis = 1
$u_GSH=18.58139
$d_GSH=0.05382
$u_GSK3=0.4057
$d_GSK3=2.46488
$u_HIF1=0.03235
$d_HIF1=30.9119
$u_HSPs=0.63231
$d_HSPs=1.5815
$u_Hypermethylation = 1
$d_Hypermethylation = 1
$u_Hypoxia = 1
$d_Hypoxia = 1
$u_IDH1=1.36412
$d_IDH1=0.73307
$u_Invasion = 1
$d_Invasion = 1
$u_IKK=0.61803
$d_IKK=1.61804
$u_JNK=0.36619
$d_JNK=2.73082
$u_Lactic_acid=0.15802
$d_Lactic_acid=6.32831
$u_LDHA=0.15802
$d_LDHA=6.32831
$u_MAP3K1_3=0
$d_MAP3K1_3=3.9604
$u_MDM2=0.08176
$d_MDM2=12.23092
$u_MED12=0.1532
$d_MED12=6.52742
$u_MEK1_2=3.08976
$d_MEK1_2=0.32365
$u_Metastasis = 1
$d_Metastasis = 1
$u_Migration = 1
$d_Migration = 1
$u_mTORC1=0
$d_mTORC1=0.64874
$u_mTORC2=0
$d_mTORC2=0.55565
$u_MXI1=1.14701
$d_MXI1=0.87183
$u_MYC=0.02816
$d_MYC=35.51136
$u_MYC_MAX=0.26569
$d_MYC_MAX=3.76378
$u_NCOA3=0.20588
$d_NCOA3=4.8572
$u_NCOR1=0.07898
$d_NCOR1=12.66143
$u_NCOR2=0
$d_NCOR2=7.33676
$u_NF1=0.20499
$d_NF1=4.87829
$u_NF_kB=0.70722
$d_NF_kB=1.41399
$u_NKX3_1=1.45564
$d_NKX3_1=0.68698
$u_Nutrients = 1
$d_Nutrients = 1
$u_p14ARF=0.04578
$d_p14ARF=21.8436
$u_p15=0.11849
$d_p15=8.43953
$u_p21=1.52984
$d_p21=0.65366
$u_p38=0.17032
$d_p38=5.8713
$u_p53=0.47827
$d_p53=2.09087
$u_p70S6kab=1.12625
$d_p70S6kab=0.8879
$u_p90RSK=2.17058
$d_p90RSK=0.46071
$u_PDK1=0.03533
$d_PDK1=28.30456
$u_PHDs=1.22723
$d_PHDs=0.81484
$u_PI3K=0
$d_PI3K=1.42548
$u_PIP3=0.03248
$d_PIP3=30.78818
$u_PKC=0.7267
$d_PKC=1.37608
$u_Proliferation = 1
$d_Proliferation = 1
$u_PTCH1=0.13566
$d_PTCH1=7.37137
$u_PTEN=0.98621
$d_PTEN=1.01398
$u_Quiescence = 1
$d_Quiescence = 1
$u_RAF=0.80594
$d_RAF=1.24079
$u_RAGS=0.1128
$d_RAGS=8.86525
$u_RAS=0
$d_RAS=2.61534
$u_RB1=0
$d_RB1=6.06134
$u_Rheb=4.41989
$d_Rheb=0.22625
$u_ROS=1.16361
$d_ROS=0.85939
$u_RTK=0
$d_RTK=0.97396
$u_RUNX2=3.02505
$d_RUNX2=0.33057
$u_SHH=0.61828
$d_SHH=1.61739
$u_Slug=2.61806
$d_Slug=0.38196
$u_SMAD=0.58967
$d_SMAD=1.69586
$u_SMO=4.95008
$d_SMO=0.20202
$u_Snail=1.36064
$d_Snail=0.73495
$u_SPOP=0
$d_SPOP=6.0507
$u_TAK1=0
$d_TAK1=17.64291
$u_TCF=2.01372
$d_TCF=0.49659
$u_TERT=0.28294
$d_TERT=3.53432
$u_TGFb=1.75827
$d_TGFb=0.56874
$u_TGFBR=0.48333
$d_TGFBR=2.06898
$u_fused_event = 1
$d_fused_event = 1
$u_TNFalpha=0
$d_TNFalpha=0.38592
$u_TSC1_2=1.37386
$d_TSC1_2=0.72788
$u_TWIST1=1.8347
$d_TWIST1=0.54505
$u_VEGF=4.40696
$d_VEGF=0.22691
$u_VHL=0.0488
$d_VHL=20.4918
$u_WNT=1.62928
$d_WNT=0.61377
$u_YWHAZ=0.13996
$d_YWHAZ=7.1449
$u_ZBTB17=5.08218
$d_ZBTB17=0.19677
discrete_time = 0
use_physrandgen = FALSE
seed_pseudorandom = 100
// sample_count = 500000
sample_count = 5000
max_time = 50
//time_tick = 0.01
time_tick = 0.1
thread_count = 1
statdist_traj_count = 100
statdist_cluster_threshold = 0.9
display_traj = 0
statdist_similarity_cache_max_size = 20000
//artificial nodes istate should be null
fused_event.istate=0
AR_ERG.istate=0	Acidosis.is_internal = TRUE
AKT.is_internal = TRUE
AMPK.is_internal = TRUE
AMP_ATP.is_internal = TRUE
Androgen.is_internal = TRUE
Angiogenesis.is_internal = TRUE
APAF1.is_internal = TRUE
Apoptosis.is_internal = FALSE
AR.is_internal = TRUE
AR_ERG.is_internal = TRUE
ATM.is_internal = TRUE
ATR.is_internal = TRUE
AXIN1.is_internal = TRUE
BAD.is_internal = TRUE
Bak.is_internal = TRUE
BAX.is_internal = TRUE
BCL2.is_internal = TRUE
Bcl_XL.is_internal = TRUE
beta_catenin.is_internal = TRUE
BIRC5.is_internal = TRUE
BMP2.is_internal = TRUE
BRCA1.is_internal = TRUE
BRCA2.is_internal = TRUE
Carcinogen.is_internal = TRUE
Caspase3.is_internal = TRUE
Caspase8.is_internal = TRUE
Caspase9.is_internal = TRUE
CDH2.is_internal = TRUE
cFLAR.is_internal = TRUE
CHK1_2.is_internal = TRUE
COX4I2.is_internal = TRUE
CyclinB.is_internal = TRUE
CyclinD.is_internal = TRUE
CytoC.is_internal = TRUE
DAXX.is_internal = TRUE
DNA_Damage.is_internal = TRUE
DNA_Repair.is_internal = TRUE
Dsh.is_internal = TRUE
E2F1.is_internal = TRUE
eEF2.is_internal = TRUE
eEF2K.is_internal = TRUE
EGF.is_internal = TRUE
EGFR.is_internal = TRUE
EMT.is_internal = TRUE
EP300.is_internal = TRUE
ERG.is_internal = TRUE
ERK.is_internal = TRUE
ETS1.is_internal = TRUE
ETV1.is_internal = TRUE
EZH2.is_internal = TRUE
E_cadherin.is_internal = TRUE
FADD.is_internal = TRUE
FGF.is_internal = TRUE
FGFR3.is_internal = TRUE
FOS.is_internal = TRUE
FOXA1.is_internal = TRUE
FOXO.is_internal = TRUE
FRS2.is_internal = TRUE
fused_event.is_internal = TRUE
GADD45.is_internal = TRUE
GLI.is_internal = TRUE
GLUT1.is_internal = TRUE
Glycolysis.is_internal = TRUE
GSH.is_internal = TRUE
GSK3.is_internal = TRUE
HIF1.is_internal = TRUE
HSPs.is_internal = TRUE
Hypermethylation.is_internal = TRUE
Hypoxia.is_internal = TRUE
IDH1.is_internal = TRUE
IKK.is_internal = TRUE
Invasion.is_internal = TRUE
JNK.is_internal = TRUE
JUN.is_internal = TRUE
Lactic_acid.is_internal = TRUE
LDHA.is_internal = TRUE
MAP3K1_3.is_internal = TRUE
MDM2.is_internal = TRUE
MED12.is_internal = TRUE
MEK1_2.is_internal = TRUE
Metastasis.is_internal = TRUE
Migration.is_internal = TRUE
mTORC1.is_internal = TRUE
mTORC2.is_internal = TRUE
MXI1.is_internal = TRUE
MYC.is_internal = TRUE
MYC_MAX.is_internal = TRUE
NCOA3.is_internal = TRUE
NCOR1.is_internal = TRUE
NCOR2.is_internal = TRUE
NF1.is_internal = TRUE
NF_kB.is_internal = TRUE
NKX3_1.is_internal = TRUE
Nutrients.is_internal = TRUE
p14ARF.is_internal = TRUE
p15.is_internal = TRUE
p21.is_internal = TRUE
p38.is_internal = TRUE
p53.is_internal = TRUE
p70S6kab.is_internal = TRUE
p90RSK.is_internal = TRUE
PDK1.is_internal = TRUE
PHDs.is_internal = TRUE
PI3K.is_internal = TRUE
PIP3.is_internal = TRUE
PKC.is_internal = TRUE
Proliferation.is_internal = FALSE
PTCH1.is_internal = TRUE
PTEN.is_internal = TRUE
Quiescence.is_internal = FALSE
RAF.is_internal = TRUE
RAGS.is_internal = TRUE
RAS.is_internal = TRUE
RB1.is_internal = TRUE
Rheb.is_internal = TRUE
ROS.is_internal = TRUE
RTK.is_internal = TRUE
RUNX2.is_internal = TRUE
SHH.is_internal = TRUE
Slug.is_internal = TRUE
SMAD.is_internal = TRUE
SMO.is_internal = TRUE
Snail.is_internal = TRUE
SPOP.is_internal = TRUE
TAK1.is_internal = TRUE
TCF.is_internal = TRUE
TERT.is_internal = TRUE
TGFb.is_internal = TRUE
TGFBR.is_internal = TRUE
TNFalpha.is_internal = TRUE
TSC1_2.is_internal = TRUE
TWIST1.is_internal = TRUE
VEGF.is_internal = TRUE
VHL.is_internal = TRUE
WNT.is_internal = TRUE
YWHAZ.is_internal = TRUE
ZBTB17.is_internal = TRUE
[Acidosis].istate = 0.5[1], 0.5[0]
[Androgen].istate = 0.5[1], 0.5[0]
[Carcinogen].istate = 0.5[1], 0.5[0]
[Hypoxia].istate = 0.5[1], 0.5[0]
[Nutrients].istate = 0.5[1], 0.5[0]
[AKT].istate = 0.55763[1], 0.44237000000000004[0]
[AMP_ATP].istate = 0.25805[1], 0.74195[0]
[APAF1].istate = 0.34869[1], 0.6513100000000001[0]
[AR].istate = 0.16382[1], 0.83618[0]
[ATM].istate = 0.29757[1], 0.70243[0]
[ATR].istate = 0.26199[1], 0.73801[0]
[AXIN1].istate = 0.53418[1], 0.46582[0]
[BAD].istate = 0.67507[1], 0.32493000000000005[0]
[Bak].istate = 0.7031[1], 0.29690000000000005[0]
[BAX].istate = 0.62757[1], 0.37243000000000004[0]
[Bcl_XL].istate = 0.71927[1], 0.28073000000000004[0]
[BCL2].istate = 0.64197[1], 0.35802999999999996[0]
[beta_catenin].istate = 0.19056[1], 0.8094399999999999[0]
[BIRC5].istate = 0.63071[1], 0.36929[0]
[BRCA1].istate = 0.38667[1], 0.6133299999999999[0]
[Caspase8].istate = 0.42835[1], 0.57165[0]
[Caspase9].istate = 0.79849[1], 0.20150999999999997[0]
[CDH2].istate = 0.44904[1], 0.55096[0]
[cFLAR].istate = 0.26639[1], 0.73361[0]
[CHK1_2].istate = 0.71484[1], 0.28515999999999997[0]
[COX4I2].istate = 0.74483[1], 0.25517[0]
[CyclinD].istate = 0.54272[1], 0.45728[0]
[CytoC].istate = 0.57953[1], 0.42047[0]
[DAXX].istate = 0.83016[1], 0.16984[0]
[Dsh].istate = 0.61236[1], 0.38764[0]
[E_cadherin].istate = 0.4172[1], 0.5828[0]
[E2F1].istate = 0.54168[1], 0.45831999999999995[0]
[eEF2].istate = 0.2838[1], 0.7162[0]
[eEF2K].istate = 0.85722[1], 0.14278000000000002[0]
[EGF].istate = 0.52677[1], 0.47323000000000004[0]
[EGFR].istate = 0.29503[1], 0.70497[0]
[EP300].istate = 0.25295[1], 0.74705[0]
[ERG].istate = 0.0[1], 1.0[0]
[ERK].istate = 0.50099[1], 0.49900999999999995[0]
[ETS1].istate = 0.44753[1], 0.55247[0]
[ETV1].istate = 0.42755[1], 0.57245[0]
[EZH2].istate = 0.50505[1], 0.49495[0]
[FADD].istate = 0.76182[1], 0.23817999999999995[0]
[FGF].istate = 0.28429[1], 0.7157100000000001[0]
[FGFR3].istate = 0.67842[1], 0.32158[0]
[FOS].istate = 0.61666[1], 0.38334[0]
[FOXA1].istate = 0.29168[1], 0.7083200000000001[0]
[FRS2].istate = 0.17056[1], 0.82944[0]
[GADD45].istate = 0.29793[1], 0.70207[0]
[GLUT1].istate = 0.67722[1], 0.32277999999999996[0]
[GSH].istate = 0.81727[1], 0.18272999999999995[0]
[GSK3].istate = 0.40205[1], 0.59795[0]
[HIF1].istate = 0.12748[1], 0.87252[0]
[HSPs].istate = 0.45023[1], 0.54977[0]
[IDH1].istate = 0.53371[1], 0.46629[0]
[IKK].istate = 0.44775[1], 0.55225[0]
[JNK].istate = 0.39093[1], 0.60907[0]
[JUN].istate = 0.57714[1], 0.42286[0]
[Lactic_acid].istate = 0.29968[1], 0.70032[0]
[LDHA].istate = 0.29968[1], 0.70032[0]
[MDM2].istate = 0.22814[1], 0.77186[0]
[MED12].istate = 0.29632[1], 0.7036800000000001[0]
[MEK1_2].istate = 0.62248[1], 0.37751999999999997[0]
[ZBTB17].istate = 0.67651[1], 0.32349000000000006[0]
[MXI1].istate = 0.51489[1], 0.48511000000000004[0]
[MYC].istate = 0.1124[1], 0.8876[0]
[MYC_MAX].istate = 0.3561[1], 0.6438999999999999[0]
[NCOA3].istate = 0.32841[1], 0.67159[0]
[NCOR1].istate = 0.22438[1], 0.77562[0]
[NF_kB].istate = 0.46239[1], 0.5376099999999999[0]
[NF1].istate = 0.32794[1], 0.67206[0]
[NKX3_1].istate = 0.54076[1], 0.45924[0]
[p14ARF].istate = 0.16517[1], 0.83483[0]
[p15].istate = 0.26842[1], 0.73158[0]
[p21].istate = 0.54616[1], 0.45384[0]
[p38].istate = 0.30782[1], 0.69218[0]
[p53].istate = 0.41992[1], 0.5800799999999999[0]
[p70S6kab].istate = 0.51291[1], 0.48709[0]
[p90RSK].istate = 0.58414[1], 0.41586[0]
[PDK1].istate = 0.13703[1], 0.86297[0]
[PHDs].istate = 0.52223[1], 0.47777000000000003[0]
[PIP3].istate = 0.12789[1], 0.8721099999999999[0]
[PKC].istate = 0.46534[1], 0.53466[0]
[PTCH1].istate = 0.28311[1], 0.71689[0]
[PTEN].istate = 0.49849[1], 0.50151[0]
[RAF].istate = 0.47658[1], 0.52342[0]
[RAGS].istate = 0.26308[1], 0.73692[0]
[Rheb].istate = 0.66135[1], 0.33865[0]
[ROS].istate = 0.51645[1], 0.48355000000000004[0]
[RUNX2].istate = 0.62018[1], 0.37982000000000005[0]
[SHH].istate = 0.4478[1], 0.5522[0]
[Slug].istate = 0.6045[1], 0.39549999999999996[0]
[SMAD].istate = 0.44265[1], 0.55735[0]
[SMO].istate = 0.67365[1], 0.32635000000000003[0]
[Snail].istate = 0.53344[1], 0.46656[0]
[TCF].istate = 0.576[1], 0.42400000000000004[0]
[TERT].istate = 0.36292[1], 0.63708[0]
[TGFb].istate = 0.56127[1], 0.43872999999999995[0]
[TGFBR].istate = 0.42106[1], 0.57894[0]
[TSC1_2].istate = 0.53449[1], 0.46551[0]
[TWIST1].istate = 0.56589[1], 0.43411[0]
[VEGF].istate = 0.66103[1], 0.33897[0]
[VHL].istate = 0.17209[1], 0.82791[0]
[WNT].istate = 0.553[1], 0.44699999999999995[0]
[YWHAZ].istate = 0.2865[1], 0.7135[0]
[AMPK].istate=0[1], 1[0]
[BRCA2].istate=0[1], 1[0]
[CyclinB].istate=0[1], 1[0]
[FOXO].istate=0[1], 1[0]
[GLI].istate=0[1], 1[0]
[MAP3K1_3].istate=0[1], 1[0]
[mTORC1].istate=0[1], 1[0]
[mTORC2].istate=0[1], 1[0]
[NCOR2].istate=0[1], 1[0]
[PI3K].istate=0[1], 1[0]
[RAS].istate=0[1], 1[0]
[RB1].istate=0[1], 1[0]
[RTK].istate=0[1], 1[0]
[SPOP].istate=0[1], 1[0]
[TAK1].istate=0[1], 1[0]
[TNFalpha].istate=0[1], 1[0]
