# Supplementary material for: Patient-specific Boolean models of signalling networks guide personalised treatments
Source: eLife. 2022 Feb 15;11:e72626. doi: 10.7554/eLife.72626 (PMC9018074; doi:10.7554/eLife.72626)
Supplement: Supplementary file 3. [file elife-72626-supp3.zip › SuppFile 3 TCGA model files/TCGA_mutCNA_RNA_models/PC_20191219_TCGA_mutCNA_RNA_178.cfg]

$u_Acidosis = 1
$d_Acidosis = 1
$u_AKT=0.04608
$d_AKT=21.70139
$u_AMP_ATP=0.3053
$d_AMP_ATP=3.27547
$u_AMPK=0.1979
$d_AMPK=5.05306
$u_Androgen = 1
$d_Androgen = 1
$u_Angiogenesis = 1
$d_Angiogenesis = 1
$u_Apoptosis = 1
$d_Apoptosis = 1
$u_AR=0.06721
$d_AR=14.87874
$u_AR_ERG = 1
$d_AR_ERG = 1
$u_ATM=8.32009
$d_ATM=0.12019
$u_ATR=0.35379
$d_ATR=2.82654
$u_AXIN1=79.64969
$d_AXIN1=0.01255
$u_BAD=7.17071
$d_BAD=0.13946
$u_Bak=0.13274
$d_Bak=7.53352
$u_BAX=7.86099
$d_BAX=0.12721
$u_BCL2=9.91478
$d_BCL2=0.10086
$u_Bcl_XL=0.05246
$d_Bcl_XL=19.06214
$u_beta_catenin=0.0353
$d_beta_catenin=28.32861
$u_BIRC5=54.56582
$d_BIRC5=0.01833
$u_BMP2 = 1
$d_BMP2 = 1
$u_BRCA1=42.73485
$d_BRCA1=0.0234
$u_BRCA2=6.54967
$d_BRCA2=0.15268
$u_Carcinogen = 1
$d_Carcinogen = 1
$u_Caspase3 = 1
$d_Caspase3 = 1
$u_Caspase8=40.28435
$d_Caspase8=0.02482
$u_Caspase9=0.15296
$d_Caspase9=6.53766
$u_CDH2=0.54621
$d_CDH2=1.8308
$u_cFLAR=0.93043
$d_cFLAR=1.07477
$u_CHK1_2=72.64526
$d_CHK1_2=0.01377
$u_COX4I2=12.8783
$d_COX4I2=0.07765
$u_CyclinB=6.61264
$d_CyclinB=0.15123
$u_CyclinD=0.20924
$d_CyclinD=4.7792
$u_CytoC=0.51691
$d_CytoC=1.93457
$u_APAF1=3.45499
$d_APAF1=0.28944
$u_DAXX=33.35471
$d_DAXX=0.02998
$u_DNA_Damage = 1
$d_DNA_Damage = 1
$u_DNA_Repair = 1
$d_DNA_Repair = 1
$u_Dsh=7.71347
$d_Dsh=0.12964
$u_E2F1=26.24103
$d_E2F1=0.03811
$u_E_cadherin=0.08983
$d_E_cadherin=11.13214
$u_eEF2=0.0933
$d_eEF2=10.71811
$u_eEF2K=1.53882
$d_eEF2K=0.64985
$u_EMT = 1
$d_EMT = 1
$u_EP300=0.66619
$d_EP300=1.50107
$u_ERG=0.01
$d_ERG=100.0
$u_ERK=1.71739
$d_ERK=0.58228
$u_ETS1=9.84669
$d_ETS1=0.10156
$u_ETV1=13.89941
$d_ETV1=0.07195
$u_EZH2=31.14624
$d_EZH2=0.03211
$u_FADD=16.53338
$d_FADD=0.06048
$u_FOS=0.03925
$d_FOS=25.47771
$u_JUN=0
$d_JUN=3.89651
$u_FOXA1=0.01948
$d_FOXA1=51.3347
$u_FOXO=0.79685
$d_FOXO=1.25494
$u_EGF=0.18998
$d_EGF=5.26371
$u_EGFR=0.37776
$d_EGFR=2.64718
$u_FGF=0.33545
$d_FGF=2.98107
$u_FGFR3=0.05814
$d_FGFR3=17.19986
$u_FRS2=0.28401
$d_FRS2=3.521
$u_GADD45=17.57557
$d_GADD45=0.0569
$u_GLI=0.73952
$d_GLI=1.35223
$u_GLUT1=0.02603
$d_GLUT1=38.41721
$u_Glycolysis = 1
$d_Glycolysis = 1
$u_GSH=1.51621
$d_GSH=0.65954
$u_GSK3=0
$d_GSK3=60.45949
$u_HIF1=0.04606
$d_HIF1=21.71081
$u_HSPs=1.03384
$d_HSPs=0.96727
$u_Hypermethylation = 1
$d_Hypermethylation = 1
$u_Hypoxia = 1
$d_Hypoxia = 1
$u_IDH1=0.04426
$d_IDH1=22.59376
$u_Invasion = 1
$d_Invasion = 1
$u_IKK=0.13698
$d_IKK=7.30034
$u_JNK=0.14335
$d_JNK=6.97593
$u_Lactic_acid=1.06502
$d_Lactic_acid=0.93895
$u_LDHA=1.06502
$d_LDHA=0.93895
$u_MAP3K1_3=1.33269
$d_MAP3K1_3=0.75036
$u_MDM2=0.02258
$d_MDM2=44.28698
$u_MED12=21.53122
$d_MED12=0.04644
$u_MEK1_2=0.90362
$d_MEK1_2=1.10666
$u_Metastasis = 1
$d_Metastasis = 1
$u_Migration = 1
$d_Migration = 1
$u_mTORC1=2.89202
$d_mTORC1=0.34578
$u_mTORC2=1.03455
$d_mTORC2=0.9666
$u_MXI1=0.71552
$d_MXI1=1.39758
$u_MYC=0.06986
$d_MYC=14.31434
$u_MYC_MAX=0.12115
$d_MYC_MAX=8.25423
$u_NCOA3=1.45202
$d_NCOA3=0.6887
$u_NCOR1=0.65949
$d_NCOR1=1.51632
$u_NCOR2=1.20713
$d_NCOR2=0.82841
$u_NF1=3.54398
$d_NF1=0.28217
$u_NF_kB=5.27474
$d_NF_kB=0.18958
$u_NKX3_1=0.01537
$d_NKX3_1=65.06181
$u_Nutrients = 1
$d_Nutrients = 1
$u_p14ARF=0.4575
$d_p14ARF=2.18579
$u_p15=3.89736
$d_p15=0.25658
$u_p21=0.06853
$d_p21=14.59215
$u_p38=5.86898
$d_p38=0.17039
$u_p53=0.03646
$d_p53=27.42732
$u_p70S6kab=4.45141
$d_p70S6kab=0.22465
$u_p90RSK=0.01535
$d_p90RSK=65.14658
$u_PDK1=0
$d_PDK1=78.24726
$u_PHDs=0.53179
$d_PHDs=1.88044
$u_PI3K=0
$d_PI3K=0.72761
$u_PIP3=0.46591
$d_PIP3=2.14634
$u_PKC=0.72087
$d_PKC=1.38721
$u_Proliferation = 1
$d_Proliferation = 1
$u_PTCH1=4.07698
$d_PTCH1=0.24528
$u_PTEN=18.29871
$d_PTEN=0.05465
$u_Quiescence = 1
$d_Quiescence = 1
$u_RAF=0.40148
$d_RAF=2.49078
$u_RAGS=0.47028
$d_RAGS=2.12639
$u_RAS=0.47504
$d_RAS=2.10509
$u_RB1=0.16604
$d_RB1=6.02265
$u_Rheb=0.54809
$d_Rheb=1.82452
$u_ROS=21.96438
$d_ROS=0.04553
$u_RTK=1.65866
$d_RTK=0.6029
$u_RUNX2=19.36812
$d_RUNX2=0.05163
$u_SHH=49.12491
$d_SHH=0.02036
$u_Slug=0.8859
$d_Slug=1.1288
$u_SMAD=0.40731
$d_SMAD=2.45513
$u_SMO=29.10227
$d_SMO=0.03436
$u_Snail=1.72329
$d_Snail=0.58029
$u_SPOP=0.02014
$d_SPOP=49.65243
$u_TAK1=2.3989
$d_TAK1=0.41686
$u_TCF=3.7183
$d_TCF=0.26894
$u_TERT=35.73058
$d_TERT=0.02799
$u_TGFb=3.89447
$d_TGFb=0.25677
$u_TGFBR=1.78771
$d_TGFBR=0.55937
$u_fused_event = 1
$d_fused_event = 1
$u_TNFalpha=2.59923
$d_TNFalpha=0.38473
$u_TSC1_2=16.41783
$d_TSC1_2=0.06091
$u_TWIST1=0.05254
$d_TWIST1=19.03312
$u_VEGF=3.71793
$d_VEGF=0.26897
$u_VHL=1.06248
$d_VHL=0.94119
$u_WNT=1.48759
$d_WNT=0.67223
$u_YWHAZ=25.00144
$d_YWHAZ=0.04
$u_ZBTB17=9.06172
$d_ZBTB17=0.11035
discrete_time = 0
use_physrandgen = FALSE
seed_pseudorandom = 100
// sample_count = 500000
sample_count = 5000
max_time = 50
//time_tick = 0.01
time_tick = 0.1
thread_count = 1
statdist_traj_count = 100
statdist_cluster_threshold = 0.9
display_traj = 0
statdist_similarity_cache_max_size = 20000
//artificial nodes istate should be null
fused_event.istate=0
AR_ERG.istate=0	Acidosis.is_internal = TRUE
AKT.is_internal = TRUE
AMPK.is_internal = TRUE
AMP_ATP.is_internal = TRUE
Androgen.is_internal = TRUE
Angiogenesis.is_internal = TRUE
APAF1.is_internal = TRUE
Apoptosis.is_internal = FALSE
AR.is_internal = TRUE
AR_ERG.is_internal = TRUE
ATM.is_internal = TRUE
ATR.is_internal = TRUE
AXIN1.is_internal = TRUE
BAD.is_internal = TRUE
Bak.is_internal = TRUE
BAX.is_internal = TRUE
BCL2.is_internal = TRUE
Bcl_XL.is_internal = TRUE
beta_catenin.is_internal = TRUE
BIRC5.is_internal = TRUE
BMP2.is_internal = TRUE
BRCA1.is_internal = TRUE
BRCA2.is_internal = TRUE
Carcinogen.is_internal = TRUE
Caspase3.is_internal = TRUE
Caspase8.is_internal = TRUE
Caspase9.is_internal = TRUE
CDH2.is_internal = TRUE
cFLAR.is_internal = TRUE
CHK1_2.is_internal = TRUE
COX4I2.is_internal = TRUE
CyclinB.is_internal = TRUE
CyclinD.is_internal = TRUE
CytoC.is_internal = TRUE
DAXX.is_internal = TRUE
DNA_Damage.is_internal = TRUE
DNA_Repair.is_internal = TRUE
Dsh.is_internal = TRUE
E2F1.is_internal = TRUE
eEF2.is_internal = TRUE
eEF2K.is_internal = TRUE
EGF.is_internal = TRUE
EGFR.is_internal = TRUE
EMT.is_internal = TRUE
EP300.is_internal = TRUE
ERG.is_internal = TRUE
ERK.is_internal = TRUE
ETS1.is_internal = TRUE
ETV1.is_internal = TRUE
EZH2.is_internal = TRUE
E_cadherin.is_internal = TRUE
FADD.is_internal = TRUE
FGF.is_internal = TRUE
FGFR3.is_internal = TRUE
FOS.is_internal = TRUE
FOXA1.is_internal = TRUE
FOXO.is_internal = TRUE
FRS2.is_internal = TRUE
fused_event.is_internal = TRUE
GADD45.is_internal = TRUE
GLI.is_internal = TRUE
GLUT1.is_internal = TRUE
Glycolysis.is_internal = TRUE
GSH.is_internal = TRUE
GSK3.is_internal = TRUE
HIF1.is_internal = TRUE
HSPs.is_internal = TRUE
Hypermethylation.is_internal = TRUE
Hypoxia.is_internal = TRUE
IDH1.is_internal = TRUE
IKK.is_internal = TRUE
Invasion.is_internal = TRUE
JNK.is_internal = TRUE
JUN.is_internal = TRUE
Lactic_acid.is_internal = TRUE
LDHA.is_internal = TRUE
MAP3K1_3.is_internal = TRUE
MDM2.is_internal = TRUE
MED12.is_internal = TRUE
MEK1_2.is_internal = TRUE
Metastasis.is_internal = TRUE
Migration.is_internal = TRUE
mTORC1.is_internal = TRUE
mTORC2.is_internal = TRUE
MXI1.is_internal = TRUE
MYC.is_internal = TRUE
MYC_MAX.is_internal = TRUE
NCOA3.is_internal = TRUE
NCOR1.is_internal = TRUE
NCOR2.is_internal = TRUE
NF1.is_internal = TRUE
NF_kB.is_internal = TRUE
NKX3_1.is_internal = TRUE
Nutrients.is_internal = TRUE
p14ARF.is_internal = TRUE
p15.is_internal = TRUE
p21.is_internal = TRUE
p38.is_internal = TRUE
p53.is_internal = TRUE
p70S6kab.is_internal = TRUE
p90RSK.is_internal = TRUE
PDK1.is_internal = TRUE
PHDs.is_internal = TRUE
PI3K.is_internal = TRUE
PIP3.is_internal = TRUE
PKC.is_internal = TRUE
Proliferation.is_internal = FALSE
PTCH1.is_internal = TRUE
PTEN.is_internal = TRUE
Quiescence.is_internal = FALSE
RAF.is_internal = TRUE
RAGS.is_internal = TRUE
RAS.is_internal = TRUE
RB1.is_internal = TRUE
Rheb.is_internal = TRUE
ROS.is_internal = TRUE
RTK.is_internal = TRUE
RUNX2.is_internal = TRUE
SHH.is_internal = TRUE
Slug.is_internal = TRUE
SMAD.is_internal = TRUE
SMO.is_internal = TRUE
Snail.is_internal = TRUE
SPOP.is_internal = TRUE
TAK1.is_internal = TRUE
TCF.is_internal = TRUE
TERT.is_internal = TRUE
TGFb.is_internal = TRUE
TGFBR.is_internal = TRUE
TNFalpha.is_internal = TRUE
TSC1_2.is_internal = TRUE
TWIST1.is_internal = TRUE
VEGF.is_internal = TRUE
VHL.is_internal = TRUE
WNT.is_internal = TRUE
YWHAZ.is_internal = TRUE
ZBTB17.is_internal = TRUE
[Acidosis].istate = 0.5[1], 0.5[0]
[Androgen].istate = 0.5[1], 0.5[0]
[Carcinogen].istate = 0.5[1], 0.5[0]
[Hypoxia].istate = 0.5[1], 0.5[0]
[Nutrients].istate = 0.5[1], 0.5[0]
[AKT].istate = 0.16589[1], 0.83411[0]
[AMP_ATP].istate = 0.37118[1], 0.6288199999999999[0]
[AMPK].istate = 0.32411[1], 0.67589[0]
[APAF1].istate = 0.63461[1], 0.36539[0]
[AR].istate = 0.20686[1], 0.79314[0]
[ATM].istate = 0.73003[1], 0.26997000000000004[0]
[ATR].istate = 0.38719[1], 0.6128100000000001[0]
[AXIN1].istate = 0.9753[1], 0.024700000000000055[0]
[BAD].istate = 0.71389[1], 0.28611[0]
[Bak].istate = 0.28075[1], 0.71925[0]
[BAX].istate = 0.72387[1], 0.27613[0]
[Bcl_XL].istate = 0.17996[1], 0.82004[0]
[BCL2].istate = 0.74907[1], 0.25093[0]
[beta_catenin].istate = 0.13695[1], 0.86305[0]
[BIRC5].istate = 0.93423[1], 0.06577[0]
[BRCA1].istate = 0.9077[1], 0.09230000000000005[0]
[BRCA2].istate = 0.70405[1], 0.29595000000000005[0]
[Caspase8].istate = 0.90128[1], 0.09872000000000003[0]
[Caspase9].istate = 0.29614[1], 0.7038599999999999[0]
[CDH2].istate = 0.43434[1], 0.56566[0]
[cFLAR].istate = 0.49217[1], 0.50783[0]
[CHK1_2].istate = 0.9653[1], 0.03469999999999995[0]
[COX4I2].istate = 0.77746[1], 0.22253999999999996[0]
[CyclinB].istate = 0.70509[1], 0.29491[0]
[CyclinD].istate = 0.33016[1], 0.66984[0]
[CytoC].istate = 0.42835[1], 0.57165[0]
[DAXX].istate = 0.88079[1], 0.11921000000000004[0]
[Dsh].istate = 0.72181[1], 0.27819000000000005[0]
[E_cadherin].istate = 0.23836[1], 0.76164[0]
[E2F1].istate = 0.85475[1], 0.14525[0]
[eEF2].istate = 0.24247[1], 0.75753[0]
[eEF2K].istate = 0.5468[1], 0.45320000000000005[0]
[EGF].istate = 0.31968[1], 0.68032[0]
[EGFR].istate = 0.3943[1], 0.6057[0]
[EP300].istate = 0.4559[1], 0.5441[0]
[ERG].istate = 0.0[1], 1.0[0]
[ERK].istate = 0.55872[1], 0.44128[0]
[ETS1].istate = 0.74832[1], 0.25168[0]
[ETV1].istate = 0.78575[1], 0.21425000000000005[0]
[EZH2].istate = 0.87335[1], 0.12665000000000004[0]
[FADD].istate = 0.80459[1], 0.19540999999999997[0]
[FGF].istate = 0.38141[1], 0.61859[0]
[FGFR3].istate = 0.19112[1], 0.80888[0]
[FOS].istate = 0.14847[1], 0.85153[0]
[FOXA1].istate = 0.0724[1], 0.9276[0]
[FOXO].istate = 0.47534[1], 0.52466[0]
[FRS2].istate = 0.36333[1], 0.6366700000000001[0]
[GADD45].istate = 0.81123[1], 0.18877[0]
[GLI].istate = 0.46724[1], 0.53276[0]
[GLUT1].istate = 0.10388[1], 0.89612[0]
[GSH].istate = 0.54519[1], 0.45481000000000005[0]
[HIF1].istate = 0.16584[1], 0.83416[0]
[HSPs].istate = 0.50361[1], 0.49639[0]
[IDH1].istate = 0.16151[1], 0.83849[0]
[IKK].istate = 0.28416[1], 0.71584[0]
[JNK].istate = 0.2891[1], 0.7109[0]
[Lactic_acid].istate = 0.50684[1], 0.49316000000000004[0]
[LDHA].istate = 0.50684[1], 0.49316000000000004[0]
[MAP3K1_3].istate = 0.53118[1], 0.46882[0]
[MDM2].istate = 0.08845[1], 0.91155[0]
[MED12].istate = 0.83327[1], 0.16673000000000004[0]
[MEK1_2].istate = 0.489[1], 0.511[0]
[ZBTB17].istate = 0.7393[1], 0.26070000000000004[0]
[mTORC1].istate = 0.6153[1], 0.38470000000000004[0]
[mTORC2].istate = 0.50369[1], 0.49631000000000003[0]
[MXI1].istate = 0.46366[1], 0.53634[0]
[MYC].istate = 0.21106[1], 0.78894[0]
[MYC_MAX].istate = 0.27083[1], 0.72917[0]
[NCOA3].istate = 0.54049[1], 0.45951[0]
[NCOR1].istate = 0.4548[1], 0.5452[0]
[NCOR2].istate = 0.52044[1], 0.47956[0]
[NF_kB].istate = 0.68055[1], 0.31945[0]
[NF1].istate = 0.63737[1], 0.36263[0]
[NKX3_1].istate = 0.04669[1], 0.95331[0]
[p14ARF].istate = 0.4151[1], 0.5849[0]
[p15].istate = 0.64769[1], 0.35231[0]
[p21].istate = 0.20897[1], 0.79103[0]
[p38].istate = 0.69214[1], 0.30786[0]
[p53].istate = 0.14044[1], 0.85956[0]
[p70S6kab].istate = 0.66212[1], 0.33787999999999996[0]
[p90RSK].istate = 0.04655[1], 0.95345[0]
[PHDs].istate = 0.43143[1], 0.56857[0]
[PIP3].istate = 0.41708[1], 0.58292[0]
[PKC].istate = 0.46446[1], 0.53554[0]
[PTCH1].istate = 0.65258[1], 0.34741999999999995[0]
[PTEN].istate = 0.81561[1], 0.18439000000000005[0]
[RAF].istate = 0.40092[1], 0.5990800000000001[0]
[RAGS].istate = 0.41809[1], 0.5819099999999999[0]
[RAS].istate = 0.41918[1], 0.58082[0]
[RB1].istate = 0.30505[1], 0.69495[0]
[Rheb].istate = 0.43471[1], 0.5652900000000001[0]
[ROS].istate = 0.83543[1], 0.16457[0]
[RTK].istate = 0.55494[1], 0.44506[0]
[RUNX2].istate = 0.82177[1], 0.17823[0]
[SHH].istate = 0.92283[1], 0.07716999999999996[0]
[Slug].istate = 0.48685[1], 0.51315[0]
[SMAD].istate = 0.40248[1], 0.59752[0]
[SMO].istate = 0.86598[1], 0.13402000000000003[0]
[Snail].istate = 0.55909[1], 0.44091[0]
[SPOP].istate = 0.07601[1], 0.92399[0]
[TAK1].istate = 0.595[1], 0.405[0]
[TCF].istate = 0.64259[1], 0.35741[0]
[TERT].istate = 0.88826[1], 0.11173999999999995[0]
[TGFb].istate = 0.64761[1], 0.35239[0]
[TGFBR].istate = 0.56307[1], 0.43693000000000004[0]
[TNFalpha].istate = 0.60371[1], 0.39629000000000003[0]
[TSC1_2].istate = 0.80383[1], 0.19616999999999996[0]
[TWIST1].istate = 0.18012[1], 0.8198799999999999[0]
[VEGF].istate = 0.64258[1], 0.35741999999999996[0]
[VHL].istate = 0.50658[1], 0.49341999999999997[0]
[WNT].istate = 0.54312[1], 0.45687999999999995[0]
[YWHAZ].istate = 0.84949[1], 0.15051000000000003[0]
[GSK3].istate=0[1], 1[0]
[JUN].istate=0[1], 1[0]
[PDK1].istate=0[1], 1[0]
[PI3K].istate=0[1], 1[0]
