# Supplementary material for: Patient-specific Boolean models of signalling networks guide personalised treatments
Source: eLife. 2022 Feb 15;11:e72626. doi: 10.7554/eLife.72626 (PMC9018074; doi:10.7554/eLife.72626)
Supplement: Supplementary file 3. [file elife-72626-supp3.zip › SuppFile 3 TCGA model files/TCGA_mutCNA_RNA_models/PC_20191219_TCGA_mutCNA_RNA_179.cfg]

$u_Acidosis = 1
$d_Acidosis = 1
$u_AKT=0.9319
$d_AKT=1.07308
$u_AMP_ATP=0.03619
$d_AMP_ATP=27.63194
$u_AMPK=1.28461
$d_AMPK=0.77845
$u_Androgen = 1
$d_Androgen = 1
$u_Angiogenesis = 1
$d_Angiogenesis = 1
$u_Apoptosis = 1
$d_Apoptosis = 1
$u_AR=0.46547
$d_AR=2.14837
$u_AR_ERG = 1
$d_AR_ERG = 1
$u_ATM=11.06673
$d_ATM=0.09036
$u_ATR=4.7192
$d_ATR=0.2119
$u_AXIN1=0.43083
$d_AXIN1=2.3211
$u_BAD=7.80657
$d_BAD=0.1281
$u_Bak=6.68386
$d_Bak=0.14961
$u_BAX=16.35227
$d_BAX=0.06115
$u_BCL2=5.11518
$d_BCL2=0.1955
$u_Bcl_XL=0.66174
$d_Bcl_XL=1.51117
$u_beta_catenin=12.98818
$d_beta_catenin=0.07699
$u_BIRC5=27.21995
$d_BIRC5=0.03674
$u_BMP2 = 1
$d_BMP2 = 1
$u_BRCA1=26.23964
$d_BRCA1=0.03811
$u_BRCA2=20.29289
$d_BRCA2=0.04928
$u_Carcinogen = 1
$d_Carcinogen = 1
$u_Caspase3 = 1
$d_Caspase3 = 1
$u_Caspase8=33.60496
$d_Caspase8=0.02976
$u_Caspase9=0.20006
$d_Caspase9=4.9985
$u_CDH2=1.95246
$d_CDH2=0.51217
$u_cFLAR=27.47301
$d_cFLAR=0.0364
$u_CHK1_2=7.5438
$d_CHK1_2=0.13256
$u_COX4I2=1.91435
$d_COX4I2=0.52237
$u_CyclinB=12.65668
$d_CyclinB=0.07901
$u_CyclinD=2.44407
$d_CyclinD=0.40915
$u_CytoC=5.60248
$d_CytoC=0.17849
$u_APAF1=28.58037
$d_APAF1=0
$u_DAXX=2.16743
$d_DAXX=0.46138
$u_DNA_Damage = 1
$d_DNA_Damage = 1
$u_DNA_Repair = 1
$d_DNA_Repair = 1
$u_Dsh=2.35151
$d_Dsh=0.42526
$u_E2F1=9.57599
$d_E2F1=0.10443
$u_E_cadherin=0.51597
$d_E_cadherin=1.9381
$u_eEF2=0.05421
$d_eEF2=18.44678
$u_eEF2K=0.25341
$d_eEF2K=3.94617
$u_EMT = 1
$d_EMT = 1
$u_EP300=1.21558
$d_EP300=0.82265
$u_ERG=0.01
$d_ERG=100.0
$u_ERK=3.69074
$d_ERK=0.27095
$u_ETS1=21.09908
$d_ETS1=0.0474
$u_ETV1=95.28183
$d_ETV1=0.0105
$u_EZH2=9.58313
$d_EZH2=0.10435
$u_FADD=0.4706
$d_FADD=2.12495
$u_FOS=0.24307
$d_FOS=4.11404
$u_JUN=0.14164
$d_JUN=7.06015
$u_FOXA1=0.02614
$d_FOXA1=38.25555
$u_FOXO=3.04112
$d_FOXO=0.32883
$u_EGF=0.61728
$d_EGF=1.62001
$u_EGFR=1.80564
$d_EGFR=0.55382
$u_FGF=0.40246
$d_FGF=2.48472
$u_FGFR3=0.01619
$d_FGFR3=61.76652
$u_FRS2=3.98215
$d_FRS2=0.25112
$u_GADD45=7.18814
$d_GADD45=0.13912
$u_GLI=3.7189
$d_GLI=0.2689
$u_GLUT1=0.84782
$d_GLUT1=1.1795
$u_Glycolysis = 1
$d_Glycolysis = 1
$u_GSH=0.80455
$d_GSH=1.24293
$u_GSK3=4.14221
$d_GSK3=0.24142
$u_HIF1=20.68879
$d_HIF1=0.04834
$u_HSPs=2.13293
$d_HSPs=0
$u_Hypermethylation = 1
$d_Hypermethylation = 1
$u_Hypoxia = 1
$d_Hypoxia = 1
$u_IDH1=0.24053
$d_IDH1=4.15749
$u_Invasion = 1
$d_Invasion = 1
$u_IKK=3.0167
$d_IKK=0.33149
$u_JNK=1.9476
$d_JNK=0.51345
$u_Lactic_acid=14.47235
$d_Lactic_acid=0.0691
$u_LDHA=14.47235
$d_LDHA=0.0691
$u_MAP3K1_3=2.4283
$d_MAP3K1_3=0.41181
$u_MDM2=2.81426
$d_MDM2=0.35533
$u_MED12=4.02892
$d_MED12=0
$u_MEK1_2=0.40095
$d_MEK1_2=2.49408
$u_Metastasis = 1
$d_Metastasis = 1
$u_Migration = 1
$d_Migration = 1
$u_mTORC1=1.13801
$d_mTORC1=0.87873
$u_mTORC2=0.2277
$d_mTORC2=4.39174
$u_MXI1=0.22508
$d_MXI1=4.44286
$u_MYC=0.12777
$d_MYC=7.82656
$u_MYC_MAX=0.39984
$d_MYC_MAX=2.501
$u_NCOA3=18.20874
$d_NCOA3=0.05492
$u_NCOR1=0.35999
$d_NCOR1=2.77785
$u_NCOR2=0.72503
$d_NCOR2=1.37925
$u_NF1=4.83795
$d_NF1=0.2067
$u_NF_kB=0.69536
$d_NF_kB=1.4381
$u_NKX3_1=0.03065
$d_NKX3_1=32.62643
$u_Nutrients = 1
$d_Nutrients = 1
$u_p14ARF=9.9682
$d_p14ARF=0.10032
$u_p15=26.88589
$d_p15=0.03719
$u_p21=0.30887
$d_p21=3.23761
$u_p38=9.90878
$d_p38=0.10092
$u_p53=0
$d_p53=1.81541
$u_p70S6kab=0.96091
$d_p70S6kab=1.04068
$u_p90RSK=0.06087
$d_p90RSK=16.42845
$u_PDK1=0.89829
$d_PDK1=1.11323
$u_PHDs=3.64614
$d_PHDs=0.27426
$u_PI3K=3.79899
$d_PI3K=0
$u_PIP3=4.62793
$d_PIP3=0.21608
$u_PKC=1.27296
$d_PKC=0.78557
$u_Proliferation = 1
$d_Proliferation = 1
$u_PTCH1=0.87986
$d_PTCH1=1.13654
$u_PTEN=0
$d_PTEN=15.86546
$u_Quiescence = 1
$d_Quiescence = 1
$u_RAF=0.32621
$d_RAF=3.06551
$u_RAGS=0.15175
$d_RAGS=6.58979
$u_RAS=1.61455
$d_RAS=0
$u_RB1=0.52945
$d_RB1=1.88875
$u_Rheb=29.01049
$d_Rheb=0.03447
$u_ROS=4.63554
$d_ROS=0.21572
$u_RTK=1.48627
$d_RTK=0
$u_RUNX2=10.49953
$d_RUNX2=0.09524
$u_SHH=0.23219
$d_SHH=4.30682
$u_Slug=4.60778
$d_Slug=0.21702
$u_SMAD=0.15519
$d_SMAD=6.44371
$u_SMO=0.04495
$d_SMO=22.24694
$u_Snail=2.52303
$d_Snail=0.39635
$u_SPOP=2.15958
$d_SPOP=0.46305
$u_TAK1=7.04933
$d_TAK1=0.14186
$u_TCF=1.66786
$d_TCF=0.59957
$u_TERT=0.41165
$d_TERT=2.42925
$u_TGFb=4.33532
$d_TGFb=0.23066
$u_TGFBR=3.37334
$d_TGFBR=0.29644
$u_fused_event = 1
$d_fused_event = 1
$u_TNFalpha=3.46361
$d_TNFalpha=0.28872
$u_TSC1_2=1.72462
$d_TSC1_2=0.57984
$u_TWIST1=18.75086
$d_TWIST1=0.05333
$u_VEGF=1.91275
$d_VEGF=0.52281
$u_VHL=0.79155
$d_VHL=1.26334
$u_WNT=1.89555
$d_WNT=0.52755
$u_YWHAZ=65.57893
$d_YWHAZ=0
$u_ZBTB17=0.30366
$d_ZBTB17=3.29316
discrete_time = 0
use_physrandgen = FALSE
seed_pseudorandom = 100
// sample_count = 500000
sample_count = 5000
max_time = 50
//time_tick = 0.01
time_tick = 0.1
thread_count = 1
statdist_traj_count = 100
statdist_cluster_threshold = 0.9
display_traj = 0
statdist_similarity_cache_max_size = 20000
//artificial nodes istate should be null
fused_event.istate=0
AR_ERG.istate=0	Acidosis.is_internal = TRUE
AKT.is_internal = TRUE
AMPK.is_internal = TRUE
AMP_ATP.is_internal = TRUE
Androgen.is_internal = TRUE
Angiogenesis.is_internal = TRUE
APAF1.is_internal = TRUE
Apoptosis.is_internal = FALSE
AR.is_internal = TRUE
AR_ERG.is_internal = TRUE
ATM.is_internal = TRUE
ATR.is_internal = TRUE
AXIN1.is_internal = TRUE
BAD.is_internal = TRUE
Bak.is_internal = TRUE
BAX.is_internal = TRUE
BCL2.is_internal = TRUE
Bcl_XL.is_internal = TRUE
beta_catenin.is_internal = TRUE
BIRC5.is_internal = TRUE
BMP2.is_internal = TRUE
BRCA1.is_internal = TRUE
BRCA2.is_internal = TRUE
Carcinogen.is_internal = TRUE
Caspase3.is_internal = TRUE
Caspase8.is_internal = TRUE
Caspase9.is_internal = TRUE
CDH2.is_internal = TRUE
cFLAR.is_internal = TRUE
CHK1_2.is_internal = TRUE
COX4I2.is_internal = TRUE
CyclinB.is_internal = TRUE
CyclinD.is_internal = TRUE
CytoC.is_internal = TRUE
DAXX.is_internal = TRUE
DNA_Damage.is_internal = TRUE
DNA_Repair.is_internal = TRUE
Dsh.is_internal = TRUE
E2F1.is_internal = TRUE
eEF2.is_internal = TRUE
eEF2K.is_internal = TRUE
EGF.is_internal = TRUE
EGFR.is_internal = TRUE
EMT.is_internal = TRUE
EP300.is_internal = TRUE
ERG.is_internal = TRUE
ERK.is_internal = TRUE
ETS1.is_internal = TRUE
ETV1.is_internal = TRUE
EZH2.is_internal = TRUE
E_cadherin.is_internal = TRUE
FADD.is_internal = TRUE
FGF.is_internal = TRUE
FGFR3.is_internal = TRUE
FOS.is_internal = TRUE
FOXA1.is_internal = TRUE
FOXO.is_internal = TRUE
FRS2.is_internal = TRUE
fused_event.is_internal = TRUE
GADD45.is_internal = TRUE
GLI.is_internal = TRUE
GLUT1.is_internal = TRUE
Glycolysis.is_internal = TRUE
GSH.is_internal = TRUE
GSK3.is_internal = TRUE
HIF1.is_internal = TRUE
HSPs.is_internal = TRUE
Hypermethylation.is_internal = TRUE
Hypoxia.is_internal = TRUE
IDH1.is_internal = TRUE
IKK.is_internal = TRUE
Invasion.is_internal = TRUE
JNK.is_internal = TRUE
JUN.is_internal = TRUE
Lactic_acid.is_internal = TRUE
LDHA.is_internal = TRUE
MAP3K1_3.is_internal = TRUE
MDM2.is_internal = TRUE
MED12.is_internal = TRUE
MEK1_2.is_internal = TRUE
Metastasis.is_internal = TRUE
Migration.is_internal = TRUE
mTORC1.is_internal = TRUE
mTORC2.is_internal = TRUE
MXI1.is_internal = TRUE
MYC.is_internal = TRUE
MYC_MAX.is_internal = TRUE
NCOA3.is_internal = TRUE
NCOR1.is_internal = TRUE
NCOR2.is_internal = TRUE
NF1.is_internal = TRUE
NF_kB.is_internal = TRUE
NKX3_1.is_internal = TRUE
Nutrients.is_internal = TRUE
p14ARF.is_internal = TRUE
p15.is_internal = TRUE
p21.is_internal = TRUE
p38.is_internal = TRUE
p53.is_internal = TRUE
p70S6kab.is_internal = TRUE
p90RSK.is_internal = TRUE
PDK1.is_internal = TRUE
PHDs.is_internal = TRUE
PI3K.is_internal = TRUE
PIP3.is_internal = TRUE
PKC.is_internal = TRUE
Proliferation.is_internal = FALSE
PTCH1.is_internal = TRUE
PTEN.is_internal = TRUE
Quiescence.is_internal = FALSE
RAF.is_internal = TRUE
RAGS.is_internal = TRUE
RAS.is_internal = TRUE
RB1.is_internal = TRUE
Rheb.is_internal = TRUE
ROS.is_internal = TRUE
RTK.is_internal = TRUE
RUNX2.is_internal = TRUE
SHH.is_internal = TRUE
Slug.is_internal = TRUE
SMAD.is_internal = TRUE
SMO.is_internal = TRUE
Snail.is_internal = TRUE
SPOP.is_internal = TRUE
TAK1.is_internal = TRUE
TCF.is_internal = TRUE
TERT.is_internal = TRUE
TGFb.is_internal = TRUE
TGFBR.is_internal = TRUE
TNFalpha.is_internal = TRUE
TSC1_2.is_internal = TRUE
TWIST1.is_internal = TRUE
VEGF.is_internal = TRUE
VHL.is_internal = TRUE
WNT.is_internal = TRUE
YWHAZ.is_internal = TRUE
ZBTB17.is_internal = TRUE
[Acidosis].istate = 0.5[1], 0.5[0]
[Androgen].istate = 0.5[1], 0.5[0]
[Carcinogen].istate = 0.5[1], 0.5[0]
[Hypoxia].istate = 0.5[1], 0.5[0]
[Nutrients].istate = 0.5[1], 0.5[0]
[AKT].istate = 0.49234[1], 0.50766[0]
[AMP_ATP].istate = 0.13963[1], 0.86037[0]
[AMPK].istate = 0.52719[1], 0.47280999999999995[0]
[AR].istate = 0.41697[1], 0.5830299999999999[0]
[ATM].istate = 0.761[1], 0.239[0]
[ATR].istate = 0.66847[1], 0.33153[0]
[AXIN1].istate = 0.40858[1], 0.5914200000000001[0]
[BAD].istate = 0.72312[1], 0.27688[0]
[Bak].istate = 0.70626[1], 0.29374[0]
[BAX].istate = 0.80339[1], 0.19660999999999995[0]
[Bcl_XL].istate = 0.45517[1], 0.5448299999999999[0]
[BCL2].istate = 0.67722[1], 0.32277999999999996[0]
[beta_catenin].istate = 0.77839[1], 0.22160999999999997[0]
[BIRC5].istate = 0.85872[1], 0.14127999999999996[0]
[BRCA1].istate = 0.85474[1], 0.14525999999999994[0]
[BRCA2].istate = 0.82684[1], 0.17315999999999998[0]
[Caspase8].istate = 0.8816[1], 0.11839999999999995[0]
[Caspase9].istate = 0.32529[1], 0.6747099999999999[0]
[CDH2].istate = 0.57265[1], 0.42735[0]
[cFLAR].istate = 0.85973[1], 0.14027[0]
[CHK1_2].istate = 0.7194[1], 0.28059999999999996[0]
[COX4I2].istate = 0.57051[1], 0.42949000000000004[0]
[CyclinB].istate = 0.77558[1], 0.22441999999999995[0]
[CyclinD].istate = 0.59703[1], 0.40297000000000005[0]
[CytoC].istate = 0.6871[1], 0.31289999999999996[0]
[DAXX].istate = 0.58399[1], 0.41601[0]
[Dsh].istate = 0.59284[1], 0.40715999999999997[0]
[E_cadherin].istate = 0.42816[1], 0.57184[0]
[E2F1].istate = 0.7453[1], 0.25470000000000004[0]
[eEF2].istate = 0.18353[1], 0.81647[0]
[eEF2K].istate = 0.35096[1], 0.6490400000000001[0]
[EGF].istate = 0.44762[1], 0.55238[0]
[EGFR].istate = 0.56416[1], 0.43584[0]
[EP300].istate = 0.5212[1], 0.4788[0]
[ERG].istate = 0.0[1], 1.0[0]
[ERK].istate = 0.64178[1], 0.35822[0]
[ETS1].istate = 0.83107[1], 0.16893000000000002[0]
[ETV1].istate = 0.99475[1], 0.005249999999999977[0]
[EZH2].istate = 0.74538[1], 0.25461999999999996[0]
[FADD].istate = 0.41816[1], 0.58184[0]
[FGF].istate = 0.40118[1], 0.59882[0]
[FGFR3].istate = 0.05231[1], 0.94769[0]
[FOS].istate = 0.34643[1], 0.65357[0]
[FOXA1].istate = 0.10434[1], 0.89566[0]
[FOXO].istate = 0.62076[1], 0.37924[0]
[FRS2].istate = 0.65003[1], 0.34997[0]
[GADD45].istate = 0.71415[1], 0.28585000000000005[0]
[GLI].istate = 0.6426[1], 0.35740000000000005[0]
[GLUT1].istate = 0.48208[1], 0.5179199999999999[0]
[GSH].istate = 0.47639[1], 0.52361[0]
[GSK3].istate = 0.65431[1], 0.34569000000000005[0]
[HIF1].istate = 0.82893[1], 0.17107000000000006[0]
[IDH1].istate = 0.34529[1], 0.65471[0]
[IKK].istate = 0.61988[1], 0.38012[0]
[JNK].istate = 0.57238[1], 0.42762[0]
[JUN].istate = 0.28779[1], 0.71221[0]
[Lactic_acid].istate = 0.79013[1], 0.20987[0]
[LDHA].istate = 0.79013[1], 0.20987[0]
[MAP3K1_3].istate = 0.59633[1], 0.40367[0]
[MDM2].istate = 0.61234[1], 0.38766[0]
[MEK1_2].istate = 0.40077[1], 0.5992299999999999[0]
[ZBTB17].istate = 0.3706[1], 0.6294[0]
[mTORC1].istate = 0.51404[1], 0.48595999999999995[0]
[mTORC2].istate = 0.33934[1], 0.66066[0]
[MXI1].istate = 0.33809[1], 0.66191[0]
[MYC].istate = 0.2766[1], 0.7234[0]
[MYC_MAX].istate = 0.40047[1], 0.59953[0]
[NCOA3].istate = 0.81507[1], 0.18493000000000004[0]
[NCOR1].istate = 0.38907[1], 0.61093[0]
[NCOR2].istate = 0.46509[1], 0.53491[0]
[NF_kB].istate = 0.46055[1], 0.53945[0]
[NF1].istate = 0.67117[1], 0.32882999999999996[0]
[NKX3_1].istate = 0.12162[1], 0.8783799999999999[0]
[p14ARF].istate = 0.74965[1], 0.25034999999999996[0]
[p15].istate = 0.85738[1], 0.14261999999999997[0]
[p21].istate = 0.37244[1], 0.62756[0]
[p38].istate = 0.74901[1], 0.25099000000000005[0]
[p70S6kab].istate = 0.49567[1], 0.50433[0]
[p90RSK].istate = 0.19611[1], 0.80389[0]
[PDK1].istate = 0.48835[1], 0.5116499999999999[0]
[PHDs].istate = 0.64046[1], 0.35953999999999997[0]
[PIP3].istate = 0.66635[1], 0.33365[0]
[PKC].istate = 0.5262[1], 0.4738[0]
[PTCH1].istate = 0.4861[1], 0.5139[0]
[RAF].istate = 0.37837[1], 0.62163[0]
[RAGS].istate = 0.29528[1], 0.70472[0]
[RB1].istate = 0.43096[1], 0.56904[0]
[Rheb].istate = 0.86564[1], 0.13436000000000003[0]
[ROS].istate = 0.66653[1], 0.33347000000000004[0]
[RUNX2].istate = 0.75529[1], 0.24470999999999998[0]
[SHH].istate = 0.34146[1], 0.65854[0]
[Slug].istate = 0.66587[1], 0.33413000000000004[0]
[SMAD].istate = 0.29772[1], 0.70228[0]
[SMO].istate = 0.16319[1], 0.83681[0]
[Snail].istate = 0.60048[1], 0.39952[0]
[SPOP].istate = 0.58359[1], 0.41640999999999995[0]
[TAK1].istate = 0.71204[1], 0.28796[0]
[TCF].istate = 0.55554[1], 0.44445999999999997[0]
[TERT].istate = 0.40363[1], 0.5963700000000001[0]
[TGFb].istate = 0.65926[1], 0.34074000000000004[0]
[TGFBR].istate = 0.63201[1], 0.36799000000000004[0]
[TNFalpha].istate = 0.63488[1], 0.36512[0]
[TSC1_2].istate = 0.55917[1], 0.44083000000000006[0]
[TWIST1].istate = 0.81826[1], 0.18174[0]
[VEGF].istate = 0.57041[1], 0.42959[0]
[VHL].istate = 0.47462[1], 0.52538[0]
[WNT].istate = 0.56943[1], 0.43057[0]
[APAF1].istate=1[1], 0[1]
[HSPs].istate=1[1], 0[1]
[MED12].istate=1[1], 0[1]
[p53].istate=0[1], 1[0]
[PI3K].istate=1[1], 0[1]
[PTEN].istate=0[1], 1[0]
[RAS].istate=1[1], 0[1]
[RTK].istate=1[1], 0[1]
[YWHAZ].istate=1[1], 0[1]
