# Supplementary material for: Patient-specific Boolean models of signalling networks guide personalised treatments
Source: eLife. 2022 Feb 15;11:e72626. doi: 10.7554/eLife.72626 (PMC9018074; doi:10.7554/eLife.72626)
Supplement: Supplementary file 3. [file elife-72626-supp3.zip › SuppFile 3 TCGA model files/TCGA_mutCNA_RNA_models/PC_20191219_TCGA_mutCNA_RNA_18.cfg]

$u_Acidosis = 1
$d_Acidosis = 1
$u_AKT=1.7191
$d_AKT=0.5817
$u_AMP_ATP=0.47079
$d_AMP_ATP=2.12409
$u_AMPK=0.60756
$d_AMPK=1.64593
$u_Androgen = 1
$d_Androgen = 1
$u_Angiogenesis = 1
$d_Angiogenesis = 1
$u_Apoptosis = 1
$d_Apoptosis = 1
$u_AR=3.43284
$d_AR=0.2913
$u_AR_ERG = 1
$d_AR_ERG = 1
$u_ATM=1.83228
$d_ATM=0.54577
$u_ATR=1.73882
$d_ATR=0.5751
$u_AXIN1=0.33592
$d_AXIN1=2.9769
$u_BAD=0.51732
$d_BAD=1.93304
$u_Bak=0.03229
$d_Bak=30.96934
$u_BAX=0.2324
$d_BAX=4.30293
$u_BCL2=0.71693
$d_BCL2=1.39484
$u_Bcl_XL=0.06046
$d_Bcl_XL=16.53986
$u_beta_catenin=0.38505
$d_beta_catenin=2.59707
$u_BIRC5=3.16648
$d_BIRC5=0.31581
$u_BMP2 = 1
$d_BMP2 = 1
$u_BRCA1=0.64941
$d_BRCA1=1.53986
$u_BRCA2=0
$d_BRCA2=55.0055
$u_Carcinogen = 1
$d_Carcinogen = 1
$u_Caspase3 = 1
$d_Caspase3 = 1
$u_Caspase8=5.03443
$d_Caspase8=0.19863
$u_Caspase9=7.19141
$d_Caspase9=0.13905
$u_CDH2=5.83221
$d_CDH2=0.17146
$u_cFLAR=0.10453
$d_cFLAR=9.56663
$u_CHK1_2=1.14277
$d_CHK1_2=0.87507
$u_COX4I2=2.56915
$d_COX4I2=0.38923
$u_CyclinB=1.08411
$d_CyclinB=0.92242
$u_CyclinD=0.13201
$d_CyclinD=7.57518
$u_CytoC=0.38602
$d_CytoC=2.59054
$u_APAF1=4.30605
$d_APAF1=0.23223
$u_DAXX=0.02499
$d_DAXX=40.01601
$u_DNA_Damage = 1
$d_DNA_Damage = 1
$u_DNA_Repair = 1
$d_DNA_Repair = 1
$u_Dsh=0.48524
$d_Dsh=2.06084
$u_E2F1=2.94599
$d_E2F1=0.33944
$u_E_cadherin=1.87167
$d_E_cadherin=0.53428
$u_eEF2=0.69344
$d_eEF2=1.44209
$u_eEF2K=0.06963
$d_eEF2K=14.36163
$u_EMT = 1
$d_EMT = 1
$u_EP300=2.63549
$d_EP300=0.37944
$u_ERG=100.0
$d_ERG=0.01
$u_ERK=0.77006
$d_ERK=1.2986
$u_ETS1=3.8432
$d_ETS1=0.2602
$u_ETV1=0.79822
$d_ETV1=1.25279
$u_EZH2=0.84678
$d_EZH2=1.18094
$u_FADD=0.01626
$d_FADD=61.50062
$u_FOS=4.57129
$d_FOS=0.21876
$u_JUN=1.15768
$d_JUN=0.8638
$u_FOXA1=5.80526
$d_FOXA1=0.17226
$u_FOXO=0.46159
$d_FOXO=2.16642
$u_EGF=0.22844
$d_EGF=4.37752
$u_EGFR=0.30355
$d_EGFR=3.29435
$u_FGF=0.10796
$d_FGF=9.26269
$u_FGFR3=1.48703
$d_FGFR3=0.67248
$u_FRS2=3.26351
$d_FRS2=0.30642
$u_GADD45=0.08052
$d_GADD45=12.41927
$u_GLI=5.04711
$d_GLI=0.19813
$u_GLUT1=0.02049
$d_GLUT1=48.80429
$u_Glycolysis = 1
$d_Glycolysis = 1
$u_GSH=0.23908
$d_GSH=4.1827
$u_GSK3=1.88935
$d_GSK3=0.52928
$u_HIF1=0.48617
$d_HIF1=2.05689
$u_HSPs=0.17908
$d_HSPs=5.5841
$u_Hypermethylation = 1
$d_Hypermethylation = 1
$u_Hypoxia = 1
$d_Hypoxia = 1
$u_IDH1=0.40089
$d_IDH1=2.49445
$u_Invasion = 1
$d_Invasion = 1
$u_IKK=0.85453
$d_IKK=1.17023
$u_JNK=3.03553
$d_JNK=0.32943
$u_Lactic_acid=0.05956
$d_Lactic_acid=16.78979
$u_LDHA=0.05956
$d_LDHA=16.78979
$u_MAP3K1_3=2.1498
$d_MAP3K1_3=0.46516
$u_MDM2=0.60803
$d_MDM2=1.64466
$u_MED12=0.67098
$d_MED12=1.49036
$u_MEK1_2=0.74335
$d_MEK1_2=1.34526
$u_Metastasis = 1
$d_Metastasis = 1
$u_Migration = 1
$d_Migration = 1
$u_mTORC1=0.86627
$d_mTORC1=1.15437
$u_mTORC2=0.43673
$d_mTORC2=2.28974
$u_MXI1=5.11518
$d_MXI1=0.1955
$u_MYC=9.94476
$d_MYC=0.10056
$u_MYC_MAX=1.19971
$d_MYC_MAX=0.83353
$u_NCOA3=6.80919
$d_NCOA3=0.14686
$u_NCOR1=2.12348
$d_NCOR1=0.47093
$u_NCOR2=3.76708
$d_NCOR2=0.26546
$u_NF1=0.21377
$d_NF1=4.67792
$u_NF_kB=0.4854
$d_NF_kB=2.06016
$u_NKX3_1=0.05908
$d_NKX3_1=16.9262
$u_Nutrients = 1
$d_Nutrients = 1
$u_p14ARF=1.51348
$d_p14ARF=0.66073
$u_p15=1.24305
$d_p15=0.80447
$u_p21=0.86761
$d_p21=1.15259
$u_p38=1.04371
$d_p38=0.95812
$u_p53=11.45232
$d_p53=0.08732
$u_p70S6kab=1.77893
$d_p70S6kab=0.56214
$u_p90RSK=0.76206
$d_p90RSK=1.31223
$u_PDK1=0.57629
$d_PDK1=1.73524
$u_PHDs=0.99873
$d_PHDs=1.00127
$u_PI3K=0.94864
$d_PI3K=1.05414
$u_PIP3=2.15234
$d_PIP3=0.46461
$u_PKC=1.54361
$d_PKC=0.64783
$u_Proliferation = 1
$d_Proliferation = 1
$u_PTCH1=15.43195
$d_PTCH1=0.0648
$u_PTEN=2.08215
$d_PTEN=0.48027
$u_Quiescence = 1
$d_Quiescence = 1
$u_RAF=1.8824
$d_RAF=0.53124
$u_RAGS=0.40387
$d_RAGS=2.47604
$u_RAS=1.17964
$d_RAS=0.84772
$u_RB1=0.35821
$d_RB1=2.79166
$u_Rheb=0.05216
$d_Rheb=19.17178
$u_ROS=0.71082
$d_ROS=1.40683
$u_RTK=1.00443
$d_RTK=0.99559
$u_RUNX2=1.40474
$d_RUNX2=0.71188
$u_SHH=0.40824
$d_SHH=2.44954
$u_Slug=0.61462
$d_Slug=1.62702
$u_SMAD=1.03558
$d_SMAD=0.96564
$u_SMO=2.98975
$d_SMO=0.33448
$u_Snail=0.29379
$d_Snail=3.40379
$u_SPOP=12.7399
$d_SPOP=0.07849
$u_TAK1=1.28586
$d_TAK1=0.77769
$u_TCF=0.75795
$d_TCF=1.31935
$u_TERT=0.20759
$d_TERT=4.81719
$u_TGFb=0.4802
$d_TGFb=2.08247
$u_TGFBR=0.86936
$d_TGFBR=1.15027
$u_fused_event = 1
$d_fused_event = 1
$u_TNFalpha=0.52815
$d_TNFalpha=1.8934
$u_TSC1_2=6.37256
$d_TSC1_2=0.15692
$u_TWIST1=0.60154
$d_TWIST1=1.6624
$u_VEGF=1.23467
$d_VEGF=0.80993
$u_VHL=7.84514
$d_VHL=0.12747
$u_WNT=1.61971
$d_WNT=0.61739
$u_YWHAZ=5.9175
$d_YWHAZ=0.16899
$u_ZBTB17=0.11567
$d_ZBTB17=8.64528
discrete_time = 0
use_physrandgen = FALSE
seed_pseudorandom = 100
// sample_count = 500000
sample_count = 5000
max_time = 50
//time_tick = 0.01
time_tick = 0.1
thread_count = 1
statdist_traj_count = 100
statdist_cluster_threshold = 0.9
display_traj = 0
statdist_similarity_cache_max_size = 20000
//artificial nodes istate should be null
fused_event.istate=0
AR_ERG.istate=0	Acidosis.is_internal = TRUE
AKT.is_internal = TRUE
AMPK.is_internal = TRUE
AMP_ATP.is_internal = TRUE
Androgen.is_internal = TRUE
Angiogenesis.is_internal = TRUE
APAF1.is_internal = TRUE
Apoptosis.is_internal = FALSE
AR.is_internal = TRUE
AR_ERG.is_internal = TRUE
ATM.is_internal = TRUE
ATR.is_internal = TRUE
AXIN1.is_internal = TRUE
BAD.is_internal = TRUE
Bak.is_internal = TRUE
BAX.is_internal = TRUE
BCL2.is_internal = TRUE
Bcl_XL.is_internal = TRUE
beta_catenin.is_internal = TRUE
BIRC5.is_internal = TRUE
BMP2.is_internal = TRUE
BRCA1.is_internal = TRUE
BRCA2.is_internal = TRUE
Carcinogen.is_internal = TRUE
Caspase3.is_internal = TRUE
Caspase8.is_internal = TRUE
Caspase9.is_internal = TRUE
CDH2.is_internal = TRUE
cFLAR.is_internal = TRUE
CHK1_2.is_internal = TRUE
COX4I2.is_internal = TRUE
CyclinB.is_internal = TRUE
CyclinD.is_internal = TRUE
CytoC.is_internal = TRUE
DAXX.is_internal = TRUE
DNA_Damage.is_internal = TRUE
DNA_Repair.is_internal = TRUE
Dsh.is_internal = TRUE
E2F1.is_internal = TRUE
eEF2.is_internal = TRUE
eEF2K.is_internal = TRUE
EGF.is_internal = TRUE
EGFR.is_internal = TRUE
EMT.is_internal = TRUE
EP300.is_internal = TRUE
ERG.is_internal = TRUE
ERK.is_internal = TRUE
ETS1.is_internal = TRUE
ETV1.is_internal = TRUE
EZH2.is_internal = TRUE
E_cadherin.is_internal = TRUE
FADD.is_internal = TRUE
FGF.is_internal = TRUE
FGFR3.is_internal = TRUE
FOS.is_internal = TRUE
FOXA1.is_internal = TRUE
FOXO.is_internal = TRUE
FRS2.is_internal = TRUE
fused_event.is_internal = TRUE
GADD45.is_internal = TRUE
GLI.is_internal = TRUE
GLUT1.is_internal = TRUE
Glycolysis.is_internal = TRUE
GSH.is_internal = TRUE
GSK3.is_internal = TRUE
HIF1.is_internal = TRUE
HSPs.is_internal = TRUE
Hypermethylation.is_internal = TRUE
Hypoxia.is_internal = TRUE
IDH1.is_internal = TRUE
IKK.is_internal = TRUE
Invasion.is_internal = TRUE
JNK.is_internal = TRUE
JUN.is_internal = TRUE
Lactic_acid.is_internal = TRUE
LDHA.is_internal = TRUE
MAP3K1_3.is_internal = TRUE
MDM2.is_internal = TRUE
MED12.is_internal = TRUE
MEK1_2.is_internal = TRUE
Metastasis.is_internal = TRUE
Migration.is_internal = TRUE
mTORC1.is_internal = TRUE
mTORC2.is_internal = TRUE
MXI1.is_internal = TRUE
MYC.is_internal = TRUE
MYC_MAX.is_internal = TRUE
NCOA3.is_internal = TRUE
NCOR1.is_internal = TRUE
NCOR2.is_internal = TRUE
NF1.is_internal = TRUE
NF_kB.is_internal = TRUE
NKX3_1.is_internal = TRUE
Nutrients.is_internal = TRUE
p14ARF.is_internal = TRUE
p15.is_internal = TRUE
p21.is_internal = TRUE
p38.is_internal = TRUE
p53.is_internal = TRUE
p70S6kab.is_internal = TRUE
p90RSK.is_internal = TRUE
PDK1.is_internal = TRUE
PHDs.is_internal = TRUE
PI3K.is_internal = TRUE
PIP3.is_internal = TRUE
PKC.is_internal = TRUE
Proliferation.is_internal = FALSE
PTCH1.is_internal = TRUE
PTEN.is_internal = TRUE
Quiescence.is_internal = FALSE
RAF.is_internal = TRUE
RAGS.is_internal = TRUE
RAS.is_internal = TRUE
RB1.is_internal = TRUE
Rheb.is_internal = TRUE
ROS.is_internal = TRUE
RTK.is_internal = TRUE
RUNX2.is_internal = TRUE
SHH.is_internal = TRUE
Slug.is_internal = TRUE
SMAD.is_internal = TRUE
SMO.is_internal = TRUE
Snail.is_internal = TRUE
SPOP.is_internal = TRUE
TAK1.is_internal = TRUE
TCF.is_internal = TRUE
TERT.is_internal = TRUE
TGFb.is_internal = TRUE
TGFBR.is_internal = TRUE
TNFalpha.is_internal = TRUE
TSC1_2.is_internal = TRUE
TWIST1.is_internal = TRUE
VEGF.is_internal = TRUE
VHL.is_internal = TRUE
WNT.is_internal = TRUE
YWHAZ.is_internal = TRUE
ZBTB17.is_internal = TRUE
[Acidosis].istate = 0.5[1], 0.5[0]
[Androgen].istate = 0.5[1], 0.5[0]
[Carcinogen].istate = 0.5[1], 0.5[0]
[Hypoxia].istate = 0.5[1], 0.5[0]
[Nutrients].istate = 0.5[1], 0.5[0]
[AKT].istate = 0.55883[1], 0.44116999999999995[0]
[AMP_ATP].istate = 0.41821[1], 0.58179[0]
[AMPK].istate = 0.4459[1], 0.5541[0]
[APAF1].istate = 0.65852[1], 0.34148[0]
[AR].istate = 0.63391[1], 0.36609[0]
[ATM].istate = 0.56575[1], 0.43425[0]
[ATR].istate = 0.56006[1], 0.43994[0]
[AXIN1].istate = 0.38156[1], 0.61844[0]
[BAD].istate = 0.42844[1], 0.5715600000000001[0]
[Bak].istate = 0.12725[1], 0.87275[0]
[BAX].istate = 0.34156[1], 0.65844[0]
[Bcl_XL].istate = 0.19536[1], 0.80464[0]
[BCL2].istate = 0.46387[1], 0.53613[0]
[beta_catenin].istate = 0.39638[1], 0.60362[0]
[BIRC5].istate = 0.62514[1], 0.37485999999999997[0]
[BRCA1].istate = 0.45313[1], 0.54687[0]
[Caspase8].istate = 0.67549[1], 0.32450999999999997[0]
[Caspase9].istate = 0.7142[1], 0.28580000000000005[0]
[CDH2].istate = 0.69146[1], 0.30854000000000004[0]
[cFLAR].istate = 0.25481[1], 0.74519[0]
[CHK1_2].istate = 0.51449[1], 0.48551[0]
[COX4I2].istate = 0.60245[1], 0.39754999999999996[0]
[CyclinB].istate = 0.50877[1], 0.49123000000000006[0]
[CyclinD].istate = 0.28015[1], 0.71985[0]
[CytoC].istate = 0.39665[1], 0.60335[0]
[DAXX].istate = 0.09945[1], 0.90055[0]
[Dsh].istate = 0.42149[1], 0.5785100000000001[0]
[E_cadherin].istate = 0.56806[1], 0.43194[0]
[E2F1].istate = 0.61731[1], 0.38269[0]
[eEF2].istate = 0.46025[1], 0.53975[0]
[eEF2K].istate = 0.21069[1], 0.78931[0]
[EGF].istate = 0.33969[1], 0.66031[0]
[EGFR].istate = 0.37056[1], 0.62944[0]
[EP300].istate = 0.60522[1], 0.39478[0]
[ERG].istate = 1.0[1], 0.0[0]
[ERK].istate = 0.47163[1], 0.52837[0]
[ETS1].istate = 0.64617[1], 0.35383[0]
[ETV1].istate = 0.47553[1], 0.52447[0]
[EZH2].istate = 0.48194[1], 0.51806[0]
[FADD].istate = 0.05278[1], 0.94722[0]
[FGF].istate = 0.25831[1], 0.74169[0]
[FGFR3].istate = 0.54308[1], 0.45692[0]
[FOS].istate = 0.66501[1], 0.33499[0]
[FOXA1].istate = 0.69096[1], 0.30904[0]
[FOXO].istate = 0.41606[1], 0.58394[0]
[FRS2].istate = 0.62842[1], 0.37158[0]
[GADD45].istate = 0.22647[1], 0.77353[0]
[GLI].istate = 0.67576[1], 0.32424[0]
[GLUT1].istate = 0.0779[1], 0.9221[0]
[GSH].istate = 0.34463[1], 0.65537[0]
[GSK3].istate = 0.56908[1], 0.43091999999999997[0]
[HIF1].istate = 0.4217[1], 0.5783[0]
[HSPs].istate = 0.31326[1], 0.68674[0]
[IDH1].istate = 0.40076[1], 0.59924[0]
[IKK].istate = 0.48293[1], 0.5170699999999999[0]
[JNK].istate = 0.62056[1], 0.37944[0]
[JUN].istate = 0.5159[1], 0.4841[0]
[Lactic_acid].istate = 0.19374[1], 0.80626[0]
[LDHA].istate = 0.19374[1], 0.80626[0]
[MAP3K1_3].istate = 0.5831[1], 0.41690000000000005[0]
[MDM2].istate = 0.44598[1], 0.55402[0]
[MED12].istate = 0.45668[1], 0.54332[0]
[MEK1_2].istate = 0.4678[1], 0.5322[0]
[ZBTB17].istate = 0.26581[1], 0.73419[0]
[mTORC1].istate = 0.48441[1], 0.51559[0]
[mTORC2].istate = 0.41005[1], 0.58995[0]
[MXI1].istate = 0.67722[1], 0.32277999999999996[0]
[MYC].istate = 0.7494[1], 0.25060000000000004[0]
[MYC_MAX].istate = 0.51977[1], 0.48023000000000005[0]
[NCOA3].istate = 0.70827[1], 0.29173000000000004[0]
[NCOR1].istate = 0.58176[1], 0.41823999999999995[0]
[NCOR2].istate = 0.644[1], 0.356[0]
[NF_kB].istate = 0.42152[1], 0.57848[0]
[NF1].istate = 0.33249[1], 0.66751[0]
[NKX3_1].istate = 0.19286[1], 0.80714[0]
[p14ARF].istate = 0.54499[1], 0.45501[0]
[p15].istate = 0.52362[1], 0.47638[0]
[p21].istate = 0.48458[1], 0.51542[0]
[p38].istate = 0.50464[1], 0.49536[0]
[p53].istate = 0.76472[1], 0.23528000000000004[0]
[p70S6kab].istate = 0.56254[1], 0.43745999999999996[0]
[p90RSK].istate = 0.4705[1], 0.5295000000000001[0]
[PDK1].istate = 0.44016[1], 0.55984[0]
[PHDs].istate = 0.49986[1], 0.50014[0]
[PI3K].istate = 0.49428[1], 0.50572[0]
[PIP3].istate = 0.58323[1], 0.41677[0]
[PKC].istate = 0.54713[1], 0.45287[0]
[PTCH1].istate = 0.79711[1], 0.20289000000000001[0]
[PTEN].istate = 0.57963[1], 0.42037[0]
[RAF].istate = 0.56868[1], 0.43132000000000004[0]
[RAGS].istate = 0.40156[1], 0.5984400000000001[0]
[RAS].istate = 0.51794[1], 0.48206000000000004[0]
[RB1].istate = 0.38853[1], 0.61147[0]
[Rheb].istate = 0.17934[1], 0.82066[0]
[ROS].istate = 0.46294[1], 0.53706[0]
[RTK].istate = 0.50048[1], 0.49951999999999996[0]
[RUNX2].istate = 0.5369[1], 0.46309999999999996[0]
[SHH].istate = 0.40273[1], 0.59727[0]
[Slug].istate = 0.44715[1], 0.5528500000000001[0]
[SMAD].istate = 0.5038[1], 0.4962[0]
[SMO].istate = 0.61891[1], 0.38109000000000004[0]
[Snail].istate = 0.36701[1], 0.6329899999999999[0]
[SPOP].istate = 0.77629[1], 0.22370999999999996[0]
[TAK1].istate = 0.5273[1], 0.4727[0]
[TCF].istate = 0.46991[1], 0.53009[0]
[TERT].istate = 0.3293[1], 0.6707000000000001[0]
[TGFb].istate = 0.42035[1], 0.57965[0]
[TGFBR].istate = 0.4848[1], 0.5152[0]
[TNFalpha].istate = 0.43069[1], 0.56931[0]
[TSC1_2].istate = 0.70108[1], 0.29891999999999996[0]
[TWIST1].istate = 0.44482[1], 0.55518[0]
[VEGF].istate = 0.52289[1], 0.47711000000000003[0]
[VHL].istate = 0.72365[1], 0.27635[0]
[WNT].istate = 0.55236[1], 0.44764000000000004[0]
[YWHAZ].istate = 0.69303[1], 0.30696999999999997[0]
[BRCA2].istate=0[1], 1[0]
