# Supplementary material for: Patient-specific Boolean models of signalling networks guide personalised treatments
Source: eLife. 2022 Feb 15;11:e72626. doi: 10.7554/eLife.72626 (PMC9018074; doi:10.7554/eLife.72626)
Supplement: Supplementary file 3. [file elife-72626-supp3.zip › SuppFile 3 TCGA model files/TCGA_mutCNA_RNA_models/PC_20191219_TCGA_mutCNA_RNA_180.cfg]

$u_Acidosis = 1
$d_Acidosis = 1
$u_AKT=0.53513
$d_AKT=1.8687
$u_AMP_ATP=2.39278
$d_AMP_ATP=0.41792
$u_AMPK=0.4894
$d_AMPK=2.04332
$u_Androgen = 1
$d_Androgen = 1
$u_Angiogenesis = 1
$d_Angiogenesis = 1
$u_Apoptosis = 1
$d_Apoptosis = 1
$u_AR=0.14202
$d_AR=7.04126
$u_AR_ERG = 1
$d_AR_ERG = 1
$u_ATM=0
$d_ATM=10.80847
$u_ATR=0.34726
$d_ATR=2.87969
$u_AXIN1=1.53826
$d_AXIN1=0.65009
$u_BAD=1.44985
$d_BAD=0.68973
$u_Bak=1.31871
$d_Bak=0.75832
$u_BAX=3.11019
$d_BAX=0.32152
$u_BCL2=3.0144
$d_BCL2=0.33174
$u_Bcl_XL=1.42878
$d_Bcl_XL=0.6999
$u_beta_catenin=1.63632
$d_beta_catenin=0.61113
$u_BIRC5=0.66204
$d_BIRC5=1.51048
$u_BMP2 = 1
$d_BMP2 = 1
$u_BRCA1=0.38326
$d_BRCA1=2.60919
$u_BRCA2=0
$d_BRCA2=2.12125
$u_Carcinogen = 1
$d_Carcinogen = 1
$u_Caspase3 = 1
$d_Caspase3 = 1
$u_Caspase8=1.81592
$d_Caspase8=0.55069
$u_Caspase9=0.61609
$d_Caspase9=1.62314
$u_CDH2=4.12131
$d_CDH2=0.24264
$u_cFLAR=0.63773
$d_cFLAR=1.56806
$u_CHK1_2=4.18309
$d_CHK1_2=0.23906
$u_COX4I2=3.69488
$d_COX4I2=0.27064
$u_CyclinB=0.41836
$d_CyclinB=2.39029
$u_CyclinD=4.1985
$d_CyclinD=0.23818
$u_CytoC=0.39596
$d_CytoC=2.52551
$u_APAF1=0.07073
$d_APAF1=14.13827
$u_DAXX=15.03495
$d_DAXX=0.06651
$u_DNA_Damage = 1
$d_DNA_Damage = 1
$u_DNA_Repair = 1
$d_DNA_Repair = 1
$u_Dsh=4.44099
$d_Dsh=0.22518
$u_E2F1=1.02275
$d_E2F1=0.97776
$u_E_cadherin=2.71569
$d_E_cadherin=0.36823
$u_eEF2=1.84666
$d_eEF2=0.54152
$u_eEF2K=0.78836
$d_eEF2K=1.26846
$u_EMT = 1
$d_EMT = 1
$u_EP300=0.26831
$d_EP300=3.72703
$u_ERG=99.99963
$d_ERG=0.01
$u_ERK=0.78756
$d_ERK=1.26974
$u_ETS1=4.02516
$d_ETS1=0.24844
$u_ETV1=0.66083
$d_ETV1=1.51325
$u_EZH2=0.86519
$d_EZH2=1.15582
$u_FADD=7.65611
$d_FADD=0.13061
$u_FOS=0.36395
$d_FOS=2.74763
$u_JUN=0.17647
$d_JUN=5.66669
$u_FOXA1=1.65235
$d_FOXA1=0.6052
$u_FOXO=0
$d_FOXO=0.26927
$u_EGF=0.98059
$d_EGF=1.01979
$u_EGFR=0.48578
$d_EGFR=2.05855
$u_FGF=0.1425
$d_FGF=7.01754
$u_FGFR3=0.80154
$d_FGFR3=1.2476
$u_FRS2=0.10747
$d_FRS2=9.30492
$u_GADD45=0.23645
$d_GADD45=4.22922
$u_GLI=4.23903
$d_GLI=0.2359
$u_GLUT1=0.88335
$d_GLUT1=1.13205
$u_Glycolysis = 1
$d_Glycolysis = 1
$u_GSH=3.11504
$d_GSH=0.32102
$u_GSK3=1.13799
$d_GSK3=0.87874
$u_HIF1=0.36844
$d_HIF1=2.71415
$u_HSPs=0.52601
$d_HSPs=1.9011
$u_Hypermethylation = 1
$d_Hypermethylation = 1
$u_Hypoxia = 1
$d_Hypoxia = 1
$u_IDH1=0.50063
$d_IDH1=1.99748
$u_Invasion = 1
$d_Invasion = 1
$u_IKK=1.01805
$d_IKK=0.98227
$u_JNK=1.89998
$d_JNK=0.52632
$u_Lactic_acid=3.27156
$d_Lactic_acid=0.30566
$u_LDHA=3.27156
$d_LDHA=0.30566
$u_MAP3K1_3=0.25755
$d_MAP3K1_3=3.88274
$u_MDM2=0.21561
$d_MDM2=4.638
$u_MED12=1.07183
$d_MED12=0.93298
$u_MEK1_2=2.75718
$d_MEK1_2=0.36269
$u_Metastasis = 1
$d_Metastasis = 1
$u_Migration = 1
$d_Migration = 1
$u_mTORC1=0.55585
$d_mTORC1=1.79905
$u_mTORC2=0.6635
$d_mTORC2=1.50716
$u_MXI1=0.7512
$d_MXI1=1.3312
$u_MYC=0.12922
$d_MYC=7.73874
$u_MYC_MAX=0.48784
$d_MYC_MAX=2.04985
$u_NCOA3=0.28252
$d_NCOA3=3.53957
$u_NCOR1=0.3113
$d_NCOR1=3.21234
$u_NCOR2=0.8277
$d_NCOR2=1.20817
$u_NF1=0
$d_NF1=12.85678
$u_NF_kB=1.59704
$d_NF_kB=0.62616
$u_NKX3_1=0.61535
$d_NKX3_1=1.62509
$u_Nutrients = 1
$d_Nutrients = 1
$u_p14ARF=2.32504
$d_p14ARF=0.4301
$u_p15=1.82329
$d_p15=0.54846
$u_p21=0.2678
$d_p21=3.73413
$u_p38=0.11105
$d_p38=9.00495
$u_p53=8.62162
$d_p53=0.11599
$u_p70S6kab=0.83364
$d_p70S6kab=1.19956
$u_p90RSK=1.05683
$d_p90RSK=0.94623
$u_PDK1=0.23612
$d_PDK1=4.23513
$u_PHDs=1.03226
$d_PHDs=0.96875
$u_PI3K=0.56442
$d_PI3K=1.77173
$u_PIP3=0.16865
$d_PIP3=5.92944
$u_PKC=0.87283
$d_PKC=1.1457
$u_Proliferation = 1
$d_Proliferation = 1
$u_PTCH1=1.26711
$d_PTCH1=0.7892
$u_PTEN=0.49116
$d_PTEN=2.036
$u_Quiescence = 1
$d_Quiescence = 1
$u_RAF=0.20745
$d_RAF=4.82044
$u_RAGS=0
$d_RAGS=16.90617
$u_RAS=0.74169
$d_RAS=1.34827
$u_RB1=1.2477
$d_RB1=0.80147
$u_Rheb=0.37681
$d_Rheb=2.65386
$u_ROS=0.977
$d_ROS=1.02354
$u_RTK=0
$d_RTK=0.71515
$u_RUNX2=1.77481
$d_RUNX2=0.56344
$u_SHH=27.18791
$d_SHH=0.03678
$u_Slug=14.90725
$d_Slug=0.06708
$u_SMAD=0.68773
$d_SMAD=1.45406
$u_SMO=4.90408
$d_SMO=0.20391
$u_Snail=4.52649
$d_Snail=0.22092
$u_SPOP=1.00494
$d_SPOP=0.99508
$u_TAK1=1.05075
$d_TAK1=0.9517
$u_TCF=2.09757
$d_TCF=0.47674
$u_TERT=0.11133
$d_TERT=8.9823
$u_TGFb=1.51758
$d_TGFb=0.65894
$u_TGFBR=1.28298
$d_TGFBR=0.77944
$u_fused_event=0
$d_fused_event = 1
$u_TNFalpha=2.50294
$d_TNFalpha=0.39953
$u_TSC1_2=1.57365
$d_TSC1_2=0.63547
$u_TWIST1=2.22886
$d_TWIST1=0.44866
$u_VEGF=1.88875
$d_VEGF=0.52945
$u_VHL=0.55771
$d_VHL=1.79305
$u_WNT=1.72146
$d_WNT=0.5809
$u_YWHAZ=0.22884
$d_YWHAZ=4.36987
$u_ZBTB17=5.09546
$d_ZBTB17=0.19625
discrete_time = 0
use_physrandgen = FALSE
seed_pseudorandom = 100
// sample_count = 500000
sample_count = 5000
max_time = 50
//time_tick = 0.01
time_tick = 0.1
thread_count = 1
statdist_traj_count = 100
statdist_cluster_threshold = 0.9
display_traj = 0
statdist_similarity_cache_max_size = 20000
//artificial nodes istate should be null
AR_ERG.istate=0	Acidosis.is_internal = TRUE
AKT.is_internal = TRUE
AMPK.is_internal = TRUE
AMP_ATP.is_internal = TRUE
Androgen.is_internal = TRUE
Angiogenesis.is_internal = TRUE
APAF1.is_internal = TRUE
Apoptosis.is_internal = FALSE
AR.is_internal = TRUE
AR_ERG.is_internal = TRUE
ATM.is_internal = TRUE
ATR.is_internal = TRUE
AXIN1.is_internal = TRUE
BAD.is_internal = TRUE
Bak.is_internal = TRUE
BAX.is_internal = TRUE
BCL2.is_internal = TRUE
Bcl_XL.is_internal = TRUE
beta_catenin.is_internal = TRUE
BIRC5.is_internal = TRUE
BMP2.is_internal = TRUE
BRCA1.is_internal = TRUE
BRCA2.is_internal = TRUE
Carcinogen.is_internal = TRUE
Caspase3.is_internal = TRUE
Caspase8.is_internal = TRUE
Caspase9.is_internal = TRUE
CDH2.is_internal = TRUE
cFLAR.is_internal = TRUE
CHK1_2.is_internal = TRUE
COX4I2.is_internal = TRUE
CyclinB.is_internal = TRUE
CyclinD.is_internal = TRUE
CytoC.is_internal = TRUE
DAXX.is_internal = TRUE
DNA_Damage.is_internal = TRUE
DNA_Repair.is_internal = TRUE
Dsh.is_internal = TRUE
E2F1.is_internal = TRUE
eEF2.is_internal = TRUE
eEF2K.is_internal = TRUE
EGF.is_internal = TRUE
EGFR.is_internal = TRUE
EMT.is_internal = TRUE
EP300.is_internal = TRUE
ERG.is_internal = TRUE
ERK.is_internal = TRUE
ETS1.is_internal = TRUE
ETV1.is_internal = TRUE
EZH2.is_internal = TRUE
E_cadherin.is_internal = TRUE
FADD.is_internal = TRUE
FGF.is_internal = TRUE
FGFR3.is_internal = TRUE
FOS.is_internal = TRUE
FOXA1.is_internal = TRUE
FOXO.is_internal = TRUE
FRS2.is_internal = TRUE
fused_event.is_internal = TRUE
GADD45.is_internal = TRUE
GLI.is_internal = TRUE
GLUT1.is_internal = TRUE
Glycolysis.is_internal = TRUE
GSH.is_internal = TRUE
GSK3.is_internal = TRUE
HIF1.is_internal = TRUE
HSPs.is_internal = TRUE
Hypermethylation.is_internal = TRUE
Hypoxia.is_internal = TRUE
IDH1.is_internal = TRUE
IKK.is_internal = TRUE
Invasion.is_internal = TRUE
JNK.is_internal = TRUE
JUN.is_internal = TRUE
Lactic_acid.is_internal = TRUE
LDHA.is_internal = TRUE
MAP3K1_3.is_internal = TRUE
MDM2.is_internal = TRUE
MED12.is_internal = TRUE
MEK1_2.is_internal = TRUE
Metastasis.is_internal = TRUE
Migration.is_internal = TRUE
mTORC1.is_internal = TRUE
mTORC2.is_internal = TRUE
MXI1.is_internal = TRUE
MYC.is_internal = TRUE
MYC_MAX.is_internal = TRUE
NCOA3.is_internal = TRUE
NCOR1.is_internal = TRUE
NCOR2.is_internal = TRUE
NF1.is_internal = TRUE
NF_kB.is_internal = TRUE
NKX3_1.is_internal = TRUE
Nutrients.is_internal = TRUE
p14ARF.is_internal = TRUE
p15.is_internal = TRUE
p21.is_internal = TRUE
p38.is_internal = TRUE
p53.is_internal = TRUE
p70S6kab.is_internal = TRUE
p90RSK.is_internal = TRUE
PDK1.is_internal = TRUE
PHDs.is_internal = TRUE
PI3K.is_internal = TRUE
PIP3.is_internal = TRUE
PKC.is_internal = TRUE
Proliferation.is_internal = FALSE
PTCH1.is_internal = TRUE
PTEN.is_internal = TRUE
Quiescence.is_internal = FALSE
RAF.is_internal = TRUE
RAGS.is_internal = TRUE
RAS.is_internal = TRUE
RB1.is_internal = TRUE
Rheb.is_internal = TRUE
ROS.is_internal = TRUE
RTK.is_internal = TRUE
RUNX2.is_internal = TRUE
SHH.is_internal = TRUE
Slug.is_internal = TRUE
SMAD.is_internal = TRUE
SMO.is_internal = TRUE
Snail.is_internal = TRUE
SPOP.is_internal = TRUE
TAK1.is_internal = TRUE
TCF.is_internal = TRUE
TERT.is_internal = TRUE
TGFb.is_internal = TRUE
TGFBR.is_internal = TRUE
TNFalpha.is_internal = TRUE
TSC1_2.is_internal = TRUE
TWIST1.is_internal = TRUE
VEGF.is_internal = TRUE
VHL.is_internal = TRUE
WNT.is_internal = TRUE
YWHAZ.is_internal = TRUE
ZBTB17.is_internal = TRUE
[Acidosis].istate = 0.5[1], 0.5[0]
[Androgen].istate = 0.5[1], 0.5[0]
[Carcinogen].istate = 0.5[1], 0.5[0]
[Hypoxia].istate = 0.5[1], 0.5[0]
[Nutrients].istate = 0.5[1], 0.5[0]
[AKT].istate = 0.43211[1], 0.56789[0]
[AMP_ATP].istate = 0.59473[1], 0.40527[0]
[AMPK].istate = 0.42242[1], 0.57758[0]
[APAF1].istate = 0.21241[1], 0.78759[0]
[AR].istate = 0.28808[1], 0.71192[0]
[ATR].istate = 0.38516[1], 0.61484[0]
[AXIN1].istate = 0.54676[1], 0.45324[0]
[BAD].istate = 0.54033[1], 0.45967[0]
[Bak].istate = 0.53004[1], 0.46996000000000004[0]
[BAX].istate = 0.6232[1], 0.3768[0]
[Bcl_XL].istate = 0.53874[1], 0.46126[0]
[BCL2].istate = 0.6198[1], 0.3802[0]
[beta_catenin].istate = 0.55347[1], 0.44653[0]
[BIRC5].istate = 0.45522[1], 0.54478[0]
[BRCA1].istate = 0.39587[1], 0.6041300000000001[0]
[Caspase8].istate = 0.56477[1], 0.43523[0]
[Caspase9].istate = 0.44741[1], 0.55259[0]
[CDH2].istate = 0.65376[1], 0.34624[0]
[cFLAR].istate = 0.45116[1], 0.54884[0]
[CHK1_2].istate = 0.65537[1], 0.34463[0]
[COX4I2].istate = 0.6419[1], 0.3581[0]
[CyclinB].istate = 0.40539[1], 0.5946100000000001[0]
[CyclinD].istate = 0.65577[1], 0.34423000000000004[0]
[CytoC].istate = 0.39941[1], 0.60059[0]
[DAXX].istate = 0.79428[1], 0.20572000000000001[0]
[Dsh].istate = 0.66187[1], 0.33813000000000004[0]
[E_cadherin].istate = 0.60847[1], 0.39153000000000004[0]
[E2F1].istate = 0.50244[1], 0.49756[0]
[eEF2].istate = 0.5666[1], 0.4334[0]
[eEF2K].istate = 0.47418[1], 0.52582[0]
[EGF].istate = 0.49787[1], 0.50213[0]
[EGFR].istate = 0.42161[1], 0.57839[0]
[EP300].istate = 0.35716[1], 0.6428400000000001[0]
[ERG].istate = 1.0[1], 0.0[0]
[ERK].istate = 0.47407[1], 0.52593[0]
[ETS1].istate = 0.6512[1], 0.3488[0]
[ETV1].istate = 0.45502[1], 0.54498[0]
[EZH2].istate = 0.48428[1], 0.51572[0]
[FADD].istate = 0.721[1], 0.279[0]
[FGF].istate = 0.28845[1], 0.71155[0]
[FGFR3].istate = 0.47598[1], 0.5240199999999999[0]
[FOS].istate = 0.39026[1], 0.60974[0]
[FOXA1].istate = 0.55453[1], 0.44547000000000003[0]
[FRS2].istate = 0.25783[1], 0.74217[0]
[GADD45].istate = 0.34344[1], 0.65656[0]
[GLI].istate = 0.65682[1], 0.34318000000000004[0]
[GLUT1].istate = 0.48653[1], 0.51347[0]
[GSH].istate = 0.62337[1], 0.37663[0]
[GSK3].istate = 0.51403[1], 0.48597[0]
[HIF1].istate = 0.39159[1], 0.60841[0]
[HSPs].istate = 0.43025[1], 0.56975[0]
[IDH1].istate = 0.42488[1], 0.5751200000000001[0]
[IKK].istate = 0.50194[1], 0.49805999999999995[0]
[JNK].istate = 0.56969[1], 0.43030999999999997[0]
[JUN].istate = 0.31167[1], 0.68833[0]
[Lactic_acid].istate = 0.62869[1], 0.37131000000000003[0]
[LDHA].istate = 0.62869[1], 0.37131000000000003[0]
[MAP3K1_3].istate = 0.35272[1], 0.6472800000000001[0]
[MDM2].istate = 0.33342[1], 0.66658[0]
[MED12].istate = 0.50753[1], 0.49246999999999996[0]
[MEK1_2].istate = 0.61012[1], 0.38988[0]
[ZBTB17].istate = 0.6768[1], 0.32320000000000004[0]
[mTORC1].istate = 0.43624[1], 0.56376[0]
[mTORC2].istate = 0.45546[1], 0.54454[0]
[MXI1].istate = 0.46894[1], 0.53106[0]
[MYC].istate = 0.27783[1], 0.72217[0]
[MYC_MAX].istate = 0.42207[1], 0.57793[0]
[NCOA3].istate = 0.36276[1], 0.63724[0]
[NCOR1].istate = 0.37329[1], 0.62671[0]
[NCOR2].istate = 0.47947[1], 0.5205299999999999[0]
[NF_kB].istate = 0.55083[1], 0.44916999999999996[0]
[NKX3_1].istate = 0.44728[1], 0.55272[0]
[p14ARF].istate = 0.59161[1], 0.40839000000000003[0]
[p15].istate = 0.56521[1], 0.43479[0]
[p21].istate = 0.35695[1], 0.64305[0]
[p38].istate = 0.26138[1], 0.73862[0]
[p53].istate = 0.7339[1], 0.2661[0]
[p70S6kab].istate = 0.48024[1], 0.51976[0]
[p90RSK].istate = 0.506[1], 0.494[0]
[PDK1].istate = 0.34329[1], 0.65671[0]
[PHDs].istate = 0.50345[1], 0.49655000000000005[0]
[PI3K].istate = 0.4379[1], 0.5621[0]
[PIP3].istate = 0.30675[1], 0.6932499999999999[0]
[PKC].istate = 0.48523[1], 0.51477[0]
[PTCH1].istate = 0.5257[1], 0.47430000000000005[0]
[PTEN].istate = 0.42281[1], 0.57719[0]
[RAF].istate = 0.32923[1], 0.67077[0]
[RAS].istate = 0.46756[1], 0.53244[0]
[RB1].istate = 0.52403[1], 0.47597[0]
[Rheb].istate = 0.39403[1], 0.60597[0]
[ROS].istate = 0.49747[1], 0.5025299999999999[0]
[RUNX2].istate = 0.56229[1], 0.43771000000000004[0]
[SHH].istate = 0.85859[1], 0.14141000000000004[0]
[Slug].istate = 0.79335[1], 0.20665[0]
[SMAD].istate = 0.45935[1], 0.5406500000000001[0]
[SMO].istate = 0.67264[1], 0.32736[0]
[Snail].istate = 0.66394[1], 0.33606[0]
[SPOP].istate = 0.50054[1], 0.49946[0]
[TAK1].istate = 0.50537[1], 0.49463[0]
[TCF].istate = 0.58043[1], 0.41957[0]
[TERT].istate = 0.26165[1], 0.7383500000000001[0]
[TGFb].istate = 0.54529[1], 0.45470999999999995[0]
[TGFBR].istate = 0.52705[1], 0.47295[0]
[TNFalpha].istate = 0.59961[1], 0.40039[0]
[TSC1_2].istate = 0.54923[1], 0.45077[0]
[TWIST1].istate = 0.58702[1], 0.41298[0]
[VEGF].istate = 0.56904[1], 0.43096[0]
[VHL].istate = 0.4366[1], 0.5634[0]
[WNT].istate = 0.55897[1], 0.44103000000000003[0]
[YWHAZ].istate = 0.33988[1], 0.66012[0]
[ATM].istate=0[1], 1[0]
[BRCA2].istate=0[1], 1[0]
[FOXO].istate=0[1], 1[0]
[fused_event].istate=0[1], 1[0]
[NF1].istate=0[1], 1[0]
[RAGS].istate=0[1], 1[0]
[RTK].istate=0[1], 1[0]
