# Supplementary material for: Patient-specific Boolean models of signalling networks guide personalised treatments
Source: eLife. 2022 Feb 15;11:e72626. doi: 10.7554/eLife.72626 (PMC9018074; doi:10.7554/eLife.72626)
Supplement: Supplementary file 3. [file elife-72626-supp3.zip › SuppFile 3 TCGA model files/TCGA_mutCNA_RNA_models/PC_20191219_TCGA_mutCNA_RNA_181.cfg]

$u_Acidosis = 1
$d_Acidosis = 1
$u_AKT=0.75419
$d_AKT=1.32593
$u_AMP_ATP=1.96501
$d_AMP_ATP=0.5089
$u_AMPK=1.47296
$d_AMPK=0.67891
$u_Androgen = 1
$d_Androgen = 1
$u_Angiogenesis = 1
$d_Angiogenesis = 1
$u_Apoptosis = 1
$d_Apoptosis = 1
$u_AR=28.9423
$d_AR=0.03455
$u_AR_ERG = 1
$d_AR_ERG = 1
$u_ATM=51.50124
$d_ATM=0.01942
$u_ATR=15.70615
$d_ATR=0.06367
$u_AXIN1=27.44383
$d_AXIN1=0.03644
$u_BAD=0.03092
$d_BAD=32.34153
$u_Bak=12.40012
$d_Bak=0.08064
$u_BAX=0.02059
$d_BAX=48.56727
$u_BCL2=7.32272
$d_BCL2=0.13656
$u_Bcl_XL=0.01286
$d_Bcl_XL=77.7605
$u_beta_catenin=16.40107
$d_beta_catenin=0.06097
$u_BIRC5=35.81177
$d_BIRC5=0.02792
$u_BMP2 = 1
$d_BMP2 = 1
$u_BRCA1=79.32749
$d_BRCA1=0.01261
$u_BRCA2=86.20278
$d_BRCA2=0.0116
$u_Carcinogen = 1
$d_Carcinogen = 1
$u_Caspase3 = 1
$d_Caspase3 = 1
$u_Caspase8=59.69526
$d_Caspase8=0.01675
$u_Caspase9=0.04942
$d_Caspase9=20.23472
$u_CDH2=1.27775
$d_CDH2=0.78263
$u_cFLAR=60.09087
$d_cFLAR=0.01664
$u_CHK1_2=60.39846
$d_CHK1_2=0.01656
$u_COX4I2=0.39844
$d_COX4I2=2.50979
$u_CyclinB=0
$d_CyclinB=0.07137
$u_CyclinD=4.54262
$d_CyclinD=0.22014
$u_CytoC=10.43793
$d_CytoC=0.0958
$u_APAF1=57.97738
$d_APAF1=0.01725
$u_DAXX=18.9573
$d_DAXX=0.05275
$u_DNA_Damage = 1
$d_DNA_Damage = 1
$u_DNA_Repair = 1
$d_DNA_Repair = 1
$u_Dsh=0.40112
$d_Dsh=2.49302
$u_E2F1=66.07775
$d_E2F1=0.01513
$u_E_cadherin=0
$d_E_cadherin=49.8008
$u_eEF2=0.09987
$d_eEF2=10.01302
$u_eEF2K=0.37664
$d_eEF2K=2.65506
$u_EMT = 1
$d_EMT = 1
$u_EP300=35.10718
$d_EP300=0.02848
$u_ERG=0.01
$d_ERG=100.0
$u_ERK=2.06265
$d_ERK=0.48481
$u_ETS1=63.53081
$d_ETS1=0.01574
$u_ETV1=0.66856
$d_ETV1=1.49575
$u_EZH2=77.58074
$d_EZH2=0.01289
$u_FADD=0.51527
$d_FADD=1.94073
$u_FOS=0.23402
$d_FOS=4.27314
$u_JUN=0.03234
$d_JUN=30.92146
$u_FOXA1=3.90049
$d_FOXA1=0.25638
$u_FOXO=8.08132
$d_FOXO=0.12374
$u_EGF=0.02872
$d_EGF=34.81894
$u_EGFR=26.06968
$d_EGFR=0.03836
$u_FGF=0.33232
$d_FGF=3.00915
$u_FGFR3=0.11462
$d_FGFR3=8.72448
$u_FRS2=62.6533
$d_FRS2=0.01596
$u_GADD45=0.07207
$d_GADD45=13.8754
$u_GLI=0.853
$d_GLI=1.17233
$u_GLUT1=3.90185
$d_GLUT1=0.25629
$u_Glycolysis = 1
$d_Glycolysis = 1
$u_GSH=0.02354
$d_GSH=42.48088
$u_GSK3=0.57043
$d_GSK3=1.75306
$u_HIF1=10.98876
$d_HIF1=0.091
$u_HSPs=0.21208
$d_HSPs=4.7152
$u_Hypermethylation = 1
$d_Hypermethylation = 1
$u_Hypoxia = 1
$d_Hypoxia = 1
$u_IDH1=0.13625
$d_IDH1=7.33945
$u_Invasion = 1
$d_Invasion = 1
$u_IKK=17.44765
$d_IKK=0.05731
$u_JNK=0.75224
$d_JNK=1.32936
$u_Lactic_acid=25.88877
$d_Lactic_acid=0.03863
$u_LDHA=25.88877
$d_LDHA=0.03863
$u_MAP3K1_3=0
$d_MAP3K1_3=0.08298
$u_MDM2=0.53983
$d_MDM2=1.85244
$u_MED12=31.65296
$d_MED12=0.03159
$u_MEK1_2=0.11792
$d_MEK1_2=8.48033
$u_Metastasis = 1
$d_Metastasis = 1
$u_Migration = 1
$d_Migration = 1
$u_mTORC1=0.382
$d_mTORC1=2.6178
$u_mTORC2=0.63355
$d_mTORC2=1.57841
$u_MXI1=30.67321
$d_MXI1=0.0326
$u_MYC=36.59671
$d_MYC=0.02732
$u_MYC_MAX=3.08276
$d_MYC_MAX=0.32438
$u_NCOA3=40.19942
$d_NCOA3=0.02488
$u_NCOR1=78.47774
$d_NCOR1=0.01274
$u_NCOR2=0.08542
$d_NCOR2=11.70686
$u_NF1=66.78952
$d_NF1=0.01497
$u_NF_kB=2.11802
$d_NF_kB=0.47214
$u_NKX3_1=0
$d_NKX3_1=15.53277
$u_Nutrients = 1
$d_Nutrients = 1
$u_p14ARF=0.06661
$d_p14ARF=15.01276
$u_p15=0.71517
$d_p15=1.39827
$u_p21=0.08374
$d_p21=11.94172
$u_p38=70.15808
$d_p38=0.01425
$u_p53=0.01237
$d_p53=80.84074
$u_p70S6kab=4.4936
$d_p70S6kab=0.22254
$u_p90RSK=0.88956
$d_p90RSK=1.12415
$u_PDK1=77.29503
$d_PDK1=0.01294
$u_PHDs=0.64523
$d_PHDs=1.54983
$u_PI3K=0
$d_PI3K=0.14599
$u_PIP3=60.56028
$d_PIP3=0.01651
$u_PKC=2.05869
$d_PKC=0.48575
$u_Proliferation = 1
$d_Proliferation = 1
$u_PTCH1=22.17238
$d_PTCH1=0.0451
$u_PTEN=11.21335
$d_PTEN=0.08918
$u_Quiescence = 1
$d_Quiescence = 1
$u_RAF=4.21528
$d_RAF=0.23723
$u_RAGS=0.10902
$d_RAGS=9.17263
$u_RAS=7.76425
$d_RAS=0.1288
$u_RB1=8.79486
$d_RB1=0.1137
$u_Rheb=19.10664
$d_Rheb=0.05234
$u_ROS=0.64472
$d_ROS=1.55106
$u_RTK=1.24005
$d_RTK=0.80642
$u_RUNX2=0.56557
$d_RUNX2=1.76813
$u_SHH=0.05382
$d_SHH=18.58045
$u_Slug=0.12726
$d_Slug=7.85793
$u_SMAD=1.08131
$d_SMAD=0.9248
$u_SMO=1.10872
$d_SMO=0.90194
$u_Snail=36.36685
$d_Snail=0.0275
$u_SPOP=0.01389
$d_SPOP=71.99424
$u_TAK1=11.6011
$d_TAK1=0.0862
$u_TCF=10.988
$d_TCF=0.09101
$u_TERT=1.6563
$d_TERT=0.60376
$u_TGFb=0.58152
$d_TGFb=1.71963
$u_TGFBR=8.73436
$d_TGFBR=0.11449
$u_fused_event = 1
$d_fused_event = 1
$u_TNFalpha=0
$d_TNFalpha=0.4189
$u_TSC1_2=12.68105
$d_TSC1_2=0.07886
$u_TWIST1=4.5992
$d_TWIST1=0.21743
$u_VEGF=0.60566
$d_VEGF=1.65109
$u_VHL=39.64218
$d_VHL=0.02523
$u_WNT=0.83487
$d_WNT=1.19779
$u_YWHAZ=91.48541
$d_YWHAZ=0.01093
$u_ZBTB17=0.02855
$d_ZBTB17=35.02627
discrete_time = 0
use_physrandgen = FALSE
seed_pseudorandom = 100
// sample_count = 500000
sample_count = 5000
max_time = 50
//time_tick = 0.01
time_tick = 0.1
thread_count = 1
statdist_traj_count = 100
statdist_cluster_threshold = 0.9
display_traj = 0
statdist_similarity_cache_max_size = 20000
//artificial nodes istate should be null
fused_event.istate=0
AR_ERG.istate=0	Acidosis.is_internal = TRUE
AKT.is_internal = TRUE
AMPK.is_internal = TRUE
AMP_ATP.is_internal = TRUE
Androgen.is_internal = TRUE
Angiogenesis.is_internal = TRUE
APAF1.is_internal = TRUE
Apoptosis.is_internal = FALSE
AR.is_internal = TRUE
AR_ERG.is_internal = TRUE
ATM.is_internal = TRUE
ATR.is_internal = TRUE
AXIN1.is_internal = TRUE
BAD.is_internal = TRUE
Bak.is_internal = TRUE
BAX.is_internal = TRUE
BCL2.is_internal = TRUE
Bcl_XL.is_internal = TRUE
beta_catenin.is_internal = TRUE
BIRC5.is_internal = TRUE
BMP2.is_internal = TRUE
BRCA1.is_internal = TRUE
BRCA2.is_internal = TRUE
Carcinogen.is_internal = TRUE
Caspase3.is_internal = TRUE
Caspase8.is_internal = TRUE
Caspase9.is_internal = TRUE
CDH2.is_internal = TRUE
cFLAR.is_internal = TRUE
CHK1_2.is_internal = TRUE
COX4I2.is_internal = TRUE
CyclinB.is_internal = TRUE
CyclinD.is_internal = TRUE
CytoC.is_internal = TRUE
DAXX.is_internal = TRUE
DNA_Damage.is_internal = TRUE
DNA_Repair.is_internal = TRUE
Dsh.is_internal = TRUE
E2F1.is_internal = TRUE
eEF2.is_internal = TRUE
eEF2K.is_internal = TRUE
EGF.is_internal = TRUE
EGFR.is_internal = TRUE
EMT.is_internal = TRUE
EP300.is_internal = TRUE
ERG.is_internal = TRUE
ERK.is_internal = TRUE
ETS1.is_internal = TRUE
ETV1.is_internal = TRUE
EZH2.is_internal = TRUE
E_cadherin.is_internal = TRUE
FADD.is_internal = TRUE
FGF.is_internal = TRUE
FGFR3.is_internal = TRUE
FOS.is_internal = TRUE
FOXA1.is_internal = TRUE
FOXO.is_internal = TRUE
FRS2.is_internal = TRUE
fused_event.is_internal = TRUE
GADD45.is_internal = TRUE
GLI.is_internal = TRUE
GLUT1.is_internal = TRUE
Glycolysis.is_internal = TRUE
GSH.is_internal = TRUE
GSK3.is_internal = TRUE
HIF1.is_internal = TRUE
HSPs.is_internal = TRUE
Hypermethylation.is_internal = TRUE
Hypoxia.is_internal = TRUE
IDH1.is_internal = TRUE
IKK.is_internal = TRUE
Invasion.is_internal = TRUE
JNK.is_internal = TRUE
JUN.is_internal = TRUE
Lactic_acid.is_internal = TRUE
LDHA.is_internal = TRUE
MAP3K1_3.is_internal = TRUE
MDM2.is_internal = TRUE
MED12.is_internal = TRUE
MEK1_2.is_internal = TRUE
Metastasis.is_internal = TRUE
Migration.is_internal = TRUE
mTORC1.is_internal = TRUE
mTORC2.is_internal = TRUE
MXI1.is_internal = TRUE
MYC.is_internal = TRUE
MYC_MAX.is_internal = TRUE
NCOA3.is_internal = TRUE
NCOR1.is_internal = TRUE
NCOR2.is_internal = TRUE
NF1.is_internal = TRUE
NF_kB.is_internal = TRUE
NKX3_1.is_internal = TRUE
Nutrients.is_internal = TRUE
p14ARF.is_internal = TRUE
p15.is_internal = TRUE
p21.is_internal = TRUE
p38.is_internal = TRUE
p53.is_internal = TRUE
p70S6kab.is_internal = TRUE
p90RSK.is_internal = TRUE
PDK1.is_internal = TRUE
PHDs.is_internal = TRUE
PI3K.is_internal = TRUE
PIP3.is_internal = TRUE
PKC.is_internal = TRUE
Proliferation.is_internal = FALSE
PTCH1.is_internal = TRUE
PTEN.is_internal = TRUE
Quiescence.is_internal = FALSE
RAF.is_internal = TRUE
RAGS.is_internal = TRUE
RAS.is_internal = TRUE
RB1.is_internal = TRUE
Rheb.is_internal = TRUE
ROS.is_internal = TRUE
RTK.is_internal = TRUE
RUNX2.is_internal = TRUE
SHH.is_internal = TRUE
Slug.is_internal = TRUE
SMAD.is_internal = TRUE
SMO.is_internal = TRUE
Snail.is_internal = TRUE
SPOP.is_internal = TRUE
TAK1.is_internal = TRUE
TCF.is_internal = TRUE
TERT.is_internal = TRUE
TGFb.is_internal = TRUE
TGFBR.is_internal = TRUE
TNFalpha.is_internal = TRUE
TSC1_2.is_internal = TRUE
TWIST1.is_internal = TRUE
VEGF.is_internal = TRUE
VHL.is_internal = TRUE
WNT.is_internal = TRUE
YWHAZ.is_internal = TRUE
ZBTB17.is_internal = TRUE
[Acidosis].istate = 0.5[1], 0.5[0]
[Androgen].istate = 0.5[1], 0.5[0]
[Carcinogen].istate = 0.5[1], 0.5[0]
[Hypoxia].istate = 0.5[1], 0.5[0]
[Nutrients].istate = 0.5[1], 0.5[0]
[AKT].istate = 0.46937[1], 0.5306299999999999[0]
[AMP_ATP].istate = 0.57334[1], 0.42666000000000004[0]
[AMPK].istate = 0.54205[1], 0.45794999999999997[0]
[APAF1].istate = 0.94081[1], 0.059189999999999965[0]
[AR].istate = 0.86538[1], 0.13461999999999996[0]
[ATM].istate = 0.92795[1], 0.07204999999999995[0]
[ATR].istate = 0.79902[1], 0.20098000000000005[0]
[AXIN1].istate = 0.85961[1], 0.14039000000000001[0]
[BAD].istate = 0.12256[1], 0.87744[0]
[Bak].istate = 0.77336[1], 0.22663999999999995[0]
[BAX].istate = 0.07842[1], 0.92158[0]
[Bcl_XL].istate = 0.02731[1], 0.97269[0]
[BCL2].istate = 0.71617[1], 0.28383[0]
[beta_catenin].istate = 0.80372[1], 0.19628[0]
[BIRC5].istate = 0.88851[1], 0.11148999999999998[0]
[BRCA1].istate = 0.97486[1], 0.02514000000000005[0]
[BRCA2].istate = 0.98388[1], 0.016120000000000023[0]
[Caspase8].istate = 0.94398[1], 0.05601999999999996[0]
[Caspase9].istate = 0.17347[1], 0.82653[0]
[CDH2].istate = 0.52661[1], 0.47339[0]
[cFLAR].istate = 0.9447[1], 0.055300000000000016[0]
[CHK1_2].istate = 0.94526[1], 0.05474000000000001[0]
[COX4I2].istate = 0.40009[1], 0.5999099999999999[0]
[CyclinD].istate = 0.66433[1], 0.33567[0]
[CytoC].istate = 0.75465[1], 0.24534999999999996[0]
[DAXX].istate = 0.81944[1], 0.18056000000000005[0]
[Dsh].istate = 0.40082[1], 0.59918[0]
[E2F1].istate = 0.95501[1], 0.044989999999999974[0]
[eEF2].istate = 0.24986[1], 0.75014[0]
[eEF2K].istate = 0.39398[1], 0.60602[0]
[EGF].istate = 0.11453[1], 0.88547[0]
[EGFR].istate = 0.85403[1], 0.14597000000000004[0]
[EP300].istate = 0.88635[1], 0.11365000000000003[0]
[ERG].istate = 1e-05[1], 0.99999[0]
[ERK].istate = 0.57861[1], 0.42139000000000004[0]
[ETS1].istate = 0.95075[1], 0.049250000000000016[0]
[ETV1].istate = 0.45629[1], 0.54371[0]
[EZH2].istate = 0.97244[1], 0.02756000000000003[0]
[FADD].istate = 0.42801[1], 0.57199[0]
[FGF].istate = 0.38039[1], 0.61961[0]
[FGFR3].istate = 0.26482[1], 0.73518[0]
[FOS].istate = 0.34231[1], 0.65769[0]
[FOXA1].istate = 0.64778[1], 0.35222[0]
[FOXO].istate = 0.72687[1], 0.27313[0]
[FRS2].istate = 0.94924[1], 0.05076000000000003[0]
[GADD45].istate = 0.21443[1], 0.78557[0]
[GLI].istate = 0.48274[1], 0.51726[0]
[GLUT1].istate = 0.64782[1], 0.35218000000000005[0]
[GSH].istate = 0.09295[1], 0.90705[0]
[GSK3].istate = 0.43905[1], 0.5609500000000001[0]
[HIF1].istate = 0.76024[1], 0.23975999999999997[0]
[HSPs].istate = 0.33162[1], 0.66838[0]
[IDH1].istate = 0.28358[1], 0.7164200000000001[0]
[IKK].istate = 0.81043[1], 0.18957000000000002[0]
[JNK].istate = 0.46909[1], 0.53091[0]
[JUN].istate = 0.12743[1], 0.8725700000000001[0]
[Lactic_acid].istate = 0.85328[1], 0.14671999999999996[0]
[LDHA].istate = 0.85328[1], 0.14671999999999996[0]
[MDM2].istate = 0.43306[1], 0.56694[0]
[MED12].istate = 0.8751[1], 0.12490000000000001[0]
[MEK1_2].istate = 0.2679[1], 0.7321[0]
[ZBTB17].istate = 0.1139[1], 0.8861[0]
[mTORC1].istate = 0.39552[1], 0.60448[0]
[mTORC2].istate = 0.45045[1], 0.54955[0]
[MXI1].istate = 0.87169[1], 0.12831000000000004[0]
[MYC].istate = 0.89086[1], 0.10914000000000001[0]
[MYC_MAX].istate = 0.62223[1], 0.37777000000000005[0]
[NCOA3].istate = 0.90105[1], 0.09894999999999998[0]
[NCOR1].istate = 0.97369[1], 0.026309999999999945[0]
[NCOR2].istate = 0.23289[1], 0.76711[0]
[NF_kB].istate = 0.58148[1], 0.41852[0]
[NF1].istate = 0.95618[1], 0.04381999999999997[0]
[p14ARF].istate = 0.20589[1], 0.79411[0]
[p15].istate = 0.4636[1], 0.5364[0]
[p21].istate = 0.23073[1], 0.76927[0]
[p38].istate = 0.96152[1], 0.03847999999999996[0]
[p53].istate = 0.02309[1], 0.97691[0]
[p70S6kab].istate = 0.66315[1], 0.33685[0]
[p90RSK].istate = 0.48729[1], 0.51271[0]
[PDK1].istate = 0.97204[1], 0.027959999999999985[0]
[PHDs].istate = 0.45243[1], 0.54757[0]
[PIP3].istate = 0.94555[1], 0.05445[0]
[PKC].istate = 0.5784[1], 0.4216[0]
[PTCH1].istate = 0.83645[1], 0.16354999999999997[0]
[PTEN].istate = 0.76243[1], 0.23756999999999995[0]
[RAF].istate = 0.65621[1], 0.34379000000000004[0]
[RAGS].istate = 0.25937[1], 0.74063[0]
[RAS].istate = 0.72252[1], 0.27747999999999995[0]
[RB1].istate = 0.73606[1], 0.26393999999999995[0]
[Rheb].istate = 0.8203[1], 0.17969999999999997[0]
[ROS].istate = 0.45234[1], 0.54766[0]
[RTK].istate = 0.52336[1], 0.47663999999999995[0]
[RUNX2].istate = 0.43812[1], 0.5618799999999999[0]
[SHH].istate = 0.18273[1], 0.8172699999999999[0]
[Slug].istate = 0.27617[1], 0.72383[0]
[SMAD].istate = 0.50849[1], 0.49151[0]
[SMO].istate = 0.51121[1], 0.48878999999999995[0]
[Snail].istate = 0.89018[1], 0.10982000000000003[0]
[SPOP].istate = 0.03565[1], 0.96435[0]
[TAK1].istate = 0.76612[1], 0.23387999999999998[0]
[TCF].istate = 0.76023[1], 0.23977000000000004[0]
[TERT].istate = 0.55478[1], 0.44521999999999995[0]
[TGFb].istate = 0.44114[1], 0.55886[0]
[TGFBR].istate = 0.73531[1], 0.26469[0]
[TSC1_2].istate = 0.77579[1], 0.22421000000000002[0]
[TWIST1].istate = 0.66567[1], 0.33433[0]
[VEGF].istate = 0.44556[1], 0.55444[0]
[VHL].istate = 0.89954[1], 0.10046[0]
[WNT].istate = 0.4804[1], 0.5196000000000001[0]
[YWHAZ].istate = 0.99034[1], 0.009660000000000002[0]
[CyclinB].istate=0[1], 1[0]
[E_cadherin].istate=0[1], 1[0]
[MAP3K1_3].istate=0[1], 1[0]
[NKX3_1].istate=0[1], 1[0]
[PI3K].istate=0[1], 1[0]
[TNFalpha].istate=0[1], 1[0]
