# Supplementary material for: Patient-specific Boolean models of signalling networks guide personalised treatments
Source: eLife. 2022 Feb 15;11:e72626. doi: 10.7554/eLife.72626 (PMC9018074; doi:10.7554/eLife.72626)
Supplement: Supplementary file 3. [file elife-72626-supp3.zip › SuppFile 3 TCGA model files/TCGA_mutCNA_RNA_models/PC_20191219_TCGA_mutCNA_RNA_182.cfg]

$u_Acidosis = 1
$d_Acidosis = 1
$u_AKT=0.4843
$d_AKT=2.06484
$u_AMP_ATP=1.32501
$d_AMP_ATP=0.75471
$u_AMPK=0.34821
$d_AMPK=2.87183
$u_Androgen = 1
$d_Androgen = 1
$u_Angiogenesis = 1
$d_Angiogenesis = 1
$u_Apoptosis = 1
$d_Apoptosis = 1
$u_AR=0.02558
$d_AR=39.09304
$u_AR_ERG = 1
$d_AR_ERG = 1
$u_ATM=0.04691
$d_ATM=21.31742
$u_ATR=0.11186
$d_ATR=8.93975
$u_AXIN1=7.87855
$d_AXIN1=0.12693
$u_BAD=44.18502
$d_BAD=0.02263
$u_Bak=37.89643
$d_Bak=0.02639
$u_BAX=16.4365
$d_BAX=0.06084
$u_BCL2=0.07155
$d_BCL2=13.97624
$u_Bcl_XL=7.34737
$d_Bcl_XL=0.1361
$u_beta_catenin=0.05109
$d_beta_catenin=19.5733
$u_BIRC5=6.59396
$d_BIRC5=0.15165
$u_BMP2 = 1
$d_BMP2 = 1
$u_BRCA1=0.3518
$d_BRCA1=2.84252
$u_BRCA2=0.05759
$d_BRCA2=17.36413
$u_Carcinogen = 1
$d_Carcinogen = 1
$u_Caspase3 = 1
$d_Caspase3 = 1
$u_Caspase8=0.09935
$d_Caspase8=10.06543
$u_Caspase9=14.8654
$d_Caspase9=0.06727
$u_CDH2=0.08632
$d_CDH2=11.5848
$u_cFLAR=0.01932
$d_cFLAR=51.75983
$u_CHK1_2=3.2075
$d_CHK1_2=0.31177
$u_COX4I2=0.19675
$d_COX4I2=5.08259
$u_CyclinB=1.29644
$d_CyclinB=0.77134
$u_CyclinD=0.31661
$d_CyclinD=3.15846
$u_CytoC=1.35741
$d_CytoC=0.7367
$u_APAF1=0.03359
$d_APAF1=29.77077
$u_DAXX=18.28368
$d_DAXX=0.05469
$u_DNA_Damage = 1
$d_DNA_Damage = 1
$u_DNA_Repair = 1
$d_DNA_Repair = 1
$u_Dsh=0.7453
$d_Dsh=1.34174
$u_E2F1=1.22994
$d_E2F1=0.81305
$u_E_cadherin=0.12754
$d_E_cadherin=7.84068
$u_eEF2=1.32465
$d_eEF2=0.75492
$u_eEF2K=0.07751
$d_eEF2K=12.90156
$u_EMT = 1
$d_EMT = 1
$u_EP300=0.0243
$d_EP300=41.15226
$u_ERG=100.0
$d_ERG=0.01
$u_ERK=0.16422
$d_ERK=6.08939
$u_ETS1=0.02363
$d_ETS1=42.31909
$u_ETV1=0.05422
$d_ETV1=18.44338
$u_EZH2=0.41382
$d_EZH2=2.41651
$u_FADD=16.99335
$d_FADD=0.05885
$u_FOS=0.09124
$d_FOS=10.96011
$u_JUN=1.82184
$d_JUN=0.5489
$u_FOXA1=2.45603
$d_FOXA1=0.40716
$u_FOXO=0.10534
$d_FOXO=9.49307
$u_EGF=2.26863
$d_EGF=0.44079
$u_EGFR=0.01807
$d_EGFR=55.34034
$u_FGF=0.0482
$d_FGF=20.74689
$u_FGFR3=6.7833
$d_FGFR3=0.14742
$u_FRS2=0.0533
$d_FRS2=18.76173
$u_GADD45=0.15162
$d_GADD45=6.59544
$u_GLI=0.25389
$d_GLI=3.93871
$u_GLUT1=7.33336
$d_GLUT1=0.13636
$u_Glycolysis = 1
$d_Glycolysis = 1
$u_GSH=0.33049
$d_GSH=3.02581
$u_GSK3=1.12379
$d_GSK3=0.88985
$u_HIF1=0.04052
$d_HIF1=24.67917
$u_HSPs=3.66153
$d_HSPs=0.27311
$u_Hypermethylation = 1
$d_Hypermethylation = 1
$u_Hypoxia = 1
$d_Hypoxia = 1
$u_IDH1=0.03974
$d_IDH1=25.16356
$u_Invasion = 1
$d_Invasion = 1
$u_IKK=0.55935
$d_IKK=1.78779
$u_JNK=0.24415
$d_JNK=4.09584
$u_Lactic_acid=0.20724
$d_Lactic_acid=4.82532
$u_LDHA=0.20724
$d_LDHA=4.82532
$u_MAP3K1_3=0.05432
$d_MAP3K1_3=18.40943
$u_MDM2=0.09882
$d_MDM2=10.11941
$u_MED12=0.03695
$d_MED12=27.0636
$u_MEK1_2=3.18823
$d_MEK1_2=0.31365
$u_Metastasis = 1
$d_Metastasis = 1
$u_Migration = 1
$d_Migration = 1
$u_mTORC1=0.72661
$d_mTORC1=1.37625
$u_mTORC2=0.8712
$d_mTORC2=1.14784
$u_MXI1=0.19889
$d_MXI1=5.0279
$u_MYC=0.26678
$d_MYC=3.74841
$u_MYC_MAX=1.17534
$d_MYC_MAX=0.85082
$u_NCOA3=0.04829
$d_NCOA3=20.70822
$u_NCOR1=0.02647
$d_NCOR1=37.77862
$u_NCOR2=0.08863
$d_NCOR2=11.28286
$u_NF1=0.02558
$d_NF1=39.09304
$u_NF_kB=1.7475
$d_NF_kB=0.57225
$u_NKX3_1=16.64693
$d_NKX3_1=0.06007
$u_Nutrients = 1
$d_Nutrients = 1
$u_p14ARF=0.25335
$d_p14ARF=3.94711
$u_p15=0.03529
$d_p15=28.33664
$u_p21=0.09194
$d_p21=10.87666
$u_p38=0.06189
$d_p38=16.1577
$u_p53=2.53698
$d_p53=0.39417
$u_p70S6kab=1.90794
$d_p70S6kab=0.52413
$u_p90RSK=14.16873
$d_p90RSK=0.07058
$u_PDK1=0.11042
$d_PDK1=9.05633
$u_PHDs=0.54174
$d_PHDs=1.8459
$u_PI3K=0.08554
$d_PI3K=11.69044
$u_PIP3=0.02526
$d_PIP3=39.58828
$u_PKC=1.02487
$d_PKC=0.97573
$u_Proliferation = 1
$d_Proliferation = 1
$u_PTCH1=0.1552
$d_PTCH1=6.4433
$u_PTEN=0.08754
$d_PTEN=11.42335
$u_Quiescence = 1
$d_Quiescence = 1
$u_RAF=0.82717
$d_RAF=1.20894
$u_RAGS=0.02064
$d_RAGS=48.44961
$u_RAS=0.31271
$d_RAS=3.19785
$u_RB1=0.26293
$d_RB1=3.80329
$u_Rheb=1.62072
$d_Rheb=0.61701
$u_ROS=0.23525
$d_ROS=4.2508
$u_RTK=0.34857
$d_RTK=2.86886
$u_RUNX2=0.04319
$d_RUNX2=23.15351
$u_SHH=1.68239
$d_SHH=0.59439
$u_Slug=1.32595
$d_Slug=0.75418
$u_SMAD=0.02647
$d_SMAD=37.77862
$u_SMO=4.13422
$d_SMO=0.24188
$u_Snail=0.07552
$d_Snail=13.24153
$u_SPOP=4.3602
$d_SPOP=0.22935
$u_TAK1=0.15882
$d_TAK1=6.29644
$u_TCF=0.13844
$d_TCF=7.22335
$u_TERT=0.45396
$d_TERT=2.20284
$u_TGFb=0.08511
$d_TGFb=11.7495
$u_TGFBR=0.03861
$d_TGFBR=25.90003
$u_fused_event = 1
$d_fused_event = 1
$u_TNFalpha=0.63003
$d_TNFalpha=1.58723
$u_TSC1_2=0.47106
$d_TSC1_2=2.12287
$u_TWIST1=0.08882
$d_TWIST1=11.25873
$u_VEGF=0.59781
$d_VEGF=1.67277
$u_VHL=0.43795
$d_VHL=2.28337
$u_WNT=0.59029
$d_WNT=1.69408
$u_YWHAZ=0.5676
$d_YWHAZ=1.7618
$u_ZBTB17=40.52231
$d_ZBTB17=0.02468
discrete_time = 0
use_physrandgen = FALSE
seed_pseudorandom = 100
// sample_count = 500000
sample_count = 5000
max_time = 50
//time_tick = 0.01
time_tick = 0.1
thread_count = 1
statdist_traj_count = 100
statdist_cluster_threshold = 0.9
display_traj = 0
statdist_similarity_cache_max_size = 20000
//artificial nodes istate should be null
fused_event.istate=0
AR_ERG.istate=0	Acidosis.is_internal = TRUE
AKT.is_internal = TRUE
AMPK.is_internal = TRUE
AMP_ATP.is_internal = TRUE
Androgen.is_internal = TRUE
Angiogenesis.is_internal = TRUE
APAF1.is_internal = TRUE
Apoptosis.is_internal = FALSE
AR.is_internal = TRUE
AR_ERG.is_internal = TRUE
ATM.is_internal = TRUE
ATR.is_internal = TRUE
AXIN1.is_internal = TRUE
BAD.is_internal = TRUE
Bak.is_internal = TRUE
BAX.is_internal = TRUE
BCL2.is_internal = TRUE
Bcl_XL.is_internal = TRUE
beta_catenin.is_internal = TRUE
BIRC5.is_internal = TRUE
BMP2.is_internal = TRUE
BRCA1.is_internal = TRUE
BRCA2.is_internal = TRUE
Carcinogen.is_internal = TRUE
Caspase3.is_internal = TRUE
Caspase8.is_internal = TRUE
Caspase9.is_internal = TRUE
CDH2.is_internal = TRUE
cFLAR.is_internal = TRUE
CHK1_2.is_internal = TRUE
COX4I2.is_internal = TRUE
CyclinB.is_internal = TRUE
CyclinD.is_internal = TRUE
CytoC.is_internal = TRUE
DAXX.is_internal = TRUE
DNA_Damage.is_internal = TRUE
DNA_Repair.is_internal = TRUE
Dsh.is_internal = TRUE
E2F1.is_internal = TRUE
eEF2.is_internal = TRUE
eEF2K.is_internal = TRUE
EGF.is_internal = TRUE
EGFR.is_internal = TRUE
EMT.is_internal = TRUE
EP300.is_internal = TRUE
ERG.is_internal = TRUE
ERK.is_internal = TRUE
ETS1.is_internal = TRUE
ETV1.is_internal = TRUE
EZH2.is_internal = TRUE
E_cadherin.is_internal = TRUE
FADD.is_internal = TRUE
FGF.is_internal = TRUE
FGFR3.is_internal = TRUE
FOS.is_internal = TRUE
FOXA1.is_internal = TRUE
FOXO.is_internal = TRUE
FRS2.is_internal = TRUE
fused_event.is_internal = TRUE
GADD45.is_internal = TRUE
GLI.is_internal = TRUE
GLUT1.is_internal = TRUE
Glycolysis.is_internal = TRUE
GSH.is_internal = TRUE
GSK3.is_internal = TRUE
HIF1.is_internal = TRUE
HSPs.is_internal = TRUE
Hypermethylation.is_internal = TRUE
Hypoxia.is_internal = TRUE
IDH1.is_internal = TRUE
IKK.is_internal = TRUE
Invasion.is_internal = TRUE
JNK.is_internal = TRUE
JUN.is_internal = TRUE
Lactic_acid.is_internal = TRUE
LDHA.is_internal = TRUE
MAP3K1_3.is_internal = TRUE
MDM2.is_internal = TRUE
MED12.is_internal = TRUE
MEK1_2.is_internal = TRUE
Metastasis.is_internal = TRUE
Migration.is_internal = TRUE
mTORC1.is_internal = TRUE
mTORC2.is_internal = TRUE
MXI1.is_internal = TRUE
MYC.is_internal = TRUE
MYC_MAX.is_internal = TRUE
NCOA3.is_internal = TRUE
NCOR1.is_internal = TRUE
NCOR2.is_internal = TRUE
NF1.is_internal = TRUE
NF_kB.is_internal = TRUE
NKX3_1.is_internal = TRUE
Nutrients.is_internal = TRUE
p14ARF.is_internal = TRUE
p15.is_internal = TRUE
p21.is_internal = TRUE
p38.is_internal = TRUE
p53.is_internal = TRUE
p70S6kab.is_internal = TRUE
p90RSK.is_internal = TRUE
PDK1.is_internal = TRUE
PHDs.is_internal = TRUE
PI3K.is_internal = TRUE
PIP3.is_internal = TRUE
PKC.is_internal = TRUE
Proliferation.is_internal = FALSE
PTCH1.is_internal = TRUE
PTEN.is_internal = TRUE
Quiescence.is_internal = FALSE
RAF.is_internal = TRUE
RAGS.is_internal = TRUE
RAS.is_internal = TRUE
RB1.is_internal = TRUE
Rheb.is_internal = TRUE
ROS.is_internal = TRUE
RTK.is_internal = TRUE
RUNX2.is_internal = TRUE
SHH.is_internal = TRUE
Slug.is_internal = TRUE
SMAD.is_internal = TRUE
SMO.is_internal = TRUE
Snail.is_internal = TRUE
SPOP.is_internal = TRUE
TAK1.is_internal = TRUE
TCF.is_internal = TRUE
TERT.is_internal = TRUE
TGFb.is_internal = TRUE
TGFBR.is_internal = TRUE
TNFalpha.is_internal = TRUE
TSC1_2.is_internal = TRUE
TWIST1.is_internal = TRUE
VEGF.is_internal = TRUE
VHL.is_internal = TRUE
WNT.is_internal = TRUE
YWHAZ.is_internal = TRUE
ZBTB17.is_internal = TRUE
[Acidosis].istate = 0.5[1], 0.5[0]
[Androgen].istate = 0.5[1], 0.5[0]
[Carcinogen].istate = 0.5[1], 0.5[0]
[Hypoxia].istate = 0.5[1], 0.5[0]
[Nutrients].istate = 0.5[1], 0.5[0]
[AKT].istate = 0.42128[1], 0.57872[0]
[AMP_ATP].istate = 0.53055[1], 0.46945000000000003[0]
[AMPK].istate = 0.38546[1], 0.61454[0]
[APAF1].istate = 0.13154[1], 0.86846[0]
[AR].istate = 0.10197[1], 0.89803[0]
[ATM].istate = 0.16782[1], 0.83218[0]
[ATR].istate = 0.26217[1], 0.73783[0]
[AXIN1].istate = 0.72411[1], 0.27588999999999997[0]
[BAD].istate = 0.91132[1], 0.08867999999999998[0]
[Bak].istate = 0.89465[1], 0.10535000000000005[0]
[BAX].istate = 0.80395[1], 0.19604999999999995[0]
[Bcl_XL].istate = 0.71653[1], 0.28347[0]
[BCL2].istate = 0.21366[1], 0.78634[0]
[beta_catenin].istate = 0.17709[1], 0.82291[0]
[BIRC5].istate = 0.70479[1], 0.29521[0]
[BRCA1].istate = 0.38657[1], 0.6134299999999999[0]
[BRCA2].istate = 0.19009[1], 0.80991[0]
[Caspase8].istate = 0.24929[1], 0.75071[0]
[Caspase9].istate = 0.79304[1], 0.20696000000000003[0]
[CDH2].istate = 0.23403[1], 0.76597[0]
[cFLAR].istate = 0.07152[1], 0.92848[0]
[CHK1_2].istate = 0.62654[1], 0.37346[0]
[COX4I2].istate = 0.32348[1], 0.67652[0]
[CyclinB].istate = 0.52819[1], 0.47180999999999995[0]
[CyclinD].istate = 0.37513[1], 0.62487[0]
[CytoC].istate = 0.53318[1], 0.46682[0]
[DAXX].istate = 0.81552[1], 0.18447999999999998[0]
[Dsh].istate = 0.46808[1], 0.53192[0]
[E_cadherin].istate = 0.27641[1], 0.72359[0]
[E2F1].istate = 0.52247[1], 0.47753[0]
[eEF2].istate = 0.53053[1], 0.46947000000000005[0]
[eEF2K].istate = 0.22233[1], 0.77767[0]
[EGF].istate = 0.58894[1], 0.41106[0]
[EGFR].istate = 0.06422[1], 0.9357800000000001[0]
[EP300].istate = 0.09642[1], 0.90358[0]
[ERG].istate = 1.0[1], 0.0[0]
[ERK].istate = 0.30385[1], 0.69615[0]
[ETS1].istate = 0.09338[1], 0.90662[0]
[ETV1].istate = 0.18354[1], 0.81646[0]
[EZH2].istate = 0.4042[1], 0.5958[0]
[FADD].istate = 0.80757[1], 0.19243[0]
[FGF].istate = 0.17076[1], 0.82924[0]
[FGFR3].istate = 0.70786[1], 0.29213999999999996[0]
[FOS].istate = 0.24005[1], 0.75995[0]
[FOXA1].istate = 0.59756[1], 0.40244[0]
[FOXO].istate = 0.25565[1], 0.7443500000000001[0]
[FRS2].istate = 0.18169[1], 0.81831[0]
[GADD45].istate = 0.29519[1], 0.7048099999999999[0]
[GLI].istate = 0.35116[1], 0.64884[0]
[GLUT1].istate = 0.71633[1], 0.28367[0]
[GSH].istate = 0.37979[1], 0.6202099999999999[0]
[GSK3].istate = 0.51267[1], 0.48733000000000004[0]
[HIF1].istate = 0.15191[1], 0.84809[0]
[HSPs].istate = 0.64092[1], 0.35907999999999995[0]
[IDH1].istate = 0.14981[1], 0.85019[0]
[IKK].istate = 0.43692[1], 0.56308[0]
[JNK].istate = 0.34691[1], 0.65309[0]
[JUN].istate = 0.56513[1], 0.43487[0]
[Lactic_acid].istate = 0.32912[1], 0.6708799999999999[0]
[LDHA].istate = 0.32912[1], 0.6708799999999999[0]
[MAP3K1_3].istate = 0.18374[1], 0.81626[0]
[MDM2].istate = 0.24872[1], 0.75128[0]
[MED12].istate = 0.14189[1], 0.85811[0]
[MEK1_2].istate = 0.62589[1], 0.37411000000000005[0]
[ZBTB17].istate = 0.90192[1], 0.09807999999999995[0]
[mTORC1].istate = 0.46533[1], 0.53467[0]
[mTORC2].istate = 0.48503[1], 0.5149699999999999[0]
[MXI1].istate = 0.32465[1], 0.67535[0]
[MYC].istate = 0.35654[1], 0.6434599999999999[0]
[MYC_MAX].istate = 0.51754[1], 0.48246[0]
[NCOA3].istate = 0.17096[1], 0.82904[0]
[NCOR1].istate = 0.1057[1], 0.8943[0]
[NCOR2].istate = 0.2369[1], 0.7631[0]
[NF_kB].istate = 0.5606[1], 0.4394[0]
[NF1].istate = 0.10197[1], 0.89803[0]
[NKX3_1].istate = 0.80533[1], 0.19467[0]
[p14ARF].istate = 0.35093[1], 0.64907[0]
[p15].istate = 0.1369[1], 0.8631[0]
[p21].istate = 0.24088[1], 0.75912[0]
[p38].istate = 0.1979[1], 0.8021[0]
[p53].istate = 0.60108[1], 0.39892000000000005[0]
[p70S6kab].istate = 0.57014[1], 0.42986[0]
[p90RSK].istate = 0.78783[1], 0.21216999999999997[0]
[PDK1].istate = 0.26076[1], 0.73924[0]
[PHDs].istate = 0.43345[1], 0.56655[0]
[PI3K].istate = 0.23304[1], 0.76696[0]
[PIP3].istate = 0.1006[1], 0.8994[0]
[PKC].istate = 0.50267[1], 0.49733000000000005[0]
[PTCH1].istate = 0.29772[1], 0.70228[0]
[PTEN].istate = 0.23555[1], 0.76445[0]
[RAF].istate = 0.4794[1], 0.5206[0]
[RAGS].istate = 0.07868[1], 0.92132[0]
[RAS].istate = 0.37379[1], 0.6262099999999999[0]
[RB1].istate = 0.35496[1], 0.6450400000000001[0]
[Rheb].istate = 0.55243[1], 0.44757[0]
[ROS].istate = 0.34288[1], 0.6571199999999999[0]
[RTK].istate = 0.38557[1], 0.61443[0]
[RUNX2].istate = 0.15883[1], 0.84117[0]
[SHH].istate = 0.55648[1], 0.44352[0]
[Slug].istate = 0.53063[1], 0.46936999999999995[0]
[SMAD].istate = 0.10567[1], 0.89433[0]
[SMO].istate = 0.6541[1], 0.3459[0]
[Snail].istate = 0.21952[1], 0.7804800000000001[0]
[SPOP].istate = 0.65988[1], 0.34012[0]
[TAK1].istate = 0.30022[1], 0.6997800000000001[0]
[TCF].istate = 0.28531[1], 0.71469[0]
[TERT].istate = 0.41426[1], 0.5857399999999999[0]
[TGFb].istate = 0.23249[1], 0.76751[0]
[TGFBR].istate = 0.14669[1], 0.85331[0]
[TNFalpha].istate = 0.44984[1], 0.55016[0]
[TSC1_2].istate = 0.41827[1], 0.5817300000000001[0]
[TWIST1].istate = 0.23713[1], 0.7628699999999999[0]
[VEGF].istate = 0.44414[1], 0.55586[0]
[VHL].istate = 0.41036[1], 0.5896399999999999[0]
[WNT].istate = 0.44277[1], 0.55723[0]
[YWHAZ].istate = 0.43851[1], 0.56149[0]
