# Supplementary material for: Patient-specific Boolean models of signalling networks guide personalised treatments
Source: eLife. 2022 Feb 15;11:e72626. doi: 10.7554/eLife.72626 (PMC9018074; doi:10.7554/eLife.72626)
Supplement: Supplementary file 3. [file elife-72626-supp3.zip › SuppFile 3 TCGA model files/TCGA_mutCNA_RNA_models/PC_20191219_TCGA_mutCNA_RNA_183.cfg]

$u_Acidosis = 1
$d_Acidosis = 1
$u_AKT=0.5081
$d_AKT=1.96812
$u_AMP_ATP=5.11518
$d_AMP_ATP=0.1955
$u_AMPK=0.62636
$d_AMPK=1.59653
$u_Androgen = 1
$d_Androgen = 1
$u_Angiogenesis = 1
$d_Angiogenesis = 1
$u_Apoptosis = 1
$d_Apoptosis = 1
$u_AR=1.34194
$d_AR=0.74519
$u_AR_ERG = 1
$d_AR_ERG = 1
$u_ATM=0.11444
$d_ATM=8.7382
$u_ATR=1.5037
$d_ATR=0.66503
$u_AXIN1=0.11065
$d_AXIN1=9.03751
$u_BAD=1.50041
$d_BAD=0.66648
$u_Bak=0.12638
$d_Bak=7.91264
$u_BAX=6.80962
$d_BAX=0.14685
$u_BCL2=0.40703
$d_BCL2=2.45682
$u_Bcl_XL=0.77861
$d_Bcl_XL=1.28434
$u_beta_catenin=3.14034
$d_beta_catenin=0.31844
$u_BIRC5=0.02224
$d_BIRC5=44.96403
$u_BMP2 = 1
$d_BMP2 = 1
$u_BRCA1=0.1937
$d_BRCA1=5.16262
$u_BRCA2=0.07233
$d_BRCA2=13.82552
$u_Carcinogen = 1
$d_Carcinogen = 1
$u_Caspase3 = 1
$d_Caspase3 = 1
$u_Caspase8=0.25437
$d_Caspase8=3.93128
$u_Caspase9=1.49047
$d_Caspase9=0.67093
$u_CDH2=1.65691
$d_CDH2=0.60353
$u_cFLAR=0.12087
$d_cFLAR=8.27335
$u_CHK1_2=0.13225
$d_CHK1_2=7.56144
$u_COX4I2=1.0767
$d_COX4I2=0.92876
$u_CyclinB=0.22539
$d_CyclinB=4.43675
$u_CyclinD=0.53406
$d_CyclinD=1.87245
$u_CytoC=0.48445
$d_CytoC=2.0642
$u_APAF1=0.3175
$d_APAF1=3.14961
$u_DAXX=0.08074
$d_DAXX=12.38543
$u_DNA_Damage = 1
$d_DNA_Damage = 1
$u_DNA_Repair = 1
$d_DNA_Repair = 1
$u_Dsh=0.42212
$d_Dsh=2.36899
$u_E2F1=0.14817
$d_E2F1=6.749
$u_E_cadherin=14.92558
$d_E_cadherin=0.067
$u_eEF2=0.23102
$d_eEF2=4.32863
$u_eEF2K=1.2973
$d_eEF2K=0.77083
$u_EMT = 1
$d_EMT = 1
$u_EP300=2.80509
$d_EP300=0.35649
$u_ERG=0
$d_ERG=0.01
$u_ERK=1.62737
$d_ERK=0.61449
$u_ETS1=2.07513
$d_ETS1=0.4819
$u_ETV1=0.19641
$d_ETV1=5.09139
$u_EZH2=0.03717
$d_EZH2=26.90342
$u_FADD=0.11008
$d_FADD=9.0843
$u_FOS=10.52166
$d_FOS=0.09504
$u_JUN=5.11518
$d_JUN=0.1955
$u_FOXA1=1.88144
$d_FOXA1=0.53151
$u_FOXO=0.86104
$d_FOXO=1.16139
$u_EGF=2.89407
$d_EGF=0.34553
$u_EGFR=1.74351
$d_EGFR=0.57356
$u_FGF=0.32932
$d_FGF=3.03656
$u_FGFR3=0.05507
$d_FGFR3=18.15871
$u_FRS2=0.29293
$d_FRS2=3.41378
$u_GADD45=0.48536
$d_GADD45=2.06033
$u_GLI=1.99037
$d_GLI=0.50242
$u_GLUT1=0.57164
$d_GLUT1=1.74935
$u_Glycolysis = 1
$d_Glycolysis = 1
$u_GSH=2.82472
$d_GSH=0.35402
$u_GSK3=4.03828
$d_GSK3=0.24763
$u_HIF1=2.76268
$d_HIF1=0.36197
$u_HSPs=3.27701
$d_HSPs=0.30516
$u_Hypermethylation = 1
$d_Hypermethylation = 1
$u_Hypoxia = 1
$d_Hypoxia = 1
$u_IDH1=5.94518
$d_IDH1=0.1682
$u_Invasion = 1
$d_Invasion = 1
$u_IKK=1.50042
$d_IKK=0.66648
$u_JNK=2.68608
$d_JNK=0.37229
$u_Lactic_acid=0.96911
$d_Lactic_acid=1.03187
$u_LDHA=0.96911
$d_LDHA=1.03187
$u_MAP3K1_3=0.64788
$d_MAP3K1_3=1.5435
$u_MDM2=2.70654
$d_MDM2=0.36948
$u_MED12=4.44782
$d_MED12=0.22483
$u_MEK1_2=1.80009
$d_MEK1_2=0.55553
$u_Metastasis = 1
$d_Metastasis = 1
$u_Migration = 1
$d_Migration = 1
$u_mTORC1=0.83307
$d_mTORC1=1.20038
$u_mTORC2=0.48185
$d_mTORC2=2.07533
$u_MXI1=0.36879
$d_MXI1=2.71157
$u_MYC=0.06958
$d_MYC=14.37195
$u_MYC_MAX=0.23012
$d_MYC_MAX=4.34556
$u_NCOA3=2.91925
$d_NCOA3=0.34255
$u_NCOR1=3.03449
$d_NCOR1=0.32954
$u_NCOR2=0.36338
$d_NCOR2=2.75194
$u_NF1=1.55204
$d_NF1=0.64431
$u_NF_kB=1.06104
$d_NF_kB=0.94247
$u_NKX3_1=3.15523
$d_NKX3_1=0.31693
$u_Nutrients = 1
$d_Nutrients = 1
$u_p14ARF=3.26357
$d_p14ARF=0.30641
$u_p15=0.5916
$d_p15=1.69033
$u_p21=1.35134
$d_p21=0.74001
$u_p38=0.32071
$d_p38=3.11808
$u_p53=1.10824
$d_p53=0.90233
$u_p70S6kab=0.29065
$d_p70S6kab=3.44056
$u_p90RSK=0.41207
$d_p90RSK=2.42677
$u_PDK1=0.47242
$d_PDK1=2.11676
$u_PHDs=1.08319
$d_PHDs=0.9232
$u_PI3K=0.93533
$d_PI3K=1.06914
$u_PIP3=1.64939
$d_PIP3=0.60628
$u_PKC=0.76861
$d_PKC=1.30105
$u_Proliferation = 1
$d_Proliferation = 1
$u_PTCH1=1.37336
$d_PTCH1=0.72814
$u_PTEN=0
$d_PTEN=36.92762
$u_Quiescence = 1
$d_Quiescence = 1
$u_RAF=2.95894
$d_RAF=0.33796
$u_RAGS=0.06072
$d_RAGS=16.46904
$u_RAS=0.66667
$d_RAS=1.49999
$u_RB1=2.1747
$d_RB1=0.45983
$u_Rheb=9.68205
$d_Rheb=0.10328
$u_ROS=1.66653
$d_ROS=0.60005
$u_RTK=1.15357
$d_RTK=0.86687
$u_RUNX2=0.74048
$d_RUNX2=1.35048
$u_SHH=16.69572
$d_SHH=0.0599
$u_Slug=1.94632
$d_Slug=0.51379
$u_SMAD=2.78642
$d_SMAD=0.35888
$u_SMO=0.45414
$d_SMO=2.20196
$u_Snail=1.12609
$d_Snail=0.88803
$u_SPOP=20.52375
$d_SPOP=0.04872
$u_TAK1=4.68792
$d_TAK1=0.21331
$u_TCF=1.25117
$d_TCF=0.79925
$u_TERT=0.04829
$d_TERT=20.70822
$u_TGFb=2.59388
$d_TGFb=0.38552
$u_TGFBR=0.5568
$d_TGFBR=1.79598
$u_fused_event = 1
$d_fused_event = 1
$u_TNFalpha=0
$d_TNFalpha=0.95405
$u_TSC1_2=0.3073
$d_TSC1_2=3.25415
$u_TWIST1=0.081
$d_TWIST1=12.34568
$u_VEGF=1.40144
$d_VEGF=0.71355
$u_VHL=0.21441
$d_VHL=4.66396
$u_WNT=0.56331
$d_WNT=1.77522
$u_YWHAZ=0.84834
$d_YWHAZ=1.17877
$u_ZBTB17=0.10548
$d_ZBTB17=9.48047
discrete_time = 0
use_physrandgen = FALSE
seed_pseudorandom = 100
// sample_count = 500000
sample_count = 5000
max_time = 50
//time_tick = 0.01
time_tick = 0.1
thread_count = 1
statdist_traj_count = 100
statdist_cluster_threshold = 0.9
display_traj = 0
statdist_similarity_cache_max_size = 20000
//artificial nodes istate should be null
fused_event.istate=0
AR_ERG.istate=0	Acidosis.is_internal = TRUE
AKT.is_internal = TRUE
AMPK.is_internal = TRUE
AMP_ATP.is_internal = TRUE
Androgen.is_internal = TRUE
Angiogenesis.is_internal = TRUE
APAF1.is_internal = TRUE
Apoptosis.is_internal = FALSE
AR.is_internal = TRUE
AR_ERG.is_internal = TRUE
ATM.is_internal = TRUE
ATR.is_internal = TRUE
AXIN1.is_internal = TRUE
BAD.is_internal = TRUE
Bak.is_internal = TRUE
BAX.is_internal = TRUE
BCL2.is_internal = TRUE
Bcl_XL.is_internal = TRUE
beta_catenin.is_internal = TRUE
BIRC5.is_internal = TRUE
BMP2.is_internal = TRUE
BRCA1.is_internal = TRUE
BRCA2.is_internal = TRUE
Carcinogen.is_internal = TRUE
Caspase3.is_internal = TRUE
Caspase8.is_internal = TRUE
Caspase9.is_internal = TRUE
CDH2.is_internal = TRUE
cFLAR.is_internal = TRUE
CHK1_2.is_internal = TRUE
COX4I2.is_internal = TRUE
CyclinB.is_internal = TRUE
CyclinD.is_internal = TRUE
CytoC.is_internal = TRUE
DAXX.is_internal = TRUE
DNA_Damage.is_internal = TRUE
DNA_Repair.is_internal = TRUE
Dsh.is_internal = TRUE
E2F1.is_internal = TRUE
eEF2.is_internal = TRUE
eEF2K.is_internal = TRUE
EGF.is_internal = TRUE
EGFR.is_internal = TRUE
EMT.is_internal = TRUE
EP300.is_internal = TRUE
ERG.is_internal = TRUE
ERK.is_internal = TRUE
ETS1.is_internal = TRUE
ETV1.is_internal = TRUE
EZH2.is_internal = TRUE
E_cadherin.is_internal = TRUE
FADD.is_internal = TRUE
FGF.is_internal = TRUE
FGFR3.is_internal = TRUE
FOS.is_internal = TRUE
FOXA1.is_internal = TRUE
FOXO.is_internal = TRUE
FRS2.is_internal = TRUE
fused_event.is_internal = TRUE
GADD45.is_internal = TRUE
GLI.is_internal = TRUE
GLUT1.is_internal = TRUE
Glycolysis.is_internal = TRUE
GSH.is_internal = TRUE
GSK3.is_internal = TRUE
HIF1.is_internal = TRUE
HSPs.is_internal = TRUE
Hypermethylation.is_internal = TRUE
Hypoxia.is_internal = TRUE
IDH1.is_internal = TRUE
IKK.is_internal = TRUE
Invasion.is_internal = TRUE
JNK.is_internal = TRUE
JUN.is_internal = TRUE
Lactic_acid.is_internal = TRUE
LDHA.is_internal = TRUE
MAP3K1_3.is_internal = TRUE
MDM2.is_internal = TRUE
MED12.is_internal = TRUE
MEK1_2.is_internal = TRUE
Metastasis.is_internal = TRUE
Migration.is_internal = TRUE
mTORC1.is_internal = TRUE
mTORC2.is_internal = TRUE
MXI1.is_internal = TRUE
MYC.is_internal = TRUE
MYC_MAX.is_internal = TRUE
NCOA3.is_internal = TRUE
NCOR1.is_internal = TRUE
NCOR2.is_internal = TRUE
NF1.is_internal = TRUE
NF_kB.is_internal = TRUE
NKX3_1.is_internal = TRUE
Nutrients.is_internal = TRUE
p14ARF.is_internal = TRUE
p15.is_internal = TRUE
p21.is_internal = TRUE
p38.is_internal = TRUE
p53.is_internal = TRUE
p70S6kab.is_internal = TRUE
p90RSK.is_internal = TRUE
PDK1.is_internal = TRUE
PHDs.is_internal = TRUE
PI3K.is_internal = TRUE
PIP3.is_internal = TRUE
PKC.is_internal = TRUE
Proliferation.is_internal = FALSE
PTCH1.is_internal = TRUE
PTEN.is_internal = TRUE
Quiescence.is_internal = FALSE
RAF.is_internal = TRUE
RAGS.is_internal = TRUE
RAS.is_internal = TRUE
RB1.is_internal = TRUE
Rheb.is_internal = TRUE
ROS.is_internal = TRUE
RTK.is_internal = TRUE
RUNX2.is_internal = TRUE
SHH.is_internal = TRUE
Slug.is_internal = TRUE
SMAD.is_internal = TRUE
SMO.is_internal = TRUE
Snail.is_internal = TRUE
SPOP.is_internal = TRUE
TAK1.is_internal = TRUE
TCF.is_internal = TRUE
TERT.is_internal = TRUE
TGFb.is_internal = TRUE
TGFBR.is_internal = TRUE
TNFalpha.is_internal = TRUE
TSC1_2.is_internal = TRUE
TWIST1.is_internal = TRUE
VEGF.is_internal = TRUE
VHL.is_internal = TRUE
WNT.is_internal = TRUE
YWHAZ.is_internal = TRUE
ZBTB17.is_internal = TRUE
[Acidosis].istate = 0.5[1], 0.5[0]
[Androgen].istate = 0.5[1], 0.5[0]
[Carcinogen].istate = 0.5[1], 0.5[0]
[Hypoxia].istate = 0.5[1], 0.5[0]
[Nutrients].istate = 0.5[1], 0.5[0]
[AKT].istate = 0.42649[1], 0.57351[0]
[AMP_ATP].istate = 0.67722[1], 0.32277999999999996[0]
[AMPK].istate = 0.44921[1], 0.55079[0]
[APAF1].istate = 0.37544[1], 0.62456[0]
[AR].istate = 0.53193[1], 0.46807[0]
[ATM].istate = 0.26464[1], 0.73536[0]
[ATR].istate = 0.54429[1], 0.45570999999999995[0]
[AXIN1].istate = 0.26098[1], 0.73902[0]
[BAD].istate = 0.54405[1], 0.45594999999999997[0]
[Bak].istate = 0.27542[1], 0.72458[0]
[BAX].istate = 0.70828[1], 0.29172[0]
[Bcl_XL].istate = 0.47283[1], 0.52717[0]
[BCL2].istate = 0.40241[1], 0.5975900000000001[0]
[beta_catenin].istate = 0.62424[1], 0.37576[0]
[BIRC5].istate = 0.08677[1], 0.91323[0]
[BRCA1].istate = 0.32178[1], 0.67822[0]
[BRCA2].istate = 0.21483[1], 0.78517[0]
[Caspase8].istate = 0.35137[1], 0.64863[0]
[Caspase9].istate = 0.54333[1], 0.45667[0]
[CDH2].istate = 0.55482[1], 0.44518[0]
[cFLAR].istate = 0.27058[1], 0.72942[0]
[CHK1_2].istate = 0.28035[1], 0.71965[0]
[COX4I2].istate = 0.50802[1], 0.49198[0]
[CyclinB].istate = 0.33823[1], 0.66177[0]
[CyclinD].istate = 0.4319[1], 0.5681[0]
[CytoC].istate = 0.42131[1], 0.5786899999999999[0]
[DAXX].istate = 0.22677[1], 0.77323[0]
[Dsh].istate = 0.40636[1], 0.59364[0]
[E_cadherin].istate = 0.79348[1], 0.20652000000000004[0]
[E2F1].istate = 0.29269[1], 0.70731[0]
[eEF2].istate = 0.34091[1], 0.65909[0]
[eEF2K].istate = 0.52826[1], 0.47174000000000005[0]
[EGF].istate = 0.61538[1], 0.38461999999999996[0]
[EGFR].istate = 0.56036[1], 0.43964000000000003[0]
[EP300].istate = 0.61199[1], 0.38800999999999997[0]
[ERK].istate = 0.55287[1], 0.44713[0]
[ETS1].istate = 0.57926[1], 0.42074[0]
[ETV1].istate = 0.32329[1], 0.6767099999999999[0]
[EZH2].istate = 0.14255[1], 0.85745[0]
[FADD].istate = 0.26043[1], 0.7395700000000001[0]
[FGF].istate = 0.3794[1], 0.6206[0]
[FGFR3].istate = 0.18523[1], 0.81477[0]
[FOS].istate = 0.75552[1], 0.24448000000000003[0]
[FOXA1].istate = 0.56862[1], 0.43138[0]
[FOXO].istate = 0.48376[1], 0.51624[0]
[FRS2].istate = 0.36669[1], 0.63331[0]
[GADD45].istate = 0.42152[1], 0.57848[0]
[GLI].istate = 0.57473[1], 0.42527000000000004[0]
[GLUT1].istate = 0.43928[1], 0.56072[0]
[GSH].istate = 0.61274[1], 0.38726000000000005[0]
[GSK3].istate = 0.65155[1], 0.34845000000000004[0]
[HIF1].istate = 0.61033[1], 0.38966999999999996[0]
[HSPs].istate = 0.62887[1], 0.37112999999999996[0]
[IDH1].istate = 0.69354[1], 0.30645999999999995[0]
[IKK].istate = 0.54405[1], 0.45594999999999997[0]
[JNK].istate = 0.60728[1], 0.39271999999999996[0]
[JUN].istate = 0.67722[1], 0.32277999999999996[0]
[Lactic_acid].istate = 0.49659[1], 0.50341[0]
[LDHA].istate = 0.49659[1], 0.50341[0]
[MAP3K1_3].istate = 0.45287[1], 0.54713[0]
[MDM2].istate = 0.6081[1], 0.3919[0]
[MED12].istate = 0.66204[1], 0.33796000000000004[0]
[MEK1_2].istate = 0.56382[1], 0.43618[0]
[ZBTB17].istate = 0.25579[1], 0.74421[0]
[mTORC1].istate = 0.48017[1], 0.51983[0]
[mTORC2].istate = 0.42073[1], 0.57927[0]
[MXI1].istate = 0.3917[1], 0.6083000000000001[0]
[MYC].istate = 0.21062[1], 0.78938[0]
[MYC_MAX].istate = 0.34049[1], 0.65951[0]
[NCOA3].istate = 0.61632[1], 0.38368[0]
[NCOR1].istate = 0.62052[1], 0.37948000000000004[0]
[NCOR2].istate = 0.39009[1], 0.60991[0]
[NF_kB].istate = 0.50643[1], 0.49356999999999995[0]
[NF1].istate = 0.54773[1], 0.45226999999999995[0]
[NKX3_1].istate = 0.62476[1], 0.37524[0]
[p14ARF].istate = 0.62842[1], 0.37158[0]
[p15].istate = 0.44301[1], 0.55699[0]
[p21].istate = 0.53269[1], 0.46731[0]
[p38].istate = 0.37653[1], 0.62347[0]
[p53].istate = 0.51116[1], 0.48884000000000005[0]
[p70S6kab].istate = 0.36584[1], 0.6341600000000001[0]
[p90RSK].istate = 0.40374[1], 0.59626[0]
[PDK1].istate = 0.41858[1], 0.58142[0]
[PHDs].istate = 0.50868[1], 0.49132[0]
[PI3K].istate = 0.49274[1], 0.50726[0]
[PIP3].istate = 0.55433[1], 0.44567[0]
[PKC].istate = 0.47143[1], 0.52857[0]
[PTCH1].istate = 0.53445[1], 0.46555[0]
[RAF].istate = 0.61778[1], 0.38222[0]
[RAGS].istate = 0.19583[1], 0.80417[0]
[RAS].istate = 0.45598[1], 0.54402[0]
[RB1].istate = 0.58435[1], 0.41564999999999996[0]
[Rheb].istate = 0.74649[1], 0.25351[0]
[ROS].istate = 0.55545[1], 0.44455[0]
[RTK].istate = 0.51551[1], 0.48449[0]
[RUNX2].istate = 0.46738[1], 0.53262[0]
[SHH].istate = 0.80565[1], 0.19435000000000002[0]
[Slug].istate = 0.5723[1], 0.42769999999999997[0]
[SMAD].istate = 0.61126[1], 0.38874[0]
[SMO].istate = 0.4143[1], 0.5857[0]
[Snail].istate = 0.51289[1], 0.48711000000000004[0]
[SPOP].istate = 0.82806[1], 0.17193999999999998[0]
[TAK1].istate = 0.66774[1], 0.33226[0]
[TCF].istate = 0.52433[1], 0.47567000000000004[0]
[TERT].istate = 0.17097[1], 0.8290299999999999[0]
[TGFb].istate = 0.60349[1], 0.39651000000000003[0]
[TGFBR].istate = 0.43643[1], 0.56357[0]
[TSC1_2].istate = 0.37189[1], 0.62811[0]
[TWIST1].istate = 0.22712[1], 0.77288[0]
[VEGF].istate = 0.53664[1], 0.46336[0]
[VHL].istate = 0.33281[1], 0.66719[0]
[WNT].istate = 0.43769[1], 0.56231[0]
[YWHAZ].istate = 0.48214[1], 0.51786[0]
[ERG].istate=0[1], 1[0]
[PTEN].istate=0[1], 1[0]
[TNFalpha].istate=0[1], 1[0]
