# Supplementary material for: Patient-specific Boolean models of signalling networks guide personalised treatments
Source: eLife. 2022 Feb 15;11:e72626. doi: 10.7554/eLife.72626 (PMC9018074; doi:10.7554/eLife.72626)
Supplement: Supplementary file 3. [file elife-72626-supp3.zip › SuppFile 3 TCGA model files/TCGA_mutCNA_RNA_models/PC_20191219_TCGA_mutCNA_RNA_184.cfg]

$u_Acidosis = 1
$d_Acidosis = 1
$u_AKT=0.815
$d_AKT=1.22699
$u_AMP_ATP=11.98185
$d_AMP_ATP=0.08346
$u_AMPK=1.72215
$d_AMPK=0.58067
$u_Androgen = 1
$d_Androgen = 1
$u_Angiogenesis = 1
$d_Angiogenesis = 1
$u_Apoptosis = 1
$d_Apoptosis = 1
$u_AR=2.66871
$d_AR=0.37471
$u_AR_ERG = 1
$d_AR_ERG = 1
$u_ATM=2.59526
$d_ATM=0.38532
$u_ATR=23.44231
$d_ATR=0.04266
$u_AXIN1=2.01557
$d_AXIN1=0.49614
$u_BAD=0.48826
$d_BAD=2.04809
$u_Bak=1.91173
$d_Bak=0.52309
$u_BAX=0.82145
$d_BAX=1.21736
$u_BCL2=0.01479
$d_BCL2=67.61325
$u_Bcl_XL=0.40847
$d_Bcl_XL=2.44816
$u_beta_catenin=3.02144
$d_beta_catenin=0.33097
$u_BIRC5=0.20086
$d_BIRC5=4.97859
$u_BMP2 = 1
$d_BMP2 = 1
$u_BRCA1=1.59808
$d_BRCA1=0.62575
$u_BRCA2=3.32804
$d_BRCA2=0.30048
$u_Carcinogen = 1
$d_Carcinogen = 1
$u_Caspase3 = 1
$d_Caspase3 = 1
$u_Caspase8=9.06794
$d_Caspase8=0.11028
$u_Caspase9=0.23821
$d_Caspase9=4.19798
$u_CDH2=0.03754
$d_CDH2=26.63825
$u_cFLAR=1.98562
$d_cFLAR=0.50362
$u_CHK1_2=0.63907
$d_CHK1_2=1.56477
$u_COX4I2=0.01359
$d_COX4I2=73.58352
$u_CyclinB=1.65212
$d_CyclinB=0.60528
$u_CyclinD=0.04204
$d_CyclinD=23.78687
$u_CytoC=2.94186
$d_CytoC=0.33992
$u_APAF1=3.40492
$d_APAF1=0.29369
$u_DAXX=2.23636
$d_DAXX=0.44716
$u_DNA_Damage = 1
$d_DNA_Damage = 1
$u_DNA_Repair = 1
$d_DNA_Repair = 1
$u_Dsh=3.29343
$d_Dsh=0.30363
$u_E2F1=2.72636
$d_E2F1=0.36679
$u_E_cadherin=5.31374
$d_E_cadherin=0.18819
$u_eEF2=0.51886
$d_eEF2=1.9273
$u_eEF2K=0.02517
$d_eEF2K=39.72984
$u_EMT = 1
$d_EMT = 1
$u_EP300=3.44012
$d_EP300=0.29069
$u_ERG=100.0
$d_ERG=0.01
$u_ERK=0.38491
$d_ERK=2.59801
$u_ETS1=0.20433
$d_ETS1=4.89404
$u_ETV1=0.04399
$d_ETV1=22.73244
$u_EZH2=0.34844
$d_EZH2=2.86993
$u_FADD=0.05096
$d_FADD=19.62323
$u_FOS=3.83845
$d_FOS=0.26052
$u_JUN=11.44673
$d_JUN=0.08736
$u_FOXA1=39.9289
$d_FOXA1=0.02504
$u_FOXO=0.40444
$d_FOXO=2.47255
$u_EGF=2.57928
$d_EGF=0.38771
$u_EGFR=0.73855
$d_EGFR=1.354
$u_FGF=0.02377
$d_FGF=42.06984
$u_FGFR3=5.31184
$d_FGFR3=0.18826
$u_FRS2=3.49468
$d_FRS2=0.28615
$u_GADD45=0.10998
$d_GADD45=9.09256
$u_GLI=0.03224
$d_GLI=31.01737
$u_GLUT1=2.51525
$d_GLUT1=0.39757
$u_Glycolysis = 1
$d_Glycolysis = 1
$u_GSH=1.14196
$d_GSH=0.87569
$u_GSK3=3.09075
$d_GSK3=0.32355
$u_HIF1=9.77105
$d_HIF1=0.10234
$u_HSPs=2.80718
$d_HSPs=0.35623
$u_Hypermethylation = 1
$d_Hypermethylation = 1
$u_Hypoxia = 1
$d_Hypoxia = 1
$u_IDH1=3.74039
$d_IDH1=0.26735
$u_Invasion = 1
$d_Invasion = 1
$u_IKK=8.5979
$d_IKK=0.11631
$u_JNK=1.87642
$d_JNK=0.53293
$u_Lactic_acid=19.18566
$d_Lactic_acid=0.05212
$u_LDHA=19.18566
$d_LDHA=0.05212
$u_MAP3K1_3=0.51009
$d_MAP3K1_3=1.96044
$u_MDM2=0.11873
$d_MDM2=8.42247
$u_MED12=1.0
$d_MED12=1.0
$u_MEK1_2=0.83747
$d_MEK1_2=1.19407
$u_Metastasis = 1
$d_Metastasis = 1
$u_Migration = 1
$d_Migration = 1
$u_mTORC1=0.5622
$d_mTORC1=1.77873
$u_mTORC2=0.50821
$d_mTORC2=1.96769
$u_MXI1=0.03048
$d_MXI1=32.8084
$u_MYC=0.92887
$d_MYC=1.07658
$u_MYC_MAX=0.17598
$d_MYC_MAX=5.68246
$u_NCOA3=1.34796
$d_NCOA3=0.74186
$u_NCOR1=3.70039
$d_NCOR1=0.27024
$u_NCOR2=2.31037
$d_NCOR2=0.43283
$u_NF1=1.42779
$d_NF1=0.70038
$u_NF_kB=6.12507
$d_NF_kB=0.16326
$u_NKX3_1=0.01879
$d_NKX3_1=53.2198
$u_Nutrients = 1
$d_Nutrients = 1
$u_p14ARF=3.06894
$d_p14ARF=0.32585
$u_p15=0.04762
$d_p15=20.99958
$u_p21=0.13403
$d_p21=7.46102
$u_p38=0.19131
$d_p38=5.22712
$u_p53=0.0338
$d_p53=29.5858
$u_p70S6kab=1.0583
$d_p70S6kab=0.94491
$u_p90RSK=7.51937
$d_p90RSK=0.13299
$u_PDK1=49.75596
$d_PDK1=0.0201
$u_PHDs=0.43023
$d_PHDs=2.32434
$u_PI3K=0.38134
$d_PI3K=2.62233
$u_PIP3=1.14465
$d_PIP3=0.87363
$u_PKC=0.83598
$d_PKC=1.1962
$u_Proliferation = 1
$d_Proliferation = 1
$u_PTCH1=0.32863
$d_PTCH1=3.04294
$u_PTEN=0
$d_PTEN=99.50249
$u_Quiescence = 1
$d_Quiescence = 1
$u_RAF=3.90857
$d_RAF=0.25585
$u_RAGS=0.01862
$d_RAGS=53.70569
$u_RAS=2.45175
$d_RAS=0.40787
$u_RB1=0.87266
$d_RB1=1.14592
$u_Rheb=0.08087
$d_Rheb=12.36552
$u_ROS=0.34682
$d_ROS=2.88334
$u_RTK=0.21302
$d_RTK=4.69439
$u_RUNX2=0.52169
$d_RUNX2=1.91685
$u_SHH=8.86421
$d_SHH=0.11281
$u_Slug=0.05733
$d_Slug=17.44287
$u_SMAD=1.19649
$d_SMAD=0.83578
$u_SMO=0.19776
$d_SMO=5.05663
$u_Snail=0.11173
$d_Snail=8.95015
$u_SPOP=0.67556
$d_SPOP=1.48025
$u_TAK1=10.64173
$d_TAK1=0.09397
$u_TCF=0.09568
$d_TCF=10.45151
$u_TERT=19.0704
$d_TERT=0.05244
$u_TGFb=0.02441
$d_TGFb=40.96682
$u_TGFBR=0.02816
$d_TGFBR=35.51136
$u_fused_event = 1
$d_fused_event = 1
$u_TNFalpha=0.31802
$d_TNFalpha=3.14446
$u_TSC1_2=4.09051
$d_TSC1_2=0.24447
$u_TWIST1=4.00694
$d_TWIST1=0.24957
$u_VEGF=0.23861
$d_VEGF=4.19094
$u_VHL=15.71881
$d_VHL=0.06362
$u_WNT=0.24237
$d_WNT=4.12592
$u_YWHAZ=0.8464
$d_YWHAZ=1.18147
$u_ZBTB17=1.00898
$d_ZBTB17=0.9911
discrete_time = 0
use_physrandgen = FALSE
seed_pseudorandom = 100
// sample_count = 500000
sample_count = 5000
max_time = 50
//time_tick = 0.01
time_tick = 0.1
thread_count = 1
statdist_traj_count = 100
statdist_cluster_threshold = 0.9
display_traj = 0
statdist_similarity_cache_max_size = 20000
//artificial nodes istate should be null
fused_event.istate=0
AR_ERG.istate=0	Acidosis.is_internal = TRUE
AKT.is_internal = TRUE
AMPK.is_internal = TRUE
AMP_ATP.is_internal = TRUE
Androgen.is_internal = TRUE
Angiogenesis.is_internal = TRUE
APAF1.is_internal = TRUE
Apoptosis.is_internal = FALSE
AR.is_internal = TRUE
AR_ERG.is_internal = TRUE
ATM.is_internal = TRUE
ATR.is_internal = TRUE
AXIN1.is_internal = TRUE
BAD.is_internal = TRUE
Bak.is_internal = TRUE
BAX.is_internal = TRUE
BCL2.is_internal = TRUE
Bcl_XL.is_internal = TRUE
beta_catenin.is_internal = TRUE
BIRC5.is_internal = TRUE
BMP2.is_internal = TRUE
BRCA1.is_internal = TRUE
BRCA2.is_internal = TRUE
Carcinogen.is_internal = TRUE
Caspase3.is_internal = TRUE
Caspase8.is_internal = TRUE
Caspase9.is_internal = TRUE
CDH2.is_internal = TRUE
cFLAR.is_internal = TRUE
CHK1_2.is_internal = TRUE
COX4I2.is_internal = TRUE
CyclinB.is_internal = TRUE
CyclinD.is_internal = TRUE
CytoC.is_internal = TRUE
DAXX.is_internal = TRUE
DNA_Damage.is_internal = TRUE
DNA_Repair.is_internal = TRUE
Dsh.is_internal = TRUE
E2F1.is_internal = TRUE
eEF2.is_internal = TRUE
eEF2K.is_internal = TRUE
EGF.is_internal = TRUE
EGFR.is_internal = TRUE
EMT.is_internal = TRUE
EP300.is_internal = TRUE
ERG.is_internal = TRUE
ERK.is_internal = TRUE
ETS1.is_internal = TRUE
ETV1.is_internal = TRUE
EZH2.is_internal = TRUE
E_cadherin.is_internal = TRUE
FADD.is_internal = TRUE
FGF.is_internal = TRUE
FGFR3.is_internal = TRUE
FOS.is_internal = TRUE
FOXA1.is_internal = TRUE
FOXO.is_internal = TRUE
FRS2.is_internal = TRUE
fused_event.is_internal = TRUE
GADD45.is_internal = TRUE
GLI.is_internal = TRUE
GLUT1.is_internal = TRUE
Glycolysis.is_internal = TRUE
GSH.is_internal = TRUE
GSK3.is_internal = TRUE
HIF1.is_internal = TRUE
HSPs.is_internal = TRUE
Hypermethylation.is_internal = TRUE
Hypoxia.is_internal = TRUE
IDH1.is_internal = TRUE
IKK.is_internal = TRUE
Invasion.is_internal = TRUE
JNK.is_internal = TRUE
JUN.is_internal = TRUE
Lactic_acid.is_internal = TRUE
LDHA.is_internal = TRUE
MAP3K1_3.is_internal = TRUE
MDM2.is_internal = TRUE
MED12.is_internal = TRUE
MEK1_2.is_internal = TRUE
Metastasis.is_internal = TRUE
Migration.is_internal = TRUE
mTORC1.is_internal = TRUE
mTORC2.is_internal = TRUE
MXI1.is_internal = TRUE
MYC.is_internal = TRUE
MYC_MAX.is_internal = TRUE
NCOA3.is_internal = TRUE
NCOR1.is_internal = TRUE
NCOR2.is_internal = TRUE
NF1.is_internal = TRUE
NF_kB.is_internal = TRUE
NKX3_1.is_internal = TRUE
Nutrients.is_internal = TRUE
p14ARF.is_internal = TRUE
p15.is_internal = TRUE
p21.is_internal = TRUE
p38.is_internal = TRUE
p53.is_internal = TRUE
p70S6kab.is_internal = TRUE
p90RSK.is_internal = TRUE
PDK1.is_internal = TRUE
PHDs.is_internal = TRUE
PI3K.is_internal = TRUE
PIP3.is_internal = TRUE
PKC.is_internal = TRUE
Proliferation.is_internal = FALSE
PTCH1.is_internal = TRUE
PTEN.is_internal = TRUE
Quiescence.is_internal = FALSE
RAF.is_internal = TRUE
RAGS.is_internal = TRUE
RAS.is_internal = TRUE
RB1.is_internal = TRUE
Rheb.is_internal = TRUE
ROS.is_internal = TRUE
RTK.is_internal = TRUE
RUNX2.is_internal = TRUE
SHH.is_internal = TRUE
Slug.is_internal = TRUE
SMAD.is_internal = TRUE
SMO.is_internal = TRUE
Snail.is_internal = TRUE
SPOP.is_internal = TRUE
TAK1.is_internal = TRUE
TCF.is_internal = TRUE
TERT.is_internal = TRUE
TGFb.is_internal = TRUE
TGFBR.is_internal = TRUE
TNFalpha.is_internal = TRUE
TSC1_2.is_internal = TRUE
TWIST1.is_internal = TRUE
VEGF.is_internal = TRUE
VHL.is_internal = TRUE
WNT.is_internal = TRUE
YWHAZ.is_internal = TRUE
ZBTB17.is_internal = TRUE
[Acidosis].istate = 0.5[1], 0.5[0]
[Androgen].istate = 0.5[1], 0.5[0]
[Carcinogen].istate = 0.5[1], 0.5[0]
[Hypoxia].istate = 0.5[1], 0.5[0]
[Nutrients].istate = 0.5[1], 0.5[0]
[AKT].istate = 0.47779[1], 0.5222100000000001[0]
[AMP_ATP].istate = 0.76963[1], 0.23036999999999996[0]
[AMPK].istate = 0.55902[1], 0.44098000000000004[0]
[APAF1].istate = 0.63303[1], 0.36697[0]
[AR].istate = 0.60658[1], 0.39342[0]
[ATM].istate = 0.60355[1], 0.39644999999999997[0]
[ATR].istate = 0.8425[1], 0.15749999999999997[0]
[AXIN1].istate = 0.5761[1], 0.42390000000000005[0]
[BAD].istate = 0.42216[1], 0.57784[0]
[Bak].istate = 0.57036[1], 0.42964[0]
[BAX].istate = 0.47864[1], 0.52136[0]
[Bcl_XL].istate = 0.40279[1], 0.59721[0]
[BCL2].istate = 0.04248[1], 0.95752[0]
[beta_catenin].istate = 0.62005[1], 0.37995[0]
[BIRC5].istate = 0.32573[1], 0.6742699999999999[0]
[BRCA1].istate = 0.5509[1], 0.44910000000000005[0]
[BRCA2].istate = 0.63055[1], 0.36944999999999995[0]
[Caspase8].istate = 0.73938[1], 0.26061999999999996[0]
[Caspase9].istate = 0.34424[1], 0.65576[0]
[CDH2].istate = 0.14363[1], 0.85637[0]
[cFLAR].istate = 0.57447[1], 0.42552999999999996[0]
[CHK1_2].istate = 0.45139[1], 0.54861[0]
[COX4I2].istate = 0.03332[1], 0.96668[0]
[CyclinB].istate = 0.55451[1], 0.44549000000000005[0]
[CyclinD].istate = 0.15591[1], 0.84409[0]
[CytoC].istate = 0.61716[1], 0.38283999999999996[0]
[DAXX].istate = 0.58739[1], 0.41261000000000003[0]
[Dsh].istate = 0.62941[1], 0.37059[0]
[E_cadherin].istate = 0.68135[1], 0.31865[0]
[E2F1].istate = 0.6089[1], 0.3911[0]
[eEF2].istate = 0.42876[1], 0.57124[0]
[eEF2K].istate = 0.10021[1], 0.89979[0]
[EGF].istate = 0.60287[1], 0.39713[0]
[EGFR].istate = 0.46709[1], 0.53291[0]
[EP300].istate = 0.63414[1], 0.36585999999999996[0]
[ERG].istate = 1.0[1], 0.0[0]
[ERK].istate = 0.39634[1], 0.60366[0]
[ETS1].istate = 0.32758[1], 0.67242[0]
[ETV1].istate = 0.16085[1], 0.8391500000000001[0]
[EZH2].istate = 0.38553[1], 0.6144700000000001[0]
[FADD].istate = 0.17681[1], 0.82319[0]
[FGF].istate = 0.09399[1], 0.90601[0]
[FGFR3].istate = 0.68131[1], 0.31869000000000003[0]
[FOS].istate = 0.64604[1], 0.35396000000000005[0]
[FOXA1].istate = 0.90032[1], 0.09967999999999999[0]
[FOXO].istate = 0.40171[1], 0.59829[0]
[FRS2].istate = 0.63585[1], 0.36415[0]
[GADD45].istate = 0.26033[1], 0.73967[0]
[GLI].istate = 0.12709[1], 0.87291[0]
[GLUT1].istate = 0.60015[1], 0.39985000000000004[0]
[GSH].istate = 0.51441[1], 0.48558999999999997[0]
[GSK3].istate = 0.62252[1], 0.37748000000000004[0]
[HIF1].istate = 0.74749[1], 0.25251[0]
[HSPs].istate = 0.61207[1], 0.38793[0]
[IDH1].istate = 0.64323[1], 0.35677000000000003[0]
[IKK].istate = 0.7336[1], 0.26639999999999997[0]
[JNK].istate = 0.56833[1], 0.43167[0]
[JUN].istate = 0.76467[1], 0.23533000000000004[0]
[Lactic_acid].istate = 0.82074[1], 0.17925999999999997[0]
[LDHA].istate = 0.82074[1], 0.17925999999999997[0]
[MAP3K1_3].istate = 0.42691[1], 0.57309[0]
[MDM2].istate = 0.26864[1], 0.73136[0]
[MED12].istate = 0.5[1], 0.5[0]
[MEK1_2].istate = 0.48074[1], 0.51926[0]
[ZBTB17].istate = 0.50097[1], 0.49903[0]
[mTORC1].istate = 0.43747[1], 0.56253[0]
[mTORC2].istate = 0.42651[1], 0.57349[0]
[MXI1].istate = 0.12102[1], 0.87898[0]
[MYC].istate = 0.49199[1], 0.5080100000000001[0]
[MYC_MAX].istate = 0.31137[1], 0.6886300000000001[0]
[NCOA3].istate = 0.53242[1], 0.46758[0]
[NCOR1].istate = 0.64206[1], 0.35794000000000004[0]
[NCOR2].istate = 0.59092[1], 0.40908[0]
[NF_kB].istate = 0.69678[1], 0.30322000000000005[0]
[NF1].istate = 0.53867[1], 0.46133[0]
[NKX3_1].istate = 0.06848[1], 0.93152[0]
[p14ARF].istate = 0.62175[1], 0.37825[0]
[p15].istate = 0.16946[1], 0.8305400000000001[0]
[p21].istate = 0.2818[1], 0.7182[0]
[p38].istate = 0.32043[1], 0.67957[0]
[p53].istate = 0.13223[1], 0.86777[0]
[p70S6kab].istate = 0.50615[1], 0.49385[0]
[p90RSK].istate = 0.71905[1], 0.28095000000000003[0]
[PDK1].istate = 0.92421[1], 0.07579000000000002[0]
[PHDs].istate = 0.40842[1], 0.59158[0]
[PI3K].istate = 0.39533[1], 0.60467[0]
[PIP3].istate = 0.51467[1], 0.48533000000000004[0]
[PKC].istate = 0.48055[1], 0.51945[0]
[PTCH1].istate = 0.37918[1], 0.6208199999999999[0]
[RAF].istate = 0.648[1], 0.352[0]
[RAGS].istate = 0.06747[1], 0.93253[0]
[RAS].istate = 0.59737[1], 0.40263000000000004[0]
[RB1].istate = 0.48521[1], 0.5147900000000001[0]
[Rheb].istate = 0.22695[1], 0.77305[0]
[ROS].istate = 0.38503[1], 0.61497[0]
[RTK].istate = 0.33211[1], 0.66789[0]
[RUNX2].istate = 0.42935[1], 0.57065[0]
[SHH].istate = 0.73691[1], 0.26309000000000005[0]
[Slug].istate = 0.1896[1], 0.8104[0]
[SMAD].istate = 0.51948[1], 0.48051999999999995[0]
[SMO].istate = 0.32403[1], 0.67597[0]
[Snail].istate = 0.26204[1], 0.73796[0]
[SPOP].istate = 0.45742[1], 0.5425800000000001[0]
[TAK1].istate = 0.75675[1], 0.24324999999999997[0]
[TCF].istate = 0.24521[1], 0.75479[0]
[TERT].istate = 0.82009[1], 0.17991000000000001[0]
[TGFb].istate = 0.09689[1], 0.90311[0]
[TGFBR].istate = 0.1124[1], 0.8876[0]
[TNFalpha].istate = 0.37561[1], 0.62439[0]
[TSC1_2].istate = 0.65294[1], 0.34706000000000004[0]
[TWIST1].istate = 0.6507[1], 0.34930000000000005[0]
[VEGF].istate = 0.34442[1], 0.65558[0]
[VHL].istate = 0.7991[1], 0.20089999999999997[0]
[WNT].istate = 0.34612[1], 0.65388[0]
[YWHAZ].istate = 0.48189[1], 0.5181100000000001[0]
[PTEN].istate=0[1], 1[0]
