# Supplementary material for: Patient-specific Boolean models of signalling networks guide personalised treatments
Source: eLife. 2022 Feb 15;11:e72626. doi: 10.7554/eLife.72626 (PMC9018074; doi:10.7554/eLife.72626)
Supplement: Supplementary file 3. [file elife-72626-supp3.zip › SuppFile 3 TCGA model files/TCGA_mutCNA_RNA_models/PC_20191219_TCGA_mutCNA_RNA_185.cfg]

$u_Acidosis = 1
$d_Acidosis = 1
$u_AKT=11.76941
$d_AKT=0
$u_AMP_ATP=0.05085
$d_AMP_ATP=19.66568
$u_AMPK=0.43928
$d_AMPK=0
$u_Androgen = 1
$d_Androgen = 1
$u_Angiogenesis = 1
$d_Angiogenesis = 1
$u_Apoptosis = 1
$d_Apoptosis = 1
$u_AR=6.45878
$d_AR=0
$u_AR_ERG = 1
$d_AR_ERG = 1
$u_ATM=1.076
$d_ATM=0
$u_ATR=0.15873
$d_ATR=6.30001
$u_AXIN1=0.71926
$d_AXIN1=0
$u_BAD=2.02485
$d_BAD=0.49386
$u_Bak=2.49878
$d_Bak=0.4002
$u_BAX=19.60657
$d_BAX=0
$u_BCL2=0
$d_BCL2=0.1021
$u_Bcl_XL=0.67126
$d_Bcl_XL=1.48974
$u_beta_catenin=2.73065
$d_beta_catenin=0.36621
$u_BIRC5=19.84372
$d_BIRC5=0.05039
$u_BMP2 = 1
$d_BMP2 = 1
$u_BRCA1=14.28463
$d_BRCA1=0.07001
$u_BRCA2=5.49131
$d_BRCA2=0.18211
$u_Carcinogen = 1
$d_Carcinogen = 1
$u_Caspase3 = 1
$d_Caspase3 = 1
$u_Caspase8=0.10939
$d_Caspase8=9.1416
$u_Caspase9=0.02007
$d_Caspase9=49.82561
$u_CDH2=0.14445
$d_CDH2=6.92281
$u_cFLAR=21.47426
$d_cFLAR=0
$u_CHK1_2=6.10843
$d_CHK1_2=0.16371
$u_COX4I2=1.24981
$d_COX4I2=0.80012
$u_CyclinB=2.33429
$d_CyclinB=0.4284
$u_CyclinD=0.36376
$d_CyclinD=0
$u_CytoC=9.26888
$d_CytoC=0
$u_APAF1=19.81683
$d_APAF1=0
$u_DAXX=1.0107
$d_DAXX=0.98941
$u_DNA_Damage = 1
$d_DNA_Damage = 1
$u_DNA_Repair = 1
$d_DNA_Repair = 1
$u_Dsh=0.52
$d_Dsh=1.92308
$u_E2F1=1.67833
$d_E2F1=0.59583
$u_E_cadherin=6.14687
$d_E_cadherin=0.16268
$u_eEF2=0
$d_eEF2=0.05508
$u_eEF2K=2.97878
$d_eEF2K=0.33571
$u_EMT = 1
$d_EMT = 1
$u_EP300=3.61447
$d_EP300=0.27667
$u_ERG=0.01
$d_ERG=100.0
$u_ERK=1.33627
$d_ERK=0.74835
$u_ETS1=0.31016
$d_ETS1=0
$u_ETV1=0.1006
$d_ETV1=9.94036
$u_EZH2=22.36298
$d_EZH2=0.04472
$u_FADD=0.1532
$d_FADD=6.52742
$u_FOS=9.41038
$d_FOS=0.10627
$u_JUN=21.8253
$d_JUN=0.04582
$u_FOXA1=27.69628
$d_FOXA1=0.03611
$u_FOXO=0.40964
$d_FOXO=0
$u_EGF=0.27375
$d_EGF=0
$u_EGFR=1.17738
$d_EGFR=0.84934
$u_FGF=0.02732
$d_FGF=0
$u_FGFR3=25.6449
$d_FGFR3=0.03899
$u_FRS2=18.88821
$d_FRS2=0
$u_GADD45=0.60717
$d_GADD45=0
$u_GLI=0.01796
$d_GLI=55.67929
$u_GLUT1=18.03678
$d_GLUT1=0.05544
$u_Glycolysis = 1
$d_Glycolysis = 1
$u_GSH=2.80447
$d_GSH=0.35657
$u_GSK3=14.14611
$d_GSK3=0.07069
$u_HIF1=10.10428
$d_HIF1=0.09897
$u_HSPs=0.70132
$d_HSPs=0
$u_Hypermethylation = 1
$d_Hypermethylation = 1
$u_Hypoxia = 1
$d_Hypoxia = 1
$u_IDH1=0.10547
$d_IDH1=9.48137
$u_Invasion = 1
$d_Invasion = 1
$u_IKK=42.40316
$d_IKK=0
$u_JNK=1.62822
$d_JNK=0
$u_Lactic_acid=0.28468
$d_Lactic_acid=0
$u_LDHA=0.28468
$d_LDHA=0
$u_MAP3K1_3=0
$d_MAP3K1_3=0.40508
$u_MDM2=57.33256
$d_MDM2=0
$u_MED12=0.23845
$d_MED12=4.19375
$u_MEK1_2=0
$d_MEK1_2=0.1539
$u_Metastasis = 1
$d_Metastasis = 1
$u_Migration = 1
$d_Migration = 1
$u_mTORC1=5.91981
$d_mTORC1=0
$u_mTORC2=1.93195
$d_mTORC2=0
$u_MXI1=0.01838
$d_MXI1=54.40696
$u_MYC=0.68106
$d_MYC=1.4683
$u_MYC_MAX=0.69304
$d_MYC_MAX=1.44292
$u_NCOA3=2.26151
$d_NCOA3=0
$u_NCOR1=6.7262
$d_NCOR1=0.14867
$u_NCOR2=4.65524
$d_NCOR2=0.21481
$u_NF1=2.03583
$d_NF1=0.4912
$u_NF_kB=0.12853
$d_NF_kB=0
$u_NKX3_1=0
$d_NKX3_1=0.74299
$u_Nutrients = 1
$d_Nutrients = 1
$u_p14ARF=9.04817
$d_p14ARF=0.11052
$u_p15=2.6575
$d_p15=0.37629
$u_p21=8.04634
$d_p21=0.12428
$u_p38=1.42884
$d_p38=0.69987
$u_p53=0.4176
$d_p53=2.39464
$u_p70S6kab=51.46308
$d_p70S6kab=0
$u_p90RSK=0.02024
$d_p90RSK=49.40711
$u_PDK1=2.19472
$d_PDK1=0.45564
$u_PHDs=0.49399
$d_PHDs=2.02433
$u_PI3K=0.64487
$d_PI3K=1.5507
$u_PIP3=3.53548
$d_PIP3=0
$u_PKC=1.50695
$d_PKC=0
$u_Proliferation = 1
$d_Proliferation = 1
$u_PTCH1=37.83224
$d_PTCH1=0.02643
$u_PTEN=0.47173
$d_PTEN=2.11986
$u_Quiescence = 1
$d_Quiescence = 1
$u_RAF=1.70315
$d_RAF=0.58715
$u_RAGS=0.0542
$d_RAGS=18.45018
$u_RAS=8.85629
$d_RAS=0.11291
$u_RB1=8.70901
$d_RB1=0.11482
$u_Rheb=32.96741
$d_Rheb=0.03033
$u_ROS=0.43746
$d_ROS=2.28592
$u_RTK=0.17656
$d_RTK=0
$u_RUNX2=0.06832
$d_RUNX2=14.637
$u_SHH=0.05382
$d_SHH=18.58045
$u_Slug=0.03787
$d_Slug=26.40613
$u_SMAD=0.28733
$d_SMAD=3.48032
$u_SMO=0.06772
$d_SMO=14.76669
$u_Snail=0.1946
$d_Snail=5.13875
$u_SPOP=0.02259
$d_SPOP=44.26737
$u_TAK1=6.51348
$d_TAK1=0.15353
$u_TCF=0.0629
$d_TCF=15.89825
$u_TERT=2.677
$d_TERT=0.37355
$u_TGFb=0.25113
$d_TGFb=3.982
$u_TGFBR=0.09646
$d_TGFBR=0
$u_fused_event = 1
$d_fused_event = 1
$u_TNFalpha=0.20929
$d_TNFalpha=4.77806
$u_TSC1_2=25.39416
$d_TSC1_2=0
$u_TWIST1=0.03463
$d_TWIST1=28.8767
$u_VEGF=0.23326
$d_VEGF=0
$u_VHL=9.1153
$d_VHL=0.10971
$u_WNT=0.51548
$d_WNT=0
$u_YWHAZ=42.91825
$d_YWHAZ=0
$u_ZBTB17=1.36688
$d_ZBTB17=0.73159
discrete_time = 0
use_physrandgen = FALSE
seed_pseudorandom = 100
// sample_count = 500000
sample_count = 5000
max_time = 50
//time_tick = 0.01
time_tick = 0.1
thread_count = 1
statdist_traj_count = 100
statdist_cluster_threshold = 0.9
display_traj = 0
statdist_similarity_cache_max_size = 20000
//artificial nodes istate should be null
fused_event.istate=0
AR_ERG.istate=0	Acidosis.is_internal = TRUE
AKT.is_internal = TRUE
AMPK.is_internal = TRUE
AMP_ATP.is_internal = TRUE
Androgen.is_internal = TRUE
Angiogenesis.is_internal = TRUE
APAF1.is_internal = TRUE
Apoptosis.is_internal = FALSE
AR.is_internal = TRUE
AR_ERG.is_internal = TRUE
ATM.is_internal = TRUE
ATR.is_internal = TRUE
AXIN1.is_internal = TRUE
BAD.is_internal = TRUE
Bak.is_internal = TRUE
BAX.is_internal = TRUE
BCL2.is_internal = TRUE
Bcl_XL.is_internal = TRUE
beta_catenin.is_internal = TRUE
BIRC5.is_internal = TRUE
BMP2.is_internal = TRUE
BRCA1.is_internal = TRUE
BRCA2.is_internal = TRUE
Carcinogen.is_internal = TRUE
Caspase3.is_internal = TRUE
Caspase8.is_internal = TRUE
Caspase9.is_internal = TRUE
CDH2.is_internal = TRUE
cFLAR.is_internal = TRUE
CHK1_2.is_internal = TRUE
COX4I2.is_internal = TRUE
CyclinB.is_internal = TRUE
CyclinD.is_internal = TRUE
CytoC.is_internal = TRUE
DAXX.is_internal = TRUE
DNA_Damage.is_internal = TRUE
DNA_Repair.is_internal = TRUE
Dsh.is_internal = TRUE
E2F1.is_internal = TRUE
eEF2.is_internal = TRUE
eEF2K.is_internal = TRUE
EGF.is_internal = TRUE
EGFR.is_internal = TRUE
EMT.is_internal = TRUE
EP300.is_internal = TRUE
ERG.is_internal = TRUE
ERK.is_internal = TRUE
ETS1.is_internal = TRUE
ETV1.is_internal = TRUE
EZH2.is_internal = TRUE
E_cadherin.is_internal = TRUE
FADD.is_internal = TRUE
FGF.is_internal = TRUE
FGFR3.is_internal = TRUE
FOS.is_internal = TRUE
FOXA1.is_internal = TRUE
FOXO.is_internal = TRUE
FRS2.is_internal = TRUE
fused_event.is_internal = TRUE
GADD45.is_internal = TRUE
GLI.is_internal = TRUE
GLUT1.is_internal = TRUE
Glycolysis.is_internal = TRUE
GSH.is_internal = TRUE
GSK3.is_internal = TRUE
HIF1.is_internal = TRUE
HSPs.is_internal = TRUE
Hypermethylation.is_internal = TRUE
Hypoxia.is_internal = TRUE
IDH1.is_internal = TRUE
IKK.is_internal = TRUE
Invasion.is_internal = TRUE
JNK.is_internal = TRUE
JUN.is_internal = TRUE
Lactic_acid.is_internal = TRUE
LDHA.is_internal = TRUE
MAP3K1_3.is_internal = TRUE
MDM2.is_internal = TRUE
MED12.is_internal = TRUE
MEK1_2.is_internal = TRUE
Metastasis.is_internal = TRUE
Migration.is_internal = TRUE
mTORC1.is_internal = TRUE
mTORC2.is_internal = TRUE
MXI1.is_internal = TRUE
MYC.is_internal = TRUE
MYC_MAX.is_internal = TRUE
NCOA3.is_internal = TRUE
NCOR1.is_internal = TRUE
NCOR2.is_internal = TRUE
NF1.is_internal = TRUE
NF_kB.is_internal = TRUE
NKX3_1.is_internal = TRUE
Nutrients.is_internal = TRUE
p14ARF.is_internal = TRUE
p15.is_internal = TRUE
p21.is_internal = TRUE
p38.is_internal = TRUE
p53.is_internal = TRUE
p70S6kab.is_internal = TRUE
p90RSK.is_internal = TRUE
PDK1.is_internal = TRUE
PHDs.is_internal = TRUE
PI3K.is_internal = TRUE
PIP3.is_internal = TRUE
PKC.is_internal = TRUE
Proliferation.is_internal = FALSE
PTCH1.is_internal = TRUE
PTEN.is_internal = TRUE
Quiescence.is_internal = FALSE
RAF.is_internal = TRUE
RAGS.is_internal = TRUE
RAS.is_internal = TRUE
RB1.is_internal = TRUE
Rheb.is_internal = TRUE
ROS.is_internal = TRUE
RTK.is_internal = TRUE
RUNX2.is_internal = TRUE
SHH.is_internal = TRUE
Slug.is_internal = TRUE
SMAD.is_internal = TRUE
SMO.is_internal = TRUE
Snail.is_internal = TRUE
SPOP.is_internal = TRUE
TAK1.is_internal = TRUE
TCF.is_internal = TRUE
TERT.is_internal = TRUE
TGFb.is_internal = TRUE
TGFBR.is_internal = TRUE
TNFalpha.is_internal = TRUE
TSC1_2.is_internal = TRUE
TWIST1.is_internal = TRUE
VEGF.is_internal = TRUE
VHL.is_internal = TRUE
WNT.is_internal = TRUE
YWHAZ.is_internal = TRUE
ZBTB17.is_internal = TRUE
[Acidosis].istate = 0.5[1], 0.5[0]
[Androgen].istate = 0.5[1], 0.5[0]
[Carcinogen].istate = 0.5[1], 0.5[0]
[Hypoxia].istate = 0.5[1], 0.5[0]
[Nutrients].istate = 0.5[1], 0.5[0]
[AMP_ATP].istate = 0.17658[1], 0.82342[0]
[ATR].istate = 0.30016[1], 0.69984[0]
[BAD].istate = 0.5766[1], 0.4234[0]
[Bak].istate = 0.59943[1], 0.40057[0]
[Bcl_XL].istate = 0.45672[1], 0.54328[0]
[beta_catenin].istate = 0.60907[1], 0.39093[0]
[BIRC5].istate = 0.82441[1], 0.17559000000000002[0]
[BRCA1].istate = 0.78872[1], 0.21128000000000002[0]
[BRCA2].istate = 0.68492[1], 0.31508[0]
[Caspase8].istate = 0.25974[1], 0.7402599999999999[0]
[Caspase9].istate = 0.07563[1], 0.92437[0]
[CDH2].istate = 0.28993[1], 0.71007[0]
[CHK1_2].istate = 0.69648[1], 0.30352[0]
[COX4I2].istate = 0.52421[1], 0.47579000000000005[0]
[CyclinB].istate = 0.59204[1], 0.40796[0]
[DAXX].istate = 0.50116[1], 0.49883999999999995[0]
[Dsh].istate = 0.429[1], 0.571[0]
[E_cadherin].istate = 0.69716[1], 0.30284[0]
[E2F1].istate = 0.55622[1], 0.44377999999999995[0]
[eEF2K].istate = 0.61851[1], 0.38149[0]
[EGFR].istate = 0.51773[1], 0.48227[0]
[EP300].istate = 0.63951[1], 0.36049[0]
[ERG].istate = 0.0[1], 1.0[0]
[ERK].istate = 0.53147[1], 0.46853[0]
[ETV1].istate = 0.25065[1], 0.74935[0]
[EZH2].istate = 0.83738[1], 0.16262[0]
[FADD].istate = 0.29632[1], 0.7036800000000001[0]
[FGFR3].istate = 0.85225[1], 0.14775000000000005[0]
[FOS].istate = 0.7434[1], 0.25660000000000005[0]
[FOXA1].istate = 0.86061[1], 0.13939000000000001[0]
[GLI].istate = 0.06359[1], 0.93641[0]
[GLUT1].istate = 0.81404[1], 0.18596000000000001[0]
[GSH].istate = 0.61196[1], 0.38804000000000005[0]
[GSK3].istate = 0.78766[1], 0.21233999999999997[0]
[HIF1].istate = 0.75113[1], 0.24887000000000004[0]
[IDH1].istate = 0.25579[1], 0.74421[0]
[JUN].istate = 0.83474[1], 0.16525999999999996[0]
[MED12].istate = 0.34435[1], 0.6556500000000001[0]
[ZBTB17].istate = 0.53393[1], 0.46607[0]
[MXI1].istate = 0.0661[1], 0.9339[0]
[MYC].istate = 0.4583[1], 0.5417000000000001[0]
[MYC_MAX].istate = 0.46019[1], 0.53981[0]
[NCOR1].istate = 0.70694[1], 0.29306[0]
[NCOR2].istate = 0.66699[1], 0.33301000000000003[0]
[NF1].istate = 0.57719[1], 0.42281[0]
[p14ARF].istate = 0.73914[1], 0.26086[0]
[p15].istate = 0.60612[1], 0.39388[0]
[p21].istate = 0.7264[1], 0.27359999999999995[0]
[p38].istate = 0.53875[1], 0.46125000000000005[0]
[p53].istate = 0.40519[1], 0.5948100000000001[0]
[p90RSK].istate = 0.07655[1], 0.92345[0]
[PDK1].istate = 0.58534[1], 0.41466000000000003[0]
[PHDs].istate = 0.42343[1], 0.57657[0]
[PI3K].istate = 0.45237[1], 0.5476300000000001[0]
[PTCH1].istate = 0.89447[1], 0.10553000000000001[0]
[PTEN].istate = 0.41842[1], 0.58158[0]
[RAF].istate = 0.55781[1], 0.44218999999999997[0]
[RAGS].istate = 0.18351[1], 0.8164899999999999[0]
[RAS].istate = 0.73681[1], 0.26319000000000004[0]
[RB1].istate = 0.73499[1], 0.26500999999999997[0]
[Rheb].istate = 0.87952[1], 0.12048000000000003[0]
[ROS].istate = 0.41023[1], 0.58977[0]
[RUNX2].istate = 0.20863[1], 0.79137[0]
[SHH].istate = 0.18273[1], 0.8172699999999999[0]
[Slug].istate = 0.14457[1], 0.85543[0]
[SMAD].istate = 0.3646[1], 0.6354[0]
[SMO].istate = 0.20767[1], 0.79233[0]
[Snail].istate = 0.32228[1], 0.67772[0]
[SPOP].istate = 0.08847[1], 0.91153[0]
[TAK1].istate = 0.70345[1], 0.29655[0]
[TCF].istate = 0.19966[1], 0.80034[0]
[TERT].istate = 0.60691[1], 0.39309000000000005[0]
[TGFb].istate = 0.34998[1], 0.65002[0]
[TNFalpha].istate = 0.33019[1], 0.66981[0]
[TWIST1].istate = 0.13487[1], 0.86513[0]
[VHL].istate = 0.73994[1], 0.26005999999999996[0]
[AKT].istate=1[1], 0[1]
[AMPK].istate=1[1], 0[1]
[APAF1].istate=1[1], 0[1]
[AR].istate=1[1], 0[1]
[ATM].istate=1[1], 0[1]
[AXIN1].istate=1[1], 0[1]
[BAX].istate=1[1], 0[1]
[BCL2].istate=0[1], 1[0]
[cFLAR].istate=1[1], 0[1]
[CyclinD].istate=1[1], 0[1]
[CytoC].istate=1[1], 0[1]
[eEF2].istate=0[1], 1[0]
[EGF].istate=1[1], 0[1]
[ETS1].istate=1[1], 0[1]
[FGF].istate=1[1], 0[1]
[FOXO].istate=1[1], 0[1]
[FRS2].istate=1[1], 0[1]
[GADD45].istate=1[1], 0[1]
[HSPs].istate=1[1], 0[1]
[IKK].istate=1[1], 0[1]
[JNK].istate=1[1], 0[1]
[Lactic_acid].istate=1[1], 0[1]
[LDHA].istate=1[1], 0[1]
[MAP3K1_3].istate=0[1], 1[0]
[MDM2].istate=1[1], 0[1]
[MEK1_2].istate=0[1], 1[0]
[mTORC1].istate=1[1], 0[1]
[mTORC2].istate=1[1], 0[1]
[NCOA3].istate=1[1], 0[1]
[NF_kB].istate=1[1], 0[1]
[NKX3_1].istate=0[1], 1[0]
[p70S6kab].istate=1[1], 0[1]
[PIP3].istate=1[1], 0[1]
[PKC].istate=1[1], 0[1]
[RTK].istate=1[1], 0[1]
[TGFBR].istate=1[1], 0[1]
[TSC1_2].istate=1[1], 0[1]
[VEGF].istate=1[1], 0[1]
[WNT].istate=1[1], 0[1]
[YWHAZ].istate=1[1], 0[1]
