# Supplementary material for: Patient-specific Boolean models of signalling networks guide personalised treatments
Source: eLife. 2022 Feb 15;11:e72626. doi: 10.7554/eLife.72626 (PMC9018074; doi:10.7554/eLife.72626)
Supplement: Supplementary file 3. [file elife-72626-supp3.zip › SuppFile 3 TCGA model files/TCGA_mutCNA_RNA_models/PC_20191219_TCGA_mutCNA_RNA_186.cfg]

$u_Acidosis = 1
$d_Acidosis = 1
$u_AKT=5.77081
$d_AKT=0.17329
$u_AMP_ATP=0.33445
$d_AMP_ATP=2.98998
$u_AMPK=0.65895
$d_AMPK=1.51757
$u_Androgen = 1
$d_Androgen = 1
$u_Angiogenesis = 1
$d_Angiogenesis = 1
$u_Apoptosis = 1
$d_Apoptosis = 1
$u_AR=3.80578
$d_AR=0.26276
$u_AR_ERG = 1
$d_AR_ERG = 1
$u_ATM=0.02878
$d_ATM=34.74635
$u_ATR=1.03138
$d_ATR=0.96957
$u_AXIN1=0.45295
$d_AXIN1=2.20775
$u_BAD=1.03698
$d_BAD=0.96434
$u_Bak=0.67094
$d_Bak=1.49045
$u_BAX=0.53796
$d_BAX=1.85887
$u_BCL2=12.92784
$d_BCL2=0.07735
$u_Bcl_XL=13.79968
$d_Bcl_XL=0.07247
$u_beta_catenin=11.71211
$d_beta_catenin=0.08538
$u_BIRC5=0.26842
$d_BIRC5=3.7255
$u_BMP2 = 1
$d_BMP2 = 1
$u_BRCA1=2.79243
$d_BRCA1=0.35811
$u_BRCA2=2.56361
$d_BRCA2=0.39007
$u_Carcinogen = 1
$d_Carcinogen = 1
$u_Caspase3 = 1
$d_Caspase3 = 1
$u_Caspase8=0.44821
$d_Caspase8=2.2311
$u_Caspase9=0.07812
$d_Caspase9=12.80082
$u_CDH2=0.96649
$d_CDH2=1.03467
$u_cFLAR=6.63012
$d_cFLAR=0.15083
$u_CHK1_2=0.18571
$d_CHK1_2=5.38474
$u_COX4I2=0.19866
$d_COX4I2=5.03373
$u_CyclinB=1.03068
$d_CyclinB=0.97023
$u_CyclinD=1.68084
$d_CyclinD=0.59494
$u_CytoC=0.5044
$d_CytoC=1.98255
$u_APAF1=3.26348
$d_APAF1=0.30642
$u_DAXX=0.33205
$d_DAXX=3.01159
$u_DNA_Damage = 1
$d_DNA_Damage = 1
$u_DNA_Repair = 1
$d_DNA_Repair = 1
$u_Dsh=2.31731
$d_Dsh=0.43153
$u_E2F1=0.52941
$d_E2F1=1.8889
$u_E_cadherin=0.86465
$d_E_cadherin=1.15654
$u_eEF2=0.74026
$d_eEF2=1.35088
$u_eEF2K=26.70181
$d_eEF2K=0.03745
$u_EMT = 1
$d_EMT = 1
$u_EP300=4.73152
$d_EP300=0.21135
$u_ERG=0.01
$d_ERG=100.0
$u_ERK=5.34562
$d_ERK=0.18707
$u_ETS1=0.89887
$d_ETS1=1.11251
$u_ETV1=0.76951
$d_ETV1=1.29953
$u_EZH2=1.98296
$d_EZH2=0.5043
$u_FADD=3.23926
$d_FADD=0.30871
$u_FOS=0.08075
$d_FOS=12.3839
$u_JUN=0.26586
$d_JUN=3.76138
$u_FOXA1=4.21959
$d_FOXA1=0.23699
$u_FOXO=0.92261
$d_FOXO=1.08388
$u_EGF=9.5296
$d_EGF=0.10494
$u_EGFR=27.6128
$d_EGFR=0.03622
$u_FGF=0.25643
$d_FGF=3.8997
$u_FGFR3=3.77452
$d_FGFR3=0.26493
$u_FRS2=0.67413
$d_FRS2=1.48339
$u_GADD45=0.68441
$d_GADD45=1.46111
$u_GLI=1.99541
$d_GLI=0.50115
$u_GLUT1=9.61869
$d_GLUT1=0.10396
$u_Glycolysis = 1
$d_Glycolysis = 1
$u_GSH=2.03556
$d_GSH=0.49127
$u_GSK3=3.34872
$d_GSK3=0.29862
$u_HIF1=1.03846
$d_HIF1=0.96296
$u_HSPs=1.97771
$d_HSPs=0.50564
$u_Hypermethylation = 1
$d_Hypermethylation = 1
$u_Hypoxia = 1
$d_Hypoxia = 1
$u_IDH1=1.98285
$d_IDH1=0.50432
$u_Invasion = 1
$d_Invasion = 1
$u_IKK=0.81074
$d_IKK=1.23344
$u_JNK=3.98952
$d_JNK=0.25066
$u_Lactic_acid=0.80119
$d_Lactic_acid=1.24814
$u_LDHA=0.80119
$d_LDHA=1.24814
$u_MAP3K1_3=2.11568
$d_MAP3K1_3=0.47266
$u_MDM2=0.40444
$d_MDM2=2.47255
$u_MED12=0.91993
$d_MED12=1.08704
$u_MEK1_2=3.30817
$d_MEK1_2=0.30228
$u_Metastasis = 1
$d_Metastasis = 1
$u_Migration = 1
$d_Migration = 1
$u_mTORC1=1.22166
$d_mTORC1=0.81856
$u_mTORC2=0.96049
$d_mTORC2=1.04114
$u_MXI1=3.42669
$d_MXI1=0.29183
$u_MYC=0.07219
$d_MYC=13.85233
$u_MYC_MAX=0.14238
$d_MYC_MAX=7.02346
$u_NCOA3=2.66178
$d_NCOA3=0.37569
$u_NCOR1=2.02494
$d_NCOR1=0.49384
$u_NCOR2=0.74923
$d_NCOR2=1.3347
$u_NF1=1.36289
$d_NF1=0.73373
$u_NF_kB=1.01309
$d_NF_kB=0.98708
$u_NKX3_1=1.33754
$d_NKX3_1=0.74764
$u_Nutrients = 1
$d_Nutrients = 1
$u_p14ARF=0.08425
$d_p14ARF=11.86944
$u_p15=3.84526
$d_p15=0.26006
$u_p21=1.19802
$d_p21=0.83471
$u_p38=1.46695
$d_p38=0.68169
$u_p53=0.44554
$d_p53=2.24447
$u_p70S6kab=0.19501
$d_p70S6kab=5.12794
$u_p90RSK=0.13491
$d_p90RSK=7.41235
$u_PDK1=0.55236
$d_PDK1=1.81041
$u_PHDs=0.42034
$d_PHDs=2.37903
$u_PI3K=0.92714
$d_PI3K=1.07859
$u_PIP3=2.15339
$d_PIP3=0.46438
$u_PKC=0.99064
$d_PKC=1.00945
$u_Proliferation = 1
$d_Proliferation = 1
$u_PTCH1=1.39118
$d_PTCH1=0.71881
$u_PTEN=0.62792
$d_PTEN=1.59256
$u_Quiescence = 1
$d_Quiescence = 1
$u_RAF=2.96699
$d_RAF=0.33704
$u_RAGS=0.17222
$d_RAGS=5.80653
$u_RAS=0.56023
$d_RAS=1.78498
$u_RB1=0.76197
$d_RB1=1.31239
$u_Rheb=0.11987
$d_Rheb=8.34237
$u_ROS=1.56218
$d_ROS=0.64013
$u_RTK=1.24201
$d_RTK=0.80515
$u_RUNX2=1.64669
$d_RUNX2=0.60728
$u_SHH=0.33299
$d_SHH=3.00309
$u_Slug=1.76626
$d_Slug=0.56617
$u_SMAD=2.22349
$d_SMAD=0.44974
$u_SMO=0.68622
$d_SMO=1.45726
$u_Snail=0.08427
$d_Snail=11.86662
$u_SPOP=0
$d_SPOP=0.31117
$u_TAK1=0.54124
$d_TAK1=1.84761
$u_TCF=0.58446
$d_TCF=1.71098
$u_TERT=0.29104
$d_TERT=3.43595
$u_TGFb=3.91064
$d_TGFb=0.25571
$u_TGFBR=2.47399
$d_TGFBR=0.40421
$u_fused_event = 1
$d_fused_event = 1
$u_TNFalpha=0.41701
$d_TNFalpha=2.39802
$u_TSC1_2=0.38955
$d_TSC1_2=2.56706
$u_TWIST1=19.30999
$d_TWIST1=0.05179
$u_VEGF=2.34044
$d_VEGF=0.42727
$u_VHL=2.93059
$d_VHL=0.34123
$u_WNT=1.54427
$d_WNT=0.64756
$u_YWHAZ=0.2015
$d_YWHAZ=4.96278
$u_ZBTB17=0.26146
$d_ZBTB17=3.82468
discrete_time = 0
use_physrandgen = FALSE
seed_pseudorandom = 100
// sample_count = 500000
sample_count = 5000
max_time = 50
//time_tick = 0.01
time_tick = 0.1
thread_count = 1
statdist_traj_count = 100
statdist_cluster_threshold = 0.9
display_traj = 0
statdist_similarity_cache_max_size = 20000
//artificial nodes istate should be null
fused_event.istate=0
AR_ERG.istate=0	Acidosis.is_internal = TRUE
AKT.is_internal = TRUE
AMPK.is_internal = TRUE
AMP_ATP.is_internal = TRUE
Androgen.is_internal = TRUE
Angiogenesis.is_internal = TRUE
APAF1.is_internal = TRUE
Apoptosis.is_internal = FALSE
AR.is_internal = TRUE
AR_ERG.is_internal = TRUE
ATM.is_internal = TRUE
ATR.is_internal = TRUE
AXIN1.is_internal = TRUE
BAD.is_internal = TRUE
Bak.is_internal = TRUE
BAX.is_internal = TRUE
BCL2.is_internal = TRUE
Bcl_XL.is_internal = TRUE
beta_catenin.is_internal = TRUE
BIRC5.is_internal = TRUE
BMP2.is_internal = TRUE
BRCA1.is_internal = TRUE
BRCA2.is_internal = TRUE
Carcinogen.is_internal = TRUE
Caspase3.is_internal = TRUE
Caspase8.is_internal = TRUE
Caspase9.is_internal = TRUE
CDH2.is_internal = TRUE
cFLAR.is_internal = TRUE
CHK1_2.is_internal = TRUE
COX4I2.is_internal = TRUE
CyclinB.is_internal = TRUE
CyclinD.is_internal = TRUE
CytoC.is_internal = TRUE
DAXX.is_internal = TRUE
DNA_Damage.is_internal = TRUE
DNA_Repair.is_internal = TRUE
Dsh.is_internal = TRUE
E2F1.is_internal = TRUE
eEF2.is_internal = TRUE
eEF2K.is_internal = TRUE
EGF.is_internal = TRUE
EGFR.is_internal = TRUE
EMT.is_internal = TRUE
EP300.is_internal = TRUE
ERG.is_internal = TRUE
ERK.is_internal = TRUE
ETS1.is_internal = TRUE
ETV1.is_internal = TRUE
EZH2.is_internal = TRUE
E_cadherin.is_internal = TRUE
FADD.is_internal = TRUE
FGF.is_internal = TRUE
FGFR3.is_internal = TRUE
FOS.is_internal = TRUE
FOXA1.is_internal = TRUE
FOXO.is_internal = TRUE
FRS2.is_internal = TRUE
fused_event.is_internal = TRUE
GADD45.is_internal = TRUE
GLI.is_internal = TRUE
GLUT1.is_internal = TRUE
Glycolysis.is_internal = TRUE
GSH.is_internal = TRUE
GSK3.is_internal = TRUE
HIF1.is_internal = TRUE
HSPs.is_internal = TRUE
Hypermethylation.is_internal = TRUE
Hypoxia.is_internal = TRUE
IDH1.is_internal = TRUE
IKK.is_internal = TRUE
Invasion.is_internal = TRUE
JNK.is_internal = TRUE
JUN.is_internal = TRUE
Lactic_acid.is_internal = TRUE
LDHA.is_internal = TRUE
MAP3K1_3.is_internal = TRUE
MDM2.is_internal = TRUE
MED12.is_internal = TRUE
MEK1_2.is_internal = TRUE
Metastasis.is_internal = TRUE
Migration.is_internal = TRUE
mTORC1.is_internal = TRUE
mTORC2.is_internal = TRUE
MXI1.is_internal = TRUE
MYC.is_internal = TRUE
MYC_MAX.is_internal = TRUE
NCOA3.is_internal = TRUE
NCOR1.is_internal = TRUE
NCOR2.is_internal = TRUE
NF1.is_internal = TRUE
NF_kB.is_internal = TRUE
NKX3_1.is_internal = TRUE
Nutrients.is_internal = TRUE
p14ARF.is_internal = TRUE
p15.is_internal = TRUE
p21.is_internal = TRUE
p38.is_internal = TRUE
p53.is_internal = TRUE
p70S6kab.is_internal = TRUE
p90RSK.is_internal = TRUE
PDK1.is_internal = TRUE
PHDs.is_internal = TRUE
PI3K.is_internal = TRUE
PIP3.is_internal = TRUE
PKC.is_internal = TRUE
Proliferation.is_internal = FALSE
PTCH1.is_internal = TRUE
PTEN.is_internal = TRUE
Quiescence.is_internal = FALSE
RAF.is_internal = TRUE
RAGS.is_internal = TRUE
RAS.is_internal = TRUE
RB1.is_internal = TRUE
Rheb.is_internal = TRUE
ROS.is_internal = TRUE
RTK.is_internal = TRUE
RUNX2.is_internal = TRUE
SHH.is_internal = TRUE
Slug.is_internal = TRUE
SMAD.is_internal = TRUE
SMO.is_internal = TRUE
Snail.is_internal = TRUE
SPOP.is_internal = TRUE
TAK1.is_internal = TRUE
TCF.is_internal = TRUE
TERT.is_internal = TRUE
TGFb.is_internal = TRUE
TGFBR.is_internal = TRUE
TNFalpha.is_internal = TRUE
TSC1_2.is_internal = TRUE
TWIST1.is_internal = TRUE
VEGF.is_internal = TRUE
VHL.is_internal = TRUE
WNT.is_internal = TRUE
YWHAZ.is_internal = TRUE
ZBTB17.is_internal = TRUE
[Acidosis].istate = 0.5[1], 0.5[0]
[Androgen].istate = 0.5[1], 0.5[0]
[Carcinogen].istate = 0.5[1], 0.5[0]
[Hypoxia].istate = 0.5[1], 0.5[0]
[Nutrients].istate = 0.5[1], 0.5[0]
[AKT].istate = 0.69031[1], 0.30969[0]
[AMP_ATP].istate = 0.38108[1], 0.61892[0]
[AMPK].istate = 0.45471[1], 0.54529[0]
[APAF1].istate = 0.62842[1], 0.37158[0]
[AR].istate = 0.64511[1], 0.35489000000000004[0]
[ATM].istate = 0.11477[1], 0.88523[0]
[ATR].istate = 0.50335[1], 0.49665000000000004[0]
[AXIN1].istate = 0.41401[1], 0.58599[0]
[BAD].istate = 0.50394[1], 0.49605999999999995[0]
[Bak].istate = 0.45667[1], 0.54333[0]
[BAX].istate = 0.43269[1], 0.56731[0]
[Bcl_XL].istate = 0.78497[1], 0.21503000000000005[0]
[BCL2].istate = 0.77788[1], 0.22211999999999998[0]
[beta_catenin].istate = 0.76716[1], 0.23284000000000005[0]
[BIRC5].istate = 0.3572[1], 0.6428[0]
[BRCA1].istate = 0.6115[1], 0.38849999999999996[0]
[BRCA2].istate = 0.60221[1], 0.39779[0]
[Caspase8].istate = 0.41287[1], 0.5871299999999999[0]
[Caspase9].istate = 0.2232[1], 0.7767999999999999[0]
[CDH2].istate = 0.4963[1], 0.5037[0]
[cFLAR].istate = 0.70538[1], 0.29462[0]
[CHK1_2].istate = 0.31721[1], 0.68279[0]
[COX4I2].istate = 0.32453[1], 0.67547[0]
[CyclinB].istate = 0.50328[1], 0.49672000000000005[0]
[CyclinD].istate = 0.55638[1], 0.44362[0]
[CytoC].istate = 0.42569[1], 0.57431[0]
[DAXX].istate = 0.3803[1], 0.6196999999999999[0]
[Dsh].istate = 0.59125[1], 0.40874999999999995[0]
[E_cadherin].istate = 0.48421[1], 0.51579[0]
[E2F1].istate = 0.43095[1], 0.5690500000000001[0]
[eEF2].istate = 0.46735[1], 0.5326500000000001[0]
[eEF2K].istate = 0.85664[1], 0.14336000000000004[0]
[EGF].istate = 0.74477[1], 0.25522999999999996[0]
[EGFR].istate = 0.86028[1], 0.13971999999999996[0]
[EP300].istate = 0.66875[1], 0.33125000000000004[0]
[ERG].istate = 0.0[1], 1.0[0]
[ERK].istate = 0.682[1], 0.31799999999999995[0]
[ETS1].istate = 0.48842[1], 0.5115799999999999[0]
[ETV1].istate = 0.47155[1], 0.52845[0]
[EZH2].istate = 0.57433[1], 0.42567[0]
[FADD].istate = 0.62761[1], 0.37239[0]
[FGF].istate = 0.35224[1], 0.64776[0]
[FGFR3].istate = 0.64422[1], 0.35578[0]
[FOS].istate = 0.22679[1], 0.77321[0]
[FOXA1].istate = 0.65632[1], 0.34368[0]
[FOXO].istate = 0.49125[1], 0.50875[0]
[FRS2].istate = 0.45719[1], 0.54281[0]
[GADD45].istate = 0.45883[1], 0.5411699999999999[0]
[GLI].istate = 0.57501[1], 0.42499[0]
[GLUT1].istate = 0.74578[1], 0.25422[0]
[GSH].istate = 0.57717[1], 0.42283000000000004[0]
[GSK3].istate = 0.63122[1], 0.36878[0]
[HIF1].istate = 0.5041[1], 0.4959[0]
[HSPs].istate = 0.57404[1], 0.42596[0]
[IDH1].istate = 0.57432[1], 0.42567999999999995[0]
[IKK].istate = 0.47722[1], 0.52278[0]
[JNK].istate = 0.65023[1], 0.34977[0]
[JUN].istate = 0.35616[1], 0.64384[0]
[Lactic_acid].istate = 0.47593[1], 0.52407[0]
[LDHA].istate = 0.47593[1], 0.52407[0]
[MAP3K1_3].istate = 0.58136[1], 0.41864[0]
[MDM2].istate = 0.40171[1], 0.59829[0]
[MED12].istate = 0.49094[1], 0.5090600000000001[0]
[MEK1_2].istate = 0.6299[1], 0.3701[0]
[ZBTB17].istate = 0.35435[1], 0.6456500000000001[0]
[mTORC1].istate = 0.52174[1], 0.47826[0]
[mTORC2].istate = 0.49562[1], 0.50438[0]
[MXI1].istate = 0.63372[1], 0.36628000000000005[0]
[MYC].istate = 0.21461[1], 0.78539[0]
[MYC_MAX].istate = 0.28836[1], 0.71164[0]
[NCOA3].istate = 0.60629[1], 0.39371[0]
[NCOR1].istate = 0.5766[1], 0.4234[0]
[NCOR2].istate = 0.46865[1], 0.53135[0]
[NF_kB].istate = 0.50141[1], 0.49859[0]
[NF1].istate = 0.53361[1], 0.46638999999999997[0]
[NKX3_1].istate = 0.53158[1], 0.46841999999999995[0]
[p14ARF].istate = 0.2314[1], 0.7686[0]
[p15].istate = 0.64623[1], 0.35377000000000003[0]
[p21].istate = 0.51962[1], 0.48038000000000003[0]
[p38].istate = 0.5416[1], 0.45840000000000003[0]
[p53].istate = 0.41222[1], 0.58778[0]
[p70S6kab].istate = 0.32252[1], 0.6774800000000001[0]
[p90RSK].istate = 0.28251[1], 0.71749[0]
[PDK1].istate = 0.43556[1], 0.56444[0]
[PHDs].istate = 0.4059[1], 0.5941000000000001[0]
[PI3K].istate = 0.49179[1], 0.50821[0]
[PIP3].istate = 0.58328[1], 0.41672[0]
[PKC].istate = 0.49898[1], 0.50102[0]
[PTCH1].istate = 0.53585[1], 0.46414999999999995[0]
[PTEN].istate = 0.44948[1], 0.55052[0]
[RAF].istate = 0.61808[1], 0.38192000000000004[0]
[RAGS].istate = 0.30902[1], 0.6909799999999999[0]
[RAS].istate = 0.43709[1], 0.56291[0]
[RB1].istate = 0.47048[1], 0.52952[0]
[Rheb].istate = 0.26968[1], 0.7303200000000001[0]
[ROS].istate = 0.54843[1], 0.45157[0]
[RTK].istate = 0.52353[1], 0.47646999999999995[0]
[RUNX2].istate = 0.55415[1], 0.44584999999999997[0]
[SHH].istate = 0.38061[1], 0.61939[0]
[Slug].istate = 0.56176[1], 0.43823999999999996[0]
[SMAD].istate = 0.58676[1], 0.41324000000000005[0]
[SMO].istate = 0.45912[1], 0.54088[0]
[Snail].istate = 0.23142[1], 0.76858[0]
[TAK1].istate = 0.43335[1], 0.56665[0]
[TCF].istate = 0.44169[1], 0.55831[0]
[TERT].istate = 0.36599[1], 0.63401[0]
[TGFb].istate = 0.64806[1], 0.35194000000000003[0]
[TGFBR].istate = 0.59835[1], 0.40164999999999995[0]
[TNFalpha].istate = 0.40504[1], 0.5949599999999999[0]
[TSC1_2].istate = 0.39764[1], 0.60236[0]
[TWIST1].istate = 0.82145[1], 0.17855[0]
[VEGF].istate = 0.59232[1], 0.40768000000000004[0]
[VHL].istate = 0.61674[1], 0.38326000000000005[0]
[WNT].istate = 0.54718[1], 0.45282[0]
[YWHAZ].istate = 0.32607[1], 0.6739299999999999[0]
[SPOP].istate=0[1], 1[0]
