# Supplementary material for: Patient-specific Boolean models of signalling networks guide personalised treatments
Source: eLife. 2022 Feb 15;11:e72626. doi: 10.7554/eLife.72626 (PMC9018074; doi:10.7554/eLife.72626)
Supplement: Supplementary file 3. [file elife-72626-supp3.zip › SuppFile 3 TCGA model files/TCGA_mutCNA_RNA_models/PC_20191219_TCGA_mutCNA_RNA_187.cfg]

$u_Acidosis = 1
$d_Acidosis = 1
$u_AKT=4.12248
$d_AKT=0.24257
$u_AMP_ATP=0.42477
$d_AMP_ATP=2.35422
$u_AMPK=3.03319
$d_AMPK=0.32969
$u_Androgen = 1
$d_Androgen = 1
$u_Angiogenesis = 1
$d_Angiogenesis = 1
$u_Apoptosis = 1
$d_Apoptosis = 1
$u_AR=0.21889
$d_AR=4.5685
$u_AR_ERG = 1
$d_AR_ERG = 1
$u_ATM=0
$d_ATM=1.90927
$u_ATR=0.58974
$d_ATR=1.69566
$u_AXIN1=0.6709
$d_AXIN1=1.49054
$u_BAD=2.42414
$d_BAD=0.41252
$u_Bak=0.26057
$d_Bak=3.83774
$u_BAX=0.50859
$d_BAX=1.96622
$u_BCL2=0.15962
$d_BCL2=6.26488
$u_Bcl_XL=8.17431
$d_Bcl_XL=0.12233
$u_beta_catenin=0.10517
$d_beta_catenin=9.50841
$u_BIRC5=6.87905
$d_BIRC5=0.14537
$u_BMP2 = 1
$d_BMP2 = 1
$u_BRCA1=3.64655
$d_BRCA1=0.27423
$u_BRCA2=1.75871
$d_BRCA2=0.5686
$u_Carcinogen = 1
$d_Carcinogen = 1
$u_Caspase3 = 1
$d_Caspase3 = 1
$u_Caspase8=0.07196
$d_Caspase8=13.89661
$u_Caspase9=0.964
$d_Caspase9=1.03734
$u_CDH2=0.26871
$d_CDH2=3.72148
$u_cFLAR=3.0476
$d_cFLAR=0.32813
$u_CHK1_2=1.66219
$d_CHK1_2=0.60162
$u_COX4I2=6.19753
$d_COX4I2=0.16135
$u_CyclinB=0
$d_CyclinB=0.67307
$u_CyclinD=0.84217
$d_CyclinD=1.18741
$u_CytoC=0.04713
$d_CytoC=21.21791
$u_APAF1=2.86786
$d_APAF1=0.34869
$u_DAXX=3.15067
$d_DAXX=0.31739
$u_DNA_Damage = 1
$d_DNA_Damage = 1
$u_DNA_Repair = 1
$d_DNA_Repair = 1
$u_Dsh=1.56498
$d_Dsh=0.63899
$u_E2F1=2.67786
$d_E2F1=0.37343
$u_E_cadherin=0.25753
$d_E_cadherin=3.88304
$u_eEF2=4.44937
$d_eEF2=0.22475
$u_eEF2K=9.44182
$d_eEF2K=0.10591
$u_EMT = 1
$d_EMT = 1
$u_EP300=0.42552
$d_EP300=2.35007
$u_ERG=0.01
$d_ERG=100.0
$u_ERK=0.94639
$d_ERK=1.05665
$u_ETS1=0.48413
$d_ETS1=2.06556
$u_ETV1=0.6921
$d_ETV1=1.44488
$u_EZH2=4.31286
$d_EZH2=0.23186
$u_FADD=3.83382
$d_FADD=0.26084
$u_FOS=4.45522
$d_FOS=0.22446
$u_JUN=8.47722
$d_JUN=0.11796
$u_FOXA1=0.33926
$d_FOXA1=2.94759
$u_FOXO=0
$d_FOXO=1.03053
$u_EGF=1.33993
$d_EGF=0.74631
$u_EGFR=0.23304
$d_EGFR=4.29111
$u_FGF=0
$d_FGF=2.58058
$u_FGFR3=6.09907
$d_FGFR3=0.16396
$u_FRS2=0.1195
$d_FRS2=8.3682
$u_GADD45=0.96808
$d_GADD45=1.03297
$u_GLI=1.25628
$d_GLI=0.796
$u_GLUT1=0.75501
$d_GLUT1=1.32449
$u_Glycolysis = 1
$d_Glycolysis = 1
$u_GSH=4.75899
$d_GSH=0.21013
$u_GSK3=0.17131
$d_GSK3=5.83737
$u_HIF1=0.15956
$d_HIF1=6.26723
$u_HSPs=0.17234
$d_HSPs=5.80248
$u_Hypermethylation = 1
$d_Hypermethylation = 1
$u_Hypoxia = 1
$d_Hypoxia = 1
$u_IDH1=11.07946
$d_IDH1=0.09026
$u_Invasion = 1
$d_Invasion = 1
$u_IKK=2.01758
$d_IKK=0.49564
$u_JNK=0.54154
$d_JNK=1.84659
$u_Lactic_acid=0.12369
$d_Lactic_acid=8.08473
$u_LDHA=0.12369
$d_LDHA=8.08473
$u_MAP3K1_3=0
$d_MAP3K1_3=3.59363
$u_MDM2=0.33308
$d_MDM2=3.00228
$u_MED12=0.23801
$d_MED12=4.2015
$u_MEK1_2=5.36786
$d_MEK1_2=0.18629
$u_Metastasis = 1
$d_Metastasis = 1
$u_Migration = 1
$d_Migration = 1
$u_mTORC1=1.35837
$d_mTORC1=0.73618
$u_mTORC2=1.58145
$d_mTORC2=0.63233
$u_MXI1=0.85039
$d_MXI1=1.17593
$u_MYC=1.14287
$d_MYC=0.87499
$u_MYC_MAX=0.58166
$d_MYC_MAX=1.71922
$u_NCOA3=0.12713
$d_NCOA3=7.86596
$u_NCOR1=1.30346
$d_NCOR1=0.76719
$u_NCOR2=3.94754
$d_NCOR2=0.25332
$u_NF1=0.46983
$d_NF1=2.12843
$u_NF_kB=0.21855
$d_NF_kB=4.57561
$u_NKX3_1=0
$d_NKX3_1=0.56689
$u_Nutrients = 1
$d_Nutrients = 1
$u_p14ARF=0.98268
$d_p14ARF=1.01763
$u_p15=0.44652
$d_p15=2.23954
$u_p21=0.50355
$d_p21=1.9859
$u_p38=2.43526
$d_p38=0.41063
$u_p53=3.34346
$d_p53=0.29909
$u_p70S6kab=0.82515
$d_p70S6kab=1.2119
$u_p90RSK=17.39268
$d_p90RSK=0.0575
$u_PDK1=0.64127
$d_PDK1=1.55941
$u_PHDs=0
$d_PHDs=1.95034
$u_PI3K=0
$d_PI3K=1.84638
$u_PIP3=0.10378
$d_PIP3=9.63577
$u_PKC=1.22267
$d_PKC=0.81788
$u_Proliferation = 1
$d_Proliferation = 1
$u_PTCH1=0.40713
$d_PTCH1=2.45622
$u_PTEN=1.00069
$d_PTEN=0.99931
$u_Quiescence = 1
$d_Quiescence = 1
$u_RAF=2.10975
$d_RAF=0.47399
$u_RAGS=0.07077
$d_RAGS=14.13028
$u_RAS=0.73911
$d_RAS=1.35298
$u_RB1=2.1323
$d_RB1=0.46898
$u_Rheb=0.67563
$d_Rheb=1.4801
$u_ROS=0.44752
$d_ROS=2.23454
$u_RTK=0
$d_RTK=0.76883
$u_RUNX2=0.34314
$d_RUNX2=2.91426
$u_SHH=1.08184
$d_SHH=0.92435
$u_Slug=0.85412
$d_Slug=1.1708
$u_SMAD=0.58048
$d_SMAD=1.72271
$u_SMO=5.9808
$d_SMO=0.1672
$u_Snail=0.11652
$d_Snail=8.58222
$u_SPOP=4.46087
$d_SPOP=0
$u_TAK1=0
$d_TAK1=14.8258
$u_TCF=0
$d_TCF=2.26865
$u_TERT=10.34439
$d_TERT=0.09667
$u_TGFb=0
$d_TGFb=1.66567
$u_TGFBR=1.06236
$d_TGFBR=0.9413
$u_fused_event = 1
$d_fused_event = 1
$u_TNFalpha=0
$d_TNFalpha=1.95994
$u_TSC1_2=8.04832
$d_TSC1_2=0.12425
$u_TWIST1=0.26721
$d_TWIST1=3.74237
$u_VEGF=1.86818
$d_VEGF=0.53528
$u_VHL=0.5711
$d_VHL=1.75101
$u_WNT=0
$d_WNT=1.43158
$u_YWHAZ=0.15725
$d_YWHAZ=6.3593
$u_ZBTB17=14.7671
$d_ZBTB17=0.06772
discrete_time = 0
use_physrandgen = FALSE
seed_pseudorandom = 100
// sample_count = 500000
sample_count = 5000
max_time = 50
//time_tick = 0.01
time_tick = 0.1
thread_count = 1
statdist_traj_count = 100
statdist_cluster_threshold = 0.9
display_traj = 0
statdist_similarity_cache_max_size = 20000
//artificial nodes istate should be null
fused_event.istate=0
AR_ERG.istate=0	Acidosis.is_internal = TRUE
AKT.is_internal = TRUE
AMPK.is_internal = TRUE
AMP_ATP.is_internal = TRUE
Androgen.is_internal = TRUE
Angiogenesis.is_internal = TRUE
APAF1.is_internal = TRUE
Apoptosis.is_internal = FALSE
AR.is_internal = TRUE
AR_ERG.is_internal = TRUE
ATM.is_internal = TRUE
ATR.is_internal = TRUE
AXIN1.is_internal = TRUE
BAD.is_internal = TRUE
Bak.is_internal = TRUE
BAX.is_internal = TRUE
BCL2.is_internal = TRUE
Bcl_XL.is_internal = TRUE
beta_catenin.is_internal = TRUE
BIRC5.is_internal = TRUE
BMP2.is_internal = TRUE
BRCA1.is_internal = TRUE
BRCA2.is_internal = TRUE
Carcinogen.is_internal = TRUE
Caspase3.is_internal = TRUE
Caspase8.is_internal = TRUE
Caspase9.is_internal = TRUE
CDH2.is_internal = TRUE
cFLAR.is_internal = TRUE
CHK1_2.is_internal = TRUE
COX4I2.is_internal = TRUE
CyclinB.is_internal = TRUE
CyclinD.is_internal = TRUE
CytoC.is_internal = TRUE
DAXX.is_internal = TRUE
DNA_Damage.is_internal = TRUE
DNA_Repair.is_internal = TRUE
Dsh.is_internal = TRUE
E2F1.is_internal = TRUE
eEF2.is_internal = TRUE
eEF2K.is_internal = TRUE
EGF.is_internal = TRUE
EGFR.is_internal = TRUE
EMT.is_internal = TRUE
EP300.is_internal = TRUE
ERG.is_internal = TRUE
ERK.is_internal = TRUE
ETS1.is_internal = TRUE
ETV1.is_internal = TRUE
EZH2.is_internal = TRUE
E_cadherin.is_internal = TRUE
FADD.is_internal = TRUE
FGF.is_internal = TRUE
FGFR3.is_internal = TRUE
FOS.is_internal = TRUE
FOXA1.is_internal = TRUE
FOXO.is_internal = TRUE
FRS2.is_internal = TRUE
fused_event.is_internal = TRUE
GADD45.is_internal = TRUE
GLI.is_internal = TRUE
GLUT1.is_internal = TRUE
Glycolysis.is_internal = TRUE
GSH.is_internal = TRUE
GSK3.is_internal = TRUE
HIF1.is_internal = TRUE
HSPs.is_internal = TRUE
Hypermethylation.is_internal = TRUE
Hypoxia.is_internal = TRUE
IDH1.is_internal = TRUE
IKK.is_internal = TRUE
Invasion.is_internal = TRUE
JNK.is_internal = TRUE
JUN.is_internal = TRUE
Lactic_acid.is_internal = TRUE
LDHA.is_internal = TRUE
MAP3K1_3.is_internal = TRUE
MDM2.is_internal = TRUE
MED12.is_internal = TRUE
MEK1_2.is_internal = TRUE
Metastasis.is_internal = TRUE
Migration.is_internal = TRUE
mTORC1.is_internal = TRUE
mTORC2.is_internal = TRUE
MXI1.is_internal = TRUE
MYC.is_internal = TRUE
MYC_MAX.is_internal = TRUE
NCOA3.is_internal = TRUE
NCOR1.is_internal = TRUE
NCOR2.is_internal = TRUE
NF1.is_internal = TRUE
NF_kB.is_internal = TRUE
NKX3_1.is_internal = TRUE
Nutrients.is_internal = TRUE
p14ARF.is_internal = TRUE
p15.is_internal = TRUE
p21.is_internal = TRUE
p38.is_internal = TRUE
p53.is_internal = TRUE
p70S6kab.is_internal = TRUE
p90RSK.is_internal = TRUE
PDK1.is_internal = TRUE
PHDs.is_internal = TRUE
PI3K.is_internal = TRUE
PIP3.is_internal = TRUE
PKC.is_internal = TRUE
Proliferation.is_internal = FALSE
PTCH1.is_internal = TRUE
PTEN.is_internal = TRUE
Quiescence.is_internal = FALSE
RAF.is_internal = TRUE
RAGS.is_internal = TRUE
RAS.is_internal = TRUE
RB1.is_internal = TRUE
Rheb.is_internal = TRUE
ROS.is_internal = TRUE
RTK.is_internal = TRUE
RUNX2.is_internal = TRUE
SHH.is_internal = TRUE
Slug.is_internal = TRUE
SMAD.is_internal = TRUE
SMO.is_internal = TRUE
Snail.is_internal = TRUE
SPOP.is_internal = TRUE
TAK1.is_internal = TRUE
TCF.is_internal = TRUE
TERT.is_internal = TRUE
TGFb.is_internal = TRUE
TGFBR.is_internal = TRUE
TNFalpha.is_internal = TRUE
TSC1_2.is_internal = TRUE
TWIST1.is_internal = TRUE
VEGF.is_internal = TRUE
VHL.is_internal = TRUE
WNT.is_internal = TRUE
YWHAZ.is_internal = TRUE
ZBTB17.is_internal = TRUE
[Acidosis].istate = 0.5[1], 0.5[0]
[Androgen].istate = 0.5[1], 0.5[0]
[Carcinogen].istate = 0.5[1], 0.5[0]
[Hypoxia].istate = 0.5[1], 0.5[0]
[Nutrients].istate = 0.5[1], 0.5[0]
[AKT].istate = 0.65379[1], 0.34621[0]
[AMP_ATP].istate = 0.40704[1], 0.5929599999999999[0]
[AMPK].istate = 0.62047[1], 0.37953000000000003[0]
[APAF1].istate = 0.61439[1], 0.38561[0]
[AR].istate = 0.33506[1], 0.66494[0]
[ATR].istate = 0.44267[1], 0.55733[0]
[AXIN1].istate = 0.45667[1], 0.54333[0]
[BAD].istate = 0.59614[1], 0.40386[0]
[Bak].istate = 0.35398[1], 0.64602[0]
[BAX].istate = 0.42659[1], 0.57341[0]
[Bcl_XL].istate = 0.72811[1], 0.27188999999999997[0]
[BCL2].istate = 0.30077[1], 0.69923[0]
[beta_catenin].istate = 0.25547[1], 0.74453[0]
[BIRC5].istate = 0.70938[1], 0.29062[0]
[BRCA1].istate = 0.64047[1], 0.35953[0]
[BRCA2].istate = 0.5613[1], 0.4387[0]
[Caspase8].istate = 0.21428[1], 0.78572[0]
[Caspase9].istate = 0.49602[1], 0.50398[0]
[CDH2].istate = 0.35732[1], 0.6426799999999999[0]
[cFLAR].istate = 0.62099[1], 0.37900999999999996[0]
[CHK1_2].istate = 0.55517[1], 0.44482999999999995[0]
[COX4I2].istate = 0.69805[1], 0.30195000000000005[0]
[CyclinD].istate = 0.48135[1], 0.51865[0]
[CytoC].istate = 0.16831[1], 0.83169[0]
[DAXX].istate = 0.6246[1], 0.37539999999999996[0]
[Dsh].istate = 0.54863[1], 0.45137000000000005[0]
[E_cadherin].istate = 0.35271[1], 0.6472899999999999[0]
[E2F1].istate = 0.60695[1], 0.39305[0]
[eEF2].istate = 0.66207[1], 0.33792999999999995[0]
[eEF2K].istate = 0.74376[1], 0.25624[0]
[EGF].istate = 0.53177[1], 0.46823000000000004[0]
[EGFR].istate = 0.34186[1], 0.65814[0]
[EP300].istate = 0.40723[1], 0.59277[0]
[ERG].istate = 0.0[1], 1.0[0]
[ERK].istate = 0.49402[1], 0.50598[0]
[ETS1].istate = 0.42124[1], 0.5787599999999999[0]
[ETV1].istate = 0.46004[1], 0.53996[0]
[EZH2].istate = 0.65869[1], 0.34131[0]
[FADD].istate = 0.64591[1], 0.35409[0]
[FGFR3].istate = 0.69632[1], 0.30367999999999995[0]
[FOS].istate = 0.66222[1], 0.33777999999999997[0]
[FOXA1].istate = 0.38263[1], 0.61737[0]
[FRS2].istate = 0.26934[1], 0.73066[0]
[GADD45].istate = 0.49648[1], 0.50352[0]
[GLI].istate = 0.52477[1], 0.47523000000000004[0]
[GLUT1].istate = 0.46949[1], 0.53051[0]
[GSH].istate = 0.66938[1], 0.33062[0]
[GSK3].istate = 0.30845[1], 0.69155[0]
[HIF1].istate = 0.30073[1], 0.6992700000000001[0]
[HSPs].istate = 0.3091[1], 0.6909000000000001[0]
[IDH1].istate = 0.76113[1], 0.23887000000000003[0]
[IKK].istate = 0.57621[1], 0.42379[0]
[JNK].istate = 0.43341[1], 0.5665899999999999[0]
[JUN].istate = 0.73206[1], 0.26793999999999996[0]
[Lactic_acid].istate = 0.27308[1], 0.72692[0]
[LDHA].istate = 0.27308[1], 0.72692[0]
[MDM2].istate = 0.38064[1], 0.61936[0]
[MED12].istate = 0.34415[1], 0.65585[0]
[MEK1_2].istate = 0.68245[1], 0.31755[0]
[ZBTB17].istate = 0.79232[1], 0.20767999999999998[0]
[mTORC1].istate = 0.53325[1], 0.46675[0]
[mTORC2].istate = 0.54976[1], 0.45024[0]
[MXI1].istate = 0.4824[1], 0.5176000000000001[0]
[MYC].istate = 0.5145[1], 0.48550000000000004[0]
[MYC_MAX].istate = 0.44117[1], 0.5588299999999999[0]
[NCOA3].istate = 0.27607[1], 0.72393[0]
[NCOR1].istate = 0.52877[1], 0.47123000000000004[0]
[NCOR2].istate = 0.64908[1], 0.35092[0]
[NF_kB].istate = 0.33489[1], 0.66511[0]
[NF1].istate = 0.41799[1], 0.58201[0]
[p14ARF].istate = 0.4981[1], 0.5019[0]
[p15].istate = 0.41246[1], 0.58754[0]
[p21].istate = 0.42551[1], 0.57449[0]
[p38].istate = 0.59664[1], 0.40336000000000005[0]
[p53].istate = 0.63105[1], 0.36895[0]
[p70S6kab].istate = 0.47913[1], 0.5208699999999999[0]
[p90RSK].istate = 0.81009[1], 0.18991000000000002[0]
[PDK1].istate = 0.45176[1], 0.5482400000000001[0]
[PIP3].istate = 0.25403[1], 0.74597[0]
[PKC].istate = 0.52183[1], 0.47817[0]
[PTCH1].istate = 0.40243[1], 0.5975699999999999[0]
[PTEN].istate = 0.50007[1], 0.49993[0]
[RAF].istate = 0.58106[1], 0.41894[0]
[RAGS].istate = 0.21246[1], 0.78754[0]
[RAS].istate = 0.46718[1], 0.5328200000000001[0]
[RB1].istate = 0.58221[1], 0.41779[0]
[Rheb].istate = 0.45743[1], 0.54257[0]
[ROS].istate = 0.4127[1], 0.5872999999999999[0]
[RUNX2].istate = 0.38387[1], 0.6161300000000001[0]
[SHH].istate = 0.50854[1], 0.49146[0]
[Slug].istate = 0.48288[1], 0.51712[0]
[SMAD].istate = 0.44095[1], 0.55905[0]
[SMO].istate = 0.69419[1], 0.30581[0]
[Snail].istate = 0.2666[1], 0.7334[0]
[TERT].istate = 0.75368[1], 0.24631999999999998[0]
[TGFBR].istate = 0.50657[1], 0.49343000000000004[0]
[TSC1_2].istate = 0.72643[1], 0.27357[0]
[TWIST1].istate = 0.35671[1], 0.6432899999999999[0]
[VEGF].istate = 0.56785[1], 0.43215000000000003[0]
[VHL].istate = 0.43918[1], 0.56082[0]
[YWHAZ].istate = 0.29915[1], 0.70085[0]
[ATM].istate=0[1], 1[0]
[CyclinB].istate=0[1], 1[0]
[FGF].istate=0[1], 1[0]
[FOXO].istate=0[1], 1[0]
[MAP3K1_3].istate=0[1], 1[0]
[NKX3_1].istate=0[1], 1[0]
[PHDs].istate=0[1], 1[0]
[PI3K].istate=0[1], 1[0]
[RTK].istate=0[1], 1[0]
[SPOP].istate=1[1], 0[1]
[TAK1].istate=0[1], 1[0]
[TCF].istate=0[1], 1[0]
[TGFb].istate=0[1], 1[0]
[TNFalpha].istate=0[1], 1[0]
[WNT].istate=0[1], 1[0]
