# Supplementary material for: Patient-specific Boolean models of signalling networks guide personalised treatments
Source: eLife. 2022 Feb 15;11:e72626. doi: 10.7554/eLife.72626 (PMC9018074; doi:10.7554/eLife.72626)
Supplement: Supplementary file 4. — In the mutation list “_oe” stands for an overexpressed gene and “_ko” for a knocked out gene. [file elife-72626-supp4.zip]

Archive with 1 entries (1 files):
- Supplementary File 4 TCGAmutants_PhenotypesValues.txt
