# Supplementary material for: Patient-specific Boolean models of signalling networks guide personalised treatments
Source: eLife. 2022 Feb 15;11:e72626. doi: 10.7554/eLife.72626 (PMC9018074; doi:10.7554/eLife.72626)
Supplement: Supplementary file 4. — In the mutation list “_oe” stands for an overexpressed gene and “_ko” for a knocked out gene. [file elife-72626-supp4.zip › Supplementary File 4 TCGAmutants_PhenotypesValues.txt]

TYPE	Proliferation	Apoptosis	Nodes	Node1	Node2	mutant1	mutant2	gene1	gene2	Patient_ID
DOUBLE	-0.00773999999999997	-0.2078	Caspase8_ko__cFLAR_oe	Caspase8_ko	cFLAR_oe	KO	OE	Caspase8	cFLAR	TCGA-EJ-7797-01
DOUBLE	-0.0146	0.003	AR_ERG_ko__ROS_ko	AR_ERG_ko	ROS_ko	KO	KO	AR_ERG	ROS	TCGA-EJ-7797-01
DOUBLE	-0.00786100000000001	0.0164	GLUT1_oe__ROS_oe	GLUT1_oe	ROS_oe	OE	OE	GLUT1	ROS	TCGA-EJ-7797-01
DOUBLE	0.294978	0.012416	GLUT1_ko__HIF1_ko	GLUT1_ko	HIF1_ko	KO	KO	GLUT1	HIF1	TCGA-EJ-7797-01
DOUBLE	0.660661	0.0202	GLUT1_ko__MYC_MAX_oe	GLUT1_ko	MYC_MAX_oe	KO	OE	GLUT1	MYC_MAX	TCGA-EJ-7797-01
DOUBLE	-0.0124	-0.2076	Caspase8_ko__ROS_ko	Caspase8_ko	ROS_ko	KO	KO	Caspase8	ROS	TCGA-EJ-7797-01
DOUBLE	-0.012645	0.016	ERK_oe__MYC_MAX_ko	ERK_oe	MYC_MAX_ko	OE	KO	ERK	MYC_MAX	TCGA-EJ-7797-01
DOUBLE	0.033	-0.2058	Caspase8_ko__ERK_ko	Caspase8_ko	ERK_ko	KO	KO	Caspase8	ERK	TCGA-EJ-7797-01
DOUBLE	-0.3272	0.0124	AR_ko__MYC_MAX_ko	AR_ko	MYC_MAX_ko	KO	KO	AR	MYC_MAX	TCGA-EJ-7797-01
SINGLE	-0.0126	0.7918	Caspase8_oe	Caspase8_oe	NA	OE	NA	Caspase8	NA	TCGA-EJ-7797-01
DOUBLE	-0.246402	0.0152	GLUT1_ko__PI3K_ko	GLUT1_ko	PI3K_ko	KO	KO	GLUT1	PI3K	TCGA-EJ-7797-01
DOUBLE	0.0288	0.0202	ERK_oe__HSPs_oe	ERK_oe	HSPs_oe	OE	OE	ERK	HSPs	TCGA-EJ-7797-01
DOUBLE	-0.217629	-0.2082	PI3K_ko__SPOP_oe	PI3K_ko	SPOP_oe	KO	OE	PI3K	SPOP	TCGA-EJ-7797-01
DOUBLE	0.657401	0.015182	MYC_MAX_oe__p14ARF_oe	MYC_MAX_oe	p14ARF_oe	OE	OE	MYC_MAX	p14ARF	TCGA-EJ-7797-01
DOUBLE	0.091	-0.2076	ERK_ko__SPOP_oe	ERK_ko	SPOP_oe	KO	OE	ERK	SPOP	TCGA-EJ-7797-01
DOUBLE	-0.241863	0.0098	p14ARF_oe__PI3K_ko	p14ARF_oe	PI3K_ko	OE	KO	p14ARF	PI3K	TCGA-EJ-7797-01
DOUBLE	-0.071716	0.107494	ERK_ko__SPOP_ko	ERK_ko	SPOP_ko	KO	KO	ERK	SPOP	TCGA-EJ-7797-01
SINGLE	-0.0154	0.00739999999999999	TERT_ko	TERT_ko	NA	KO	NA	TERT	NA	TCGA-EJ-7797-01
DOUBLE	-0.014347	0.0148	cFLAR_ko__ROS_ko	cFLAR_ko	ROS_ko	KO	KO	cFLAR	ROS	TCGA-EJ-7797-01
DOUBLE	-0.3272	0.000867000000000007	HIF1_oe__p14ARF_oe	HIF1_oe	p14ARF_oe	OE	OE	HIF1	p14ARF	TCGA-EJ-7797-01
DOUBLE	0.257741	0.0126	HIF1_ko__MEK1_2_ko	HIF1_ko	MEK1_2_ko	KO	KO	HIF1	MEK1_2	TCGA-EJ-7797-01
DOUBLE	-0.008714	0.7918	Caspase8_oe__ROS_ko	Caspase8_oe	ROS_ko	OE	KO	Caspase8	ROS	TCGA-EJ-7797-01
DOUBLE	0.661601	0.0202	MYC_MAX_oe__p14ARF_ko	MYC_MAX_oe	p14ARF_ko	OE	KO	MYC_MAX	p14ARF	TCGA-EJ-7797-01
DOUBLE	0.6728	-0.208	AR_oe__HIF1_ko	AR_oe	HIF1_ko	OE	KO	AR	HIF1	TCGA-EJ-7797-01
DOUBLE	-0.3272	0.0134	ERK_oe__HIF1_oe	ERK_oe	HIF1_oe	OE	OE	ERK	HIF1	TCGA-EJ-7797-01
SINGLE	-0.3272	0.00340000000000001	HIF1_oe	HIF1_oe	NA	OE	NA	HIF1	NA	TCGA-EJ-7797-01
DOUBLE	-0.00773999999999997	-0.2078	Caspase8_ko__cFLAR_ko	Caspase8_ko	cFLAR_ko	KO	KO	Caspase8	cFLAR	TCGA-EJ-7797-01
DOUBLE	-0.3272	0.0134	HIF1_oe__p14ARF_ko	HIF1_oe	p14ARF_ko	OE	KO	HIF1	p14ARF	TCGA-EJ-7797-01
DOUBLE	-0.269962	0.000399999999999984	EGFR_ko__GLUT1_oe	EGFR_ko	GLUT1_oe	KO	OE	EGFR	GLUT1	TCGA-EJ-7797-01
DOUBLE	-0.3272	0.0268	AKT_ko__MYC_MAX_ko	AKT_ko	MYC_MAX_ko	KO	KO	AKT	MYC_MAX	TCGA-EJ-7797-01
DOUBLE	-0.006517	0.00540000000000002	GLUT1_oe__TERT_ko	GLUT1_oe	TERT_ko	OE	KO	GLUT1	TERT	TCGA-EJ-7797-01
DOUBLE	-0.2394	0.015	AR_ko__GLUT1_oe	AR_ko	GLUT1_oe	KO	OE	AR	GLUT1	TCGA-EJ-7797-01
DOUBLE	-0.2484	0.0096	AR_ko__HSPs_ko	AR_ko	HSPs_ko	KO	KO	AR	HSPs	TCGA-EJ-7797-01
DOUBLE	0.659477	0.0202	MEK1_2_oe__MYC_MAX_oe	MEK1_2_oe	MYC_MAX_oe	OE	OE	MEK1_2	MYC_MAX	TCGA-EJ-7797-01
DOUBLE	0.6632	0.0202	MYC_MAX_oe__PI3K_oe	MYC_MAX_oe	PI3K_oe	OE	OE	MYC_MAX	PI3K	TCGA-EJ-7797-01
DOUBLE	0.0222	0.017	EGFR_oe__MEK1_2_ko	EGFR_oe	MEK1_2_ko	OE	KO	EGFR	MEK1_2	TCGA-EJ-7797-01
DOUBLE	0.1054	-0.2082	AKT_oe__ERK_oe	AKT_oe	ERK_oe	OE	OE	AKT	ERK	TCGA-EJ-7797-01
DOUBLE	-0.0582	0.00920000000000001	HSPs_ko__MYC_MAX_ko	HSPs_ko	MYC_MAX_ko	KO	KO	HSPs	MYC_MAX	TCGA-EJ-7797-01
DOUBLE	0.661001	0.0202	ERK_oe__MYC_MAX_oe	ERK_oe	MYC_MAX_oe	OE	OE	ERK	MYC_MAX	TCGA-EJ-7797-01
DOUBLE	0.0194	-0.2082	Caspase8_ko__PI3K_oe	Caspase8_ko	PI3K_oe	KO	OE	Caspase8	PI3K	TCGA-EJ-7797-01
DOUBLE	0.664	0.0202	EGFR_oe__MYC_MAX_oe	EGFR_oe	MYC_MAX_oe	OE	OE	EGFR	MYC_MAX	TCGA-EJ-7797-01
DOUBLE	-0.010268	0.015	GLUT1_ko__ROS_oe	GLUT1_ko	ROS_oe	KO	OE	GLUT1	ROS	TCGA-EJ-7797-01
DOUBLE	0.0198	-0.104851	ERK_ko__MYC_MAX_ko	ERK_ko	MYC_MAX_ko	KO	KO	ERK	MYC_MAX	TCGA-EJ-7797-01
DOUBLE	-0.0114	0.016	GLUT1_oe__ROS_ko	GLUT1_oe	ROS_ko	OE	KO	GLUT1	ROS	TCGA-EJ-7797-01
DOUBLE	-0.241498	0.00499999999999998	PI3K_ko__TERT_ko	PI3K_ko	TERT_ko	KO	KO	PI3K	TERT	TCGA-EJ-7797-01
DOUBLE	0.1694	-0.2082	EGFR_oe__SPOP_oe	EGFR_oe	SPOP_oe	OE	OE	EGFR	SPOP	TCGA-EJ-7797-01
DOUBLE	-0.285347	0.017829	EGFR_ko__MEK1_2_oe	EGFR_ko	MEK1_2_oe	KO	OE	EGFR	MEK1_2	TCGA-EJ-7797-01
DOUBLE	-0.3272	0.7918	Caspase8_oe__HIF1_oe	Caspase8_oe	HIF1_oe	OE	OE	Caspase8	HIF1	TCGA-EJ-7797-01
DOUBLE	0.126858	-0.2082	ROS_ko__SPOP_oe	ROS_ko	SPOP_oe	KO	OE	ROS	SPOP	TCGA-EJ-7797-01
DOUBLE	0.037219	0.791799	Caspase8_oe__ERK_ko	Caspase8_oe	ERK_ko	OE	KO	Caspase8	ERK	TCGA-EJ-7797-01
DOUBLE	0.033029	0.011724	ERK_oe__p14ARF_oe	ERK_oe	p14ARF_oe	OE	OE	ERK	p14ARF	TCGA-EJ-7797-01
DOUBLE	0.0946	-0.104784	AKT_oe__ERK_ko	AKT_oe	ERK_ko	OE	KO	AKT	ERK	TCGA-EJ-7797-01
DOUBLE	0.556467	-0.2082	HIF1_ko__SPOP_oe	HIF1_ko	SPOP_oe	KO	OE	HIF1	SPOP	TCGA-EJ-7797-01
DOUBLE	-0.270373	-0.00220000000000001	cFLAR_ko__EGFR_ko	cFLAR_ko	EGFR_ko	KO	KO	cFLAR	EGFR	TCGA-EJ-7797-01
DOUBLE	0.30251	0.004	HIF1_ko__TERT_ko	HIF1_ko	TERT_ko	KO	KO	HIF1	TERT	TCGA-EJ-7797-01
DOUBLE	0.0196	-0.2082	Caspase8_ko__EGFR_oe	Caspase8_ko	EGFR_oe	KO	OE	Caspase8	EGFR	TCGA-EJ-7797-01
DOUBLE	0.1976	-0.206653	AR_oe__SPOP_ko	AR_oe	SPOP_ko	OE	KO	AR	SPOP	TCGA-EJ-7797-01
DOUBLE	0.0662	0.0202	HSPs_oe__p14ARF_oe	HSPs_oe	p14ARF_oe	OE	OE	HSPs	p14ARF	TCGA-EJ-7797-01
DOUBLE	0.039953	-0.106618	ERK_ko__GLUT1_ko	ERK_ko	GLUT1_ko	KO	KO	ERK	GLUT1	TCGA-EJ-7797-01
DOUBLE	0.0222	0.0186	EGFR_oe__MEK1_2_oe	EGFR_oe	MEK1_2_oe	OE	OE	EGFR	MEK1_2	TCGA-EJ-7797-01
DOUBLE	-0.3264	-0.089531	AKT_ko__ERK_ko	AKT_ko	ERK_ko	KO	KO	AKT	ERK	TCGA-EJ-7797-01
DOUBLE	-0.00879999999999997	0.00558	MYC_MAX_ko__p14ARF_oe	MYC_MAX_ko	p14ARF_oe	KO	OE	MYC_MAX	p14ARF	TCGA-EJ-7797-01
DOUBLE	-0.26908	0.791801	Caspase8_oe__EGFR_ko	Caspase8_oe	EGFR_ko	OE	KO	Caspase8	EGFR	TCGA-EJ-7797-01
SINGLE	0.1002	-0.2072	AKT_oe	AKT_oe	NA	OE	NA	AKT	NA	TCGA-EJ-7797-01
DOUBLE	0.197	-0.2082	AR_oe__EGFR_oe	AR_oe	EGFR_oe	OE	OE	AR	EGFR	TCGA-EJ-7797-01
DOUBLE	0.00446400000000002	-0.2082	cFLAR_oe__MEK1_2_oe	cFLAR_oe	MEK1_2_oe	OE	OE	cFLAR	MEK1_2	TCGA-EJ-7797-01
DOUBLE	0.00576499999999996	0.0174	MEK1_2_oe__ROS_ko	MEK1_2_oe	ROS_ko	OE	KO	MEK1_2	ROS	TCGA-EJ-7797-01
DOUBLE	0.12054	-0.2082	cFLAR_oe__SPOP_oe	cFLAR_oe	SPOP_oe	OE	OE	cFLAR	SPOP	TCGA-EJ-7797-01
DOUBLE	-0.032	0.0108	cFLAR_ko__MEK1_2_ko	cFLAR_ko	MEK1_2_ko	KO	KO	cFLAR	MEK1_2	TCGA-EJ-7797-01
DOUBLE	-0.3272	0.0184	AKT_ko__EGFR_oe	AKT_ko	EGFR_oe	KO	OE	AKT	EGFR	TCGA-EJ-7797-01
DOUBLE	0.309149	0.00240000000000001	AR_ERG_ko__HIF1_ko	AR_ERG_ko	HIF1_ko	KO	KO	AR_ERG	HIF1	TCGA-EJ-7797-01
DOUBLE	-0.248693	0.00239999999999999	AR_ERG_ko__PI3K_ko	AR_ERG_ko	PI3K_ko	KO	KO	AR_ERG	PI3K	TCGA-EJ-7797-01
DOUBLE	-0.010871	0.00620000000000001	MEK1_2_ko__p14ARF_oe	MEK1_2_ko	p14ARF_oe	KO	OE	MEK1_2	p14ARF	TCGA-EJ-7797-01
DOUBLE	0.004718	-0.2082	Caspase8_ko__ERK_oe	Caspase8_ko	ERK_oe	KO	OE	Caspase8	ERK	TCGA-EJ-7797-01
DOUBLE	-0.3272	0.0134	HIF1_oe__MYC_MAX_ko	HIF1_oe	MYC_MAX_ko	OE	KO	HIF1	MYC_MAX	TCGA-EJ-7797-01
DOUBLE	-0.267178	-0.00639999999999999	AR_ERG_ko__EGFR_ko	AR_ERG_ko	EGFR_ko	KO	KO	AR_ERG	EGFR	TCGA-EJ-7797-01
DOUBLE	0.0354	0.0142	HSPs_oe__MEK1_2_ko	HSPs_oe	MEK1_2_ko	OE	KO	HSPs	MEK1_2	TCGA-EJ-7797-01
DOUBLE	-0.014033	-0.2072	cFLAR_oe__ROS_ko	cFLAR_oe	ROS_ko	OE	KO	cFLAR	ROS	TCGA-EJ-7797-01
DOUBLE	0.1096	-0.2078	AKT_oe__PI3K_ko	AKT_oe	PI3K_ko	OE	KO	AKT	PI3K	TCGA-EJ-7797-01
DOUBLE	-0.0444	0.791799	Caspase8_oe__MYC_MAX_ko	Caspase8_oe	MYC_MAX_ko	OE	KO	Caspase8	MYC_MAX	TCGA-EJ-7797-01
DOUBLE	-0.018148	0.000200000000000006	HSPs_ko__p14ARF_oe	HSPs_ko	p14ARF_oe	KO	OE	HSPs	p14ARF	TCGA-EJ-7797-01
DOUBLE	-0.217402	-0.013201	EGFR_ko__HIF1_ko	EGFR_ko	HIF1_ko	KO	KO	EGFR	HIF1	TCGA-EJ-7797-01
DOUBLE	0.0194	0.0168	MEK1_2_oe__PI3K_oe	MEK1_2_oe	PI3K_oe	OE	OE	MEK1_2	PI3K	TCGA-EJ-7797-01
DOUBLE	-0.011742	-0.2076	Caspase8_ko__GLUT1_oe	Caspase8_ko	GLUT1_oe	KO	OE	Caspase8	GLUT1	TCGA-EJ-7797-01
DOUBLE	-0.00819999999999999	0.0156	p14ARF_ko__ROS_ko	p14ARF_ko	ROS_ko	KO	KO	p14ARF	ROS	TCGA-EJ-7797-01
DOUBLE	-0.2904	0.454	HSPs_ko__SPOP_ko	HSPs_ko	SPOP_ko	KO	KO	HSPs	SPOP	TCGA-EJ-7797-01
DOUBLE	-0.0128	0.791799	Caspase8_oe__GLUT1_ko	Caspase8_oe	GLUT1_ko	OE	KO	Caspase8	GLUT1	TCGA-EJ-7797-01
SINGLE	0.309149	0.00240000000000001	HIF1_ko	HIF1_ko	NA	KO	NA	HIF1	NA	TCGA-EJ-7797-01
DOUBLE	0.65861	0.0202	AR_ko__MYC_MAX_oe	AR_ko	MYC_MAX_oe	KO	OE	AR	MYC_MAX	TCGA-EJ-7797-01
DOUBLE	-0.2866	0.4744	ROS_oe__SPOP_ko	ROS_oe	SPOP_ko	OE	KO	ROS	SPOP	TCGA-EJ-7797-01
DOUBLE	-0.3272	0.4686	HIF1_oe__SPOP_ko	HIF1_oe	SPOP_ko	OE	KO	HIF1	SPOP	TCGA-EJ-7797-01
DOUBLE	0.0642	-0.099479	ERK_ko__p14ARF_oe	ERK_ko	p14ARF_oe	KO	OE	ERK	p14ARF	TCGA-EJ-7797-01
DOUBLE	0.001994	0.00620000000000001	AR_ERG_ko__MEK1_2_oe	AR_ERG_ko	MEK1_2_oe	KO	OE	AR_ERG	MEK1_2	TCGA-EJ-7797-01
DOUBLE	0.089289	-0.2082	HSPs_ko__SPOP_oe	HSPs_ko	SPOP_oe	KO	OE	HSPs	SPOP	TCGA-EJ-7797-01
DOUBLE	-0.2862	0.7918	Caspase8_oe__SPOP_ko	Caspase8_oe	SPOP_ko	OE	KO	Caspase8	SPOP	TCGA-EJ-7797-01
DOUBLE	-0.00831899999999997	0.00539999999999999	ROS_oe__TERT_ko	ROS_oe	TERT_ko	OE	KO	ROS	TERT	TCGA-EJ-7797-01
DOUBLE	0.00525700000000001	0.0184	ERK_oe__ROS_ko	ERK_oe	ROS_ko	OE	KO	ERK	ROS	TCGA-EJ-7797-01
DOUBLE	0.00820000000000004	0.0158	EGFR_oe__MYC_MAX_ko	EGFR_oe	MYC_MAX_ko	OE	KO	EGFR	MYC_MAX	TCGA-EJ-7797-01
DOUBLE	0.00259999999999999	0.0068	AR_ERG_ko__ERK_oe	AR_ERG_ko	ERK_oe	KO	OE	AR_ERG	ERK	TCGA-EJ-7797-01
DOUBLE	-0.0436	0.010201	MEK1_2_ko__MYC_MAX_ko	MEK1_2_ko	MYC_MAX_ko	KO	KO	MEK1_2	MYC_MAX	TCGA-EJ-7797-01
DOUBLE	0.639	-0.2082	AKT_oe__MYC_MAX_oe	AKT_oe	MYC_MAX_oe	OE	OE	AKT	MYC_MAX	TCGA-EJ-7797-01
DOUBLE	-0.040467	0.0124	GLUT1_oe__MYC_MAX_ko	GLUT1_oe	MYC_MAX_ko	OE	KO	GLUT1	MYC_MAX	TCGA-EJ-7797-01
DOUBLE	0.571022	0.0202	MYC_MAX_oe__PI3K_ko	MYC_MAX_oe	PI3K_ko	OE	KO	MYC_MAX	PI3K	TCGA-EJ-7797-01
DOUBLE	0.512	-0.2072	AKT_oe__HIF1_ko	AKT_oe	HIF1_ko	OE	KO	AKT	HIF1	TCGA-EJ-7797-01
DOUBLE	0.499607	0.0202	EGFR_ko__MYC_MAX_oe	EGFR_ko	MYC_MAX_oe	KO	OE	EGFR	MYC_MAX	TCGA-EJ-7797-01
DOUBLE	-0.281601	-0.002	EGFR_ko__PI3K_ko	EGFR_ko	PI3K_ko	KO	KO	EGFR	PI3K	TCGA-EJ-7797-01
DOUBLE	0.032601	0.0096	MEK1_2_oe__p14ARF_oe	MEK1_2_oe	p14ARF_oe	OE	OE	MEK1_2	p14ARF	TCGA-EJ-7797-01
DOUBLE	0.00306000000000001	0.0174	MEK1_2_oe__ROS_oe	MEK1_2_oe	ROS_oe	OE	OE	MEK1_2	ROS	TCGA-EJ-7797-01
DOUBLE	-0.039	0.0104	HSPs_ko__p14ARF_ko	HSPs_ko	p14ARF_ko	KO	KO	HSPs	p14ARF	TCGA-EJ-7797-01
DOUBLE	-0.0462	-0.2072	cFLAR_oe__MYC_MAX_ko	cFLAR_oe	MYC_MAX_ko	OE	KO	cFLAR	MYC_MAX	TCGA-EJ-7797-01
DOUBLE	-0.012524	0.0154	cFLAR_ko__GLUT1_ko	cFLAR_ko	GLUT1_ko	KO	KO	cFLAR	GLUT1	TCGA-EJ-7797-01
DOUBLE	-0.3272	-0.2082	AKT_oe__HIF1_oe	AKT_oe	HIF1_oe	OE	OE	AKT	HIF1	TCGA-EJ-7797-01
DOUBLE	-0.3272	-0.19	AKT_ko__SPOP_oe	AKT_ko	SPOP_oe	KO	OE	AKT	SPOP	TCGA-EJ-7797-01
DOUBLE	-0.288817	0.4692	cFLAR_ko__SPOP_ko	cFLAR_ko	SPOP_ko	KO	KO	cFLAR	SPOP	TCGA-EJ-7797-01
DOUBLE	0.00362499999999999	0.00659999999999999	AR_ERG_oe__MEK1_2_oe	AR_ERG_oe	MEK1_2_oe	OE	OE	AR_ERG	MEK1_2	TCGA-EJ-7797-01
DOUBLE	0.289044	0.0134	HIF1_ko__p14ARF_ko	HIF1_ko	p14ARF_ko	KO	KO	HIF1	p14ARF	TCGA-EJ-7797-01
DOUBLE	-0.027399	0.0112	GLUT1_ko__MEK1_2_ko	GLUT1_ko	MEK1_2_ko	KO	KO	GLUT1	MEK1_2	TCGA-EJ-7797-01
DOUBLE	0.00680000000000003	0.0162	GLUT1_ko__MEK1_2_oe	GLUT1_ko	MEK1_2_oe	KO	OE	GLUT1	MEK1_2	TCGA-EJ-7797-01
DOUBLE	0.2112	-0.2076	AR_oe__HSPs_ko	AR_oe	HSPs_ko	OE	KO	AR	HSPs	TCGA-EJ-7797-01
DOUBLE	0.026	-0.104212	AR_ERG_ko__ERK_ko	AR_ERG_ko	ERK_ko	KO	KO	AR_ERG	ERK	TCGA-EJ-7797-01
DOUBLE	0.6728	0.0202	HSPs_oe__MYC_MAX_oe	HSPs_oe	MYC_MAX_oe	OE	OE	HSPs	MYC_MAX	TCGA-EJ-7797-01
DOUBLE	-0.016	0.00420000000000001	AR_ERG_oe__ROS_ko	AR_ERG_oe	ROS_ko	OE	KO	AR_ERG	ROS	TCGA-EJ-7797-01
DOUBLE	0.153437	-0.2072	AKT_oe__p14ARF_oe	AKT_oe	p14ARF_oe	OE	OE	AKT	p14ARF	TCGA-EJ-7797-01
DOUBLE	-0.005722	0.0058	ROS_ko__TERT_ko	ROS_ko	TERT_ko	KO	KO	ROS	TERT	TCGA-EJ-7797-01
DOUBLE	-0.3272	0.0142	EGFR_oe__HIF1_oe	EGFR_oe	HIF1_oe	OE	OE	EGFR	HIF1	TCGA-EJ-7797-01
DOUBLE	-0.04405	-0.2078	Caspase8_ko__MYC_MAX_ko	Caspase8_ko	MYC_MAX_ko	KO	KO	Caspase8	MYC_MAX	TCGA-EJ-7797-01
DOUBLE	-0.010039	0.0154	GLUT1_ko__ROS_ko	GLUT1_ko	ROS_ko	KO	KO	GLUT1	ROS	TCGA-EJ-7797-01
DOUBLE	-0.030115	0.011	GLUT1_oe__MEK1_2_ko	GLUT1_oe	MEK1_2_ko	OE	KO	GLUT1	MEK1_2	TCGA-EJ-7797-01
DOUBLE	0.660663	-0.2082	cFLAR_oe__MYC_MAX_oe	cFLAR_oe	MYC_MAX_oe	OE	OE	cFLAR	MYC_MAX	TCGA-EJ-7797-01
DOUBLE	-0.274447	-0.2052	cFLAR_oe__EGFR_ko	cFLAR_oe	EGFR_ko	OE	KO	cFLAR	EGFR	TCGA-EJ-7797-01
DOUBLE	-0.310599	-0.002	EGFR_ko__MYC_MAX_ko	EGFR_ko	MYC_MAX_ko	KO	KO	EGFR	MYC_MAX	TCGA-EJ-7797-01
DOUBLE	-0.3272	0.00920000000000001	HIF1_oe__MEK1_2_ko	HIF1_oe	MEK1_2_ko	OE	KO	HIF1	MEK1_2	TCGA-EJ-7797-01
DOUBLE	-0.3272	0.0156	GLUT1_oe__HIF1_oe	GLUT1_oe	HIF1_oe	OE	OE	GLUT1	HIF1	TCGA-EJ-7797-01
DOUBLE	0.0202	0.018	EGFR_oe__GLUT1_ko	EGFR_oe	GLUT1_ko	OE	KO	EGFR	GLUT1	TCGA-EJ-7797-01
DOUBLE	-0.2418	0.0146	AR_ko__ROS_ko	AR_ko	ROS_ko	KO	KO	AR	ROS	TCGA-EJ-7797-01
DOUBLE	-0.014473	0.791799	Caspase8_oe__GLUT1_oe	Caspase8_oe	GLUT1_oe	OE	OE	Caspase8	GLUT1	TCGA-EJ-7797-01
DOUBLE	-0.0102	0.7918	Caspase8_oe__ROS_oe	Caspase8_oe	ROS_oe	OE	OE	Caspase8	ROS	TCGA-EJ-7797-01
DOUBLE	0.0292000000000001	0.0202	EGFR_oe__HSPs_oe	EGFR_oe	HSPs_oe	OE	OE	EGFR	HSPs	TCGA-EJ-7797-01
DOUBLE	-0.3272	0.0202	HIF1_oe__HSPs_oe	HIF1_oe	HSPs_oe	OE	OE	HIF1	HSPs	TCGA-EJ-7797-01
DOUBLE	-0.0314	0.00640000000000002	AR_ERG_oe__MEK1_2_ko	AR_ERG_oe	MEK1_2_ko	OE	KO	AR_ERG	MEK1_2	TCGA-EJ-7797-01
DOUBLE	-0.0118549999999999	0.00699999999999998	cFLAR_ko__TERT_ko	cFLAR_ko	TERT_ko	KO	KO	cFLAR	TERT	TCGA-EJ-7797-01
DOUBLE	0.0188	0.7918	Caspase8_oe__PI3K_oe	Caspase8_oe	PI3K_oe	OE	OE	Caspase8	PI3K	TCGA-EJ-7797-01
DOUBLE	-0.249314	0.0152	cFLAR_ko__PI3K_ko	cFLAR_ko	PI3K_ko	KO	KO	cFLAR	PI3K	TCGA-EJ-7797-01
DOUBLE	0.0306	0.0196	HSPs_oe__ROS_ko	HSPs_oe	ROS_ko	OE	KO	HSPs	ROS	TCGA-EJ-7797-01
SINGLE	0.0192	0.00620000000000001	PI3K_oe	PI3K_oe	NA	OE	NA	PI3K	NA	TCGA-EJ-7797-01
DOUBLE	0.018	0.00640000000000002	AR_ERG_ko__EGFR_oe	AR_ERG_ko	EGFR_oe	KO	OE	AR_ERG	EGFR	TCGA-EJ-7797-01
DOUBLE	0.29391	0.0126	HIF1_ko__ROS_ko	HIF1_ko	ROS_ko	KO	KO	HIF1	ROS	TCGA-EJ-7797-01
DOUBLE	-0.2894	0.4726	AR_ERG_ko__SPOP_ko	AR_ERG_ko	SPOP_ko	KO	KO	AR_ERG	SPOP	TCGA-EJ-7797-01
DOUBLE	-0.3272	0.0144	AR_ko__HIF1_oe	AR_ko	HIF1_oe	KO	OE	AR	HIF1	TCGA-EJ-7797-01
DOUBLE	-0.0178	0.00240000000000001	AR_ERG_ko__ROS_oe	AR_ERG_ko	ROS_oe	KO	OE	AR_ERG	ROS	TCGA-EJ-7797-01
SINGLE	-0.036	0.001	MEK1_2_ko	MEK1_2_ko	NA	KO	NA	MEK1_2	NA	TCGA-EJ-7797-01
DOUBLE	-0.2874	0.4718	SPOP_ko__TERT_ko	SPOP_ko	TERT_ko	KO	KO	SPOP	TERT	TCGA-EJ-7797-01
DOUBLE	0.6728	0.486	MYC_MAX_oe__SPOP_ko	MYC_MAX_oe	SPOP_ko	OE	KO	MYC_MAX	SPOP	TCGA-EJ-7797-01
DOUBLE	0.0218	0.0182	GLUT1_oe__PI3K_oe	GLUT1_oe	PI3K_oe	OE	OE	GLUT1	PI3K	TCGA-EJ-7797-01
DOUBLE	-0.247216	0.0136	GLUT1_oe__PI3K_ko	GLUT1_oe	PI3K_ko	OE	KO	GLUT1	PI3K	TCGA-EJ-7797-01
DOUBLE	0.0124	0.00867400000000002	p14ARF_oe__ROS_ko	p14ARF_oe	ROS_ko	OE	KO	p14ARF	ROS	TCGA-EJ-7797-01
DOUBLE	0.305999	0.00559999999999999	AR_ERG_oe__HIF1_ko	AR_ERG_oe	HIF1_ko	OE	KO	AR_ERG	HIF1	TCGA-EJ-7797-01
DOUBLE	-0.2872	0.4698	ROS_ko__SPOP_ko	ROS_ko	SPOP_ko	KO	KO	ROS	SPOP	TCGA-EJ-7797-01
DOUBLE	-0.270053	-0.00719999999999998	EGFR_ko__p14ARF_oe	EGFR_ko	p14ARF_oe	KO	OE	EGFR	p14ARF	TCGA-EJ-7797-01
DOUBLE	0.0192	0.0168	p14ARF_ko__PI3K_oe	p14ARF_ko	PI3K_oe	KO	OE	p14ARF	PI3K	TCGA-EJ-7797-01
DOUBLE	0.2004	-0.208	AR_oe__Caspase8_ko	AR_oe	Caspase8_ko	OE	KO	AR	Caspase8	TCGA-EJ-7797-01
DOUBLE	0.6714	-0.2076	AR_oe__MYC_MAX_oe	AR_oe	MYC_MAX_oe	OE	OE	AR	MYC_MAX	TCGA-EJ-7797-01
DOUBLE	-0.041361	-0.001	AR_ERG_ko__HSPs_ko	AR_ERG_ko	HSPs_ko	KO	KO	AR_ERG	HSPs	TCGA-EJ-7797-01
DOUBLE	-0.3272	-0.2082	Caspase8_ko__HIF1_oe	Caspase8_ko	HIF1_oe	KO	OE	Caspase8	HIF1	TCGA-EJ-7797-01
DOUBLE	-0.2366	0.00680000000000003	AR_ko__TERT_ko	AR_ko	TERT_ko	KO	KO	AR	TERT	TCGA-EJ-7797-01
DOUBLE	-0.017029	0.00339999999999999	AR_ERG_ko__GLUT1_oe	AR_ERG_ko	GLUT1_oe	KO	OE	AR_ERG	GLUT1	TCGA-EJ-7797-01
DOUBLE	0.109	-0.2074	AKT_oe__GLUT1_oe	AKT_oe	GLUT1_oe	OE	OE	AKT	GLUT1	TCGA-EJ-7797-01
DOUBLE	0.1246	-0.2082	AKT_oe__HSPs_oe	AKT_oe	HSPs_oe	OE	OE	AKT	HSPs	TCGA-EJ-7797-01
DOUBLE	0.104	-0.2074	AKT_oe__ROS_oe	AKT_oe	ROS_oe	OE	OE	AKT	ROS	TCGA-EJ-7797-01
DOUBLE	0.0206	0.0174	EGFR_oe__PI3K_oe	EGFR_oe	PI3K_oe	OE	OE	EGFR	PI3K	TCGA-EJ-7797-01
DOUBLE	-0.237972	0.0178	AR_ko__MEK1_2_oe	AR_ko	MEK1_2_oe	KO	OE	AR	MEK1_2	TCGA-EJ-7797-01
SINGLE	0.1864	-0.208	AR_oe	AR_oe	NA	OE	NA	AR	NA	TCGA-EJ-7797-01
DOUBLE	-0.3272	0.0142	HIF1_oe__ROS_ko	HIF1_oe	ROS_ko	OE	KO	HIF1	ROS	TCGA-EJ-7797-01
DOUBLE	0.0496	0.0122	EGFR_oe__p14ARF_oe	EGFR_oe	p14ARF_oe	OE	OE	EGFR	p14ARF	TCGA-EJ-7797-01
DOUBLE	0.125598	-0.2082	p14ARF_ko__SPOP_oe	p14ARF_ko	SPOP_oe	KO	OE	p14ARF	SPOP	TCGA-EJ-7797-01
DOUBLE	-0.0253889999999999	0.00320000000000001	MEK1_2_ko__TERT_ko	MEK1_2_ko	TERT_ko	KO	KO	MEK1_2	TERT	TCGA-EJ-7797-01
DOUBLE	-0.0402	-0.207	Caspase8_ko__HSPs_ko	Caspase8_ko	HSPs_ko	KO	KO	Caspase8	HSPs	TCGA-EJ-7797-01
DOUBLE	0.005629	0.0186	ERK_oe__p14ARF_ko	ERK_oe	p14ARF_ko	OE	KO	ERK	p14ARF	TCGA-EJ-7797-01
DOUBLE	-0.3272	0.019	AKT_ko__ERK_oe	AKT_ko	ERK_oe	KO	OE	AKT	ERK	TCGA-EJ-7797-01
DOUBLE	-0.241775	0.7918	AR_ko__Caspase8_oe	AR_ko	Caspase8_oe	KO	OE	AR	Caspase8	TCGA-EJ-7797-01
DOUBLE	0.6614	0.0106	MYC_MAX_oe__TERT_ko	MYC_MAX_oe	TERT_ko	OE	KO	MYC_MAX	TERT	TCGA-EJ-7797-01
DOUBLE	-0.0126	0.7918	AR_ERG_ko__Caspase8_oe	AR_ERG_ko	Caspase8_oe	KO	OE	AR_ERG	Caspase8	TCGA-EJ-7797-01
DOUBLE	0.013895	-0.001691	p14ARF_oe__TERT_ko	p14ARF_oe	TERT_ko	OE	KO	p14ARF	TERT	TCGA-EJ-7797-01
DOUBLE	-0.281954	-0.020544	EGFR_ko__MEK1_2_ko	EGFR_ko	MEK1_2_ko	KO	KO	EGFR	MEK1_2	TCGA-EJ-7797-01
DOUBLE	0.00979400000000002	0.00820000000000001	ERK_oe__TERT_ko	ERK_oe	TERT_ko	OE	KO	ERK	TERT	TCGA-EJ-7797-01
DOUBLE	-0.011009	-0.2078	Caspase8_ko__TERT_ko	Caspase8_ko	TERT_ko	KO	KO	Caspase8	TERT	TCGA-EJ-7797-01
DOUBLE	0.00311899999999998	0.0168	GLUT1_oe__MEK1_2_oe	GLUT1_oe	MEK1_2_oe	OE	OE	GLUT1	MEK1_2	TCGA-EJ-7797-01
DOUBLE	0.6608	0.0202	GLUT1_oe__MYC_MAX_oe	GLUT1_oe	MYC_MAX_oe	OE	OE	GLUT1	MYC_MAX	TCGA-EJ-7797-01
DOUBLE	0.0448	0.011757	p14ARF_oe__PI3K_oe	p14ARF_oe	PI3K_oe	OE	OE	p14ARF	PI3K	TCGA-EJ-7797-01
DOUBLE	0.6592	-0.2082	Caspase8_ko__MYC_MAX_oe	Caspase8_ko	MYC_MAX_oe	KO	OE	Caspase8	MYC_MAX	TCGA-EJ-7797-01
DOUBLE	-0.245506	0.0172	MEK1_2_oe__PI3K_ko	MEK1_2_oe	PI3K_ko	OE	KO	MEK1_2	PI3K	TCGA-EJ-7797-01
DOUBLE	-0.2382	0.0184	AR_ko__ERK_oe	AR_ko	ERK_oe	KO	OE	AR	ERK	TCGA-EJ-7797-01
DOUBLE	0.122632	-0.2082	Caspase8_ko__SPOP_oe	Caspase8_ko	SPOP_oe	KO	OE	Caspase8	SPOP	TCGA-EJ-7797-01
DOUBLE	0.092991	-0.2082	MYC_MAX_ko__SPOP_oe	MYC_MAX_ko	SPOP_oe	KO	OE	MYC_MAX	SPOP	TCGA-EJ-7797-01
DOUBLE	-0.050104	0.00559999999999999	AR_ERG_oe__MYC_MAX_ko	AR_ERG_oe	MYC_MAX_ko	OE	KO	AR_ERG	MYC_MAX	TCGA-EJ-7797-01
DOUBLE	-0.3272	0.018	AKT_ko__PI3K_oe	AKT_ko	PI3K_oe	KO	OE	AKT	PI3K	TCGA-EJ-7797-01
SINGLE	0.00259999999999999	0.0068	ERK_oe	ERK_oe	NA	OE	NA	ERK	NA	TCGA-EJ-7797-01
DOUBLE	0.108	-0.2074	AKT_oe__GLUT1_ko	AKT_oe	GLUT1_ko	OE	KO	AKT	GLUT1	TCGA-EJ-7797-01
DOUBLE	-0.294231	-0.101	ERK_ko__PI3K_ko	ERK_ko	PI3K_ko	KO	KO	ERK	PI3K	TCGA-EJ-7797-01
DOUBLE	0.0298	0.02	GLUT1_ko__HSPs_oe	GLUT1_ko	HSPs_oe	KO	OE	GLUT1	HSPs	TCGA-EJ-7797-01
DOUBLE	0.0302	-0.205	Caspase8_ko__HSPs_oe	Caspase8_ko	HSPs_oe	KO	OE	Caspase8	HSPs	TCGA-EJ-7797-01
DOUBLE	0.1984	0.7918	AR_oe__Caspase8_oe	AR_oe	Caspase8_oe	OE	OE	AR	Caspase8	TCGA-EJ-7797-01
DOUBLE	-0.039515	0.0018	AR_ERG_oe__HSPs_ko	AR_ERG_oe	HSPs_ko	OE	KO	AR_ERG	HSPs	TCGA-EJ-7797-01
DOUBLE	0.662711	0.0086	AR_ERG_oe__MYC_MAX_oe	AR_ERG_oe	MYC_MAX_oe	OE	OE	AR_ERG	MYC_MAX	TCGA-EJ-7797-01
SINGLE	-0.0146	0.003	ROS_ko	ROS_ko	NA	KO	NA	ROS	NA	TCGA-EJ-7797-01
DOUBLE	-0.012708	0.0152	GLUT1_ko__p14ARF_ko	GLUT1_ko	p14ARF_ko	KO	KO	GLUT1	p14ARF	TCGA-EJ-7797-01
DOUBLE	-0.0168	0.00639999999999999	AR_ERG_oe__GLUT1_oe	AR_ERG_oe	GLUT1_oe	OE	OE	AR_ERG	GLUT1	TCGA-EJ-7797-01
SINGLE	-0.0146	0.0076	TERT_oe	TERT_oe	NA	OE	NA	TERT	NA	TCGA-EJ-7797-01
DOUBLE	-0.3272	0.0174	AKT_ko__HIF1_oe	AKT_ko	HIF1_oe	KO	OE	AKT	HIF1	TCGA-EJ-7797-01
DOUBLE	-0.3266	0.4684	MYC_MAX_ko__SPOP_ko	MYC_MAX_ko	SPOP_ko	KO	KO	MYC_MAX	SPOP	TCGA-EJ-7797-01
DOUBLE	-0.035	0.0096	GLUT1_oe__HSPs_ko	GLUT1_oe	HSPs_ko	OE	KO	GLUT1	HSPs	TCGA-EJ-7797-01
DOUBLE	0.109	-0.105305	ERK_ko__PI3K_oe	ERK_ko	PI3K_oe	KO	OE	ERK	PI3K	TCGA-EJ-7797-01
DOUBLE	0.0306	0.7918	Caspase8_oe__HSPs_oe	Caspase8_oe	HSPs_oe	OE	OE	Caspase8	HSPs	TCGA-EJ-7797-01
DOUBLE	-0.012808	0.0068	AR_ERG_oe__GLUT1_ko	AR_ERG_oe	GLUT1_ko	OE	KO	AR_ERG	GLUT1	TCGA-EJ-7797-01
DOUBLE	-0.3272	0.00340000000000001	AR_ERG_ko__HIF1_oe	AR_ERG_ko	HIF1_oe	KO	OE	AR_ERG	HIF1	TCGA-EJ-7797-01
DOUBLE	0.02	0.00580000000000003	AR_ERG_oe__PI3K_oe	AR_ERG_oe	PI3K_oe	OE	OE	AR_ERG	PI3K	TCGA-EJ-7797-01
DOUBLE	0.1812	-0.2082	AR_oe__HSPs_oe	AR_oe	HSPs_oe	OE	OE	AR	HSPs	TCGA-EJ-7797-01
DOUBLE	-0.242173	0.0172	ERK_oe__PI3K_ko	ERK_oe	PI3K_ko	OE	KO	ERK	PI3K	TCGA-EJ-7797-01
DOUBLE	-0.3272	0.0152	GLUT1_ko__HIF1_oe	GLUT1_ko	HIF1_oe	KO	OE	GLUT1	HIF1	TCGA-EJ-7797-01
DOUBLE	-0.019	0.00540000000000002	AR_ERG_oe__ROS_oe	AR_ERG_oe	ROS_oe	OE	OE	AR_ERG	ROS	TCGA-EJ-7797-01
DOUBLE	-0.029353	0.0108	MEK1_2_ko__ROS_ko	MEK1_2_ko	ROS_ko	KO	KO	MEK1_2	ROS	TCGA-EJ-7797-01
DOUBLE	-0.2874	0.4714	GLUT1_oe__SPOP_ko	GLUT1_oe	SPOP_ko	OE	KO	GLUT1	SPOP	TCGA-EJ-7797-01
DOUBLE	-0.3272	-0.2082	AR_oe__HIF1_oe	AR_oe	HIF1_oe	OE	OE	AR	HIF1	TCGA-EJ-7797-01
DOUBLE	0.660005	0.0202	HIF1_ko__MYC_MAX_oe	HIF1_ko	MYC_MAX_oe	KO	OE	HIF1	MYC_MAX	TCGA-EJ-7797-01
SINGLE	-0.017029	0.00339999999999999	GLUT1_oe	GLUT1_oe	NA	OE	NA	GLUT1	NA	TCGA-EJ-7797-01
DOUBLE	-0.289516	0.461	MEK1_2_ko__SPOP_ko	MEK1_2_ko	SPOP_ko	KO	KO	MEK1_2	SPOP	TCGA-EJ-7797-01
DOUBLE	0.1082	-0.2078	AKT_oe__TERT_ko	AKT_oe	TERT_ko	OE	KO	AKT	TERT	TCGA-EJ-7797-01
DOUBLE	0.2416	0.00860000000000002	HIF1_ko__HSPs_ko	HIF1_ko	HSPs_ko	KO	KO	HIF1	HSPs	TCGA-EJ-7797-01
DOUBLE	0.1812	-0.2082	HSPs_oe__SPOP_oe	HSPs_oe	SPOP_oe	OE	OE	HSPs	SPOP	TCGA-EJ-7797-01
DOUBLE	-0.175132	0.0112	HIF1_ko__PI3K_ko	HIF1_ko	PI3K_ko	KO	KO	HIF1	PI3K	TCGA-EJ-7797-01
DOUBLE	0.2302	0.0106	HIF1_ko__MYC_MAX_ko	HIF1_ko	MYC_MAX_ko	KO	KO	HIF1	MYC_MAX	TCGA-EJ-7797-01
DOUBLE	0.000312000000000034	0.00739999999999999	AR_ERG_oe__ERK_oe	AR_ERG_oe	ERK_oe	OE	OE	AR_ERG	ERK	TCGA-EJ-7797-01
DOUBLE	-0.327	0.00920000000000001	HSPs_ko__PI3K_ko	HSPs_ko	PI3K_ko	KO	KO	HSPs	PI3K	TCGA-EJ-7797-01
DOUBLE	0.203	-0.2078	AR_oe__ROS_oe	AR_oe	ROS_oe	OE	OE	AR	ROS	TCGA-EJ-7797-01
DOUBLE	0.0296	0.0078	AR_ERG_ko__HSPs_oe	AR_ERG_ko	HSPs_oe	KO	OE	AR_ERG	HSPs	TCGA-EJ-7797-01
DOUBLE	0.1696	-0.2082	AKT_oe__SPOP_oe	AKT_oe	SPOP_oe	OE	OE	AKT	SPOP	TCGA-EJ-7797-01
SINGLE	0.661135	0.0086	MYC_MAX_oe	MYC_MAX_oe	NA	OE	NA	MYC_MAX	NA	TCGA-EJ-7797-01
DOUBLE	0.041721	-0.106983	ERK_ko__TERT_ko	ERK_ko	TERT_ko	KO	KO	ERK	TERT	TCGA-EJ-7797-01
DOUBLE	-0.015315	-0.2078	AR_ERG_ko__Caspase8_ko	AR_ERG_ko	Caspase8_ko	KO	KO	AR_ERG	Caspase8	TCGA-EJ-7797-01
DOUBLE	-0.0342	0.00540000000000002	AR_ERG_oe__ERK_ko	AR_ERG_oe	ERK_ko	OE	KO	AR_ERG	ERK	TCGA-EJ-7797-01
DOUBLE	0.602362	0.0138	MEK1_2_ko__MYC_MAX_oe	MEK1_2_ko	MYC_MAX_oe	KO	OE	MEK1_2	MYC_MAX	TCGA-EJ-7797-01
DOUBLE	0.293465	0.7918	Caspase8_oe__HIF1_ko	Caspase8_oe	HIF1_ko	OE	KO	Caspase8	HIF1	TCGA-EJ-7797-01
DOUBLE	-0.011622	0.0144	cFLAR_ko__GLUT1_oe	cFLAR_ko	GLUT1_oe	KO	OE	cFLAR	GLUT1	TCGA-EJ-7797-01
DOUBLE	-0.3268	0.0266	AKT_ko__ROS_ko	AKT_ko	ROS_ko	KO	KO	AKT	ROS	TCGA-EJ-7797-01
DOUBLE	0.0192	0.00620000000000001	AR_ERG_ko__PI3K_oe	AR_ERG_ko	PI3K_oe	KO	OE	AR_ERG	PI3K	TCGA-EJ-7797-01
DOUBLE	-0.327	0.0256	AKT_ko__ROS_oe	AKT_ko	ROS_oe	KO	OE	AKT	ROS	TCGA-EJ-7797-01
DOUBLE	0.655399	-0.2082	MYC_MAX_oe__SPOP_oe	MYC_MAX_oe	SPOP_oe	OE	OE	MYC_MAX	SPOP	TCGA-EJ-7797-01
DOUBLE	0.0332	0.0102	HSPs_oe__TERT_ko	HSPs_oe	TERT_ko	OE	KO	HSPs	TERT	TCGA-EJ-7797-01
DOUBLE	0.1958	-0.102077	AR_oe__ERK_ko	AR_oe	ERK_ko	OE	KO	AR	ERK	TCGA-EJ-7797-01
DOUBLE	0.0222000000000001	0.0164	EGFR_oe__p14ARF_ko	EGFR_oe	p14ARF_ko	OE	KO	EGFR	p14ARF	TCGA-EJ-7797-01
DOUBLE	-0.3272	-0.2082	cFLAR_oe__HIF1_oe	cFLAR_oe	HIF1_oe	OE	OE	cFLAR	HIF1	TCGA-EJ-7797-01
DOUBLE	-0.032509	-0.2072	Caspase8_ko__MEK1_2_ko	Caspase8_ko	MEK1_2_ko	KO	KO	Caspase8	MEK1_2	TCGA-EJ-7797-01
DOUBLE	-0.304981	0.4702	PI3K_ko__SPOP_ko	PI3K_ko	SPOP_ko	KO	KO	PI3K	SPOP	TCGA-EJ-7797-01
DOUBLE	0.0418	-0.1044	ERK_ko__ROS_ko	ERK_ko	ROS_ko	KO	KO	ERK	ROS	TCGA-EJ-7797-01
DOUBLE	0.0222	0.0156	EGFR_oe__ROS_oe	EGFR_oe	ROS_oe	OE	OE	EGFR	ROS	TCGA-EJ-7797-01
DOUBLE	-0.0206	-0.206	AKT_oe__SPOP_ko	AKT_oe	SPOP_ko	OE	KO	AKT	SPOP	TCGA-EJ-7797-01
DOUBLE	0.0196	-0.2082	cFLAR_oe__PI3K_oe	cFLAR_oe	PI3K_oe	OE	OE	cFLAR	PI3K	TCGA-EJ-7797-01
DOUBLE	0.1992	-0.2078	AR_oe__ERK_oe	AR_oe	ERK_oe	OE	OE	AR	ERK	TCGA-EJ-7797-01
DOUBLE	-0.010199	0.791801	Caspase8_oe__TERT_ko	Caspase8_oe	TERT_ko	OE	KO	Caspase8	TERT	TCGA-EJ-7797-01
DOUBLE	0.00724000000000002	0.791801	Caspase8_oe__ERK_oe	Caspase8_oe	ERK_oe	OE	OE	Caspase8	ERK	TCGA-EJ-7797-01
DOUBLE	0.034748	-0.2046	cFLAR_oe__ERK_ko	cFLAR_oe	ERK_ko	OE	KO	cFLAR	ERK	TCGA-EJ-7797-01
DOUBLE	-0.3272	0.0184	AKT_ko__MEK1_2_oe	AKT_ko	MEK1_2_oe	KO	OE	AKT	MEK1_2	TCGA-EJ-7797-01
DOUBLE	0.577964	-0.102426	ERK_ko__MYC_MAX_oe	ERK_ko	MYC_MAX_oe	KO	OE	ERK	MYC_MAX	TCGA-EJ-7797-01
DOUBLE	0.1108	0.7918	AKT_oe__Caspase8_oe	AKT_oe	Caspase8_oe	OE	OE	AKT	Caspase8	TCGA-EJ-7797-01
DOUBLE	0.1058	-0.2082	AKT_oe__cFLAR_oe	AKT_oe	cFLAR_oe	OE	OE	AKT	cFLAR	TCGA-EJ-7797-01
DOUBLE	-0.2864	0.4788	ERK_oe__SPOP_ko	ERK_oe	SPOP_ko	OE	KO	ERK	SPOP	TCGA-EJ-7797-01
DOUBLE	-0.327	-0.1974	AKT_ko__cFLAR_oe	AKT_ko	cFLAR_oe	KO	OE	AKT	cFLAR	TCGA-EJ-7797-01
DOUBLE	0.1038	-0.2082	AKT_oe__MEK1_2_oe	AKT_oe	MEK1_2_oe	OE	OE	AKT	MEK1_2	TCGA-EJ-7797-01
DOUBLE	0.63098	0.0126	HSPs_ko__MYC_MAX_oe	HSPs_ko	MYC_MAX_oe	KO	OE	HSPs	MYC_MAX	TCGA-EJ-7797-01
DOUBLE	0.093	-0.2024	AKT_oe__EGFR_ko	AKT_oe	EGFR_ko	OE	KO	AKT	EGFR	TCGA-EJ-7797-01
DOUBLE	-0.3272	0.7918	AKT_ko__Caspase8_oe	AKT_ko	Caspase8_oe	KO	OE	AKT	Caspase8	TCGA-EJ-7797-01
SINGLE	-0.267178	-0.00639999999999999	EGFR_ko	EGFR_ko	NA	KO	NA	EGFR	NA	TCGA-EJ-7797-01
DOUBLE	-0.284899	0.0178	EGFR_ko__ERK_oe	EGFR_ko	ERK_oe	KO	OE	EGFR	ERK	TCGA-EJ-7797-01
DOUBLE	0.00848200000000005	0.0176	ERK_oe__MEK1_2_ko	ERK_oe	MEK1_2_ko	OE	KO	ERK	MEK1_2	TCGA-EJ-7797-01
DOUBLE	-0.0454	0.0138	cFLAR_ko__MYC_MAX_ko	cFLAR_ko	MYC_MAX_ko	KO	KO	cFLAR	MYC_MAX	TCGA-EJ-7797-01
DOUBLE	0.0294	-0.2044	cFLAR_oe__HSPs_oe	cFLAR_oe	HSPs_oe	OE	OE	cFLAR	HSPs	TCGA-EJ-7797-01
DOUBLE	0.124553	-0.2082	SPOP_oe__TERT_ko	SPOP_oe	TERT_ko	OE	KO	SPOP	TERT	TCGA-EJ-7797-01
SINGLE	0.001994	0.00620000000000001	MEK1_2_oe	MEK1_2_oe	NA	OE	NA	MEK1_2	NA	TCGA-EJ-7797-01
DOUBLE	-0.3272	0.003	AR_ERG_oe__HIF1_oe	AR_ERG_oe	HIF1_oe	OE	OE	AR_ERG	HIF1	TCGA-EJ-7797-01
DOUBLE	-0.2876	0.470505	GLUT1_ko__SPOP_ko	GLUT1_ko	SPOP_ko	KO	KO	GLUT1	SPOP	TCGA-EJ-7797-01
DOUBLE	0.00692100000000001	0.017	ERK_oe__GLUT1_oe	ERK_oe	GLUT1_oe	OE	OE	ERK	GLUT1	TCGA-EJ-7797-01
DOUBLE	0.356	0.0176	EGFR_oe__HIF1_ko	EGFR_oe	HIF1_ko	OE	KO	EGFR	HIF1	TCGA-EJ-7797-01
DOUBLE	-0.3266	0.028451	AKT_ko__GLUT1_oe	AKT_ko	GLUT1_oe	KO	OE	AKT	GLUT1	TCGA-EJ-7797-01
DOUBLE	0.00759100000000001	-0.2082	Caspase8_ko__MEK1_2_oe	Caspase8_ko	MEK1_2_oe	KO	OE	Caspase8	MEK1_2	TCGA-EJ-7797-01
DOUBLE	0.393656	-0.106	ERK_ko__HIF1_ko	ERK_ko	HIF1_ko	KO	KO	ERK	HIF1	TCGA-EJ-7797-01
DOUBLE	0.1174	-0.105138	ERK_ko__HSPs_oe	ERK_ko	HSPs_oe	KO	OE	ERK	HSPs	TCGA-EJ-7797-01
DOUBLE	0.00919999999999999	-0.2042	Caspase8_ko__p14ARF_oe	Caspase8_ko	p14ARF_oe	KO	OE	Caspase8	p14ARF	TCGA-EJ-7797-01
DOUBLE	0.037254	-0.1026	ERK_ko__ROS_oe	ERK_ko	ROS_oe	KO	OE	ERK	ROS	TCGA-EJ-7797-01
DOUBLE	0.2016	-0.2082	AR_oe__EGFR_ko	AR_oe	EGFR_ko	OE	KO	AR	EGFR	TCGA-EJ-7797-01
DOUBLE	-0.276305	-0.102855	EGFR_ko__ERK_ko	EGFR_ko	ERK_ko	KO	KO	EGFR	ERK	TCGA-EJ-7797-01
DOUBLE	0.00620100000000001	0.018	MEK1_2_oe__p14ARF_ko	MEK1_2_oe	p14ARF_ko	OE	KO	MEK1_2	p14ARF	TCGA-EJ-7797-01
DOUBLE	0.0294	0.0196	cFLAR_ko__HSPs_oe	cFLAR_ko	HSPs_oe	KO	OE	cFLAR	HSPs	TCGA-EJ-7797-01
DOUBLE	-0.3246	0.063482	AKT_ko__EGFR_ko	AKT_ko	EGFR_ko	KO	KO	AKT	EGFR	TCGA-EJ-7797-01
DOUBLE	0.2012	-0.2078	AR_oe__GLUT1_ko	AR_oe	GLUT1_ko	OE	KO	AR	GLUT1	TCGA-EJ-7797-01
DOUBLE	0.0332	0.0176	EGFR_ko__HSPs_oe	EGFR_ko	HSPs_oe	KO	OE	EGFR	HSPs	TCGA-EJ-7797-01
DOUBLE	-0.2868	0.4782	MEK1_2_oe__SPOP_ko	MEK1_2_oe	SPOP_ko	OE	KO	MEK1_2	SPOP	TCGA-EJ-7797-01
DOUBLE	0.010692	0.00791	GLUT1_ko__p14ARF_oe	GLUT1_ko	p14ARF_oe	KO	OE	GLUT1	p14ARF	TCGA-EJ-7797-01
DOUBLE	0.651034	0.0202	MYC_MAX_oe__ROS_oe	MYC_MAX_oe	ROS_oe	OE	OE	MYC_MAX	ROS	TCGA-EJ-7797-01
DOUBLE	0.0224	0.018	EGFR_oe__GLUT1_oe	EGFR_oe	GLUT1_oe	OE	OE	EGFR	GLUT1	TCGA-EJ-7797-01
DOUBLE	-0.3272	0.018	AKT_ko__AR_ERG_oe	AKT_ko	AR_ERG_oe	KO	OE	AKT	AR_ERG	TCGA-EJ-7797-01
DOUBLE	0.3746	0.0196	HIF1_ko__HSPs_oe	HIF1_ko	HSPs_oe	KO	OE	HIF1	HSPs	TCGA-EJ-7797-01
DOUBLE	0.011	0.7918	Caspase8_oe__p14ARF_oe	Caspase8_oe	p14ARF_oe	OE	OE	Caspase8	p14ARF	TCGA-EJ-7797-01
SINGLE	-0.2894	0.4726	SPOP_ko	SPOP_ko	NA	KO	NA	SPOP	NA	TCGA-EJ-7797-01
DOUBLE	-0.012194	0.0132	ERK_oe__HSPs_ko	ERK_oe	HSPs_ko	OE	KO	ERK	HSPs	TCGA-EJ-7797-01
DOUBLE	-0.013708	-0.2072	Caspase8_ko__GLUT1_ko	Caspase8_ko	GLUT1_ko	KO	KO	Caspase8	GLUT1	TCGA-EJ-7797-01
DOUBLE	-0.031987	-0.208	cFLAR_oe__MEK1_2_ko	cFLAR_oe	MEK1_2_ko	OE	KO	cFLAR	MEK1_2	TCGA-EJ-7797-01
DOUBLE	0.0378	-0.100536	ERK_ko__p14ARF_ko	ERK_ko	p14ARF_ko	KO	KO	ERK	p14ARF	TCGA-EJ-7797-01
DOUBLE	-0.241214	0.791801	Caspase8_oe__PI3K_ko	Caspase8_oe	PI3K_ko	OE	KO	Caspase8	PI3K	TCGA-EJ-7797-01
DOUBLE	-0.251009	0.015	PI3K_ko__ROS_ko	PI3K_ko	ROS_ko	KO	KO	PI3K	ROS	TCGA-EJ-7797-01
DOUBLE	-0.272071	0	EGFR_ko__p14ARF_ko	EGFR_ko	p14ARF_ko	KO	KO	EGFR	p14ARF	TCGA-EJ-7797-01
DOUBLE	0.148302	-0.2082	MEK1_2_oe__SPOP_oe	MEK1_2_oe	SPOP_oe	OE	OE	MEK1_2	SPOP	TCGA-EJ-7797-01
DOUBLE	0.12278	-0.2082	ROS_oe__SPOP_oe	ROS_oe	SPOP_oe	OE	OE	ROS	SPOP	TCGA-EJ-7797-01
DOUBLE	0.0286	0.0086	AR_ERG_oe__HSPs_oe	AR_ERG_oe	HSPs_oe	OE	OE	AR_ERG	HSPs	TCGA-EJ-7797-01
DOUBLE	0.0296	0.0202	HSPs_oe__PI3K_oe	HSPs_oe	PI3K_oe	OE	OE	HSPs	PI3K	TCGA-EJ-7797-01
SINGLE	-0.015315	-0.2078	Caspase8_ko	Caspase8_ko	NA	KO	NA	Caspase8	NA	TCGA-EJ-7797-01
DOUBLE	-0.012966	-0.207	Caspase8_ko__p14ARF_ko	Caspase8_ko	p14ARF_ko	KO	KO	Caspase8	p14ARF	TCGA-EJ-7797-01
DOUBLE	-0.0444	0.0138	MYC_MAX_ko__ROS_oe	MYC_MAX_ko	ROS_oe	KO	OE	MYC_MAX	ROS	TCGA-EJ-7797-01
DOUBLE	-0.3272	0.0142	HIF1_oe__PI3K_ko	HIF1_oe	PI3K_ko	OE	KO	HIF1	PI3K	TCGA-EJ-7797-01
DOUBLE	-0.2904	0.4728	p14ARF_ko__SPOP_ko	p14ARF_ko	SPOP_ko	KO	KO	p14ARF	SPOP	TCGA-EJ-7797-01
SINGLE	0.026	-0.104212	ERK_ko	ERK_ko	NA	KO	NA	ERK	NA	TCGA-EJ-7797-01
DOUBLE	0.122811	-0.2082	p14ARF_oe__SPOP_oe	p14ARF_oe	SPOP_oe	OE	OE	p14ARF	SPOP	TCGA-EJ-7797-01
DOUBLE	-0.327	0.016469	AKT_ko__AR_ERG_ko	AKT_ko	AR_ERG_ko	KO	KO	AKT	AR_ERG	TCGA-EJ-7797-01
SINGLE	-0.0496	0.00120000000000001	MYC_MAX_ko	MYC_MAX_ko	NA	KO	NA	MYC_MAX	NA	TCGA-EJ-7797-01
DOUBLE	0.2024	-0.2082	AR_oe__TERT_ko	AR_oe	TERT_ko	OE	KO	AR	TERT	TCGA-EJ-7797-01
DOUBLE	-0.2892	0.4816	AR_ERG_oe__SPOP_ko	AR_ERG_oe	SPOP_ko	OE	KO	AR_ERG	SPOP	TCGA-EJ-7797-01
DOUBLE	0.1678	-0.2082	PI3K_oe__SPOP_oe	PI3K_oe	SPOP_oe	OE	OE	PI3K	SPOP	TCGA-EJ-7797-01
DOUBLE	-0.0108	0.0108	HSPs_ko__MEK1_2_oe	HSPs_ko	MEK1_2_oe	KO	OE	HSPs	MEK1_2	TCGA-EJ-7797-01
DOUBLE	-0.010972	0.7918	Caspase8_oe__cFLAR_ko	Caspase8_oe	cFLAR_ko	OE	KO	Caspase8	cFLAR	TCGA-EJ-7797-01
DOUBLE	0.112	-0.2082	AKT_oe__EGFR_oe	AKT_oe	EGFR_oe	OE	OE	AKT	EGFR	TCGA-EJ-7797-01
DOUBLE	0.00600000000000001	0.0118	HSPs_ko__PI3K_oe	HSPs_ko	PI3K_oe	KO	OE	HSPs	PI3K	TCGA-EJ-7797-01
DOUBLE	0.0208	0.0158	EGFR_ko__PI3K_oe	EGFR_ko	PI3K_oe	KO	OE	EGFR	PI3K	TCGA-EJ-7797-01
DOUBLE	0.0294	0.0202	HSPs_oe__MEK1_2_oe	HSPs_oe	MEK1_2_oe	OE	OE	HSPs	MEK1_2	TCGA-EJ-7797-01
DOUBLE	0.295146	-0.2066	cFLAR_oe__HIF1_ko	cFLAR_oe	HIF1_ko	OE	KO	cFLAR	HIF1	TCGA-EJ-7797-01
DOUBLE	-0.040883	0.0134	GLUT1_ko__MYC_MAX_ko	GLUT1_ko	MYC_MAX_ko	KO	KO	GLUT1	MYC_MAX	TCGA-EJ-7797-01
DOUBLE	-0.3272	0.0102	AKT_ko__HSPs_ko	AKT_ko	HSPs_ko	KO	KO	AKT	HSPs	TCGA-EJ-7797-01
DOUBLE	-0.00779999999999997	0.0068	p14ARF_ko__TERT_ko	p14ARF_ko	TERT_ko	KO	KO	p14ARF	TERT	TCGA-EJ-7797-01
DOUBLE	0.203	-0.2074	AR_oe__ROS_ko	AR_oe	ROS_ko	OE	KO	AR	ROS	TCGA-EJ-7797-01
DOUBLE	-0.014669	0.00340000000000001	AR_ERG_ko__GLUT1_ko	AR_ERG_ko	GLUT1_ko	KO	KO	AR_ERG	GLUT1	TCGA-EJ-7797-01
DOUBLE	0.0188	0.0176	PI3K_oe__ROS_ko	PI3K_oe	ROS_ko	OE	KO	PI3K	ROS	TCGA-EJ-7797-01
DOUBLE	-0.3272	-0.100821	ERK_ko__HIF1_oe	ERK_ko	HIF1_oe	KO	OE	ERK	HIF1	TCGA-EJ-7797-01
DOUBLE	-0.255331	0.012	MEK1_2_ko__PI3K_ko	MEK1_2_ko	PI3K_ko	KO	KO	MEK1_2	PI3K	TCGA-EJ-7797-01
SINGLE	-0.041361	-0.001	HSPs_ko	HSPs_ko	NA	KO	NA	HSPs	NA	TCGA-EJ-7797-01
DOUBLE	-0.2338	0.017	AR_ko__HSPs_oe	AR_ko	HSPs_oe	KO	OE	AR	HSPs	TCGA-EJ-7797-01
DOUBLE	-0.2494	0.0112	AR_ko__MEK1_2_ko	AR_ko	MEK1_2_ko	KO	KO	AR	MEK1_2	TCGA-EJ-7797-01
DOUBLE	0.0228	0.0178	HSPs_oe__MYC_MAX_ko	HSPs_oe	MYC_MAX_ko	OE	KO	HSPs	MYC_MAX	TCGA-EJ-7797-01
DOUBLE	0.00159999999999999	0.0184	ERK_oe__ROS_oe	ERK_oe	ROS_oe	OE	OE	ERK	ROS	TCGA-EJ-7797-01
DOUBLE	0.125	-0.208	GLUT1_oe__SPOP_oe	GLUT1_oe	SPOP_oe	OE	OE	GLUT1	SPOP	TCGA-EJ-7797-01
DOUBLE	-0.014999	-0.204	AR_ERG_oe__Caspase8_ko	AR_ERG_oe	Caspase8_ko	OE	KO	AR_ERG	Caspase8	TCGA-EJ-7797-01
DOUBLE	-0.035	0.00900000000000001	GLUT1_ko__HSPs_ko	GLUT1_ko	HSPs_ko	KO	KO	GLUT1	HSPs	TCGA-EJ-7797-01
DOUBLE	0.334444	0.00540000000000002	HIF1_ko__p14ARF_oe	HIF1_ko	p14ARF_oe	KO	OE	HIF1	p14ARF	TCGA-EJ-7797-01
DOUBLE	0.323769	0.0164	ERK_oe__HIF1_ko	ERK_oe	HIF1_ko	OE	KO	ERK	HIF1	TCGA-EJ-7797-01
DOUBLE	-0.3272	0.0148	EGFR_ko__HIF1_oe	EGFR_ko	HIF1_oe	KO	OE	EGFR	HIF1	TCGA-EJ-7797-01
WT	0	0	WT	WT	NA	WT	NA	WT	NA	TCGA-EJ-7797-01
DOUBLE	0.105758	-0.2082	AR_ERG_ko__SPOP_oe	AR_ERG_ko	SPOP_oe	KO	OE	AR_ERG	SPOP	TCGA-EJ-7797-01
DOUBLE	0.020908	-0.104114	ERK_ko__HSPs_ko	ERK_ko	HSPs_ko	KO	KO	ERK	HSPs	TCGA-EJ-7797-01
DOUBLE	0.0216	-0.2082	cFLAR_oe__EGFR_oe	cFLAR_oe	EGFR_oe	OE	OE	cFLAR	EGFR	TCGA-EJ-7797-01
DOUBLE	-0.270922	-0.000599999999999989	EGFR_ko__GLUT1_ko	EGFR_ko	GLUT1_ko	KO	KO	EGFR	GLUT1	TCGA-EJ-7797-01
DOUBLE	-0.317982	0.424601	EGFR_ko__SPOP_ko	EGFR_ko	SPOP_ko	KO	KO	EGFR	SPOP	TCGA-EJ-7797-01
DOUBLE	-0.3272	0.0272	AKT_ko__p14ARF_ko	AKT_ko	p14ARF_ko	KO	KO	AKT	p14ARF	TCGA-EJ-7797-01
DOUBLE	-0.2414	0.0142	AR_ko__ROS_oe	AR_ko	ROS_oe	KO	OE	AR	ROS	TCGA-EJ-7797-01
DOUBLE	0.1014	-0.207	AKT_oe__ROS_ko	AKT_oe	ROS_ko	OE	KO	AKT	ROS	TCGA-EJ-7797-01
DOUBLE	0.1072	0.0146	AKT_oe__cFLAR_ko	AKT_oe	cFLAR_ko	OE	KO	AKT	cFLAR	TCGA-EJ-7797-01
DOUBLE	-0.0124	-0.2074	cFLAR_oe__ROS_oe	cFLAR_oe	ROS_oe	OE	OE	cFLAR	ROS	TCGA-EJ-7797-01
DOUBLE	-0.2898	-0.2062	Caspase8_ko__SPOP_ko	Caspase8_ko	SPOP_ko	KO	KO	Caspase8	SPOP	TCGA-EJ-7797-01
DOUBLE	-0.013351	0.0126	AR_ERG_oe__TERT_ko	AR_ERG_oe	TERT_ko	OE	KO	AR_ERG	TERT	TCGA-EJ-7797-01
DOUBLE	-0.327	0.024036	AKT_ko__cFLAR_ko	AKT_ko	cFLAR_ko	KO	KO	AKT	cFLAR	TCGA-EJ-7797-01
DOUBLE	0.122417	0.791799	Caspase8_oe__SPOP_oe	Caspase8_oe	SPOP_oe	OE	OE	Caspase8	SPOP	TCGA-EJ-7797-01
DOUBLE	-0.033071	0.0124	MEK1_2_ko__p14ARF_ko	MEK1_2_ko	p14ARF_ko	KO	KO	MEK1_2	p14ARF	TCGA-EJ-7797-01
SINGLE	-0.014669	0.00340000000000001	GLUT1_ko	GLUT1_ko	NA	KO	NA	GLUT1	NA	TCGA-EJ-7797-01
DOUBLE	-0.3264	0.0376	AKT_ko__HIF1_ko	AKT_ko	HIF1_ko	KO	KO	AKT	HIF1	TCGA-EJ-7797-01
DOUBLE	0.00931700000000002	0.791802	Caspase8_oe__MEK1_2_oe	Caspase8_oe	MEK1_2_oe	OE	OE	Caspase8	MEK1_2	TCGA-EJ-7797-01
DOUBLE	-0.011836	-0.2074	cFLAR_oe__GLUT1_oe	cFLAR_oe	GLUT1_oe	OE	OE	cFLAR	GLUT1	TCGA-EJ-7797-01
DOUBLE	-0.010739	-0.2078	cFLAR_oe__TERT_ko	cFLAR_oe	TERT_ko	OE	KO	cFLAR	TERT	TCGA-EJ-7797-01
DOUBLE	-0.038401	-0.208	cFLAR_oe__HSPs_ko	cFLAR_oe	HSPs_ko	OE	KO	cFLAR	HSPs	TCGA-EJ-7797-01
DOUBLE	-0.036	0.001	AR_ERG_ko__MEK1_2_ko	AR_ERG_ko	MEK1_2_ko	KO	KO	AR_ERG	MEK1_2	TCGA-EJ-7797-01
DOUBLE	-0.25333	0.0156	PI3K_ko__ROS_oe	PI3K_ko	ROS_oe	KO	OE	PI3K	ROS	TCGA-EJ-7797-01
DOUBLE	-0.014282	-0.2074	cFLAR_oe__GLUT1_ko	cFLAR_oe	GLUT1_ko	OE	KO	cFLAR	GLUT1	TCGA-EJ-7797-01
DOUBLE	-0.3272	-0.2082	HIF1_oe__SPOP_oe	HIF1_oe	SPOP_oe	OE	OE	HIF1	SPOP	TCGA-EJ-7797-01
DOUBLE	-0.031327	0.7918	Caspase8_oe__MEK1_2_ko	Caspase8_oe	MEK1_2_ko	OE	KO	Caspase8	MEK1_2	TCGA-EJ-7797-01
DOUBLE	-0.270785	0.00640000000000002	AR_ERG_oe__EGFR_ko	AR_ERG_oe	EGFR_ko	OE	KO	AR_ERG	EGFR	TCGA-EJ-7797-01
DOUBLE	-0.3272	0.00520000000000001	HIF1_oe__TERT_ko	HIF1_oe	TERT_ko	OE	KO	HIF1	TERT	TCGA-EJ-7797-01
DOUBLE	0.651623	0.0202	HIF1_oe__MYC_MAX_oe	HIF1_oe	MYC_MAX_oe	OE	OE	HIF1	MYC_MAX	TCGA-EJ-7797-01
DOUBLE	0.00819999999999999	0.014	EGFR_oe__HSPs_ko	EGFR_oe	HSPs_ko	OE	KO	EGFR	HSPs	TCGA-EJ-7797-01
DOUBLE	-0.010972	0.7918	Caspase8_oe__cFLAR_oe	Caspase8_oe	cFLAR_oe	OE	OE	Caspase8	cFLAR	TCGA-EJ-7797-01
DOUBLE	0.0266	0.0112	MEK1_2_ko__PI3K_oe	MEK1_2_ko	PI3K_oe	KO	OE	MEK1_2	PI3K	TCGA-EJ-7797-01
DOUBLE	-0.0426	0.014	MYC_MAX_ko__p14ARF_ko	MYC_MAX_ko	p14ARF_ko	KO	KO	MYC_MAX	p14ARF	TCGA-EJ-7797-01
DOUBLE	-0.0126	0.791799	Caspase8_oe__p14ARF_ko	Caspase8_oe	p14ARF_ko	OE	KO	Caspase8	p14ARF	TCGA-EJ-7797-01
SINGLE	-0.248693	0.00239999999999999	PI3K_ko	PI3K_ko	NA	KO	NA	PI3K	NA	TCGA-EJ-7797-01
DOUBLE	0.2116	-0.2082	AKT_oe__AR_oe	AKT_oe	AR_oe	OE	OE	AKT	AR	TCGA-EJ-7797-01
DOUBLE	0.011221	0.00740000000000002	MEK1_2_oe__TERT_ko	MEK1_2_oe	TERT_ko	OE	KO	MEK1_2	TERT	TCGA-EJ-7797-01
DOUBLE	-0.2418	-0.2072	AR_ko__Caspase8_ko	AR_ko	Caspase8_ko	KO	KO	AR	Caspase8	TCGA-EJ-7797-01
DOUBLE	0.12218	-0.2082	GLUT1_ko__SPOP_oe	GLUT1_ko	SPOP_oe	KO	OE	GLUT1	SPOP	TCGA-EJ-7797-01
DOUBLE	-0.3272	0.0194	AKT_ko__p14ARF_oe	AKT_ko	p14ARF_oe	KO	OE	AKT	p14ARF	TCGA-EJ-7797-01
DOUBLE	0.10999	-0.2082	AR_ERG_oe__SPOP_oe	AR_ERG_oe	SPOP_oe	OE	OE	AR_ERG	SPOP	TCGA-EJ-7797-01
DOUBLE	-0.042	0.0116	HSPs_ko__ROS_oe	HSPs_ko	ROS_oe	KO	OE	HSPs	ROS	TCGA-EJ-7797-01
DOUBLE	0.1992	-0.208	AKT_ko__AR_oe	AKT_ko	AR_oe	KO	OE	AKT	AR	TCGA-EJ-7797-01
DOUBLE	0.1096	-0.2076	AKT_oe__PI3K_oe	AKT_oe	PI3K_oe	OE	OE	AKT	PI3K	TCGA-EJ-7797-01
DOUBLE	-0.3272	0.0142	HIF1_oe__ROS_oe	HIF1_oe	ROS_oe	OE	OE	HIF1	ROS	TCGA-EJ-7797-01
DOUBLE	-0.0142	0.0174	MEK1_2_oe__MYC_MAX_ko	MEK1_2_oe	MYC_MAX_ko	OE	KO	MEK1_2	MYC_MAX	TCGA-EJ-7797-01
DOUBLE	0.2032	-0.197769	AR_oe__MEK1_2_ko	AR_oe	MEK1_2_ko	OE	KO	AR	MEK1_2	TCGA-EJ-7797-01
DOUBLE	-0.2104	0.450261	p14ARF_oe__SPOP_ko	p14ARF_oe	SPOP_ko	OE	KO	p14ARF	SPOP	TCGA-EJ-7797-01
DOUBLE	-0.291	0.471	AR_ko__SPOP_ko	AR_ko	SPOP_ko	KO	KO	AR	SPOP	TCGA-EJ-7797-01
DOUBLE	0.0194	0.0152	EGFR_oe__ROS_ko	EGFR_oe	ROS_ko	OE	KO	EGFR	ROS	TCGA-EJ-7797-01
DOUBLE	0.14543	-0.2082	ERK_oe__SPOP_oe	ERK_oe	SPOP_oe	OE	OE	ERK	SPOP	TCGA-EJ-7797-01
SINGLE	0.105758	-0.2082	SPOP_oe	SPOP_oe	NA	OE	NA	SPOP	NA	TCGA-EJ-7797-01
DOUBLE	-0.248952	-0.2076	Caspase8_ko__PI3K_ko	Caspase8_ko	PI3K_ko	KO	KO	Caspase8	PI3K	TCGA-EJ-7797-01
DOUBLE	0.0238	0.7918	Caspase8_oe__EGFR_oe	Caspase8_oe	EGFR_oe	OE	OE	Caspase8	EGFR	TCGA-EJ-7797-01
DOUBLE	-0.265222	-0.000412999999999997	EGFR_ko__ROS_ko	EGFR_ko	ROS_ko	KO	KO	EGFR	ROS	TCGA-EJ-7797-01
DOUBLE	0.0208	0.0178	EGFR_oe__ERK_oe	EGFR_oe	ERK_oe	OE	OE	EGFR	ERK	TCGA-EJ-7797-01
DOUBLE	-0.251307	-0.2068	cFLAR_oe__PI3K_ko	cFLAR_oe	PI3K_ko	OE	KO	cFLAR	PI3K	TCGA-EJ-7797-01
DOUBLE	-0.0412	0.791801	Caspase8_oe__HSPs_ko	Caspase8_oe	HSPs_ko	OE	KO	Caspase8	HSPs	TCGA-EJ-7797-01
DOUBLE	0.0194	0.0172	ERK_oe__PI3K_oe	ERK_oe	PI3K_oe	OE	OE	ERK	PI3K	TCGA-EJ-7797-01
DOUBLE	-0.2874	0.4742	PI3K_oe__SPOP_ko	PI3K_oe	SPOP_ko	OE	KO	PI3K	SPOP	TCGA-EJ-7797-01
DOUBLE	-0.297351	0.000400000000000011	AR_ko__EGFR_ko	AR_ko	EGFR_ko	KO	KO	AR	EGFR	TCGA-EJ-7797-01
DOUBLE	-0.012	0.0154	GLUT1_oe__p14ARF_ko	GLUT1_oe	p14ARF_ko	OE	KO	GLUT1	p14ARF	TCGA-EJ-7797-01
SINGLE	-0.24118	0.00359999999999999	AR_ko	AR_ko	NA	KO	NA	AR	NA	TCGA-EJ-7797-01
DOUBLE	0.286712	-0.2072	Caspase8_ko__HIF1_ko	Caspase8_ko	HIF1_ko	KO	KO	Caspase8	HIF1	TCGA-EJ-7797-01
DOUBLE	0.2032	-0.2078	AR_oe__MEK1_2_oe	AR_oe	MEK1_2_oe	OE	OE	AR	MEK1_2	TCGA-EJ-7797-01
SINGLE	-0.0178	0.00240000000000001	ROS_oe	ROS_oe	NA	OE	NA	ROS	NA	TCGA-EJ-7797-01
DOUBLE	0.1072	-0.2082	AKT_oe__Caspase8_ko	AKT_oe	Caspase8_ko	OE	KO	AKT	Caspase8	TCGA-EJ-7797-01
DOUBLE	0.00840000000000002	0.016	MYC_MAX_ko__PI3K_oe	MYC_MAX_ko	PI3K_oe	KO	OE	MYC_MAX	PI3K	TCGA-EJ-7797-01
DOUBLE	0.1002	-0.2032	AKT_oe__MEK1_2_ko	AKT_oe	MEK1_2_ko	OE	KO	AKT	MEK1_2	TCGA-EJ-7797-01
DOUBLE	0.0196	0.018	cFLAR_ko__PI3K_oe	cFLAR_ko	PI3K_oe	KO	OE	cFLAR	PI3K	TCGA-EJ-7797-01
DOUBLE	-0.3272	0.0134	cFLAR_ko__HIF1_oe	cFLAR_ko	HIF1_oe	KO	OE	cFLAR	HIF1	TCGA-EJ-7797-01
DOUBLE	0.327439	0.0178	HIF1_ko__MEK1_2_oe	HIF1_ko	MEK1_2_oe	KO	OE	HIF1	MEK1_2	TCGA-EJ-7797-01
DOUBLE	-0.265235	-0.00700000000000001	EGFR_ko__TERT_ko	EGFR_ko	TERT_ko	KO	KO	EGFR	TERT	TCGA-EJ-7797-01
DOUBLE	0.1998	-0.208	AR_oe__PI3K_oe	AR_oe	PI3K_oe	OE	OE	AR	PI3K	TCGA-EJ-7797-01
DOUBLE	0.2018	-0.2076	AR_oe__PI3K_ko	AR_oe	PI3K_ko	OE	KO	AR	PI3K	TCGA-EJ-7797-01
DOUBLE	0.662222	0.7918	Caspase8_oe__MYC_MAX_oe	Caspase8_oe	MYC_MAX_oe	OE	OE	Caspase8	MYC_MAX	TCGA-EJ-7797-01
DOUBLE	0.0216	0.017	GLUT1_ko__PI3K_oe	GLUT1_ko	PI3K_oe	KO	OE	GLUT1	PI3K	TCGA-EJ-7797-01
DOUBLE	0.0106	0.0086	GLUT1_oe__p14ARF_oe	GLUT1_oe	p14ARF_oe	OE	OE	GLUT1	p14ARF	TCGA-EJ-7797-01
DOUBLE	0.3572	0.0182	HIF1_ko__PI3K_oe	HIF1_ko	PI3K_oe	KO	OE	HIF1	PI3K	TCGA-EJ-7797-01
DOUBLE	-0.246	0.4648	HIF1_ko__SPOP_ko	HIF1_ko	SPOP_ko	KO	KO	HIF1	SPOP	TCGA-EJ-7797-01
DOUBLE	0.0236	0.00900000000000001	PI3K_oe__TERT_ko	PI3K_oe	TERT_ko	OE	KO	PI3K	TERT	TCGA-EJ-7797-01
DOUBLE	0.042681	-0.100164	ERK_ko__GLUT1_oe	ERK_ko	GLUT1_oe	KO	OE	ERK	GLUT1	TCGA-EJ-7797-01
DOUBLE	0.0206	0.00639999999999999	AR_ERG_oe__EGFR_oe	AR_ERG_oe	EGFR_oe	OE	OE	AR_ERG	EGFR	TCGA-EJ-7797-01
DOUBLE	-0.2192	-0.10098	AR_ko__ERK_ko	AR_ko	ERK_ko	KO	KO	AR	ERK	TCGA-EJ-7797-01
DOUBLE	-0.278589	0.0128	AR_ko__PI3K_ko	AR_ko	PI3K_ko	KO	KO	AR	PI3K	TCGA-EJ-7797-01
DOUBLE	-0.234198	0.017	EGFR_oe__PI3K_ko	EGFR_oe	PI3K_ko	OE	KO	EGFR	PI3K	TCGA-EJ-7797-01
DOUBLE	0.00919999999999999	0.0162	ERK_oe__GLUT1_ko	ERK_oe	GLUT1_ko	OE	KO	ERK	GLUT1	TCGA-EJ-7797-01
DOUBLE	0.01091	0.00919999999999999	p14ARF_oe__ROS_oe	p14ARF_oe	ROS_oe	OE	OE	p14ARF	ROS	TCGA-EJ-7797-01
DOUBLE	-0.00499999999999995	0.00639999999999999	GLUT1_ko__TERT_ko	GLUT1_ko	TERT_ko	KO	KO	GLUT1	TERT	TCGA-EJ-7797-01
DOUBLE	-0.285	0.4756	EGFR_oe__SPOP_ko	EGFR_oe	SPOP_ko	OE	KO	EGFR	SPOP	TCGA-EJ-7797-01
DOUBLE	-0.326563	0.025	AKT_ko__PI3K_ko	AKT_ko	PI3K_ko	KO	KO	AKT	PI3K	TCGA-EJ-7797-01
DOUBLE	0.0264	0.00719999999999998	EGFR_oe__TERT_ko	EGFR_oe	TERT_ko	OE	KO	EGFR	TERT	TCGA-EJ-7797-01
DOUBLE	0.096	-0.2082	MEK1_2_ko__SPOP_oe	MEK1_2_ko	SPOP_oe	KO	OE	MEK1_2	SPOP	TCGA-EJ-7797-01
DOUBLE	-0.3272	0.0128	HIF1_oe__PI3K_oe	HIF1_oe	PI3K_oe	OE	OE	HIF1	PI3K	TCGA-EJ-7797-01
DOUBLE	-0.0496	0.00120000000000001	AR_ERG_ko__MYC_MAX_ko	AR_ERG_ko	MYC_MAX_ko	KO	KO	AR_ERG	MYC_MAX	TCGA-EJ-7797-01
DOUBLE	0.0302	0.0196	HSPs_oe__ROS_oe	HSPs_oe	ROS_oe	OE	OE	HSPs	ROS	TCGA-EJ-7797-01
DOUBLE	0.00457999999999997	0.0186	cFLAR_ko__MEK1_2_oe	cFLAR_ko	MEK1_2_oe	KO	OE	cFLAR	MEK1_2	TCGA-EJ-7797-01
SINGLE	0.018	0.00640000000000002	EGFR_oe	EGFR_oe	NA	OE	NA	EGFR	NA	TCGA-EJ-7797-01
DOUBLE	-0.2402	0.0136	AR_ko__GLUT1_ko	AR_ko	GLUT1_ko	KO	KO	AR	GLUT1	TCGA-EJ-7797-01
DOUBLE	-0.2368	0.018	AR_ko__PI3K_oe	AR_ko	PI3K_oe	KO	OE	AR	PI3K	TCGA-EJ-7797-01
DOUBLE	0.661135	0.0086	AR_ERG_ko__MYC_MAX_oe	AR_ERG_ko	MYC_MAX_oe	KO	OE	AR_ERG	MYC_MAX	TCGA-EJ-7797-01
DOUBLE	0.659629	0.0202	cFLAR_ko__MYC_MAX_oe	cFLAR_ko	MYC_MAX_oe	KO	OE	cFLAR	MYC_MAX	TCGA-EJ-7797-01
DOUBLE	0.042598	-0.101903	ERK_ko__MEK1_2_ko	ERK_ko	MEK1_2_ko	KO	KO	ERK	MEK1_2	TCGA-EJ-7797-01
DOUBLE	-0.30984	0.0122	MYC_MAX_ko__PI3K_ko	MYC_MAX_ko	PI3K_ko	KO	KO	MYC_MAX	PI3K	TCGA-EJ-7797-01
DOUBLE	-0.3272	0.00580000000000003	HIF1_oe__HSPs_ko	HIF1_oe	HSPs_ko	OE	KO	HIF1	HSPs	TCGA-EJ-7797-01
DOUBLE	-0.327	0.0188	AKT_ko__TERT_ko	AKT_ko	TERT_ko	KO	KO	AKT	TERT	TCGA-EJ-7797-01
DOUBLE	-0.326592	0.025	AKT_ko__MEK1_2_ko	AKT_ko	MEK1_2_ko	KO	KO	AKT	MEK1_2	TCGA-EJ-7797-01
DOUBLE	0.289601	0.0124	HIF1_ko__ROS_oe	HIF1_ko	ROS_oe	KO	OE	HIF1	ROS	TCGA-EJ-7797-01
DOUBLE	0.660469	0.0202	MYC_MAX_oe__ROS_ko	MYC_MAX_oe	ROS_ko	OE	KO	MYC_MAX	ROS	TCGA-EJ-7797-01
DOUBLE	0.00215799999999999	-0.2082	cFLAR_oe__ERK_oe	cFLAR_oe	ERK_oe	OE	OE	cFLAR	ERK	TCGA-EJ-7797-01
DOUBLE	-0.2848	0.4852	HSPs_oe__SPOP_ko	HSPs_oe	SPOP_ko	OE	KO	HSPs	SPOP	TCGA-EJ-7797-01
DOUBLE	0.036737	-0.103229	cFLAR_ko__ERK_ko	cFLAR_ko	ERK_ko	KO	KO	cFLAR	ERK	TCGA-EJ-7797-01
DOUBLE	0.291616	0.014	GLUT1_oe__HIF1_ko	GLUT1_oe	HIF1_ko	OE	KO	GLUT1	HIF1	TCGA-EJ-7797-01
DOUBLE	-0.0154	0.00739999999999999	AR_ERG_ko__TERT_ko	AR_ERG_ko	TERT_ko	KO	KO	AR_ERG	TERT	TCGA-EJ-7797-01
DOUBLE	-0.0132909999999999	0.0164	p14ARF_ko__ROS_oe	p14ARF_ko	ROS_oe	KO	OE	p14ARF	ROS	TCGA-EJ-7797-01
DOUBLE	-0.244987	0.005	AR_ERG_oe__PI3K_ko	AR_ERG_oe	PI3K_ko	OE	KO	AR_ERG	PI3K	TCGA-EJ-7797-01
DOUBLE	0.030643	0.0192	HSPs_oe__PI3K_ko	HSPs_oe	PI3K_ko	OE	KO	HSPs	PI3K	TCGA-EJ-7797-01
DOUBLE	-0.015836	-0.2076	Caspase8_ko__ROS_oe	Caspase8_ko	ROS_oe	KO	OE	Caspase8	ROS	TCGA-EJ-7797-01
DOUBLE	-0.014741	0.7918	AR_ERG_oe__Caspase8_oe	AR_ERG_oe	Caspase8_oe	OE	OE	AR_ERG	Caspase8	TCGA-EJ-7797-01
DOUBLE	-0.3272	0.0236	AKT_ko__AR_ko	AKT_ko	AR_ko	KO	KO	AKT	AR	TCGA-EJ-7797-01
DOUBLE	-0.3272	-0.1982	AKT_ko__Caspase8_ko	AKT_ko	Caspase8_ko	KO	KO	AKT	Caspase8	TCGA-EJ-7797-01
SINGLE	-0.327	0.016469	AKT_ko	AKT_ko	NA	KO	NA	AKT	NA	TCGA-EJ-7797-01
DOUBLE	-0.278626	-0.00259999999999999	EGFR_ko__ROS_oe	EGFR_ko	ROS_oe	KO	OE	EGFR	ROS	TCGA-EJ-7797-01
DOUBLE	0.00450099999999998	0.0176	cFLAR_ko__ERK_oe	cFLAR_ko	ERK_oe	KO	OE	cFLAR	ERK	TCGA-EJ-7797-01
DOUBLE	-0.0364	0.01	cFLAR_ko__HSPs_ko	cFLAR_ko	HSPs_ko	KO	KO	cFLAR	HSPs	TCGA-EJ-7797-01
DOUBLE	0.2038	-0.2082	AR_oe__SPOP_oe	AR_oe	SPOP_oe	OE	OE	AR	SPOP	TCGA-EJ-7797-01
DOUBLE	-0.153	0.011622	AR_ko__HIF1_ko	AR_ko	HIF1_ko	KO	KO	AR	HIF1	TCGA-EJ-7797-01
DOUBLE	-0.305258	-0.00319999999999998	EGFR_ko__HSPs_ko	EGFR_ko	HSPs_ko	KO	KO	EGFR	HSPs	TCGA-EJ-7797-01
SINGLE	0.0296	0.0078	HSPs_oe	HSPs_oe	NA	OE	NA	HSPs	NA	TCGA-EJ-7797-01
DOUBLE	-0.011235	0.0156	cFLAR_ko__ROS_oe	cFLAR_ko	ROS_oe	KO	OE	cFLAR	ROS	TCGA-EJ-7797-01
DOUBLE	0.021	0.0178	cFLAR_ko__EGFR_oe	cFLAR_ko	EGFR_oe	KO	OE	cFLAR	EGFR	TCGA-EJ-7797-01
DOUBLE	0.0304	0.02	GLUT1_oe__HSPs_oe	GLUT1_oe	HSPs_oe	OE	OE	GLUT1	HSPs	TCGA-EJ-7797-01
DOUBLE	0.0946	-0.207	AKT_oe__AR_ERG_oe	AKT_oe	AR_ERG_oe	OE	OE	AKT	AR_ERG	TCGA-EJ-7797-01
DOUBLE	0.421	0.0202	AKT_ko__MYC_MAX_oe	AKT_ko	MYC_MAX_oe	KO	OE	AKT	MYC_MAX	TCGA-EJ-7797-01
DOUBLE	0.1986	-0.208141	AR_oe__GLUT1_oe	AR_oe	GLUT1_oe	OE	OE	AR	GLUT1	TCGA-EJ-7797-01
DOUBLE	-0.0402	0.0112	HSPs_ko__ROS_ko	HSPs_ko	ROS_ko	KO	KO	HSPs	ROS	TCGA-EJ-7797-01
DOUBLE	-0.326	0.0508	AKT_ko__HSPs_oe	AKT_ko	HSPs_oe	KO	OE	AKT	HSPs	TCGA-EJ-7797-01
DOUBLE	-0.3272	0.0136	HIF1_oe__MEK1_2_oe	HIF1_oe	MEK1_2_oe	OE	OE	HIF1	MEK1_2	TCGA-EJ-7797-01
DOUBLE	0.041899	-0.104269	ERK_ko__MEK1_2_oe	ERK_ko	MEK1_2_oe	KO	OE	ERK	MEK1_2	TCGA-EJ-7797-01
DOUBLE	-0.243863	0.0142	p14ARF_ko__PI3K_ko	p14ARF_ko	PI3K_ko	KO	KO	p14ARF	PI3K	TCGA-EJ-7797-01
DOUBLE	0.120736	-0.2082	cFLAR_ko__SPOP_oe	cFLAR_ko	SPOP_oe	KO	OE	cFLAR	SPOP	TCGA-EJ-7797-01
DOUBLE	0.00630600000000003	0.0168	ERK_oe__MEK1_2_oe	ERK_oe	MEK1_2_oe	OE	OE	ERK	MEK1_2	TCGA-EJ-7797-01
DOUBLE	0.1054	-0.208	AKT_oe__HSPs_ko	AKT_oe	HSPs_ko	OE	KO	AKT	HSPs	TCGA-EJ-7797-01
DOUBLE	-0.040977	0.0138	MYC_MAX_ko__ROS_ko	MYC_MAX_ko	ROS_ko	KO	KO	MYC_MAX	ROS	TCGA-EJ-7797-01
DOUBLE	0.0696	-0.2078	AKT_oe__MYC_MAX_ko	AKT_oe	MYC_MAX_ko	OE	KO	AKT	MYC_MAX	TCGA-EJ-7797-01
DOUBLE	0.1002	-0.2072	AKT_oe__AR_ERG_ko	AKT_oe	AR_ERG_ko	OE	KO	AKT	AR_ERG	TCGA-EJ-7797-01
DOUBLE	0.291606	0.013	cFLAR_ko__HIF1_ko	cFLAR_ko	HIF1_ko	KO	KO	cFLAR	HIF1	TCGA-EJ-7797-01
DOUBLE	-0.034	0.001	HSPs_ko__TERT_ko	HSPs_ko	TERT_ko	KO	KO	HSPs	TERT	TCGA-EJ-7797-01
DOUBLE	-0.3272	0.4694	AKT_ko__SPOP_ko	AKT_ko	SPOP_ko	KO	KO	AKT	SPOP	TCGA-EJ-7797-01
DOUBLE	0.0208	0.0172	PI3K_oe__ROS_oe	PI3K_oe	ROS_oe	OE	OE	PI3K	ROS	TCGA-EJ-7797-01
DOUBLE	-0.2121	-0.2082	AR_ko__SPOP_oe	AR_ko	SPOP_oe	KO	OE	AR	SPOP	TCGA-EJ-7797-01
DOUBLE	-0.237	0.0182	AR_ko__EGFR_oe	AR_ko	EGFR_oe	KO	OE	AR	EGFR	TCGA-EJ-7797-01
DOUBLE	-0.2228	-0.2046	AKT_oe__AR_ko	AKT_oe	AR_ko	OE	KO	AKT	AR	TCGA-EJ-7797-01
DOUBLE	-0.2892	-0.207	cFLAR_oe__SPOP_ko	cFLAR_oe	SPOP_ko	OE	KO	cFLAR	SPOP	TCGA-EJ-7797-01
DOUBLE	-0.274884	-0.2034	Caspase8_ko__EGFR_ko	Caspase8_ko	EGFR_ko	KO	KO	Caspase8	EGFR	TCGA-EJ-7797-01
DOUBLE	0.0986	-0.2076	AKT_oe__p14ARF_ko	AKT_oe	p14ARF_ko	OE	KO	AKT	p14ARF	TCGA-EJ-7797-01
DOUBLE	-0.037517	0.00559999999999999	MYC_MAX_ko__TERT_ko	MYC_MAX_ko	TERT_ko	KO	KO	MYC_MAX	TERT	TCGA-EJ-7797-01
DOUBLE	-0.0288	0.0102	MEK1_2_ko__ROS_oe	MEK1_2_ko	ROS_oe	KO	OE	MEK1_2	ROS	TCGA-EJ-7797-01
DOUBLE	-0.237086	-0.208	EGFR_ko__SPOP_oe	EGFR_ko	SPOP_oe	KO	OE	EGFR	SPOP	TCGA-EJ-7797-01
DOUBLE	-0.3266	0.0284	AKT_ko__GLUT1_ko	AKT_ko	GLUT1_ko	KO	KO	AKT	GLUT1	TCGA-EJ-7797-01
DOUBLE	0.029	0.0202	HSPs_oe__p14ARF_ko	HSPs_oe	p14ARF_ko	OE	KO	HSPs	p14ARF	TCGA-EJ-7797-01
DOUBLE	0.1366	-0.2036	AR_oe__MYC_MAX_ko	AR_oe	MYC_MAX_ko	OE	KO	AR	MYC_MAX	TCGA-EJ-7797-01
DOUBLE	-0.0474	0.00639999999999999	HSPs_ko__MEK1_2_ko	HSPs_ko	MEK1_2_ko	KO	KO	HSPs	MEK1_2	TCGA-EJ-7797-01
DOUBLE	0.106865	-0.100297	EGFR_oe__ERK_ko	EGFR_oe	ERK_ko	OE	KO	EGFR	ERK	TCGA-EJ-7797-01
DOUBLE	0.1242	0	AR_oe__SPOP_ko	AR_oe	SPOP_ko	OE	KO	AR	SPOP	TCGA-G9-6338-01
DOUBLE	-0.41	0.7218	HIF1_oe__SPOP_ko	HIF1_oe	SPOP_ko	OE	KO	HIF1	SPOP	TCGA-G9-6338-01
DOUBLE	0.585545	0.7272	MYC_MAX_oe__SPOP_ko	MYC_MAX_oe	SPOP_ko	OE	KO	MYC_MAX	SPOP	TCGA-G9-6338-01
DOUBLE	0.217	-2e-04	AR_oe__GLUT1_oe	AR_oe	GLUT1_oe	OE	OE	AR	GLUT1	TCGA-G9-6338-01
DOUBLE	-0.00151000000000001	0.9998	Caspase8_oe__p14ARF_oe	Caspase8_oe	p14ARF_oe	OE	OE	Caspase8	p14ARF	TCGA-G9-6338-01
DOUBLE	0.0354	-2e-04	EGFR_oe__HSPs_ko	EGFR_oe	HSPs_ko	OE	KO	EGFR	HSPs	TCGA-G9-6338-01
DOUBLE	-0.339466	0.686584	SPOP_ko__TERT_ko	SPOP_ko	TERT_ko	KO	KO	SPOP	TERT	TCGA-G9-6338-01
DOUBLE	-0.396815	8e-04	EGFR_ko__MEK1_2_ko	EGFR_ko	MEK1_2_ko	KO	KO	EGFR	MEK1_2	TCGA-G9-6338-01
DOUBLE	-0.30311	0	AR_ko__GLUT1_oe	AR_ko	GLUT1_oe	KO	OE	AR	GLUT1	TCGA-G9-6338-01
DOUBLE	0.541646	-2e-04	ERK_oe__MYC_MAX_oe	ERK_oe	MYC_MAX_oe	OE	OE	ERK	MYC_MAX	TCGA-G9-6338-01
DOUBLE	-0.41	-2e-04	AKT_ko__HSPs_ko	AKT_ko	HSPs_ko	KO	KO	AKT	HSPs	TCGA-G9-6338-01
DOUBLE	0.0418000000000001	-2e-04	EGFR_oe__ROS_oe	EGFR_oe	ROS_oe	OE	OE	EGFR	ROS	TCGA-G9-6338-01
DOUBLE	0.00667099999999998	-2e-04	AR_ERG_oe__ERK_oe	AR_ERG_oe	ERK_oe	OE	OE	AR_ERG	ERK	TCGA-G9-6338-01
DOUBLE	-0.3452	0.9998	Caspase8_oe__SPOP_ko	Caspase8_oe	SPOP_ko	OE	KO	Caspase8	SPOP	TCGA-G9-6338-01
DOUBLE	-0.41	0.0066	AKT_ko__cFLAR_ko	AKT_ko	cFLAR_ko	KO	KO	AKT	cFLAR	TCGA-G9-6338-01
DOUBLE	-0.41	0.9998	AKT_ko__Caspase8_oe	AKT_ko	Caspase8_oe	KO	OE	AKT	Caspase8	TCGA-G9-6338-01
DOUBLE	0.00540000000000002	-2e-04	GLUT1_ko__TERT_ko	GLUT1_ko	TERT_ko	KO	KO	GLUT1	TERT	TCGA-G9-6338-01
DOUBLE	0.0836	-2e-04	AR_oe__HSPs_oe	AR_oe	HSPs_oe	OE	OE	AR	HSPs	TCGA-G9-6338-01
DOUBLE	-0.388442	0.0012	AR_ko__EGFR_ko	AR_ko	EGFR_ko	KO	KO	AR	EGFR	TCGA-G9-6338-01
DOUBLE	0.216504	-2e-04	EGFR_ko__MYC_MAX_oe	EGFR_ko	MYC_MAX_oe	KO	OE	EGFR	MYC_MAX	TCGA-G9-6338-01
SINGLE	-0.012201	0.999799	Caspase8_oe	Caspase8_oe	NA	OE	NA	Caspase8	NA	TCGA-G9-6338-01
DOUBLE	0.2206	-2e-04	AR_oe__EGFR_ko	AR_oe	EGFR_ko	OE	KO	AR	EGFR	TCGA-G9-6338-01
DOUBLE	-0.001301	-2e-04	AR_ERG_ko__MEK1_2_oe	AR_ERG_ko	MEK1_2_oe	KO	OE	AR_ERG	MEK1_2	TCGA-G9-6338-01
DOUBLE	-0.390802	0.0014	EGFR_ko__GLUT1_ko	EGFR_ko	GLUT1_ko	KO	KO	EGFR	GLUT1	TCGA-G9-6338-01
SINGLE	-0.010803	0	TERT_ko	TERT_ko	NA	KO	NA	TERT	NA	TCGA-G9-6338-01
DOUBLE	0.0648	-2e-04	EGFR_oe__p14ARF_ko	EGFR_oe	p14ARF_ko	OE	KO	EGFR	p14ARF	TCGA-G9-6338-01
DOUBLE	-0.0231999999999999	0	Caspase8_ko__ERK_ko	Caspase8_ko	ERK_ko	KO	KO	Caspase8	ERK	TCGA-G9-6338-01
DOUBLE	-0.0104	-2e-04	ROS_oe__SPOP_oe	ROS_oe	SPOP_oe	OE	OE	ROS	SPOP	TCGA-G9-6338-01
DOUBLE	0.0644	-2e-04	cFLAR_oe__EGFR_oe	cFLAR_oe	EGFR_oe	OE	OE	cFLAR	EGFR	TCGA-G9-6338-01
DOUBLE	0.00861200000000001	0	AR_ERG_oe__ROS_ko	AR_ERG_oe	ROS_ko	OE	KO	AR_ERG	ROS	TCGA-G9-6338-01
DOUBLE	-0.41	0.9998	Caspase8_oe__HIF1_oe	Caspase8_oe	HIF1_oe	OE	OE	Caspase8	HIF1	TCGA-G9-6338-01
DOUBLE	-0.405143	-2e-04	ERK_ko__PI3K_ko	ERK_ko	PI3K_ko	KO	KO	ERK	PI3K	TCGA-G9-6338-01
DOUBLE	-0.343738	0.6954	ROS_ko__SPOP_ko	ROS_ko	SPOP_ko	KO	KO	ROS	SPOP	TCGA-G9-6338-01
DOUBLE	0.0122	0	GLUT1_oe__ROS_ko	GLUT1_oe	ROS_ko	OE	KO	GLUT1	ROS	TCGA-G9-6338-01
DOUBLE	0.000200000000000033	0	MYC_MAX_ko__p14ARF_oe	MYC_MAX_ko	p14ARF_oe	KO	OE	MYC_MAX	p14ARF	TCGA-G9-6338-01
DOUBLE	0.210389	-2e-04	MYC_MAX_oe__PI3K_ko	MYC_MAX_oe	PI3K_ko	OE	KO	MYC_MAX	PI3K	TCGA-G9-6338-01
DOUBLE	-0.302064	-2e-04	AR_ko__GLUT1_ko	AR_ko	GLUT1_ko	KO	KO	AR	GLUT1	TCGA-G9-6338-01
DOUBLE	-0.390077	0.001	cFLAR_oe__EGFR_ko	cFLAR_oe	EGFR_ko	OE	KO	cFLAR	EGFR	TCGA-G9-6338-01
DOUBLE	-0.41	0.0074	AKT_ko__ERK_ko	AKT_ko	ERK_ko	KO	KO	AKT	ERK	TCGA-G9-6338-01
DOUBLE	0.00705600000000001	-2e-04	AR_ERG_oe__MEK1_2_oe	AR_ERG_oe	MEK1_2_oe	OE	OE	AR_ERG	MEK1_2	TCGA-G9-6338-01
DOUBLE	-0.119	4e-04	AKT_oe__SPOP_ko	AKT_oe	SPOP_ko	OE	KO	AKT	SPOP	TCGA-G9-6338-01
DOUBLE	0.074112	-2e-04	AKT_oe__p14ARF_oe	AKT_oe	p14ARF_oe	OE	OE	AKT	p14ARF	TCGA-G9-6338-01
DOUBLE	0.065	-2e-04	EGFR_oe__MEK1_2_oe	EGFR_oe	MEK1_2_oe	OE	OE	EGFR	MEK1_2	TCGA-G9-6338-01
DOUBLE	0.013613	-2e-04	GLUT1_oe__MEK1_2_oe	GLUT1_oe	MEK1_2_oe	OE	OE	GLUT1	MEK1_2	TCGA-G9-6338-01
DOUBLE	-0.305733	4e-04	AR_ko__Caspase8_ko	AR_ko	Caspase8_ko	KO	KO	AR	Caspase8	TCGA-G9-6338-01
DOUBLE	0.0096	4e-04	GLUT1_oe__SPOP_oe	GLUT1_oe	SPOP_oe	OE	OE	GLUT1	SPOP	TCGA-G9-6338-01
DOUBLE	-0.0463999999999999	-2e-04	Caspase8_ko__HSPs_ko	Caspase8_ko	HSPs_ko	KO	KO	Caspase8	HSPs	TCGA-G9-6338-01
DOUBLE	-0.389878	8e-04	AR_ERG_ko__EGFR_ko	AR_ERG_ko	EGFR_ko	KO	KO	AR_ERG	EGFR	TCGA-G9-6338-01
DOUBLE	0.0646	-2e-04	cFLAR_oe__PI3K_oe	cFLAR_oe	PI3K_oe	OE	OE	cFLAR	PI3K	TCGA-G9-6338-01
DOUBLE	-0.311802	-2e-04	HIF1_ko__PI3K_ko	HIF1_ko	PI3K_ko	KO	KO	HIF1	PI3K	TCGA-G9-6338-01
DOUBLE	0.5254	-2e-04	HSPs_ko__MYC_MAX_oe	HSPs_ko	MYC_MAX_oe	KO	OE	HSPs	MYC_MAX	TCGA-G9-6338-01
DOUBLE	-0.00412800000000002	-2e-04	cFLAR_ko__TERT_ko	cFLAR_ko	TERT_ko	KO	KO	cFLAR	TERT	TCGA-G9-6338-01
DOUBLE	0.00576100000000002	0	GLUT1_ko__SPOP_oe	GLUT1_ko	SPOP_oe	KO	OE	GLUT1	SPOP	TCGA-G9-6338-01
DOUBLE	-0.305091	-2e-04	AR_ko__MEK1_2_ko	AR_ko	MEK1_2_ko	KO	KO	AR	MEK1_2	TCGA-G9-6338-01
DOUBLE	-0.012	-2e-04	GLUT1_oe__ROS_oe	GLUT1_oe	ROS_oe	OE	OE	GLUT1	ROS	TCGA-G9-6338-01
DOUBLE	-0.00450699999999998	0	cFLAR_oe__MYC_MAX_ko	cFLAR_oe	MYC_MAX_ko	OE	KO	cFLAR	MYC_MAX	TCGA-G9-6338-01
DOUBLE	0.0834	-2e-04	Caspase8_ko__HSPs_oe	Caspase8_ko	HSPs_oe	KO	OE	Caspase8	HSPs	TCGA-G9-6338-01
DOUBLE	-0.360306	0	PI3K_ko__ROS_oe	PI3K_ko	ROS_oe	KO	OE	PI3K	ROS	TCGA-G9-6338-01
DOUBLE	0.0796	-2e-04	AKT_oe__p14ARF_ko	AKT_oe	p14ARF_ko	OE	KO	AKT	p14ARF	TCGA-G9-6338-01
SINGLE	-0.020996	0	MEK1_2_ko	MEK1_2_ko	NA	KO	NA	MEK1_2	NA	TCGA-G9-6338-01
DOUBLE	-0.3414	0.7062	EGFR_oe__SPOP_ko	EGFR_oe	SPOP_ko	OE	KO	EGFR	SPOP	TCGA-G9-6338-01
SINGLE	0.5344	-2e-04	MYC_MAX_oe	MYC_MAX_oe	NA	OE	NA	MYC_MAX	NA	TCGA-G9-6338-01
DOUBLE	0.5418	-2e-04	MEK1_2_oe__MYC_MAX_oe	MEK1_2_oe	MYC_MAX_oe	OE	OE	MEK1_2	MYC_MAX	TCGA-G9-6338-01
DOUBLE	0.0368000000000001	-2e-04	AKT_oe__ROS_oe	AKT_oe	ROS_oe	OE	OE	AKT	ROS	TCGA-G9-6338-01
DOUBLE	-0.0175999999999999	2e-04	ERK_ko__SPOP_oe	ERK_ko	SPOP_oe	KO	OE	ERK	SPOP	TCGA-G9-6338-01
DOUBLE	0.00880000000000003	-2e-04	p14ARF_oe__ROS_ko	p14ARF_oe	ROS_ko	OE	KO	p14ARF	ROS	TCGA-G9-6338-01
DOUBLE	0.0808	-2e-04	HSPs_oe__p14ARF_oe	HSPs_oe	p14ARF_oe	OE	OE	HSPs	p14ARF	TCGA-G9-6338-01
DOUBLE	-0.359252	-2e-04	PI3K_ko__SPOP_oe	PI3K_ko	SPOP_oe	KO	OE	PI3K	SPOP	TCGA-G9-6338-01
DOUBLE	-0.00279999999999997	2e-04	Caspase8_ko__MYC_MAX_ko	Caspase8_ko	MYC_MAX_ko	KO	KO	Caspase8	MYC_MAX	TCGA-G9-6338-01
DOUBLE	0.00960000000000005	0	ROS_ko__TERT_ko	ROS_ko	TERT_ko	KO	KO	ROS	TERT	TCGA-G9-6338-01
DOUBLE	0.00143200000000004	2e-04	Caspase8_ko__p14ARF_oe	Caspase8_ko	p14ARF_oe	KO	OE	Caspase8	p14ARF	TCGA-G9-6338-01
DOUBLE	-0.41	-2e-04	HIF1_oe__TERT_ko	HIF1_oe	TERT_ko	OE	KO	HIF1	TERT	TCGA-G9-6338-01
DOUBLE	0.00568800000000003	0.9998	Caspase8_oe__SPOP_oe	Caspase8_oe	SPOP_oe	OE	OE	Caspase8	SPOP	TCGA-G9-6338-01
DOUBLE	0.410234	2e-04	cFLAR_oe__HIF1_ko	cFLAR_oe	HIF1_ko	OE	KO	cFLAR	HIF1	TCGA-G9-6338-01
DOUBLE	-0.00119999999999998	0.9998	Caspase8_oe__cFLAR_oe	Caspase8_oe	cFLAR_oe	OE	OE	Caspase8	cFLAR	TCGA-G9-6338-01
SINGLE	-0.011	-2e-04	GLUT1_ko	GLUT1_ko	NA	KO	NA	GLUT1	NA	TCGA-G9-6338-01
DOUBLE	0.0854000000000001	-2e-04	GLUT1_oe__HSPs_oe	GLUT1_oe	HSPs_oe	OE	OE	GLUT1	HSPs	TCGA-G9-6338-01
DOUBLE	0.011865	-2e-04	ERK_oe__GLUT1_ko	ERK_oe	GLUT1_ko	OE	KO	ERK	GLUT1	TCGA-G9-6338-01
DOUBLE	-0.00065599999999999	4e-04	Caspase8_ko__cFLAR_ko	Caspase8_ko	cFLAR_ko	KO	KO	Caspase8	cFLAR	TCGA-G9-6338-01
DOUBLE	0.177	-2e-04	AR_oe__MYC_MAX_ko	AR_oe	MYC_MAX_ko	OE	KO	AR	MYC_MAX	TCGA-G9-6338-01
DOUBLE	0.018148	-2e-04	MEK1_2_oe__TERT_ko	MEK1_2_oe	TERT_ko	OE	KO	MEK1_2	TERT	TCGA-G9-6338-01
DOUBLE	0.4122	0	GLUT1_oe__HIF1_ko	GLUT1_oe	HIF1_ko	OE	KO	GLUT1	HIF1	TCGA-G9-6338-01
DOUBLE	0.430432	-2e-04	AR_ERG_oe__HIF1_ko	AR_ERG_oe	HIF1_ko	OE	KO	AR_ERG	HIF1	TCGA-G9-6338-01
DOUBLE	0.00320000000000004	-0.000173	AR_ERG_oe__Caspase8_ko	AR_ERG_oe	Caspase8_ko	OE	KO	AR_ERG	Caspase8	TCGA-G9-6338-01
SINGLE	-0.389878	8e-04	EGFR_ko	EGFR_ko	NA	KO	NA	EGFR	NA	TCGA-G9-6338-01
DOUBLE	0.5404	-2e-04	HIF1_ko__PI3K_oe	HIF1_ko	PI3K_oe	KO	OE	HIF1	PI3K	TCGA-G9-6338-01
DOUBLE	-0.012611	-2e-04	AR_ERG_ko__SPOP_oe	AR_ERG_ko	SPOP_oe	KO	OE	AR_ERG	SPOP	TCGA-G9-6338-01
DOUBLE	-0.358093	-2e-04	p14ARF_oe__PI3K_ko	p14ARF_oe	PI3K_ko	OE	KO	p14ARF	PI3K	TCGA-G9-6338-01
DOUBLE	0.0638	-2e-04	EGFR_oe__MYC_MAX_ko	EGFR_oe	MYC_MAX_ko	OE	KO	EGFR	MYC_MAX	TCGA-G9-6338-01
DOUBLE	-0.357406	2e-04	PI3K_ko__TERT_ko	PI3K_ko	TERT_ko	KO	KO	PI3K	TERT	TCGA-G9-6338-01
DOUBLE	0.4132	0.9998	Caspase8_oe__HIF1_ko	Caspase8_oe	HIF1_ko	OE	KO	Caspase8	HIF1	TCGA-G9-6338-01
DOUBLE	0.2192	-2e-04	AR_oe__ROS_oe	AR_oe	ROS_oe	OE	OE	AR	ROS	TCGA-G9-6338-01
DOUBLE	0.5202	-2e-04	HIF1_oe__MYC_MAX_oe	HIF1_oe	MYC_MAX_oe	OE	OE	HIF1	MYC_MAX	TCGA-G9-6338-01
DOUBLE	0.062	-2e-04	Caspase8_ko__PI3K_oe	Caspase8_ko	PI3K_oe	KO	OE	Caspase8	PI3K	TCGA-G9-6338-01
DOUBLE	0.079	-2e-04	AKT_oe__Caspase8_ko	AKT_oe	Caspase8_ko	OE	KO	AKT	Caspase8	TCGA-G9-6338-01
DOUBLE	0.222945	-2e-04	AR_oe__HSPs_ko	AR_oe	HSPs_ko	OE	KO	AR	HSPs	TCGA-G9-6338-01
DOUBLE	0.015168	-2e-04	cFLAR_ko__ERK_oe	cFLAR_ko	ERK_oe	KO	OE	cFLAR	ERK	TCGA-G9-6338-01
DOUBLE	-0.0128	2e-04	AR_ERG_oe__ROS_oe	AR_ERG_oe	ROS_oe	OE	OE	AR_ERG	ROS	TCGA-G9-6338-01
DOUBLE	-0.026399	-2e-04	ERK_oe__HSPs_ko	ERK_oe	HSPs_ko	OE	KO	ERK	HSPs	TCGA-G9-6338-01
DOUBLE	-0.3556	0.688314	p14ARF_ko__SPOP_ko	p14ARF_ko	SPOP_ko	KO	KO	p14ARF	SPOP	TCGA-G9-6338-01
DOUBLE	0.0678	-2e-04	EGFR_oe__SPOP_oe	EGFR_oe	SPOP_oe	OE	OE	EGFR	SPOP	TCGA-G9-6338-01
DOUBLE	-0.03887	6e-04	ERK_ko__ROS_oe	ERK_ko	ROS_oe	KO	OE	ERK	ROS	TCGA-G9-6338-01
DOUBLE	-0.41	-2e-04	HIF1_oe__p14ARF_oe	HIF1_oe	p14ARF_oe	OE	OE	HIF1	p14ARF	TCGA-G9-6338-01
DOUBLE	-0.00143299999999996	-2e-04	cFLAR_ko__GLUT1_ko	cFLAR_ko	GLUT1_ko	KO	KO	cFLAR	GLUT1	TCGA-G9-6338-01
DOUBLE	0.3326	-2e-04	HIF1_ko__HSPs_ko	HIF1_ko	HSPs_ko	KO	KO	HIF1	HSPs	TCGA-G9-6338-01
DOUBLE	-0.343712	-2e-04	cFLAR_oe__SPOP_ko	cFLAR_oe	SPOP_ko	OE	KO	cFLAR	SPOP	TCGA-G9-6338-01
DOUBLE	-0.0399389999999999	-2e-04	cFLAR_oe__HSPs_ko	cFLAR_oe	HSPs_ko	OE	KO	cFLAR	HSPs	TCGA-G9-6338-01
DOUBLE	-0.349075	0.7246	ERK_oe__SPOP_ko	ERK_oe	SPOP_ko	OE	KO	ERK	SPOP	TCGA-G9-6338-01
DOUBLE	-0.390093	4e-04	EGFR_ko__GLUT1_oe	EGFR_ko	GLUT1_oe	KO	OE	EGFR	GLUT1	TCGA-G9-6338-01
DOUBLE	-0.0118	4e-04	cFLAR_ko__ROS_oe	cFLAR_ko	ROS_oe	KO	OE	cFLAR	ROS	TCGA-G9-6338-01
DOUBLE	-0.41	0.0074	AKT_ko__p14ARF_oe	AKT_ko	p14ARF_oe	KO	OE	AKT	p14ARF	TCGA-G9-6338-01
DOUBLE	-0.41	-2e-04	HSPs_ko__PI3K_ko	HSPs_ko	PI3K_ko	KO	KO	HSPs	PI3K	TCGA-G9-6338-01
DOUBLE	0.0124	0	ROS_ko__SPOP_oe	ROS_ko	SPOP_oe	KO	OE	ROS	SPOP	TCGA-G9-6338-01
DOUBLE	-0.41	-2e-04	AR_ko__MYC_MAX_ko	AR_ko	MYC_MAX_ko	KO	KO	AR	MYC_MAX	TCGA-G9-6338-01
DOUBLE	0.074138	-2e-04	AKT_oe__AR_ERG_oe	AKT_oe	AR_ERG_oe	OE	OE	AKT	AR_ERG	TCGA-G9-6338-01
DOUBLE	0.5428	-2e-04	AKT_oe__MYC_MAX_oe	AKT_oe	MYC_MAX_oe	OE	OE	AKT	MYC_MAX	TCGA-G9-6338-01
DOUBLE	0.0748	-2e-04	AKT_oe__PI3K_oe	AKT_oe	PI3K_oe	OE	OE	AKT	PI3K	TCGA-G9-6338-01
DOUBLE	-0.3402	0.6916	GLUT1_oe__SPOP_ko	GLUT1_oe	SPOP_ko	OE	KO	GLUT1	SPOP	TCGA-G9-6338-01
DOUBLE	0.082419	-2e-04	AKT_oe__ROS_ko	AKT_oe	ROS_ko	OE	KO	AKT	ROS	TCGA-G9-6338-01
DOUBLE	0.083	-2e-04	cFLAR_ko__HSPs_oe	cFLAR_ko	HSPs_oe	KO	OE	cFLAR	HSPs	TCGA-G9-6338-01
DOUBLE	0.0638	-2e-04	Caspase8_ko__EGFR_oe	Caspase8_ko	EGFR_oe	KO	OE	Caspase8	EGFR	TCGA-G9-6338-01
DOUBLE	0.3744	-2e-04	ERK_ko__HIF1_ko	ERK_ko	HIF1_ko	KO	KO	ERK	HIF1	TCGA-G9-6338-01
DOUBLE	-0.00139999999999996	0	cFLAR_oe__GLUT1_ko	cFLAR_oe	GLUT1_ko	OE	KO	cFLAR	GLUT1	TCGA-G9-6338-01
SINGLE	-0.001301	-2e-04	MEK1_2_oe	MEK1_2_oe	NA	OE	NA	MEK1_2	NA	TCGA-G9-6338-01
DOUBLE	-0.013	-2e-04	p14ARF_oe__ROS_oe	p14ARF_oe	ROS_oe	OE	OE	p14ARF	ROS	TCGA-G9-6338-01
DOUBLE	0.000384000000000051	0	Caspase8_ko__GLUT1_oe	Caspase8_ko	GLUT1_oe	KO	OE	Caspase8	GLUT1	TCGA-G9-6338-01
DOUBLE	-0.024	-2e-04	ERK_ko__MEK1_2_oe	ERK_ko	MEK1_2_oe	KO	OE	ERK	MEK1_2	TCGA-G9-6338-01
DOUBLE	0.5396	-2e-04	MYC_MAX_oe__p14ARF_oe	MYC_MAX_oe	p14ARF_oe	OE	OE	MYC_MAX	p14ARF	TCGA-G9-6338-01
DOUBLE	0.0634	-2e-04	p14ARF_oe__PI3K_oe	p14ARF_oe	PI3K_oe	OE	OE	p14ARF	PI3K	TCGA-G9-6338-01
DOUBLE	0.544926	-2e-04	AR_ko__MYC_MAX_oe	AR_ko	MYC_MAX_oe	KO	OE	AR	MYC_MAX	TCGA-G9-6338-01
DOUBLE	-0.41	0.0052	AKT_ko__Caspase8_ko	AKT_ko	Caspase8_ko	KO	KO	AKT	Caspase8	TCGA-G9-6338-01
DOUBLE	-0.031	-2e-04	HSPs_ko__ROS_ko	HSPs_ko	ROS_ko	KO	KO	HSPs	ROS	TCGA-G9-6338-01
DOUBLE	-0.41	-2e-04	HIF1_oe__ROS_oe	HIF1_oe	ROS_oe	OE	OE	HIF1	ROS	TCGA-G9-6338-01
DOUBLE	-0.41	-2e-04	Caspase8_ko__HIF1_oe	Caspase8_ko	HIF1_oe	KO	OE	Caspase8	HIF1	TCGA-G9-6338-01
DOUBLE	-0.0184	0.9998	Caspase8_oe__ROS_oe	Caspase8_oe	ROS_oe	OE	OE	Caspase8	ROS	TCGA-G9-6338-01
DOUBLE	-0.3972	0.717378	PI3K_ko__SPOP_ko	PI3K_ko	SPOP_ko	KO	KO	PI3K	SPOP	TCGA-G9-6338-01
DOUBLE	0.0168	-2e-04	MEK1_2_oe__SPOP_oe	MEK1_2_oe	SPOP_oe	OE	OE	MEK1_2	SPOP	TCGA-G9-6338-01
DOUBLE	0.5388	-2e-04	Caspase8_ko__MYC_MAX_oe	Caspase8_ko	MYC_MAX_oe	KO	OE	Caspase8	MYC_MAX	TCGA-G9-6338-01
DOUBLE	0.000197000000000003	-2e-04	cFLAR_oe__SPOP_oe	cFLAR_oe	SPOP_oe	OE	OE	cFLAR	SPOP	TCGA-G9-6338-01
DOUBLE	-0.017852	2e-04	MYC_MAX_ko__ROS_oe	MYC_MAX_ko	ROS_oe	KO	OE	MYC_MAX	ROS	TCGA-G9-6338-01
DOUBLE	-0.41	0	HIF1_oe__MEK1_2_oe	HIF1_oe	MEK1_2_oe	OE	OE	HIF1	MEK1_2	TCGA-G9-6338-01
DOUBLE	0.006301	-2e-04	Caspase8_ko__ROS_ko	Caspase8_ko	ROS_ko	KO	KO	Caspase8	ROS	TCGA-G9-6338-01
DOUBLE	-0.0294	-2e-04	AKT_oe__ERK_ko	AKT_oe	ERK_ko	OE	KO	AKT	ERK	TCGA-G9-6338-01
DOUBLE	-0.3398	0.6998	HSPs_oe__SPOP_ko	HSPs_oe	SPOP_ko	OE	KO	HSPs	SPOP	TCGA-G9-6338-01
DOUBLE	-0.00805099999999997	0.999801	Caspase8_oe__MYC_MAX_ko	Caspase8_oe	MYC_MAX_ko	OE	KO	Caspase8	MYC_MAX	TCGA-G9-6338-01
DOUBLE	-0.348283	-2e-04	EGFR_ko__MEK1_2_oe	EGFR_ko	MEK1_2_oe	KO	OE	EGFR	MEK1_2	TCGA-G9-6338-01
DOUBLE	0.0158	0	GLUT1_ko__ROS_ko	GLUT1_ko	ROS_ko	KO	KO	GLUT1	ROS	TCGA-G9-6338-01
DOUBLE	-0.41	-2e-04	AKT_ko__EGFR_oe	AKT_ko	EGFR_oe	KO	OE	AKT	EGFR	TCGA-G9-6338-01
DOUBLE	-0.000561999999999951	2e-04	MYC_MAX_ko__SPOP_oe	MYC_MAX_ko	SPOP_oe	KO	OE	MYC_MAX	SPOP	TCGA-G9-6338-01
DOUBLE	0.0658	-2e-04	GLUT1_oe__PI3K_oe	GLUT1_oe	PI3K_oe	OE	OE	GLUT1	PI3K	TCGA-G9-6338-01
DOUBLE	0.414	-2e-04	HIF1_ko__MYC_MAX_ko	HIF1_ko	MYC_MAX_ko	KO	KO	HIF1	MYC_MAX	TCGA-G9-6338-01
DOUBLE	0.0656	-2e-04	AKT_oe__AR_ERG_ko	AKT_oe	AR_ERG_ko	OE	KO	AKT	AR_ERG	TCGA-G9-6338-01
DOUBLE	-0.41	0.0054	AKT_ko__AR_ERG_ko	AKT_ko	AR_ERG_ko	KO	KO	AKT	AR_ERG	TCGA-G9-6338-01
DOUBLE	0.0816000000000001	-2e-04	cFLAR_oe__HSPs_oe	cFLAR_oe	HSPs_oe	OE	OE	cFLAR	HSPs	TCGA-G9-6338-01
DOUBLE	-0.00719999999999998	-2e-04	AR_ERG_ko__ROS_ko	AR_ERG_ko	ROS_ko	KO	KO	AR_ERG	ROS	TCGA-G9-6338-01
DOUBLE	0.0984	-2e-04	HSPs_oe__ROS_oe	HSPs_oe	ROS_oe	OE	OE	HSPs	ROS	TCGA-G9-6338-01
DOUBLE	-0.353201	-2e-04	MEK1_2_oe__PI3K_ko	MEK1_2_oe	PI3K_ko	OE	KO	MEK1_2	PI3K	TCGA-G9-6338-01
DOUBLE	0.5764	-2e-04	MYC_MAX_oe__PI3K_oe	MYC_MAX_oe	PI3K_oe	OE	OE	MYC_MAX	PI3K	TCGA-G9-6338-01
DOUBLE	0.0657990000000001	0.9998	Caspase8_oe__PI3K_oe	Caspase8_oe	PI3K_oe	OE	OE	Caspase8	PI3K	TCGA-G9-6338-01
DOUBLE	-0.00119999999999998	0.9998	Caspase8_oe__cFLAR_ko	Caspase8_oe	cFLAR_ko	OE	KO	Caspase8	cFLAR	TCGA-G9-6338-01
DOUBLE	0.00459999999999999	2e-04	p14ARF_ko__SPOP_oe	p14ARF_ko	SPOP_oe	KO	OE	p14ARF	SPOP	TCGA-G9-6338-01
SINGLE	0.0518000000000001	-2e-04	EGFR_oe	EGFR_oe	NA	OE	NA	EGFR	NA	TCGA-G9-6338-01
DOUBLE	-0.41	-2e-04	GLUT1_oe__HIF1_oe	GLUT1_oe	HIF1_oe	OE	OE	GLUT1	HIF1	TCGA-G9-6338-01
DOUBLE	0.2378	-2e-04	AR_oe__ERK_ko	AR_oe	ERK_ko	OE	KO	AR	ERK	TCGA-G9-6338-01
DOUBLE	-0.41	-2e-04	ERK_oe__HIF1_oe	ERK_oe	HIF1_oe	OE	OE	ERK	HIF1	TCGA-G9-6338-01
DOUBLE	-0.0194	-2e-04	ERK_ko__TERT_ko	ERK_ko	TERT_ko	KO	KO	ERK	TERT	TCGA-G9-6338-01
DOUBLE	-0.006801	4e-04	cFLAR_oe__MEK1_2_ko	cFLAR_oe	MEK1_2_ko	OE	KO	cFLAR	MEK1_2	TCGA-G9-6338-01
DOUBLE	-0.41	-2e-04	HIF1_oe__PI3K_oe	HIF1_oe	PI3K_oe	OE	OE	HIF1	PI3K	TCGA-G9-6338-01
DOUBLE	0.00340000000000001	-2e-04	AR_ERG_oe__MEK1_2_ko	AR_ERG_oe	MEK1_2_ko	OE	KO	AR_ERG	MEK1_2	TCGA-G9-6338-01
DOUBLE	0.0668	-2e-04	cFLAR_ko__EGFR_oe	cFLAR_ko	EGFR_oe	KO	OE	cFLAR	EGFR	TCGA-G9-6338-01
DOUBLE	0.00440000000000002	0	cFLAR_oe__ROS_ko	cFLAR_oe	ROS_ko	OE	KO	cFLAR	ROS	TCGA-G9-6338-01
DOUBLE	-0.0262	0	ERK_ko__MYC_MAX_ko	ERK_ko	MYC_MAX_ko	KO	KO	ERK	MYC_MAX	TCGA-G9-6338-01
DOUBLE	0.2192	-2e-04	AR_oe__SPOP_oe	AR_oe	SPOP_oe	OE	OE	AR	SPOP	TCGA-G9-6338-01
DOUBLE	-0.41	0.0066	AKT_ko__MEK1_2_ko	AKT_ko	MEK1_2_ko	KO	KO	AKT	MEK1_2	TCGA-G9-6338-01
DOUBLE	-0.014129	-2e-04	ERK_ko__MEK1_2_ko	ERK_ko	MEK1_2_ko	KO	KO	ERK	MEK1_2	TCGA-G9-6338-01
DOUBLE	-0.391513	0.999799	Caspase8_oe__EGFR_ko	Caspase8_oe	EGFR_ko	OE	KO	Caspase8	EGFR	TCGA-G9-6338-01
DOUBLE	-0.3406	0.696	ROS_oe__SPOP_ko	ROS_oe	SPOP_ko	OE	KO	ROS	SPOP	TCGA-G9-6338-01
DOUBLE	0.02715	-2e-04	MEK1_2_oe__ROS_ko	MEK1_2_oe	ROS_ko	OE	KO	MEK1_2	ROS	TCGA-G9-6338-01
DOUBLE	-0.348569	0	AR_ERG_oe__PI3K_ko	AR_ERG_oe	PI3K_ko	OE	KO	AR_ERG	PI3K	TCGA-G9-6338-01
DOUBLE	0.0674	0.9998	Caspase8_oe__EGFR_oe	Caspase8_oe	EGFR_oe	OE	OE	Caspase8	EGFR	TCGA-G9-6338-01
DOUBLE	0.00445600000000002	-2e-04	ERK_oe__ROS_oe	ERK_oe	ROS_oe	OE	OE	ERK	ROS	TCGA-G9-6338-01
DOUBLE	-0.405097	0.674118	EGFR_ko__SPOP_ko	EGFR_ko	SPOP_ko	KO	KO	EGFR	SPOP	TCGA-G9-6338-01
DOUBLE	0	-2e-04	GLUT1_oe__MEK1_2_ko	GLUT1_oe	MEK1_2_ko	OE	KO	GLUT1	MEK1_2	TCGA-G9-6338-01
SINGLE	0.0506	-2e-04	PI3K_oe	PI3K_oe	NA	OE	NA	PI3K	NA	TCGA-G9-6338-01
DOUBLE	0.016747	-2e-04	ERK_oe__GLUT1_oe	ERK_oe	GLUT1_oe	OE	OE	ERK	GLUT1	TCGA-G9-6338-01
DOUBLE	0.0392	-2e-04	PI3K_oe__ROS_oe	PI3K_oe	ROS_oe	OE	OE	PI3K	ROS	TCGA-G9-6338-01
DOUBLE	0.0626	-2e-04	AKT_oe__MEK1_2_ko	AKT_oe	MEK1_2_ko	OE	KO	AKT	MEK1_2	TCGA-G9-6338-01
DOUBLE	-0.41	0.0126	AKT_ko__HSPs_oe	AKT_ko	HSPs_oe	KO	OE	AKT	HSPs	TCGA-G9-6338-01
DOUBLE	0.0518000000000001	-2e-04	AR_ERG_ko__EGFR_oe	AR_ERG_ko	EGFR_oe	KO	OE	AR_ERG	EGFR	TCGA-G9-6338-01
SINGLE	-0.00700000000000001	0	GLUT1_oe	GLUT1_oe	NA	OE	NA	GLUT1	NA	TCGA-G9-6338-01
DOUBLE	0.5382	-2e-04	cFLAR_ko__MYC_MAX_oe	cFLAR_ko	MYC_MAX_oe	KO	OE	cFLAR	MYC_MAX	TCGA-G9-6338-01
SINGLE	-0.00719999999999998	-2e-04	ROS_ko	ROS_ko	NA	KO	NA	ROS	NA	TCGA-G9-6338-01
DOUBLE	0.0182	-2e-04	MEK1_2_oe__p14ARF_oe	MEK1_2_oe	p14ARF_oe	OE	OE	MEK1_2	p14ARF	TCGA-G9-6338-01
SINGLE	0.07	-2e-04	HSPs_oe	HSPs_oe	NA	OE	NA	HSPs	NA	TCGA-G9-6338-01
DOUBLE	0.543999	-2e-04	MYC_MAX_oe__ROS_ko	MYC_MAX_oe	ROS_ko	OE	KO	MYC_MAX	ROS	TCGA-G9-6338-01
SINGLE	-0.41	0.0054	AKT_ko	AKT_ko	NA	KO	NA	AKT	NA	TCGA-G9-6338-01
DOUBLE	-0.0592	-2e-04	AR_ERG_ko__HSPs_ko	AR_ERG_ko	HSPs_ko	KO	KO	AR_ERG	HSPs	TCGA-G9-6338-01
DOUBLE	0.0838	-2e-04	HSPs_oe__PI3K_oe	HSPs_oe	PI3K_oe	OE	OE	HSPs	PI3K	TCGA-G9-6338-01
DOUBLE	-0.0345139999999999	-2e-04	HSPs_ko__p14ARF_ko	HSPs_ko	p14ARF_ko	KO	KO	HSPs	p14ARF	TCGA-G9-6338-01
DOUBLE	-0.389659	0.000544	EGFR_ko__TERT_ko	EGFR_ko	TERT_ko	KO	KO	EGFR	TERT	TCGA-G9-6338-01
DOUBLE	0.05	-2e-04	MEK1_2_ko__PI3K_oe	MEK1_2_ko	PI3K_oe	KO	OE	MEK1_2	PI3K	TCGA-G9-6338-01
DOUBLE	-0.0258	-2e-04	HSPs_ko__MEK1_2_oe	HSPs_ko	MEK1_2_oe	KO	OE	HSPs	MEK1_2	TCGA-G9-6338-01
DOUBLE	0.537284	0.999799	Caspase8_oe__MYC_MAX_oe	Caspase8_oe	MYC_MAX_oe	OE	OE	Caspase8	MYC_MAX	TCGA-G9-6338-01
DOUBLE	0.084	0.9998	Caspase8_oe__HSPs_oe	Caspase8_oe	HSPs_oe	OE	OE	Caspase8	HSPs	TCGA-G9-6338-01
DOUBLE	-0.387953	0.001994	EGFR_ko__p14ARF_oe	EGFR_ko	p14ARF_oe	KO	OE	EGFR	p14ARF	TCGA-G9-6338-01
DOUBLE	-0.35687	0	MEK1_2_ko__PI3K_ko	MEK1_2_ko	PI3K_ko	KO	KO	MEK1_2	PI3K	TCGA-G9-6338-01
DOUBLE	0.0648	-2e-04	EGFR_oe__p14ARF_oe	EGFR_oe	p14ARF_oe	OE	OE	EGFR	p14ARF	TCGA-G9-6338-01
DOUBLE	-0.361382	-2e-04	p14ARF_ko__PI3K_ko	p14ARF_ko	PI3K_ko	KO	KO	p14ARF	PI3K	TCGA-G9-6338-01
DOUBLE	-0.3036	0	AR_ko__TERT_ko	AR_ko	TERT_ko	KO	KO	AR	TERT	TCGA-G9-6338-01
DOUBLE	0.0624	-2e-04	EGFR_oe__GLUT1_oe	EGFR_oe	GLUT1_oe	OE	OE	EGFR	GLUT1	TCGA-G9-6338-01
DOUBLE	0.0794	-2e-04	HSPs_oe__PI3K_ko	HSPs_oe	PI3K_ko	OE	KO	HSPs	PI3K	TCGA-G9-6338-01
DOUBLE	0.014147	-2e-04	cFLAR_ko__MEK1_2_oe	cFLAR_ko	MEK1_2_oe	KO	OE	cFLAR	MEK1_2	TCGA-G9-6338-01
DOUBLE	0.0506	-2e-04	AR_ERG_ko__PI3K_oe	AR_ERG_ko	PI3K_oe	KO	OE	AR_ERG	PI3K	TCGA-G9-6338-01
DOUBLE	0.0672	-2e-04	AKT_oe__PI3K_ko	AKT_oe	PI3K_ko	OE	KO	AKT	PI3K	TCGA-G9-6338-01
DOUBLE	0.07	-2e-04	AR_ERG_ko__HSPs_oe	AR_ERG_ko	HSPs_oe	KO	OE	AR_ERG	HSPs	TCGA-G9-6338-01
DOUBLE	-0.407348	-2e-04	MYC_MAX_ko__PI3K_ko	MYC_MAX_ko	PI3K_ko	KO	KO	MYC_MAX	PI3K	TCGA-G9-6338-01
DOUBLE	0.0720000000000001	-2e-04	EGFR_oe__ROS_ko	EGFR_oe	ROS_ko	OE	KO	EGFR	ROS	TCGA-G9-6338-01
DOUBLE	-0.000767999999999991	0	MEK1_2_ko__p14ARF_ko	MEK1_2_ko	p14ARF_ko	KO	KO	MEK1_2	p14ARF	TCGA-G9-6338-01
DOUBLE	-0.41	0.0068	AKT_ko__MYC_MAX_ko	AKT_ko	MYC_MAX_ko	KO	KO	AKT	MYC_MAX	TCGA-G9-6338-01
DOUBLE	-0.0256	4e-04	cFLAR_oe__ERK_ko	cFLAR_oe	ERK_ko	OE	KO	cFLAR	ERK	TCGA-G9-6338-01
DOUBLE	-0.41	-2e-04	AKT_ko__PI3K_oe	AKT_ko	PI3K_oe	KO	OE	AKT	PI3K	TCGA-G9-6338-01
DOUBLE	-0.389746	0.0014	EGFR_ko__p14ARF_ko	EGFR_ko	p14ARF_ko	KO	KO	EGFR	p14ARF	TCGA-G9-6338-01
DOUBLE	-0.41	-2e-04	AKT_ko__MEK1_2_oe	AKT_ko	MEK1_2_oe	KO	OE	AKT	MEK1_2	TCGA-G9-6338-01
DOUBLE	-0.41	-2e-04	GLUT1_ko__HIF1_oe	GLUT1_ko	HIF1_oe	KO	OE	GLUT1	HIF1	TCGA-G9-6338-01
DOUBLE	-0.342934	-2e-04	EGFR_ko__ERK_oe	EGFR_ko	ERK_oe	KO	OE	EGFR	ERK	TCGA-G9-6338-01
DOUBLE	-0.0343999999999999	2e-04	AR_ERG_ko__ERK_ko	AR_ERG_ko	ERK_ko	KO	KO	AR_ERG	ERK	TCGA-G9-6338-01
DOUBLE	-0.0396	-2e-04	HSPs_ko__p14ARF_oe	HSPs_ko	p14ARF_oe	KO	OE	HSPs	p14ARF	TCGA-G9-6338-01
DOUBLE	0.214145	-2e-04	AR_oe__Caspase8_ko	AR_oe	Caspase8_ko	OE	KO	AR	Caspase8	TCGA-G9-6338-01
DOUBLE	0.0826	-2e-04	EGFR_oe__HSPs_oe	EGFR_oe	HSPs_oe	OE	OE	EGFR	HSPs	TCGA-G9-6338-01
DOUBLE	-0.0536	-2e-04	AR_ERG_oe__HSPs_ko	AR_ERG_oe	HSPs_ko	OE	KO	AR_ERG	HSPs	TCGA-G9-6338-01
SINGLE	-0.0592	-2e-04	HSPs_ko	HSPs_ko	NA	KO	NA	HSPs	NA	TCGA-G9-6338-01
DOUBLE	0.00380000000000003	0.9998	Caspase8_oe__ROS_ko	Caspase8_oe	ROS_ko	OE	KO	Caspase8	ROS	TCGA-G9-6338-01
DOUBLE	0.5714	-2e-04	AR_oe__MYC_MAX_oe	AR_oe	MYC_MAX_oe	OE	OE	AR	MYC_MAX	TCGA-G9-6338-01
DOUBLE	-0.365125	0	Caspase8_ko__PI3K_ko	Caspase8_ko	PI3K_ko	KO	KO	Caspase8	PI3K	TCGA-G9-6338-01
DOUBLE	0.0168	-2e-04	GLUT1_ko__MEK1_2_oe	GLUT1_ko	MEK1_2_oe	KO	OE	GLUT1	MEK1_2	TCGA-G9-6338-01
DOUBLE	0.00231800000000004	-2e-04	Caspase8_ko__TERT_ko	Caspase8_ko	TERT_ko	KO	KO	Caspase8	TERT	TCGA-G9-6338-01
DOUBLE	-0.051109	0.9998	Caspase8_oe__HSPs_ko	Caspase8_oe	HSPs_ko	OE	KO	Caspase8	HSPs	TCGA-G9-6338-01
DOUBLE	0.407799	0	ERK_ko__MYC_MAX_oe	ERK_ko	MYC_MAX_oe	KO	OE	ERK	MYC_MAX	TCGA-G9-6338-01
DOUBLE	0.5404	-2e-04	cFLAR_oe__MYC_MAX_oe	cFLAR_oe	MYC_MAX_oe	OE	OE	cFLAR	MYC_MAX	TCGA-G9-6338-01
DOUBLE	0.407057	2e-04	AR_ERG_ko__HIF1_ko	AR_ERG_ko	HIF1_ko	KO	KO	AR_ERG	HIF1	TCGA-G9-6338-01
DOUBLE	0.0726000000000001	-2e-04	AKT_oe__cFLAR_ko	AKT_oe	cFLAR_ko	OE	KO	AKT	cFLAR	TCGA-G9-6338-01
DOUBLE	-0.020996	0	AR_ERG_ko__MEK1_2_ko	AR_ERG_ko	MEK1_2_ko	KO	KO	AR_ERG	MEK1_2	TCGA-G9-6338-01
DOUBLE	-0.233	-2e-04	AKT_oe__AR_ko	AKT_oe	AR_ko	OE	KO	AKT	AR	TCGA-G9-6338-01
DOUBLE	-0.41	-2e-04	cFLAR_ko__HIF1_oe	cFLAR_ko	HIF1_oe	KO	OE	cFLAR	HIF1	TCGA-G9-6338-01
DOUBLE	0.1824	-2e-04	AR_oe__PI3K_oe	AR_oe	PI3K_oe	OE	OE	AR	PI3K	TCGA-G9-6338-01
DOUBLE	0.539968	-2e-04	GLUT1_ko__MYC_MAX_oe	GLUT1_ko	MYC_MAX_oe	KO	OE	GLUT1	MYC_MAX	TCGA-G9-6338-01
DOUBLE	-0.41	0.0074	AKT_ko__p14ARF_ko	AKT_ko	p14ARF_ko	KO	KO	AKT	p14ARF	TCGA-G9-6338-01
DOUBLE	0.00180000000000002	0	cFLAR_ko__GLUT1_oe	cFLAR_ko	GLUT1_oe	KO	OE	cFLAR	GLUT1	TCGA-G9-6338-01
DOUBLE	-0.277176	-2e-04	AR_ko__PI3K_oe	AR_ko	PI3K_oe	KO	OE	AR	PI3K	TCGA-G9-6338-01
DOUBLE	-0.358787	-2e-04	GLUT1_ko__PI3K_ko	GLUT1_ko	PI3K_ko	KO	KO	GLUT1	PI3K	TCGA-G9-6338-01
DOUBLE	0.0632	-2e-04	cFLAR_ko__PI3K_oe	cFLAR_ko	PI3K_oe	KO	OE	cFLAR	PI3K	TCGA-G9-6338-01
DOUBLE	0.0842	-2e-04	AKT_oe__ERK_oe	AKT_oe	ERK_oe	OE	OE	AKT	ERK	TCGA-G9-6338-01
DOUBLE	-0.41	0.0058	AKT_ko__AR_ko	AKT_ko	AR_ko	KO	KO	AKT	AR	TCGA-G9-6338-01
DOUBLE	-0.01783	0	Caspase8_ko__ROS_oe	Caspase8_ko	ROS_oe	KO	OE	Caspase8	ROS	TCGA-G9-6338-01
DOUBLE	-0.0186	-2e-04	AR_ERG_ko__MYC_MAX_ko	AR_ERG_ko	MYC_MAX_ko	KO	KO	AR_ERG	MYC_MAX	TCGA-G9-6338-01
DOUBLE	0.068	-2e-04	EGFR_oe__GLUT1_ko	EGFR_oe	GLUT1_ko	OE	KO	EGFR	GLUT1	TCGA-G9-6338-01
DOUBLE	-0.00132499999999997	0.9998	Caspase8_oe__GLUT1_ko	Caspase8_oe	GLUT1_ko	OE	KO	Caspase8	GLUT1	TCGA-G9-6338-01
DOUBLE	0.539599	-2e-04	MYC_MAX_oe__p14ARF_ko	MYC_MAX_oe	p14ARF_ko	OE	KO	MYC_MAX	p14ARF	TCGA-G9-6338-01
DOUBLE	0.0826	-2e-04	EGFR_ko__HSPs_oe	EGFR_ko	HSPs_oe	KO	OE	EGFR	HSPs	TCGA-G9-6338-01
DOUBLE	-0.00139999999999996	-2e-04	MEK1_2_ko__TERT_ko	MEK1_2_ko	TERT_ko	KO	KO	MEK1_2	TERT	TCGA-G9-6338-01
DOUBLE	0.00719999999999998	2e-04	GLUT1_oe__TERT_ko	GLUT1_oe	TERT_ko	OE	KO	GLUT1	TERT	TCGA-G9-6338-01
DOUBLE	-0.00139999999999996	6e-04	GLUT1_ko__MEK1_2_ko	GLUT1_ko	MEK1_2_ko	KO	KO	GLUT1	MEK1_2	TCGA-G9-6338-01
DOUBLE	0.403764	2e-04	Caspase8_ko__HIF1_ko	Caspase8_ko	HIF1_ko	KO	KO	Caspase8	HIF1	TCGA-G9-6338-01
DOUBLE	0.083	-2e-04	AKT_oe__HSPs_oe	AKT_oe	HSPs_oe	OE	OE	AKT	HSPs	TCGA-G9-6338-01
DOUBLE	-0.021	0.9998	Caspase8_oe__ERK_ko	Caspase8_oe	ERK_ko	OE	KO	Caspase8	ERK	TCGA-G9-6338-01
DOUBLE	0.00520000000000004	0	cFLAR_ko__ROS_ko	cFLAR_ko	ROS_ko	KO	KO	cFLAR	ROS	TCGA-G9-6338-01
DOUBLE	0.020159	-2e-04	ERK_oe__TERT_ko	ERK_oe	TERT_ko	OE	KO	ERK	TERT	TCGA-G9-6338-01
DOUBLE	0.2148	-2e-04	AR_oe__ERK_oe	AR_oe	ERK_oe	OE	OE	AR	ERK	TCGA-G9-6338-01
DOUBLE	-0.362973	0.999799	Caspase8_oe__PI3K_ko	Caspase8_oe	PI3K_ko	OE	KO	Caspase8	PI3K	TCGA-G9-6338-01
DOUBLE	-0.357845	0	GLUT1_oe__PI3K_ko	GLUT1_oe	PI3K_ko	OE	KO	GLUT1	PI3K	TCGA-G9-6338-01
DOUBLE	-0.41	0.0052	AKT_ko__AR_ERG_oe	AKT_ko	AR_ERG_oe	KO	OE	AKT	AR_ERG	TCGA-G9-6338-01
DOUBLE	-0.41	-2e-04	HIF1_oe__PI3K_ko	HIF1_oe	PI3K_ko	OE	KO	HIF1	PI3K	TCGA-G9-6338-01
DOUBLE	-0.00199999999999995	-2e-04	AR_ERG_oe__GLUT1_ko	AR_ERG_oe	GLUT1_ko	OE	KO	AR_ERG	GLUT1	TCGA-G9-6338-01
DOUBLE	-0.349	0.724843	MEK1_2_oe__SPOP_ko	MEK1_2_oe	SPOP_ko	OE	KO	MEK1_2	SPOP	TCGA-G9-6338-01
DOUBLE	-0.0416	-2e-04	GLUT1_oe__HSPs_ko	GLUT1_oe	HSPs_ko	OE	KO	GLUT1	HSPs	TCGA-G9-6338-01
DOUBLE	0.4156	-2e-04	HIF1_ko__p14ARF_oe	HIF1_ko	p14ARF_oe	KO	OE	HIF1	p14ARF	TCGA-G9-6338-01
DOUBLE	-0.00700000000000001	0	AR_ERG_ko__GLUT1_oe	AR_ERG_ko	GLUT1_oe	KO	OE	AR_ERG	GLUT1	TCGA-G9-6338-01
DOUBLE	0.0852	-2e-04	HSPs_oe__TERT_ko	HSPs_oe	TERT_ko	OE	KO	HSPs	TERT	TCGA-G9-6338-01
DOUBLE	0.2146	-2e-04	AR_oe__GLUT1_ko	AR_oe	GLUT1_ko	OE	KO	AR	GLUT1	TCGA-G9-6338-01
DOUBLE	0.0672	-2e-04	EGFR_oe__TERT_ko	EGFR_oe	TERT_ko	OE	KO	EGFR	TERT	TCGA-G9-6338-01
DOUBLE	0.0822000000000001	-2e-04	HSPs_oe__SPOP_oe	HSPs_oe	SPOP_oe	OE	OE	HSPs	SPOP	TCGA-G9-6338-01
SINGLE	-0.012611	-2e-04	SPOP_oe	SPOP_oe	NA	OE	NA	SPOP	NA	TCGA-G9-6338-01
SINGLE	-0.348764	0.7078	SPOP_ko	SPOP_ko	NA	KO	NA	SPOP	NA	TCGA-G9-6338-01
DOUBLE	0.058665	-2e-04	EGFR_oe__ERK_ko	EGFR_oe	ERK_ko	OE	KO	EGFR	ERK	TCGA-G9-6338-01
DOUBLE	-0.41	-2e-04	AR_ERG_ko__HIF1_oe	AR_ERG_ko	HIF1_oe	KO	OE	AR_ERG	HIF1	TCGA-G9-6338-01
DOUBLE	-0.41	-2e-04	HIF1_oe__HSPs_ko	HIF1_oe	HSPs_ko	OE	KO	HIF1	HSPs	TCGA-G9-6338-01
DOUBLE	0.5896	-2e-04	HSPs_oe__MYC_MAX_oe	HSPs_oe	MYC_MAX_oe	OE	OE	HSPs	MYC_MAX	TCGA-G9-6338-01
DOUBLE	-0.41	-2e-04	AKT_ko__HIF1_oe	AKT_ko	HIF1_oe	KO	OE	AKT	HIF1	TCGA-G9-6338-01
DOUBLE	-0.00319999999999998	2e-04	Caspase8_ko__GLUT1_ko	Caspase8_ko	GLUT1_ko	KO	KO	Caspase8	GLUT1	TCGA-G9-6338-01
SINGLE	-0.0164	-2e-04	TERT_oe	TERT_oe	NA	OE	NA	TERT	NA	TCGA-G9-6338-01
DOUBLE	0.000800000000000023	2e-04	Caspase8_ko__p14ARF_ko	Caspase8_ko	p14ARF_ko	KO	KO	Caspase8	p14ARF	TCGA-G9-6338-01
DOUBLE	-0.362742	0	cFLAR_ko__PI3K_ko	cFLAR_ko	PI3K_ko	KO	KO	cFLAR	PI3K	TCGA-G9-6338-01
DOUBLE	-0.41	-2e-04	AKT_oe__HIF1_oe	AKT_oe	HIF1_oe	OE	OE	AKT	HIF1	TCGA-G9-6338-01
DOUBLE	-0.2654	0	AR_ko__ERK_ko	AR_ko	ERK_ko	KO	KO	AR	ERK	TCGA-G9-6338-01
DOUBLE	0.076359	-2e-04	HSPs_oe__MYC_MAX_ko	HSPs_oe	MYC_MAX_ko	OE	KO	HSPs	MYC_MAX	TCGA-G9-6338-01
DOUBLE	-0.0148	2e-04	MEK1_2_ko__ROS_oe	MEK1_2_ko	ROS_oe	KO	OE	MEK1_2	ROS	TCGA-G9-6338-01
DOUBLE	0.084	-2e-04	HSPs_oe__MEK1_2_oe	HSPs_oe	MEK1_2_oe	OE	OE	HSPs	MEK1_2	TCGA-G9-6338-01
SINGLE	-0.0186	-2e-04	MYC_MAX_ko	MYC_MAX_ko	NA	KO	NA	MYC_MAX	NA	TCGA-G9-6338-01
DOUBLE	0.411034	2e-04	cFLAR_ko__HIF1_ko	cFLAR_ko	HIF1_ko	KO	KO	cFLAR	HIF1	TCGA-G9-6338-01
DOUBLE	-0.00240099999999999	-2e-04	Caspase8_ko__MEK1_2_ko	Caspase8_ko	MEK1_2_ko	KO	KO	Caspase8	MEK1_2	TCGA-G9-6338-01
DOUBLE	0.00740000000000002	-2e-04	MEK1_2_oe__ROS_oe	MEK1_2_oe	ROS_oe	OE	OE	MEK1_2	ROS	TCGA-G9-6338-01
DOUBLE	-0.0108	0	AR_ERG_oe__MYC_MAX_ko	AR_ERG_oe	MYC_MAX_ko	OE	KO	AR_ERG	MYC_MAX	TCGA-G9-6338-01
DOUBLE	-0.369619	0.0014	EGFR_ko__HIF1_ko	EGFR_ko	HIF1_ko	KO	KO	EGFR	HIF1	TCGA-G9-6338-01
DOUBLE	0.073	-2e-04	AKT_oe__HSPs_ko	AKT_oe	HSPs_ko	OE	KO	AKT	HSPs	TCGA-G9-6338-01
DOUBLE	-0.039839	-2e-04	HSPs_ko__SPOP_oe	HSPs_ko	SPOP_oe	KO	OE	HSPs	SPOP	TCGA-G9-6338-01
DOUBLE	-0.41	0.0078	AKT_ko__ROS_oe	AKT_ko	ROS_oe	KO	OE	AKT	ROS	TCGA-G9-6338-01
DOUBLE	0.4196	2e-04	HIF1_ko__ROS_ko	HIF1_ko	ROS_ko	KO	KO	HIF1	ROS	TCGA-G9-6338-01
DOUBLE	-0.41	0.014	AKT_ko__HIF1_ko	AKT_ko	HIF1_ko	KO	KO	AKT	HIF1	TCGA-G9-6338-01
DOUBLE	-0.0206	-2e-04	ERK_ko__GLUT1_oe	ERK_ko	GLUT1_oe	KO	OE	ERK	GLUT1	TCGA-G9-6338-01
DOUBLE	0.004604	2e-04	p14ARF_oe__SPOP_oe	p14ARF_oe	SPOP_oe	OE	OE	p14ARF	SPOP	TCGA-G9-6338-01
DOUBLE	-0.41	0.007	AKT_ko__PI3K_ko	AKT_ko	PI3K_ko	KO	KO	AKT	PI3K	TCGA-G9-6338-01
DOUBLE	0.014969	-2e-04	cFLAR_oe__ERK_oe	cFLAR_oe	ERK_oe	OE	OE	cFLAR	ERK	TCGA-G9-6338-01
SINGLE	-0.0343999999999999	2e-04	ERK_ko	ERK_ko	NA	KO	NA	ERK	NA	TCGA-G9-6338-01
DOUBLE	-0.00259599999999999	0	MEK1_2_ko__p14ARF_oe	MEK1_2_ko	p14ARF_oe	KO	OE	MEK1_2	p14ARF	TCGA-G9-6338-01
DOUBLE	0.00420000000000004	2e-04	GLUT1_oe__p14ARF_ko	GLUT1_oe	p14ARF_ko	OE	KO	GLUT1	p14ARF	TCGA-G9-6338-01
DOUBLE	-0.41	-2e-04	EGFR_oe__HIF1_oe	EGFR_oe	HIF1_oe	OE	OE	EGFR	HIF1	TCGA-G9-6338-01
DOUBLE	0.415	-2e-04	HIF1_ko__p14ARF_ko	HIF1_ko	p14ARF_ko	KO	KO	HIF1	p14ARF	TCGA-G9-6338-01
DOUBLE	0.020831	-2e-04	ERK_oe__SPOP_oe	ERK_oe	SPOP_oe	OE	OE	ERK	SPOP	TCGA-G9-6338-01
DOUBLE	-0.3926	0.692127	MYC_MAX_ko__SPOP_ko	MYC_MAX_ko	SPOP_ko	KO	KO	MYC_MAX	SPOP	TCGA-G9-6338-01
DOUBLE	-0.272329	-2e-04	AR_ko__HSPs_oe	AR_ko	HSPs_oe	KO	OE	AR	HSPs	TCGA-G9-6338-01
DOUBLE	-0.321	-2e-04	AR_ko__HSPs_ko	AR_ko	HSPs_ko	KO	KO	AR	HSPs	TCGA-G9-6338-01
WT	0	0	WT	WT	NA	WT	NA	WT	NA	TCGA-G9-6338-01
DOUBLE	0.00480100000000006	2e-04	GLUT1_ko__p14ARF_oe	GLUT1_ko	p14ARF_oe	KO	OE	GLUT1	p14ARF	TCGA-G9-6338-01
DOUBLE	-0.046	-2e-04	HSPs_ko__TERT_ko	HSPs_ko	TERT_ko	KO	KO	HSPs	TERT	TCGA-G9-6338-01
DOUBLE	-0.31879	2e-04	AR_ko__ROS_oe	AR_ko	ROS_oe	KO	OE	AR	ROS	TCGA-G9-6338-01
DOUBLE	-0.010803	0	AR_ERG_ko__TERT_ko	AR_ERG_ko	TERT_ko	KO	KO	AR_ERG	TERT	TCGA-G9-6338-01
DOUBLE	-0.0162	2e-04	ERK_ko__ROS_ko	ERK_ko	ROS_ko	KO	KO	ERK	ROS	TCGA-G9-6338-01
DOUBLE	0.2376	-2e-04	AR_oe__PI3K_ko	AR_oe	PI3K_ko	OE	KO	AR	PI3K	TCGA-G9-6338-01
SINGLE	-0.021914	0	ROS_oe	ROS_oe	NA	OE	NA	ROS	NA	TCGA-G9-6338-01
DOUBLE	0.4098	0	HIF1_ko__MEK1_2_ko	HIF1_ko	MEK1_2_ko	KO	KO	HIF1	MEK1_2	TCGA-G9-6338-01
DOUBLE	-0.392902	0.001	EGFR_ko__ROS_oe	EGFR_ko	ROS_oe	KO	OE	EGFR	ROS	TCGA-G9-6338-01
DOUBLE	0.00640000000000002	-2e-04	ERK_oe__MYC_MAX_ko	ERK_oe	MYC_MAX_ko	OE	KO	ERK	MYC_MAX	TCGA-G9-6338-01
DOUBLE	-0.000799999999999967	-2e-04	AR_ERG_oe__SPOP_oe	AR_ERG_oe	SPOP_oe	OE	OE	AR_ERG	SPOP	TCGA-G9-6338-01
DOUBLE	-0.41	-2e-04	cFLAR_oe__HIF1_oe	cFLAR_oe	HIF1_oe	OE	OE	cFLAR	HIF1	TCGA-G9-6338-01
DOUBLE	0.00240000000000001	0	GLUT1_oe__p14ARF_oe	GLUT1_oe	p14ARF_oe	OE	OE	GLUT1	p14ARF	TCGA-G9-6338-01
DOUBLE	0.084602	-2e-04	AKT_oe__EGFR_oe	AKT_oe	EGFR_oe	OE	OE	AKT	EGFR	TCGA-G9-6338-01
DOUBLE	-0.41	0.0058	AKT_ko__GLUT1_oe	AKT_ko	GLUT1_oe	KO	OE	AKT	GLUT1	TCGA-G9-6338-01
DOUBLE	-0.2644	0.6748	HIF1_ko__SPOP_ko	HIF1_ko	SPOP_ko	KO	KO	HIF1	SPOP	TCGA-G9-6338-01
DOUBLE	0.2164	-2e-04	AR_oe__ROS_ko	AR_oe	ROS_ko	OE	KO	AR	ROS	TCGA-G9-6338-01
DOUBLE	-0.41	0.0058	AKT_ko__TERT_ko	AKT_ko	TERT_ko	KO	KO	AKT	TERT	TCGA-G9-6338-01
SINGLE	-0.303183	2e-04	AR_ko	AR_ko	NA	KO	NA	AR	NA	TCGA-G9-6338-01
DOUBLE	0.020559	-2e-04	ERK_oe__MEK1_2_ko	ERK_oe	MEK1_2_ko	OE	KO	ERK	MEK1_2	TCGA-G9-6338-01
DOUBLE	-0.41	-2e-04	AKT_ko__ERK_oe	AKT_ko	ERK_oe	KO	OE	AKT	ERK	TCGA-G9-6338-01
SINGLE	-0.0138	-2e-04	Caspase8_ko	Caspase8_ko	NA	KO	NA	Caspase8	NA	TCGA-G9-6338-01
DOUBLE	-0.042033	-2e-04	cFLAR_ko__HSPs_ko	cFLAR_ko	HSPs_ko	KO	KO	cFLAR	HSPs	TCGA-G9-6338-01
DOUBLE	0.010551	0.9998	Caspase8_oe__MEK1_2_oe	Caspase8_oe	MEK1_2_oe	OE	OE	Caspase8	MEK1_2	TCGA-G9-6338-01
DOUBLE	-0.357166	2e-04	PI3K_ko__ROS_ko	PI3K_ko	ROS_ko	KO	KO	PI3K	ROS	TCGA-G9-6338-01
SINGLE	0.407057	2e-04	HIF1_ko	HIF1_ko	NA	KO	NA	HIF1	NA	TCGA-G9-6338-01
DOUBLE	-0.41	-2e-04	AR_ko__HIF1_oe	AR_ko	HIF1_oe	KO	OE	AR	HIF1	TCGA-G9-6338-01
DOUBLE	0.00515700000000002	-2e-04	MEK1_2_ko__SPOP_oe	MEK1_2_ko	SPOP_oe	KO	OE	MEK1_2	SPOP	TCGA-G9-6338-01
DOUBLE	0.01553	-2e-04	ERK_oe__p14ARF_ko	ERK_oe	p14ARF_ko	OE	KO	ERK	p14ARF	TCGA-G9-6338-01
DOUBLE	-0.41	-2e-04	EGFR_ko__HIF1_oe	EGFR_ko	HIF1_oe	KO	OE	EGFR	HIF1	TCGA-G9-6338-01
DOUBLE	-0.00325700000000001	-2e-04	AR_ERG_oe__ERK_ko	AR_ERG_oe	ERK_ko	OE	KO	AR_ERG	ERK	TCGA-G9-6338-01
DOUBLE	-0.012201	0.999799	AR_ERG_ko__Caspase8_oe	AR_ERG_ko	Caspase8_oe	KO	OE	AR_ERG	Caspase8	TCGA-G9-6338-01
DOUBLE	-0.3454	0.6988	GLUT1_ko__SPOP_ko	GLUT1_ko	SPOP_ko	KO	KO	GLUT1	SPOP	TCGA-G9-6338-01
DOUBLE	-0.00999999999999995	0	ROS_oe__TERT_ko	ROS_oe	TERT_ko	OE	KO	ROS	TERT	TCGA-G9-6338-01
DOUBLE	0.44301	-2e-04	ERK_oe__HIF1_ko	ERK_oe	HIF1_ko	OE	KO	ERK	HIF1	TCGA-G9-6338-01
DOUBLE	-0.364021	0	AR_ERG_ko__PI3K_ko	AR_ERG_ko	PI3K_ko	KO	KO	AR_ERG	PI3K	TCGA-G9-6338-01
DOUBLE	0.069	-2e-04	PI3K_oe__SPOP_oe	PI3K_oe	SPOP_oe	OE	OE	PI3K	SPOP	TCGA-G9-6338-01
DOUBLE	0.00116400000000005	-2e-04	AR_ERG_oe__GLUT1_oe	AR_ERG_oe	GLUT1_oe	OE	OE	AR_ERG	GLUT1	TCGA-G9-6338-01
DOUBLE	-0.41	-2e-04	HIF1_oe__p14ARF_ko	HIF1_oe	p14ARF_ko	OE	KO	HIF1	p14ARF	TCGA-G9-6338-01
DOUBLE	-0.391278	6e-04	cFLAR_ko__EGFR_ko	cFLAR_ko	EGFR_ko	KO	KO	cFLAR	EGFR	TCGA-G9-6338-01
DOUBLE	0.011294	-2e-04	Caspase8_ko__ERK_oe	Caspase8_ko	ERK_oe	KO	OE	Caspase8	ERK	TCGA-G9-6338-01
DOUBLE	-0.0172	2e-04	ERK_ko__p14ARF_oe	ERK_ko	p14ARF_oe	KO	OE	ERK	p14ARF	TCGA-G9-6338-01
DOUBLE	-0.3018	-2e-04	AR_ko__ROS_ko	AR_ko	ROS_ko	KO	KO	AR	ROS	TCGA-G9-6338-01
DOUBLE	-0.072	-2e-04	HSPs_ko__ROS_oe	HSPs_ko	ROS_oe	KO	OE	HSPs	ROS	TCGA-G9-6338-01
DOUBLE	-0.037407	-2e-04	GLUT1_ko__HSPs_ko	GLUT1_ko	HSPs_ko	KO	KO	GLUT1	HSPs	TCGA-G9-6338-01
DOUBLE	-0.085	-2e-04	ERK_ko__HSPs_ko	ERK_ko	HSPs_ko	KO	KO	ERK	HSPs	TCGA-G9-6338-01
DOUBLE	0.065296	-2e-04	EGFR_oe__ERK_oe	EGFR_oe	ERK_oe	OE	OE	EGFR	ERK	TCGA-G9-6338-01
DOUBLE	0.0584	-2e-04	AR_ERG_oe__PI3K_oe	AR_ERG_oe	PI3K_oe	OE	OE	AR_ERG	PI3K	TCGA-G9-6338-01
DOUBLE	0.5424	-2e-04	EGFR_oe__HIF1_ko	EGFR_oe	HIF1_ko	OE	KO	EGFR	HIF1	TCGA-G9-6338-01
DOUBLE	-0.363099	-2e-04	cFLAR_oe__PI3K_ko	cFLAR_oe	PI3K_ko	OE	KO	cFLAR	PI3K	TCGA-G9-6338-01
DOUBLE	0.016067	-2e-04	ERK_oe__p14ARF_oe	ERK_oe	p14ARF_oe	OE	OE	ERK	p14ARF	TCGA-G9-6338-01
DOUBLE	0.0632	-2e-04	GLUT1_ko__PI3K_oe	GLUT1_ko	PI3K_oe	KO	OE	GLUT1	PI3K	TCGA-G9-6338-01
DOUBLE	0.060694	-2e-04	EGFR_ko__PI3K_oe	EGFR_ko	PI3K_oe	KO	OE	EGFR	PI3K	TCGA-G9-6338-01
DOUBLE	0.542772	-2e-04	HIF1_ko__MYC_MAX_oe	HIF1_ko	MYC_MAX_oe	KO	OE	HIF1	MYC_MAX	TCGA-G9-6338-01
DOUBLE	0.023226	-2e-04	ERK_oe__ROS_ko	ERK_oe	ROS_ko	OE	KO	ERK	ROS	TCGA-G9-6338-01
SINGLE	0.00172700000000003	-2e-04	ERK_oe	ERK_oe	NA	OE	NA	ERK	NA	TCGA-G9-6338-01
DOUBLE	0.0602	-2e-04	MYC_MAX_ko__PI3K_oe	MYC_MAX_ko	PI3K_oe	KO	OE	MYC_MAX	PI3K	TCGA-G9-6338-01
DOUBLE	0.073	-2e-04	AKT_oe__GLUT1_oe	AKT_oe	GLUT1_oe	OE	OE	AKT	GLUT1	TCGA-G9-6338-01
DOUBLE	0.000599999999999989	0	cFLAR_oe__GLUT1_oe	cFLAR_oe	GLUT1_oe	OE	OE	cFLAR	GLUT1	TCGA-G9-6338-01
DOUBLE	-0.41	0.0064	AKT_ko__ROS_ko	AKT_ko	ROS_ko	KO	KO	AKT	ROS	TCGA-G9-6338-01
SINGLE	0.208	-2e-04	AR_oe	AR_oe	NA	OE	NA	AR	NA	TCGA-G9-6338-01
DOUBLE	0.5422	-2e-04	MYC_MAX_oe__TERT_ko	MYC_MAX_oe	TERT_ko	OE	KO	MYC_MAX	TERT	TCGA-G9-6338-01
DOUBLE	0.000197000000000003	0	cFLAR_ko__SPOP_oe	cFLAR_ko	SPOP_oe	KO	OE	cFLAR	SPOP	TCGA-G9-6338-01
DOUBLE	0.0752	0.9998	AKT_oe__Caspase8_oe	AKT_oe	Caspase8_oe	OE	OE	AKT	Caspase8	TCGA-G9-6338-01
DOUBLE	0.2168	-2e-04	AR_oe__MEK1_2_oe	AR_oe	MEK1_2_oe	OE	OE	AR	MEK1_2	TCGA-G9-6338-01
DOUBLE	0.00690200000000002	-2e-04	MEK1_2_oe__MYC_MAX_ko	MEK1_2_oe	MYC_MAX_ko	OE	KO	MEK1_2	MYC_MAX	TCGA-G9-6338-01
DOUBLE	0.008969	0.9998	Caspase8_oe__ERK_oe	Caspase8_oe	ERK_oe	OE	OE	Caspase8	ERK	TCGA-G9-6338-01
DOUBLE	-0.005106	-2e-04	cFLAR_ko__MYC_MAX_ko	cFLAR_ko	MYC_MAX_ko	KO	KO	cFLAR	MYC_MAX	TCGA-G9-6338-01
DOUBLE	-0.3734	0.8198	AR_ERG_oe__SPOP_ko	AR_ERG_oe	SPOP_ko	OE	KO	AR_ERG	SPOP	TCGA-G9-6338-01
DOUBLE	0.578	-2e-04	EGFR_oe__MYC_MAX_oe	EGFR_oe	MYC_MAX_oe	OE	OE	EGFR	MYC_MAX	TCGA-G9-6338-01
DOUBLE	-0.41	-2e-04	ERK_ko__HIF1_oe	ERK_ko	HIF1_oe	KO	OE	ERK	HIF1	TCGA-G9-6338-01
DOUBLE	-0.390125	0.001	EGFR_ko__PI3K_ko	EGFR_ko	PI3K_ko	KO	KO	EGFR	PI3K	TCGA-G9-6338-01
DOUBLE	-0.301637	0.9998	AR_ko__Caspase8_oe	AR_ko	Caspase8_oe	KO	OE	AR	Caspase8	TCGA-G9-6338-01
DOUBLE	-0.41	-2e-04	HIF1_oe__ROS_ko	HIF1_oe	ROS_ko	OE	KO	HIF1	ROS	TCGA-G9-6338-01
DOUBLE	0.397763	6e-04	HIF1_ko__ROS_oe	HIF1_ko	ROS_oe	KO	OE	HIF1	ROS	TCGA-G9-6338-01
DOUBLE	0.201	-2e-04	AKT_ko__MYC_MAX_oe	AKT_ko	MYC_MAX_oe	KO	OE	AKT	MYC_MAX	TCGA-G9-6338-01
DOUBLE	-0.3456	0.7298	cFLAR_ko__SPOP_ko	cFLAR_ko	SPOP_ko	KO	KO	cFLAR	SPOP	TCGA-G9-6338-01
DOUBLE	-0.041263	-2e-04	HSPs_ko__MYC_MAX_ko	HSPs_ko	MYC_MAX_ko	KO	KO	HSPs	MYC_MAX	TCGA-G9-6338-01
DOUBLE	0.0662	-2e-04	ERK_oe__PI3K_oe	ERK_oe	PI3K_oe	OE	OE	ERK	PI3K	TCGA-G9-6338-01
DOUBLE	0.216676	-2e-04	AR_oe__TERT_ko	AR_oe	TERT_ko	OE	KO	AR	TERT	TCGA-G9-6338-01
DOUBLE	-0.00614899999999996	2e-04	GLUT1_ko__ROS_oe	GLUT1_ko	ROS_oe	KO	OE	GLUT1	ROS	TCGA-G9-6338-01
DOUBLE	0.0856	-2e-04	HSPs_oe__p14ARF_ko	HSPs_oe	p14ARF_ko	OE	KO	HSPs	p14ARF	TCGA-G9-6338-01
DOUBLE	0.00989700000000004	-2e-04	Caspase8_ko__MEK1_2_oe	Caspase8_ko	MEK1_2_oe	KO	OE	Caspase8	MEK1_2	TCGA-G9-6338-01
DOUBLE	-0.021914	0	AR_ERG_ko__ROS_oe	AR_ERG_ko	ROS_oe	KO	OE	AR_ERG	ROS	TCGA-G9-6338-01
DOUBLE	-0.41	-2e-04	HIF1_oe__SPOP_oe	HIF1_oe	SPOP_oe	OE	OE	HIF1	SPOP	TCGA-G9-6338-01
DOUBLE	-0.387605	6e-04	Caspase8_ko__EGFR_ko	Caspase8_ko	EGFR_ko	KO	KO	Caspase8	EGFR	TCGA-G9-6338-01
DOUBLE	0.001305	-2e-04	AR_ERG_oe__TERT_ko	AR_ERG_oe	TERT_ko	OE	KO	AR_ERG	TERT	TCGA-G9-6338-01
DOUBLE	-0.388813	6e-04	EGFR_ko__SPOP_oe	EGFR_ko	SPOP_oe	KO	OE	EGFR	SPOP	TCGA-G9-6338-01
DOUBLE	0.00720000000000004	0	MEK1_2_ko__ROS_ko	MEK1_2_ko	ROS_ko	KO	KO	MEK1_2	ROS	TCGA-G9-6338-01
DOUBLE	0.00760000000000005	0	GLUT1_ko__p14ARF_ko	GLUT1_ko	p14ARF_ko	KO	KO	GLUT1	p14ARF	TCGA-G9-6338-01
DOUBLE	-0.348504	0.724775	PI3K_oe__SPOP_ko	PI3K_oe	SPOP_ko	OE	KO	PI3K	SPOP	TCGA-G9-6338-01
DOUBLE	0.0124	-2e-04	p14ARF_ko__ROS_ko	p14ARF_ko	ROS_ko	KO	KO	p14ARF	ROS	TCGA-G9-6338-01
DOUBLE	-0.41	0.0064	AKT_ko__SPOP_oe	AKT_ko	SPOP_oe	KO	OE	AKT	SPOP	TCGA-G9-6338-01
DOUBLE	0.0832	-2e-04	ERK_oe__HSPs_oe	ERK_oe	HSPs_oe	OE	OE	ERK	HSPs	TCGA-G9-6338-01
DOUBLE	0.0312	-2e-04	HSPs_ko__PI3K_oe	HSPs_ko	PI3K_oe	KO	OE	HSPs	PI3K	TCGA-G9-6338-01
DOUBLE	-0.141973	0.280997	ERK_ko__SPOP_ko	ERK_ko	SPOP_ko	KO	KO	ERK	SPOP	TCGA-G9-6338-01
DOUBLE	0.0630000000000001	-2e-04	MEK1_2_oe__PI3K_oe	MEK1_2_oe	PI3K_oe	OE	OE	MEK1_2	PI3K	TCGA-G9-6338-01
DOUBLE	-0.41	-2e-04	HIF1_oe__HSPs_oe	HIF1_oe	HSPs_oe	OE	OE	HIF1	HSPs	TCGA-G9-6338-01
DOUBLE	0.415682	0	HIF1_ko__TERT_ko	HIF1_ko	TERT_ko	KO	KO	HIF1	TERT	TCGA-G9-6338-01
DOUBLE	-0.41	0.0066	AKT_ko__GLUT1_ko	AKT_ko	GLUT1_ko	KO	KO	AKT	GLUT1	TCGA-G9-6338-01
DOUBLE	-0.41	0.7296	AKT_ko__SPOP_ko	AKT_ko	SPOP_ko	KO	KO	AKT	SPOP	TCGA-G9-6338-01
DOUBLE	0.0836	-2e-04	ERK_ko__HSPs_oe	ERK_ko	HSPs_oe	KO	OE	ERK	HSPs	TCGA-G9-6338-01
DOUBLE	-0.293601	-2e-04	AR_ko__MEK1_2_oe	AR_ko	MEK1_2_oe	KO	OE	AR	MEK1_2	TCGA-G9-6338-01
SINGLE	0.0656	-2e-04	AKT_oe	AKT_oe	NA	OE	NA	AKT	NA	TCGA-G9-6338-01
DOUBLE	-0.348764	0.7078	AR_ERG_ko__SPOP_ko	AR_ERG_ko	SPOP_ko	KO	KO	AR_ERG	SPOP	TCGA-G9-6338-01
DOUBLE	0.0698	-2e-04	AKT_oe__GLUT1_ko	AKT_oe	GLUT1_ko	OE	KO	AKT	GLUT1	TCGA-G9-6338-01
DOUBLE	-0.015	4e-04	ERK_ko__p14ARF_ko	ERK_ko	p14ARF_ko	KO	KO	ERK	p14ARF	TCGA-G9-6338-01
DOUBLE	-0.011	-2e-04	AR_ERG_ko__GLUT1_ko	AR_ERG_ko	GLUT1_ko	KO	KO	AR_ERG	GLUT1	TCGA-G9-6338-01
DOUBLE	-0.389552	0.001	EGFR_ko__ROS_ko	EGFR_ko	ROS_ko	KO	KO	EGFR	ROS	TCGA-G9-6338-01
DOUBLE	0.413081	2e-04	GLUT1_ko__HIF1_ko	GLUT1_ko	HIF1_ko	KO	KO	GLUT1	HIF1	TCGA-G9-6338-01
DOUBLE	0.0650000000000001	-2e-04	EGFR_oe__MEK1_2_ko	EGFR_oe	MEK1_2_ko	OE	KO	EGFR	MEK1_2	TCGA-G9-6338-01
DOUBLE	-0.292458	-2e-04	AR_ko__ERK_oe	AR_ko	ERK_oe	KO	OE	AR	ERK	TCGA-G9-6338-01
DOUBLE	-0.001	0	MEK1_2_ko__MYC_MAX_ko	MEK1_2_ko	MYC_MAX_ko	KO	KO	MEK1_2	MYC_MAX	TCGA-G9-6338-01
DOUBLE	-0.356149	-2e-04	EGFR_oe__PI3K_ko	EGFR_oe	PI3K_ko	OE	KO	EGFR	PI3K	TCGA-G9-6338-01
DOUBLE	0.0722	-2e-04	AKT_oe__TERT_ko	AKT_oe	TERT_ko	OE	KO	AKT	TERT	TCGA-G9-6338-01
DOUBLE	0.073128	-2e-04	AKT_oe__SPOP_oe	AKT_oe	SPOP_oe	OE	OE	AKT	SPOP	TCGA-G9-6338-01
DOUBLE	-0.0242	0	cFLAR_ko__ERK_ko	cFLAR_ko	ERK_ko	KO	KO	cFLAR	ERK	TCGA-G9-6338-01
DOUBLE	-0.041393	-2e-04	HSPs_ko__MEK1_2_ko	HSPs_ko	MEK1_2_ko	KO	KO	HSPs	MEK1_2	TCGA-G9-6338-01
DOUBLE	0.59	-2e-04	AR_oe__HIF1_ko	AR_oe	HIF1_ko	OE	KO	AR	HIF1	TCGA-G9-6338-01
DOUBLE	0.01	-2e-04	MYC_MAX_ko__ROS_ko	MYC_MAX_ko	ROS_ko	KO	KO	MYC_MAX	ROS	TCGA-G9-6338-01
DOUBLE	0.00126700000000002	0.9998	Caspase8_oe__GLUT1_oe	Caspase8_oe	GLUT1_oe	OE	OE	Caspase8	GLUT1	TCGA-G9-6338-01
DOUBLE	0.0142	-2e-04	cFLAR_oe__MEK1_2_oe	cFLAR_oe	MEK1_2_oe	OE	OE	cFLAR	MEK1_2	TCGA-G9-6338-01
DOUBLE	-0.41	-2e-04	AR_ERG_oe__HIF1_oe	AR_ERG_oe	HIF1_oe	OE	OE	AR_ERG	HIF1	TCGA-G9-6338-01
DOUBLE	0.0624000000000001	-2e-04	PI3K_oe__TERT_ko	PI3K_oe	TERT_ko	OE	KO	PI3K	TERT	TCGA-G9-6338-01
DOUBLE	-0.361121	0	AR_ko__PI3K_ko	AR_ko	PI3K_ko	KO	KO	AR	PI3K	TCGA-G9-6338-01
DOUBLE	-0.00191799999999998	0.9998	Caspase8_oe__TERT_ko	Caspase8_oe	TERT_ko	OE	KO	Caspase8	TERT	TCGA-G9-6338-01
DOUBLE	0.0748	-2e-04	PI3K_oe__ROS_ko	PI3K_oe	ROS_ko	OE	KO	PI3K	ROS	TCGA-G9-6338-01
DOUBLE	-0.00119799999999998	0.999799	Caspase8_oe__p14ARF_ko	Caspase8_oe	p14ARF_ko	OE	KO	Caspase8	p14ARF	TCGA-G9-6338-01
DOUBLE	-0.00419999999999998	-2e-04	cFLAR_oe__TERT_ko	cFLAR_oe	TERT_ko	OE	KO	cFLAR	TERT	TCGA-G9-6338-01
DOUBLE	0.00540000000000002	-2e-04	p14ARF_oe__TERT_ko	p14ARF_oe	TERT_ko	OE	KO	p14ARF	TERT	TCGA-G9-6338-01
SINGLE	-0.41	-2e-04	HIF1_oe	HIF1_oe	NA	OE	NA	HIF1	NA	TCGA-G9-6338-01
DOUBLE	-0.000400000000000011	2e-04	MYC_MAX_ko__TERT_ko	MYC_MAX_ko	TERT_ko	KO	KO	MYC_MAX	TERT	TCGA-G9-6338-01
DOUBLE	0.0658	-2e-04	AR_ERG_oe__HSPs_oe	AR_ERG_oe	HSPs_oe	OE	OE	AR_ERG	HSPs	TCGA-G9-6338-01
DOUBLE	0.084	-2e-04	GLUT1_ko__HSPs_oe	GLUT1_ko	HSPs_oe	KO	OE	GLUT1	HSPs	TCGA-G9-6338-01
DOUBLE	-0.41	-2e-04	EGFR_ko__HSPs_ko	EGFR_ko	HSPs_ko	KO	KO	EGFR	HSPs	TCGA-G9-6338-01
DOUBLE	0.515	-2e-04	AKT_oe__HIF1_ko	AKT_oe	HIF1_ko	OE	KO	AKT	HIF1	TCGA-G9-6338-01
DOUBLE	0.2322	-2e-04	AKT_ko__AR_oe	AKT_ko	AR_oe	KO	OE	AKT	AR	TCGA-G9-6338-01
DOUBLE	-0.41	0	HIF1_oe__MEK1_2_ko	HIF1_oe	MEK1_2_ko	OE	KO	HIF1	MEK1_2	TCGA-G9-6338-01
DOUBLE	-0.00379999999999997	-2e-04	AKT_oe__MYC_MAX_ko	AKT_oe	MYC_MAX_ko	OE	KO	AKT	MYC_MAX	TCGA-G9-6338-01
DOUBLE	0.0718	-2e-04	AKT_oe__cFLAR_oe	AKT_oe	cFLAR_oe	OE	OE	AKT	cFLAR	TCGA-G9-6338-01
DOUBLE	0.59	-2e-04	HIF1_ko__HSPs_oe	HIF1_ko	HSPs_oe	KO	OE	HIF1	HSPs	TCGA-G9-6338-01
DOUBLE	0.00880000000000003	-2e-04	p14ARF_ko__TERT_ko	p14ARF_ko	TERT_ko	KO	KO	p14ARF	TERT	TCGA-G9-6338-01
DOUBLE	0.0786000000000001	-2e-04	HSPs_oe__MEK1_2_ko	HSPs_oe	MEK1_2_ko	OE	KO	HSPs	MEK1_2	TCGA-G9-6338-01
DOUBLE	-0.41	0.0558	AKT_ko__EGFR_ko	AKT_ko	EGFR_ko	KO	KO	AKT	EGFR	TCGA-G9-6338-01
DOUBLE	0.5192	-2e-04	MYC_MAX_oe__ROS_oe	MYC_MAX_oe	ROS_oe	OE	OE	MYC_MAX	ROS	TCGA-G9-6338-01
DOUBLE	-0.3444	0.6698	MEK1_2_ko__SPOP_ko	MEK1_2_ko	SPOP_ko	KO	KO	MEK1_2	SPOP	TCGA-G9-6338-01
DOUBLE	0.5428	-2e-04	MYC_MAX_oe__SPOP_oe	MYC_MAX_oe	SPOP_oe	OE	OE	MYC_MAX	SPOP	TCGA-G9-6338-01
DOUBLE	0.00335300000000005	0	Caspase8_ko__SPOP_oe	Caspase8_ko	SPOP_oe	KO	OE	Caspase8	SPOP	TCGA-G9-6338-01
DOUBLE	-0.00519999999999998	0.9998	Caspase8_oe__MEK1_2_ko	Caspase8_oe	MEK1_2_ko	OE	KO	Caspase8	MEK1_2	TCGA-G9-6338-01
DOUBLE	-0.408	2e-04	EGFR_ko__MYC_MAX_ko	EGFR_ko	MYC_MAX_ko	KO	KO	EGFR	MYC_MAX	TCGA-G9-6338-01
DOUBLE	-0.0188	0	ERK_ko__GLUT1_ko	ERK_ko	GLUT1_ko	KO	KO	ERK	GLUT1	TCGA-G9-6338-01
DOUBLE	-0.41	0.0064	AKT_ko__cFLAR_oe	AKT_ko	cFLAR_oe	KO	OE	AKT	cFLAR	TCGA-G9-6338-01
DOUBLE	-0.0114	0	p14ARF_ko__ROS_oe	p14ARF_ko	ROS_oe	KO	OE	p14ARF	ROS	TCGA-G9-6338-01
DOUBLE	0.413962	0	HIF1_ko__SPOP_oe	HIF1_ko	SPOP_oe	KO	OE	HIF1	SPOP	TCGA-G9-6338-01
DOUBLE	-0.297905	0.665771	p14ARF_oe__SPOP_ko	p14ARF_oe	SPOP_ko	OE	KO	p14ARF	SPOP	TCGA-G9-6338-01
DOUBLE	0.198	-2e-04	AKT_oe__AR_oe	AKT_oe	AR_oe	OE	OE	AKT	AR	TCGA-G9-6338-01
SINGLE	-0.364021	0	PI3K_ko	PI3K_ko	NA	KO	NA	PI3K	NA	TCGA-G9-6338-01
DOUBLE	-0.3456	-2e-04	Caspase8_ko__SPOP_ko	Caspase8_ko	SPOP_ko	KO	KO	Caspase8	SPOP	TCGA-G9-6338-01
DOUBLE	-0.306122	0	AR_ko__SPOP_oe	AR_ko	SPOP_oe	KO	OE	AR	SPOP	TCGA-G9-6338-01
DOUBLE	0.193	-2e-04	AR_oe__EGFR_oe	AR_oe	EGFR_oe	OE	OE	AR	EGFR	TCGA-G9-6338-01
DOUBLE	-0.00159999999999999	0	GLUT1_oe__MYC_MAX_ko	GLUT1_oe	MYC_MAX_ko	OE	KO	GLUT1	MYC_MAX	TCGA-G9-6338-01
DOUBLE	-0.00065599999999999	4e-04	Caspase8_ko__cFLAR_oe	Caspase8_ko	cFLAR_oe	KO	OE	Caspase8	cFLAR	TCGA-G9-6338-01
DOUBLE	0.0650000000000001	-2e-04	p14ARF_ko__PI3K_oe	p14ARF_ko	PI3K_oe	KO	OE	p14ARF	PI3K	TCGA-G9-6338-01
DOUBLE	-0.404081	6e-04	EGFR_ko__ERK_ko	EGFR_ko	ERK_ko	KO	KO	EGFR	ERK	TCGA-G9-6338-01
DOUBLE	-0.346063	0.6876	HSPs_ko__SPOP_ko	HSPs_ko	SPOP_ko	KO	KO	HSPs	SPOP	TCGA-G9-6338-01
DOUBLE	0.0814	-2e-04	AKT_oe__MEK1_2_oe	AKT_oe	MEK1_2_oe	OE	OE	AKT	MEK1_2	TCGA-G9-6338-01
DOUBLE	-0.00200099999999998	6e-04	cFLAR_ko__MEK1_2_ko	cFLAR_ko	MEK1_2_ko	KO	KO	cFLAR	MEK1_2	TCGA-G9-6338-01
DOUBLE	0.00320000000000004	-0.000166	GLUT1_ko__MYC_MAX_ko	GLUT1_ko	MYC_MAX_ko	KO	KO	GLUT1	MYC_MAX	TCGA-G9-6338-01
DOUBLE	0.0696000000000001	-2e-04	EGFR_oe__PI3K_oe	EGFR_oe	PI3K_oe	OE	OE	EGFR	PI3K	TCGA-G9-6338-01
DOUBLE	-0.014	2e-04	cFLAR_oe__ROS_oe	cFLAR_oe	ROS_oe	OE	OE	cFLAR	ROS	TCGA-G9-6338-01
DOUBLE	-0.188573	2e-04	AR_ko__HIF1_ko	AR_ko	HIF1_ko	KO	KO	AR	HIF1	TCGA-G9-6338-01
DOUBLE	0.2248	-2e-04	AR_oe__MEK1_2_ko	AR_oe	MEK1_2_ko	OE	KO	AR	MEK1_2	TCGA-G9-6338-01
DOUBLE	0.021125	-2e-04	ERK_oe__MEK1_2_oe	ERK_oe	MEK1_2_oe	OE	OE	ERK	MEK1_2	TCGA-G9-6338-01
DOUBLE	0.0564	-2e-04	AR_ERG_oe__EGFR_oe	AR_ERG_oe	EGFR_oe	OE	OE	AR_ERG	EGFR	TCGA-G9-6338-01
DOUBLE	0.5436	-2e-04	GLUT1_oe__MYC_MAX_oe	GLUT1_oe	MYC_MAX_oe	OE	OE	GLUT1	MYC_MAX	TCGA-G9-6338-01
DOUBLE	-0.41	-2e-04	AR_oe__HIF1_oe	AR_oe	HIF1_oe	OE	OE	AR	HIF1	TCGA-G9-6338-01
DOUBLE	0.4904	0	MEK1_2_ko__MYC_MAX_oe	MEK1_2_ko	MYC_MAX_oe	KO	OE	MEK1_2	MYC_MAX	TCGA-G9-6338-01
DOUBLE	0.441796	-2e-04	HIF1_ko__MEK1_2_oe	HIF1_ko	MEK1_2_oe	KO	OE	HIF1	MEK1_2	TCGA-G9-6338-01
DOUBLE	-0.002	0	MYC_MAX_ko__p14ARF_ko	MYC_MAX_ko	p14ARF_ko	KO	KO	MYC_MAX	p14ARF	TCGA-G9-6338-01
DOUBLE	0.063	-2e-04	AKT_oe__EGFR_ko	AKT_oe	EGFR_ko	OE	KO	AKT	EGFR	TCGA-G9-6338-01
DOUBLE	0.00172700000000003	-2e-04	AR_ERG_ko__ERK_oe	AR_ERG_ko	ERK_oe	KO	OE	AR_ERG	ERK	TCGA-G9-6338-01
DOUBLE	-0.2822	-2e-04	AR_ko__EGFR_oe	AR_ko	EGFR_oe	KO	OE	AR	EGFR	TCGA-G9-6338-01
DOUBLE	0.0188	-2e-04	MEK1_2_oe__p14ARF_ko	MEK1_2_oe	p14ARF_ko	OE	KO	MEK1_2	p14ARF	TCGA-G9-6338-01
DOUBLE	-0.349551	-2e-04	ERK_oe__PI3K_ko	ERK_oe	PI3K_ko	OE	KO	ERK	PI3K	TCGA-G9-6338-01
DOUBLE	0.5434	-2e-04	AR_ERG_oe__MYC_MAX_oe	AR_ERG_oe	MYC_MAX_oe	OE	OE	AR_ERG	MYC_MAX	TCGA-G9-6338-01
DOUBLE	0.5344	-2e-04	AR_ERG_ko__MYC_MAX_oe	AR_ERG_ko	MYC_MAX_oe	KO	OE	AR_ERG	MYC_MAX	TCGA-G9-6338-01
DOUBLE	0.0386	-2e-04	ERK_ko__PI3K_oe	ERK_ko	PI3K_oe	KO	OE	ERK	PI3K	TCGA-G9-6338-01
DOUBLE	0.2158	0.9998	AR_oe__Caspase8_oe	AR_oe	Caspase8_oe	OE	OE	AR	Caspase8	TCGA-G9-6338-01
DOUBLE	0.085	-2e-04	HSPs_oe__ROS_ko	HSPs_oe	ROS_ko	OE	KO	HSPs	ROS	TCGA-G9-6338-01
DOUBLE	0.00640499999999999	0.9998	AR_ERG_oe__Caspase8_oe	AR_ERG_oe	Caspase8_oe	OE	OE	AR_ERG	Caspase8	TCGA-G9-6338-01
DOUBLE	-0.41	-2e-04	HIF1_oe__MYC_MAX_ko	HIF1_oe	MYC_MAX_ko	OE	KO	HIF1	MYC_MAX	TCGA-G9-6338-01
DOUBLE	-0.3814	0.687601	AR_ko__SPOP_ko	AR_ko	SPOP_ko	KO	KO	AR	SPOP	TCGA-G9-6338-01
DOUBLE	-0.340996	0.001982	AR_ERG_oe__EGFR_ko	AR_ERG_oe	EGFR_ko	OE	KO	AR_ERG	EGFR	TCGA-G9-6338-01
DOUBLE	-0.0138	-2e-04	AR_ERG_ko__Caspase8_ko	AR_ERG_ko	Caspase8_ko	KO	KO	AR_ERG	Caspase8	TCGA-G9-6338-01
DOUBLE	0.00660000000000005	0	SPOP_oe__TERT_ko	SPOP_oe	TERT_ko	OE	KO	SPOP	TERT	TCGA-G9-6338-01
DOUBLE	0.156688	-0.2046	AR_ERG_ko__ERK_ko	AR_ERG_ko	ERK_ko	KO	KO	AR_ERG	ERK	TCGA-YL-A9WJ-01
DOUBLE	-0.20383	0.00719999999999998	HIF1_oe__ROS_ko	HIF1_oe	ROS_ko	OE	KO	HIF1	ROS	TCGA-YL-A9WJ-01
DOUBLE	-0.15943	0.00859999999999994	AR_ko__GLUT1_oe	AR_ko	GLUT1_oe	KO	OE	AR	GLUT1	TCGA-YL-A9WJ-01
DOUBLE	-0.00203000000000003	0.4768	AR_ERG_ko__Caspase8_oe	AR_ERG_ko	Caspase8_oe	KO	OE	AR_ERG	Caspase8	TCGA-YL-A9WJ-01
DOUBLE	0.318769	-0.523	AR_oe__HSPs_ko	AR_oe	HSPs_ko	OE	KO	AR	HSPs	TCGA-YL-A9WJ-01
SINGLE	-0.12203	0.2022	SPOP_ko	SPOP_ko	NA	KO	NA	SPOP	NA	TCGA-YL-A9WJ-01
DOUBLE	-0.20383	-0.522	AKT_ko__cFLAR_oe	AKT_ko	cFLAR_oe	KO	OE	AKT	cFLAR	TCGA-YL-A9WJ-01
DOUBLE	-0.01259	-0.5232	cFLAR_oe__MEK1_2_ko	cFLAR_oe	MEK1_2_ko	OE	KO	cFLAR	MEK1_2	TCGA-YL-A9WJ-01
DOUBLE	0.29817	-0.5232	GLUT1_oe__SPOP_oe	GLUT1_oe	SPOP_oe	OE	OE	GLUT1	SPOP	TCGA-YL-A9WJ-01
DOUBLE	0.79617	-0.5226	AR_oe__HIF1_ko	AR_oe	HIF1_ko	OE	KO	AR	HIF1	TCGA-YL-A9WJ-01
DOUBLE	9.099999999998e-05	-0.00490500000000005	GLUT1_oe__ROS_ko	GLUT1_oe	ROS_ko	OE	KO	GLUT1	ROS	TCGA-YL-A9WJ-01
DOUBLE	-0.00758400000000001	-0.021234	AR_ERG_ko__MEK1_2_ko	AR_ERG_ko	MEK1_2_ko	KO	KO	AR_ERG	MEK1_2	TCGA-YL-A9WJ-01
DOUBLE	-0.060197	0.0131990000000001	p14ARF_ko__PI3K_ko	p14ARF_ko	PI3K_ko	KO	KO	p14ARF	PI3K	TCGA-YL-A9WJ-01
DOUBLE	-0.15723	-0.5212	AKT_oe__AR_ko	AKT_oe	AR_ko	OE	KO	AKT	AR	TCGA-YL-A9WJ-01
DOUBLE	-0.05343	-0.00839999999999996	AR_ERG_ko__MYC_MAX_ko	AR_ERG_ko	MYC_MAX_ko	KO	KO	AR_ERG	MYC_MAX	TCGA-YL-A9WJ-01
DOUBLE	0.02557	0.000481999999999982	MYC_MAX_ko__p14ARF_oe	MYC_MAX_ko	p14ARF_oe	KO	OE	MYC_MAX	p14ARF	TCGA-YL-A9WJ-01
SINGLE	-0.062544	-0.037315	EGFR_ko	EGFR_ko	NA	KO	NA	EGFR	NA	TCGA-YL-A9WJ-01
DOUBLE	-0.152673	-0.030696	EGFR_ko__MYC_MAX_ko	EGFR_ko	MYC_MAX_ko	KO	KO	EGFR	MYC_MAX	TCGA-YL-A9WJ-01
DOUBLE	-0.00603000000000001	-0.00659100000000001	AR_ERG_ko__GLUT1_oe	AR_ERG_ko	GLUT1_oe	KO	OE	AR_ERG	GLUT1	TCGA-YL-A9WJ-01
DOUBLE	-0.10709	0.00240000000000007	AR_ko__HIF1_ko	AR_ko	HIF1_ko	KO	KO	AR	HIF1	TCGA-YL-A9WJ-01
DOUBLE	-0.00803000000000001	-0.00180000000000002	AR_ERG_ko__HSPs_oe	AR_ERG_ko	HSPs_oe	KO	OE	AR_ERG	HSPs	TCGA-YL-A9WJ-01
DOUBLE	-0.05263	0.00580000000000003	HSPs_oe__MYC_MAX_ko	HSPs_oe	MYC_MAX_ko	OE	KO	HSPs	MYC_MAX	TCGA-YL-A9WJ-01
DOUBLE	-0.00943000000000002	0.00180000000000002	GLUT1_ko__TERT_ko	GLUT1_ko	TERT_ko	KO	KO	GLUT1	TERT	TCGA-YL-A9WJ-01
DOUBLE	-0.20383	0.031461	AKT_ko__TERT_ko	AKT_ko	TERT_ko	KO	KO	AKT	TERT	TCGA-YL-A9WJ-01
DOUBLE	-0.119037	0.1958	HSPs_ko__SPOP_ko	HSPs_ko	SPOP_ko	KO	KO	HSPs	SPOP	TCGA-YL-A9WJ-01
DOUBLE	-0.00941700000000001	0.027444	cFLAR_ko__ERK_oe	cFLAR_ko	ERK_oe	KO	OE	cFLAR	ERK	TCGA-YL-A9WJ-01
DOUBLE	-0.00942999999999999	-0.5232	cFLAR_oe__HSPs_ko	cFLAR_oe	HSPs_ko	OE	KO	cFLAR	HSPs	TCGA-YL-A9WJ-01
SINGLE	-0.055903	0.003965	PI3K_ko	PI3K_ko	NA	KO	NA	PI3K	NA	TCGA-YL-A9WJ-01
DOUBLE	-0.06243	0.00580000000000003	ERK_oe__MYC_MAX_ko	ERK_oe	MYC_MAX_ko	OE	KO	ERK	MYC_MAX	TCGA-YL-A9WJ-01
DOUBLE	-0.062629	-0.5232	cFLAR_oe__MYC_MAX_ko	cFLAR_oe	MYC_MAX_ko	OE	KO	cFLAR	MYC_MAX	TCGA-YL-A9WJ-01
DOUBLE	0.31057	-0.5226	AR_oe__ERK_oe	AR_oe	ERK_oe	OE	OE	AR	ERK	TCGA-YL-A9WJ-01
DOUBLE	-0.00840300000000002	0.4768	Caspase8_oe__PI3K_oe	Caspase8_oe	PI3K_oe	OE	OE	Caspase8	PI3K	TCGA-YL-A9WJ-01
DOUBLE	0.18417	-0.205471	EGFR_oe__ERK_ko	EGFR_oe	ERK_ko	OE	KO	EGFR	ERK	TCGA-YL-A9WJ-01
DOUBLE	-0.01343	-0.5232	Caspase8_ko__EGFR_oe	Caspase8_ko	EGFR_oe	KO	OE	Caspase8	EGFR	TCGA-YL-A9WJ-01
DOUBLE	-0.12003	0.1996	PI3K_oe__SPOP_ko	PI3K_oe	SPOP_ko	OE	KO	PI3K	SPOP	TCGA-YL-A9WJ-01
DOUBLE	0.17557	0.4768	Caspase8_oe__ERK_ko	Caspase8_oe	ERK_ko	OE	KO	Caspase8	ERK	TCGA-YL-A9WJ-01
DOUBLE	0.31337	-0.5232	AR_oe__EGFR_oe	AR_oe	EGFR_oe	OE	OE	AR	EGFR	TCGA-YL-A9WJ-01
DOUBLE	-0.20383	0.0284	AKT_ko__EGFR_oe	AKT_ko	EGFR_oe	KO	OE	AKT	EGFR	TCGA-YL-A9WJ-01
DOUBLE	0.03077	-0.000600000000000045	HSPs_ko__p14ARF_oe	HSPs_ko	p14ARF_oe	KO	OE	HSPs	p14ARF	TCGA-YL-A9WJ-01
DOUBLE	-0.04023	0.0376000000000001	AR_ERG_oe__ERK_ko	AR_ERG_oe	ERK_ko	OE	KO	AR_ERG	ERK	TCGA-YL-A9WJ-01
SINGLE	-0.00758400000000001	-0.021234	MEK1_2_ko	MEK1_2_ko	NA	KO	NA	MEK1_2	NA	TCGA-YL-A9WJ-01
DOUBLE	-0.00323000000000001	0.0169009999999999	cFLAR_ko__MEK1_2_ko	cFLAR_ko	MEK1_2_ko	KO	KO	cFLAR	MEK1_2	TCGA-YL-A9WJ-01
DOUBLE	-0.20383	0.024105	AKT_ko__AR_ERG_ko	AKT_ko	AR_ERG_ko	KO	KO	AKT	AR_ERG	TCGA-YL-A9WJ-01
DOUBLE	-0.11763	0.19486	ROS_oe__SPOP_ko	ROS_oe	SPOP_ko	OE	KO	ROS	SPOP	TCGA-YL-A9WJ-01
DOUBLE	-0.00663000000000002	0.034427	cFLAR_ko__HSPs_oe	cFLAR_ko	HSPs_oe	KO	OE	cFLAR	HSPs	TCGA-YL-A9WJ-01
DOUBLE	0.12217	-0.5222	AKT_oe__SPOP_ko	AKT_oe	SPOP_ko	OE	KO	AKT	SPOP	TCGA-YL-A9WJ-01
DOUBLE	-0.00225700000000001	0.4768	Caspase8_oe__ROS_oe	Caspase8_oe	ROS_oe	OE	OE	Caspase8	ROS	TCGA-YL-A9WJ-01
DOUBLE	0.192027	0.00247299999999995	GLUT1_ko__HIF1_ko	GLUT1_ko	HIF1_ko	KO	KO	GLUT1	HIF1	TCGA-YL-A9WJ-01
DOUBLE	-0.062869	-0.04614	EGFR_ko__GLUT1_ko	EGFR_ko	GLUT1_ko	KO	KO	EGFR	GLUT1	TCGA-YL-A9WJ-01
DOUBLE	-0.06523	0.00260000000000005	HSPs_ko__MYC_MAX_ko	HSPs_ko	MYC_MAX_ko	KO	KO	HSPs	MYC_MAX	TCGA-YL-A9WJ-01
DOUBLE	-0.00763	0.03062	cFLAR_ko__GLUT1_oe	cFLAR_ko	GLUT1_oe	KO	OE	cFLAR	GLUT1	TCGA-YL-A9WJ-01
DOUBLE	-0.00683	-0.5232	cFLAR_oe__HSPs_oe	cFLAR_oe	HSPs_oe	OE	OE	cFLAR	HSPs	TCGA-YL-A9WJ-01
DOUBLE	0.17677	-0.5232	AKT_oe__EGFR_oe	AKT_oe	EGFR_oe	OE	OE	AKT	EGFR	TCGA-YL-A9WJ-01
DOUBLE	-0.06223	0.00880000000000003	MEK1_2_oe__MYC_MAX_ko	MEK1_2_oe	MYC_MAX_ko	OE	KO	MEK1_2	MYC_MAX	TCGA-YL-A9WJ-01
DOUBLE	0.17337	-0.523	AKT_oe__ROS_ko	AKT_oe	ROS_ko	OE	KO	AKT	ROS	TCGA-YL-A9WJ-01
DOUBLE	-0.01323	0.004	ERK_oe__ROS_oe	ERK_oe	ROS_oe	OE	OE	ERK	ROS	TCGA-YL-A9WJ-01
DOUBLE	0.08397	-0.201259	ERK_ko__MYC_MAX_ko	ERK_ko	MYC_MAX_ko	KO	KO	ERK	MYC_MAX	TCGA-YL-A9WJ-01
DOUBLE	-0.00603000000000001	0.00659999999999994	HSPs_oe__ROS_ko	HSPs_oe	ROS_ko	OE	KO	HSPs	ROS	TCGA-YL-A9WJ-01
DOUBLE	-0.05803	-0.000302000000000024	GLUT1_oe__MYC_MAX_ko	GLUT1_oe	MYC_MAX_ko	OE	KO	GLUT1	MYC_MAX	TCGA-YL-A9WJ-01
DOUBLE	-0.20383	0.018132	AKT_ko__MEK1_2_ko	AKT_ko	MEK1_2_ko	KO	KO	AKT	MEK1_2	TCGA-YL-A9WJ-01
DOUBLE	-0.01463	0.01	ERK_oe__MEK1_2_oe	ERK_oe	MEK1_2_oe	OE	OE	ERK	MEK1_2	TCGA-YL-A9WJ-01
DOUBLE	-0.06183	0.010578	MYC_MAX_ko__PI3K_oe	MYC_MAX_ko	PI3K_oe	KO	OE	MYC_MAX	PI3K	TCGA-YL-A9WJ-01
DOUBLE	0.17037	-0.206857	ERK_ko__MEK1_2_ko	ERK_ko	MEK1_2_ko	KO	KO	ERK	MEK1_2	TCGA-YL-A9WJ-01
DOUBLE	-0.20383	0.00480000000000003	AR_ko__HIF1_oe	AR_ko	HIF1_oe	KO	OE	AR	HIF1	TCGA-YL-A9WJ-01
DOUBLE	0.17857	-0.5228	AKT_oe__GLUT1_ko	AKT_oe	GLUT1_ko	OE	KO	AKT	GLUT1	TCGA-YL-A9WJ-01
DOUBLE	-0.063227	0.019382	ERK_oe__PI3K_ko	ERK_oe	PI3K_ko	OE	KO	ERK	PI3K	TCGA-YL-A9WJ-01
DOUBLE	-0.20383	0.031811	AKT_ko__AR_ko	AKT_ko	AR_ko	KO	KO	AKT	AR	TCGA-YL-A9WJ-01
DOUBLE	-0.062544	-0.037315	AR_ERG_ko__EGFR_ko	AR_ERG_ko	EGFR_ko	KO	KO	AR_ERG	EGFR	TCGA-YL-A9WJ-01
DOUBLE	0.184595	-0.20854	AKT_oe__ERK_ko	AKT_oe	ERK_ko	OE	KO	AKT	ERK	TCGA-YL-A9WJ-01
DOUBLE	-0.01063	0.00559999999999994	PI3K_oe__TERT_ko	PI3K_oe	TERT_ko	OE	KO	PI3K	TERT	TCGA-YL-A9WJ-01
DOUBLE	-0.000799999999999995	0.00137300000000007	GLUT1_oe__HSPs_oe	GLUT1_oe	HSPs_oe	OE	OE	GLUT1	HSPs	TCGA-YL-A9WJ-01
DOUBLE	-0.20383	-0.5232	AKT_oe__HIF1_oe	AKT_oe	HIF1_oe	OE	OE	AKT	HIF1	TCGA-YL-A9WJ-01
DOUBLE	-0.103959	0.021853	EGFR_ko__ERK_oe	EGFR_ko	ERK_oe	KO	OE	EGFR	ERK	TCGA-YL-A9WJ-01
DOUBLE	-0.015844	-0.123577	EGFR_ko__MEK1_2_ko	EGFR_ko	MEK1_2_ko	KO	KO	EGFR	MEK1_2	TCGA-YL-A9WJ-01
DOUBLE	-0.00623000000000001	-0.00859999999999994	AR_ERG_ko__GLUT1_ko	AR_ERG_ko	GLUT1_ko	KO	KO	AR_ERG	GLUT1	TCGA-YL-A9WJ-01
DOUBLE	0.29937	-0.5232	Caspase8_ko__SPOP_oe	Caspase8_ko	SPOP_oe	KO	OE	Caspase8	SPOP	TCGA-YL-A9WJ-01
DOUBLE	-0.054968	-0.040601	EGFR_ko__p14ARF_ko	EGFR_ko	p14ARF_ko	KO	KO	EGFR	p14ARF	TCGA-YL-A9WJ-01
DOUBLE	-0.01183	0.4768	Caspase8_oe__HSPs_ko	Caspase8_oe	HSPs_ko	OE	KO	Caspase8	HSPs	TCGA-YL-A9WJ-01
DOUBLE	-0.00523000000000001	0.032029	cFLAR_ko__GLUT1_ko	cFLAR_ko	GLUT1_ko	KO	KO	cFLAR	GLUT1	TCGA-YL-A9WJ-01
DOUBLE	-0.00501800000000002	-0.00919999999999999	MEK1_2_ko__TERT_ko	MEK1_2_ko	TERT_ko	KO	KO	MEK1_2	TERT	TCGA-YL-A9WJ-01
DOUBLE	-0.01163	0.03249	cFLAR_ko__PI3K_oe	cFLAR_ko	PI3K_oe	KO	OE	cFLAR	PI3K	TCGA-YL-A9WJ-01
DOUBLE	0.19357	-0.5232	Caspase8_ko__HIF1_ko	Caspase8_ko	HIF1_ko	KO	KO	Caspase8	HIF1	TCGA-YL-A9WJ-01
DOUBLE	-0.01143	0.00360000000000005	EGFR_oe__HSPs_ko	EGFR_oe	HSPs_ko	OE	KO	EGFR	HSPs	TCGA-YL-A9WJ-01
DOUBLE	-0.01103	-0.5232	Caspase8_ko__cFLAR_ko	Caspase8_ko	cFLAR_ko	KO	KO	Caspase8	cFLAR	TCGA-YL-A9WJ-01
DOUBLE	-0.00783	-0.00110500000000002	GLUT1_oe__ROS_oe	GLUT1_oe	ROS_oe	OE	OE	GLUT1	ROS	TCGA-YL-A9WJ-01
DOUBLE	0.79137	-0.5232	MYC_MAX_oe__SPOP_oe	MYC_MAX_oe	SPOP_oe	OE	OE	MYC_MAX	SPOP	TCGA-YL-A9WJ-01
DOUBLE	-0.01183	0.0138	HSPs_oe__MEK1_2_oe	HSPs_oe	MEK1_2_oe	OE	OE	HSPs	MEK1_2	TCGA-YL-A9WJ-01
DOUBLE	-0.111286	0.012367	MYC_MAX_ko__PI3K_ko	MYC_MAX_ko	PI3K_ko	KO	KO	MYC_MAX	PI3K	TCGA-YL-A9WJ-01
DOUBLE	-0.01123	0.00680000000000003	ERK_oe__GLUT1_oe	ERK_oe	GLUT1_oe	OE	OE	ERK	GLUT1	TCGA-YL-A9WJ-01
DOUBLE	-0.20383	0.0342	AKT_ko__HIF1_oe	AKT_ko	HIF1_oe	KO	OE	AKT	HIF1	TCGA-YL-A9WJ-01
DOUBLE	-0.03603	0.035	AR_ERG_oe__GLUT1_oe	AR_ERG_oe	GLUT1_oe	OE	OE	AR_ERG	GLUT1	TCGA-YL-A9WJ-01
DOUBLE	0.79497	0.0138	EGFR_oe__MYC_MAX_oe	EGFR_oe	MYC_MAX_oe	OE	OE	EGFR	MYC_MAX	TCGA-YL-A9WJ-01
DOUBLE	0.528633	-0.199163	ERK_ko__HIF1_ko	ERK_ko	HIF1_ko	KO	KO	ERK	HIF1	TCGA-YL-A9WJ-01
DOUBLE	-0.20383	0.031	AKT_ko__cFLAR_ko	AKT_ko	cFLAR_ko	KO	KO	AKT	cFLAR	TCGA-YL-A9WJ-01
DOUBLE	-0.03403	0.0372	AR_ERG_oe__HSPs_oe	AR_ERG_oe	HSPs_oe	OE	OE	AR_ERG	HSPs	TCGA-YL-A9WJ-01
DOUBLE	0.30077	-0.5232	cFLAR_oe__SPOP_oe	cFLAR_oe	SPOP_oe	OE	OE	cFLAR	SPOP	TCGA-YL-A9WJ-01
DOUBLE	0.17337	0.036	AKT_oe__cFLAR_ko	AKT_oe	cFLAR_ko	OE	KO	AKT	cFLAR	TCGA-YL-A9WJ-01
DOUBLE	0.28497	-0.5232	AR_ERG_oe__SPOP_oe	AR_ERG_oe	SPOP_oe	OE	OE	AR_ERG	SPOP	TCGA-YL-A9WJ-01
DOUBLE	-0.00943000000000002	-0.5232	cFLAR_oe__TERT_ko	cFLAR_oe	TERT_ko	OE	KO	cFLAR	TERT	TCGA-YL-A9WJ-01
DOUBLE	-0.01703	-0.012	HSPs_ko__MEK1_2_ko	HSPs_ko	MEK1_2_ko	KO	KO	HSPs	MEK1_2	TCGA-YL-A9WJ-01
DOUBLE	0.13877	-0.521	AKT_oe__EGFR_ko	AKT_oe	EGFR_ko	OE	KO	AKT	EGFR	TCGA-YL-A9WJ-01
DOUBLE	-0.04543	0.0148	ERK_oe__p14ARF_ko	ERK_oe	p14ARF_ko	OE	KO	ERK	p14ARF	TCGA-YL-A9WJ-01
DOUBLE	-0.00323000000000001	0.4768	Caspase8_oe__ROS_ko	Caspase8_oe	ROS_ko	OE	KO	Caspase8	ROS	TCGA-YL-A9WJ-01
DOUBLE	-0.15623	0.003	AR_ko__TERT_ko	AR_ko	TERT_ko	KO	KO	AR	TERT	TCGA-YL-A9WJ-01
DOUBLE	-0.00642999999999999	0.014	EGFR_oe__HSPs_oe	EGFR_oe	HSPs_oe	OE	OE	EGFR	HSPs	TCGA-YL-A9WJ-01
DOUBLE	-0.05783	0.4768	Caspase8_oe__MYC_MAX_ko	Caspase8_oe	MYC_MAX_ko	OE	KO	Caspase8	MYC_MAX	TCGA-YL-A9WJ-01
DOUBLE	-0.00263000000000002	0.027292	cFLAR_ko__TERT_ko	cFLAR_ko	TERT_ko	KO	KO	cFLAR	TERT	TCGA-YL-A9WJ-01
DOUBLE	0.29857	-0.5232	GLUT1_ko__SPOP_oe	GLUT1_ko	SPOP_oe	KO	OE	GLUT1	SPOP	TCGA-YL-A9WJ-01
DOUBLE	-0.054629	0.010342	GLUT1_oe__PI3K_ko	GLUT1_oe	PI3K_ko	OE	KO	GLUT1	PI3K	TCGA-YL-A9WJ-01
DOUBLE	0.14537	0.0362	AR_ERG_oe__HIF1_ko	AR_ERG_oe	HIF1_ko	OE	KO	AR_ERG	HIF1	TCGA-YL-A9WJ-01
DOUBLE	-0.11663	0.205327	EGFR_oe__SPOP_ko	EGFR_oe	SPOP_ko	OE	KO	EGFR	SPOP	TCGA-YL-A9WJ-01
DOUBLE	-0.20383	-0.5162	AKT_ko__SPOP_oe	AKT_ko	SPOP_oe	KO	OE	AKT	SPOP	TCGA-YL-A9WJ-01
DOUBLE	-0.16603	-0.030762	AR_ko__EGFR_ko	AR_ko	EGFR_ko	KO	KO	AR	EGFR	TCGA-YL-A9WJ-01
DOUBLE	0.139521	-0.206598	ERK_ko__p14ARF_ko	ERK_ko	p14ARF_ko	KO	KO	ERK	p14ARF	TCGA-YL-A9WJ-01
DOUBLE	-0.038725	0.00900000000000001	GLUT1_ko__p14ARF_ko	GLUT1_ko	p14ARF_ko	KO	KO	GLUT1	p14ARF	TCGA-YL-A9WJ-01
DOUBLE	0.168699	-0.207763	ERK_ko__MEK1_2_oe	ERK_ko	MEK1_2_oe	KO	OE	ERK	MEK1_2	TCGA-YL-A9WJ-01
DOUBLE	0.17737	-0.523	AKT_oe__GLUT1_oe	AKT_oe	GLUT1_oe	OE	OE	AKT	GLUT1	TCGA-YL-A9WJ-01
DOUBLE	-0.000829999999999997	0.00104899999999997	GLUT1_ko__HSPs_oe	GLUT1_ko	HSPs_oe	KO	OE	GLUT1	HSPs	TCGA-YL-A9WJ-01
DOUBLE	0.297827	-0.215156	AR_oe__ERK_ko	AR_oe	ERK_ko	OE	KO	AR	ERK	TCGA-YL-A9WJ-01
DOUBLE	0.17237	-0.5232	AKT_oe__cFLAR_oe	AKT_oe	cFLAR_oe	OE	OE	AKT	cFLAR	TCGA-YL-A9WJ-01
DOUBLE	-0.060578	-0.041426	EGFR_ko__ROS_ko	EGFR_ko	ROS_ko	KO	KO	EGFR	ROS	TCGA-YL-A9WJ-01
SINGLE	-0.15443	-0.00159999999999993	AR_ko	AR_ko	NA	KO	NA	AR	NA	TCGA-YL-A9WJ-01
DOUBLE	-0.109085	0.0469999999999999	AR_ERG_oe__EGFR_ko	AR_ERG_oe	EGFR_ko	OE	KO	AR_ERG	EGFR	TCGA-YL-A9WJ-01
DOUBLE	-0.06083	0.00377799999999995	GLUT1_ko__MYC_MAX_ko	GLUT1_ko	MYC_MAX_ko	KO	KO	GLUT1	MYC_MAX	TCGA-YL-A9WJ-01
SINGLE	-0.014124	0.00180000000000002	ERK_oe	ERK_oe	NA	OE	NA	ERK	NA	TCGA-YL-A9WJ-01
DOUBLE	0.795007	0.011	HSPs_oe__MYC_MAX_oe	HSPs_oe	MYC_MAX_oe	OE	OE	HSPs	MYC_MAX	TCGA-YL-A9WJ-01
DOUBLE	-0.04103	-0.5232	Caspase8_ko__p14ARF_ko	Caspase8_ko	p14ARF_ko	KO	KO	Caspase8	p14ARF	TCGA-YL-A9WJ-01
DOUBLE	-0.01203	0.0102	MEK1_2_oe__PI3K_oe	MEK1_2_oe	PI3K_oe	OE	OE	MEK1_2	PI3K	TCGA-YL-A9WJ-01
DOUBLE	-0.03303	0.00555600000000001	HSPs_oe__p14ARF_ko	HSPs_oe	p14ARF_ko	OE	KO	HSPs	p14ARF	TCGA-YL-A9WJ-01
DOUBLE	-0.20383	0.0330589999999999	AKT_ko__ROS_oe	AKT_ko	ROS_oe	KO	OE	AKT	ROS	TCGA-YL-A9WJ-01
DOUBLE	0.171342	-0.206626	ERK_ko__GLUT1_oe	ERK_ko	GLUT1_oe	KO	OE	ERK	GLUT1	TCGA-YL-A9WJ-01
DOUBLE	-0.20383	0.0126000000000001	HIF1_oe__HSPs_oe	HIF1_oe	HSPs_oe	OE	OE	HIF1	HSPs	TCGA-YL-A9WJ-01
DOUBLE	-0.013162	0.00439999999999996	HSPs_ko__TERT_ko	HSPs_ko	TERT_ko	KO	KO	HSPs	TERT	TCGA-YL-A9WJ-01
DOUBLE	0.79417	0.00739999999999996	AR_ERG_ko__MYC_MAX_oe	AR_ERG_ko	MYC_MAX_oe	KO	OE	AR_ERG	MYC_MAX	TCGA-YL-A9WJ-01
DOUBLE	0.31357	-0.5232	AR_oe__MEK1_2_oe	AR_oe	MEK1_2_oe	OE	OE	AR	MEK1_2	TCGA-YL-A9WJ-01
DOUBLE	0.18217	-0.5232	AKT_oe__HSPs_oe	AKT_oe	HSPs_oe	OE	OE	AKT	HSPs	TCGA-YL-A9WJ-01
DOUBLE	-0.01003	0.00600000000000001	EGFR_oe__TERT_ko	EGFR_oe	TERT_ko	OE	KO	EGFR	TERT	TCGA-YL-A9WJ-01
DOUBLE	-0.20383	-0.5232	Caspase8_ko__HIF1_oe	Caspase8_ko	HIF1_oe	KO	OE	Caspase8	HIF1	TCGA-YL-A9WJ-01
DOUBLE	-0.20383	0.030154	AKT_ko__GLUT1_oe	AKT_ko	GLUT1_oe	KO	OE	AKT	GLUT1	TCGA-YL-A9WJ-01
DOUBLE	-0.052767	0.026948	cFLAR_ko__EGFR_ko	cFLAR_ko	EGFR_ko	KO	KO	cFLAR	EGFR	TCGA-YL-A9WJ-01
DOUBLE	0.79337	0.0104	MYC_MAX_oe__PI3K_oe	MYC_MAX_oe	PI3K_oe	OE	OE	MYC_MAX	PI3K	TCGA-YL-A9WJ-01
DOUBLE	0.229133	-0.5232	PI3K_ko__SPOP_oe	PI3K_ko	SPOP_oe	KO	OE	PI3K	SPOP	TCGA-YL-A9WJ-01
DOUBLE	-0.03523	0.035701	AR_ERG_oe__GLUT1_ko	AR_ERG_oe	GLUT1_ko	OE	KO	AR_ERG	GLUT1	TCGA-YL-A9WJ-01
DOUBLE	0.192457	-0.00839999999999996	HIF1_ko__MEK1_2_ko	HIF1_ko	MEK1_2_ko	KO	KO	HIF1	MEK1_2	TCGA-YL-A9WJ-01
DOUBLE	-0.01383	-0.00562600000000002	AR_ERG_ko__HSPs_ko	AR_ERG_ko	HSPs_ko	KO	KO	AR_ERG	HSPs	TCGA-YL-A9WJ-01
DOUBLE	0.29997	-0.5232	p14ARF_oe__SPOP_oe	p14ARF_oe	SPOP_oe	OE	OE	p14ARF	SPOP	TCGA-YL-A9WJ-01
DOUBLE	-0.00923000000000002	-0.5232	Caspase8_ko__ROS_ko	Caspase8_ko	ROS_ko	KO	KO	Caspase8	ROS	TCGA-YL-A9WJ-01
DOUBLE	-0.20383	0.2028	HIF1_oe__SPOP_ko	HIF1_oe	SPOP_ko	OE	KO	HIF1	SPOP	TCGA-YL-A9WJ-01
DOUBLE	-0.20383	0.0136069999999999	HIF1_oe__MEK1_2_oe	HIF1_oe	MEK1_2_oe	OE	OE	HIF1	MEK1_2	TCGA-YL-A9WJ-01
DOUBLE	-0.20383	0.0197889999999999	HIF1_oe__PI3K_ko	HIF1_oe	PI3K_ko	OE	KO	HIF1	PI3K	TCGA-YL-A9WJ-01
DOUBLE	-0.03723	0.043326	AR_ERG_oe__TERT_ko	AR_ERG_oe	TERT_ko	OE	KO	AR_ERG	TERT	TCGA-YL-A9WJ-01
DOUBLE	0.03017	-0.5216	Caspase8_ko__p14ARF_oe	Caspase8_ko	p14ARF_oe	KO	OE	Caspase8	p14ARF	TCGA-YL-A9WJ-01
DOUBLE	0.17757	0.4768	AKT_oe__Caspase8_oe	AKT_oe	Caspase8_oe	OE	OE	AKT	Caspase8	TCGA-YL-A9WJ-01
DOUBLE	0.79517	0.037	AR_ERG_oe__MYC_MAX_oe	AR_ERG_oe	MYC_MAX_oe	OE	OE	AR_ERG	MYC_MAX	TCGA-YL-A9WJ-01
DOUBLE	0.248803	-0.209657	ERK_ko__p14ARF_oe	ERK_ko	p14ARF_oe	KO	OE	ERK	p14ARF	TCGA-YL-A9WJ-01
DOUBLE	0.13237	-0.5232	AKT_oe__p14ARF_ko	AKT_oe	p14ARF_ko	OE	KO	AKT	p14ARF	TCGA-YL-A9WJ-01
DOUBLE	0.29997	-0.5232	p14ARF_ko__SPOP_oe	p14ARF_ko	SPOP_oe	KO	OE	p14ARF	SPOP	TCGA-YL-A9WJ-01
DOUBLE	-0.11203	0.4768	Caspase8_oe__SPOP_ko	Caspase8_oe	SPOP_ko	OE	KO	Caspase8	SPOP	TCGA-YL-A9WJ-01
DOUBLE	-0.01003	0.00680000000000003	EGFR_oe__ROS_oe	EGFR_oe	ROS_oe	OE	OE	EGFR	ROS	TCGA-YL-A9WJ-01
DOUBLE	-0.20383	0.00519999999999998	EGFR_oe__HIF1_oe	EGFR_oe	HIF1_oe	OE	OE	EGFR	HIF1	TCGA-YL-A9WJ-01
DOUBLE	-0.00861000000000001	-0.0152	MEK1_2_ko__ROS_oe	MEK1_2_ko	ROS_oe	KO	OE	MEK1_2	ROS	TCGA-YL-A9WJ-01
DOUBLE	0.79437	0.0115999999999999	GLUT1_oe__MYC_MAX_oe	GLUT1_oe	MYC_MAX_oe	OE	OE	GLUT1	MYC_MAX	TCGA-YL-A9WJ-01
DOUBLE	-0.20363	-0.184279	AKT_ko__ERK_ko	AKT_ko	ERK_ko	KO	KO	AKT	ERK	TCGA-YL-A9WJ-01
DOUBLE	-0.01263	-0.5232	Caspase8_ko__PI3K_oe	Caspase8_ko	PI3K_oe	KO	OE	Caspase8	PI3K	TCGA-YL-A9WJ-01
DOUBLE	0.17557	-0.523	AKT_oe__PI3K_ko	AKT_oe	PI3K_ko	OE	KO	AKT	PI3K	TCGA-YL-A9WJ-01
DOUBLE	-0.00983000000000001	0.4768	Caspase8_oe__MEK1_2_oe	Caspase8_oe	MEK1_2_oe	OE	OE	Caspase8	MEK1_2	TCGA-YL-A9WJ-01
DOUBLE	-0.00503000000000001	-0.5232	cFLAR_oe__GLUT1_ko	cFLAR_oe	GLUT1_ko	OE	KO	cFLAR	GLUT1	TCGA-YL-A9WJ-01
DOUBLE	-0.00903000000000001	-0.5232	cFLAR_oe__PI3K_oe	cFLAR_oe	PI3K_oe	OE	OE	cFLAR	PI3K	TCGA-YL-A9WJ-01
DOUBLE	-0.061166	0.0354	AR_ERG_oe__PI3K_ko	AR_ERG_oe	PI3K_ko	OE	KO	AR_ERG	PI3K	TCGA-YL-A9WJ-01
DOUBLE	0.78557	-0.5232	HIF1_ko__SPOP_oe	HIF1_ko	SPOP_oe	KO	OE	HIF1	SPOP	TCGA-YL-A9WJ-01
DOUBLE	-0.20383	0.00909099999999996	HIF1_oe__TERT_ko	HIF1_oe	TERT_ko	OE	KO	HIF1	TERT	TCGA-YL-A9WJ-01
DOUBLE	0.20117	0.031002	cFLAR_ko__HIF1_ko	cFLAR_ko	HIF1_ko	KO	KO	cFLAR	HIF1	TCGA-YL-A9WJ-01
DOUBLE	-0.01023	0.01472	HSPs_oe__PI3K_oe	HSPs_oe	PI3K_oe	OE	OE	HSPs	PI3K	TCGA-YL-A9WJ-01
DOUBLE	-0.06663	-0.5232	Caspase8_ko__MYC_MAX_ko	Caspase8_ko	MYC_MAX_ko	KO	KO	Caspase8	MYC_MAX	TCGA-YL-A9WJ-01
DOUBLE	-0.04103	0.006413	EGFR_oe__p14ARF_ko	EGFR_oe	p14ARF_ko	OE	KO	EGFR	p14ARF	TCGA-YL-A9WJ-01
DOUBLE	-0.01743	0.00719999999999998	ERK_oe__HSPs_ko	ERK_oe	HSPs_ko	OE	KO	ERK	HSPs	TCGA-YL-A9WJ-01
DOUBLE	0.19037	0.00819999999999999	EGFR_oe__HIF1_ko	EGFR_oe	HIF1_ko	OE	KO	EGFR	HIF1	TCGA-YL-A9WJ-01
DOUBLE	0.30057	-0.5232	PI3K_oe__SPOP_oe	PI3K_oe	SPOP_oe	OE	OE	PI3K	SPOP	TCGA-YL-A9WJ-01
DOUBLE	0.29717	-0.5232	AKT_oe__p14ARF_oe	AKT_oe	p14ARF_oe	OE	OE	AKT	p14ARF	TCGA-YL-A9WJ-01
DOUBLE	-0.00229300000000002	-0.0118	MEK1_2_ko__ROS_ko	MEK1_2_ko	ROS_ko	KO	KO	MEK1_2	ROS	TCGA-YL-A9WJ-01
DOUBLE	0.79057	0.0138	MYC_MAX_oe__ROS_oe	MYC_MAX_oe	ROS_oe	OE	OE	MYC_MAX	ROS	TCGA-YL-A9WJ-01
DOUBLE	0.00397	-0.00319999999999998	HSPs_oe__MEK1_2_ko	HSPs_oe	MEK1_2_ko	OE	KO	HSPs	MEK1_2	TCGA-YL-A9WJ-01
DOUBLE	0.03037	0.00355000000000005	p14ARF_oe__ROS_oe	p14ARF_oe	ROS_oe	OE	OE	p14ARF	ROS	TCGA-YL-A9WJ-01
DOUBLE	0.79457	0.012579	MYC_MAX_oe__TERT_ko	MYC_MAX_oe	TERT_ko	OE	KO	MYC_MAX	TERT	TCGA-YL-A9WJ-01
DOUBLE	-0.01283	-0.5232	Caspase8_ko__ERK_oe	Caspase8_ko	ERK_oe	KO	OE	Caspase8	ERK	TCGA-YL-A9WJ-01
DOUBLE	-0.11883	0.201595	ERK_oe__SPOP_ko	ERK_oe	SPOP_ko	OE	KO	ERK	SPOP	TCGA-YL-A9WJ-01
DOUBLE	-0.006607	-0.00839999999999996	GLUT1_oe__MEK1_2_ko	GLUT1_oe	MEK1_2_ko	OE	KO	GLUT1	MEK1_2	TCGA-YL-A9WJ-01
DOUBLE	-0.03823	0.0362	AR_ERG_oe__MEK1_2_oe	AR_ERG_oe	MEK1_2_oe	OE	OE	AR_ERG	MEK1_2	TCGA-YL-A9WJ-01
DOUBLE	0.31157	-0.523	AR_oe__GLUT1_ko	AR_oe	GLUT1_ko	OE	KO	AR	GLUT1	TCGA-YL-A9WJ-01
DOUBLE	0.17117	-0.5228	AKT_oe__HSPs_ko	AKT_oe	HSPs_ko	OE	KO	AKT	HSPs	TCGA-YL-A9WJ-01
DOUBLE	-0.20383	0.0295069999999999	AKT_ko__MYC_MAX_ko	AKT_ko	MYC_MAX_ko	KO	KO	AKT	MYC_MAX	TCGA-YL-A9WJ-01
DOUBLE	-0.00537000000000001	0.00219999999999998	GLUT1_ko__ROS_ko	GLUT1_ko	ROS_ko	KO	KO	GLUT1	ROS	TCGA-YL-A9WJ-01
DOUBLE	0.03397	-0.00260000000000005	GLUT1_oe__p14ARF_oe	GLUT1_oe	p14ARF_oe	OE	OE	GLUT1	p14ARF	TCGA-YL-A9WJ-01
DOUBLE	0.29957	-0.5232	cFLAR_ko__SPOP_oe	cFLAR_ko	SPOP_oe	KO	OE	cFLAR	SPOP	TCGA-YL-A9WJ-01
DOUBLE	-0.00443000000000002	0.00480000000000003	HSPs_oe__ROS_oe	HSPs_oe	ROS_oe	OE	OE	HSPs	ROS	TCGA-YL-A9WJ-01
DOUBLE	-0.15943	-0.01206	AR_ko__MEK1_2_ko	AR_ko	MEK1_2_ko	KO	KO	AR	MEK1_2	TCGA-YL-A9WJ-01
DOUBLE	0.772704	0.024103	MYC_MAX_oe__PI3K_ko	MYC_MAX_oe	PI3K_ko	OE	KO	MYC_MAX	PI3K	TCGA-YL-A9WJ-01
DOUBLE	0.79417	0.010552	HIF1_ko__MYC_MAX_oe	HIF1_ko	MYC_MAX_oe	KO	OE	HIF1	MYC_MAX	TCGA-YL-A9WJ-01
DOUBLE	-0.20383	0.00522900000000004	HIF1_oe__p14ARF_ko	HIF1_oe	p14ARF_ko	OE	KO	HIF1	p14ARF	TCGA-YL-A9WJ-01
DOUBLE	0.31417	-0.5064	AR_oe__MEK1_2_ko	AR_oe	MEK1_2_ko	OE	KO	AR	MEK1_2	TCGA-YL-A9WJ-01
DOUBLE	0.17217	-0.5228	AKT_oe__ROS_oe	AKT_oe	ROS_oe	OE	OE	AKT	ROS	TCGA-YL-A9WJ-01
DOUBLE	-0.00943000000000002	0.4768	Caspase8_oe__EGFR_oe	Caspase8_oe	EGFR_oe	OE	OE	Caspase8	EGFR	TCGA-YL-A9WJ-01
DOUBLE	-0.01403	0.00539999999999996	GLUT1_ko__PI3K_oe	GLUT1_ko	PI3K_oe	KO	OE	GLUT1	PI3K	TCGA-YL-A9WJ-01
DOUBLE	-0.012472	0	GLUT1_oe__HSPs_ko	GLUT1_oe	HSPs_ko	OE	KO	GLUT1	HSPs	TCGA-YL-A9WJ-01
DOUBLE	0.15817	-0.5226	cFLAR_oe__ERK_ko	cFLAR_oe	ERK_ko	OE	KO	cFLAR	ERK	TCGA-YL-A9WJ-01
DOUBLE	-0.01463	0.0347999999999999	cFLAR_ko__MEK1_2_oe	cFLAR_ko	MEK1_2_oe	KO	OE	cFLAR	MEK1_2	TCGA-YL-A9WJ-01
DOUBLE	-0.20383	0.00919999999999999	GLUT1_ko__HIF1_oe	GLUT1_ko	HIF1_oe	KO	OE	GLUT1	HIF1	TCGA-YL-A9WJ-01
DOUBLE	-0.20383	0.4768	AKT_ko__Caspase8_oe	AKT_ko	Caspase8_oe	KO	OE	AKT	Caspase8	TCGA-YL-A9WJ-01
DOUBLE	-0.20383	0.02622	HSPs_ko__PI3K_ko	HSPs_ko	PI3K_ko	KO	KO	HSPs	PI3K	TCGA-YL-A9WJ-01
DOUBLE	-0.069251	-0.040354	EGFR_ko__ROS_oe	EGFR_ko	ROS_oe	KO	OE	EGFR	ROS	TCGA-YL-A9WJ-01
DOUBLE	0.130053	-0.00319999999999998	HIF1_ko__p14ARF_ko	HIF1_ko	p14ARF_ko	KO	KO	HIF1	p14ARF	TCGA-YL-A9WJ-01
DOUBLE	0.130051	-0.089074	ERK_ko__SPOP_ko	ERK_ko	SPOP_ko	KO	KO	ERK	SPOP	TCGA-YL-A9WJ-01
DOUBLE	-0.025637	0.19027	HIF1_ko__SPOP_ko	HIF1_ko	SPOP_ko	KO	KO	HIF1	SPOP	TCGA-YL-A9WJ-01
DOUBLE	-0.00983000000000001	-0.5232	cFLAR_oe__ROS_ko	cFLAR_oe	ROS_ko	OE	KO	cFLAR	ROS	TCGA-YL-A9WJ-01
DOUBLE	-0.00683000000000003	0.00519999999999998	EGFR_oe__MEK1_2_ko	EGFR_oe	MEK1_2_ko	OE	KO	EGFR	MEK1_2	TCGA-YL-A9WJ-01
DOUBLE	-0.106474	0.140645	EGFR_ko__SPOP_ko	EGFR_ko	SPOP_ko	KO	KO	EGFR	SPOP	TCGA-YL-A9WJ-01
DOUBLE	-0.059246	0.020081	EGFR_oe__PI3K_ko	EGFR_oe	PI3K_ko	OE	KO	EGFR	PI3K	TCGA-YL-A9WJ-01
DOUBLE	-0.15989	0.00460000000000005	AR_ko__HSPs_ko	AR_ko	HSPs_ko	KO	KO	AR	HSPs	TCGA-YL-A9WJ-01
DOUBLE	0.76351	-0.208813	ERK_ko__MYC_MAX_oe	ERK_ko	MYC_MAX_oe	KO	OE	ERK	MYC_MAX	TCGA-YL-A9WJ-01
DOUBLE	0.31157	-0.5232	AR_oe__EGFR_ko	AR_oe	EGFR_ko	OE	KO	AR	EGFR	TCGA-YL-A9WJ-01
DOUBLE	-0.074326	0.0123179999999999	PI3K_ko__ROS_oe	PI3K_ko	ROS_oe	KO	OE	PI3K	ROS	TCGA-YL-A9WJ-01
DOUBLE	-0.074629	-0.5232	cFLAR_oe__PI3K_ko	cFLAR_oe	PI3K_ko	OE	KO	cFLAR	PI3K	TCGA-YL-A9WJ-01
DOUBLE	-0.055903	0.003965	AR_ERG_ko__PI3K_ko	AR_ERG_ko	PI3K_ko	KO	KO	AR_ERG	PI3K	TCGA-YL-A9WJ-01
DOUBLE	-0.03403	0.036	AR_ERG_oe__ERK_oe	AR_ERG_oe	ERK_oe	OE	OE	AR_ERG	ERK	TCGA-YL-A9WJ-01
DOUBLE	-0.20383	-0.5216	AKT_ko__Caspase8_ko	AKT_ko	Caspase8_ko	KO	KO	AKT	Caspase8	TCGA-YL-A9WJ-01
DOUBLE	-0.00503000000000001	0.00775100000000006	EGFR_oe__ROS_ko	EGFR_oe	ROS_ko	OE	KO	EGFR	ROS	TCGA-YL-A9WJ-01
DOUBLE	-0.00743000000000002	-0.5232	cFLAR_oe__ROS_oe	cFLAR_oe	ROS_oe	OE	OE	cFLAR	ROS	TCGA-YL-A9WJ-01
DOUBLE	0.17457	-0.5066	AKT_oe__MEK1_2_ko	AKT_oe	MEK1_2_ko	OE	KO	AKT	MEK1_2	TCGA-YL-A9WJ-01
DOUBLE	-0.12483	0.2042	MEK1_2_oe__SPOP_ko	MEK1_2_oe	SPOP_ko	OE	KO	MEK1_2	SPOP	TCGA-YL-A9WJ-01
DOUBLE	0.29917	-0.5232	ERK_oe__SPOP_oe	ERK_oe	SPOP_oe	OE	OE	ERK	SPOP	TCGA-YL-A9WJ-01
DOUBLE	-0.06103	0.000935000000000019	MYC_MAX_ko__ROS_oe	MYC_MAX_ko	ROS_oe	KO	OE	MYC_MAX	ROS	TCGA-YL-A9WJ-01
DOUBLE	0.19957	-0.00180000000000002	HIF1_ko__HSPs_oe	HIF1_ko	HSPs_oe	KO	OE	HIF1	HSPs	TCGA-YL-A9WJ-01
DOUBLE	-0.00794100000000003	-0.5232	Caspase8_ko__MEK1_2_ko	Caspase8_ko	MEK1_2_ko	KO	KO	Caspase8	MEK1_2	TCGA-YL-A9WJ-01
DOUBLE	-0.01123	0.00606799999999996	GLUT1_oe__PI3K_oe	GLUT1_oe	PI3K_oe	OE	OE	GLUT1	PI3K	TCGA-YL-A9WJ-01
DOUBLE	-0.01423	0.002	AR_ERG_ko__PI3K_oe	AR_ERG_ko	PI3K_oe	KO	OE	AR_ERG	PI3K	TCGA-YL-A9WJ-01
DOUBLE	-0.20383	0.0316	AKT_ko__ERK_oe	AKT_ko	ERK_oe	KO	OE	AKT	ERK	TCGA-YL-A9WJ-01
DOUBLE	-0.20383	-0.200965	ERK_ko__HIF1_oe	ERK_ko	HIF1_oe	KO	OE	ERK	HIF1	TCGA-YL-A9WJ-01
DOUBLE	0.16717	-0.189788	cFLAR_ko__ERK_ko	cFLAR_ko	ERK_ko	KO	KO	cFLAR	ERK	TCGA-YL-A9WJ-01
DOUBLE	0.29817	-0.5232	SPOP_oe__TERT_ko	SPOP_oe	TERT_ko	OE	KO	SPOP	TERT	TCGA-YL-A9WJ-01
DOUBLE	-0.03483	0.4768	AR_ERG_oe__Caspase8_oe	AR_ERG_oe	Caspase8_oe	OE	OE	AR_ERG	Caspase8	TCGA-YL-A9WJ-01
DOUBLE	-0.20383	0.01675	ERK_oe__HIF1_oe	ERK_oe	HIF1_oe	OE	OE	ERK	HIF1	TCGA-YL-A9WJ-01
DOUBLE	-0.06723	0.0336000000000001	AR_ERG_oe__MYC_MAX_ko	AR_ERG_oe	MYC_MAX_ko	OE	KO	AR_ERG	MYC_MAX	TCGA-YL-A9WJ-01
DOUBLE	-0.20383	0.2354	AKT_ko__SPOP_ko	AKT_ko	SPOP_ko	KO	KO	AKT	SPOP	TCGA-YL-A9WJ-01
SINGLE	-0.05343	-0.00839999999999996	MYC_MAX_ko	MYC_MAX_ko	NA	KO	NA	MYC_MAX	NA	TCGA-YL-A9WJ-01
SINGLE	0.28557	-0.5232	SPOP_oe	SPOP_oe	NA	OE	NA	SPOP	NA	TCGA-YL-A9WJ-01
DOUBLE	-0.058931	0.0134	PI3K_ko__ROS_ko	PI3K_ko	ROS_ko	KO	KO	PI3K	ROS	TCGA-YL-A9WJ-01
DOUBLE	-0.11083	0.229107	cFLAR_ko__SPOP_ko	cFLAR_ko	SPOP_ko	KO	KO	cFLAR	SPOP	TCGA-YL-A9WJ-01
DOUBLE	0.02937	0.00685799999999992	MEK1_2_oe__p14ARF_oe	MEK1_2_oe	p14ARF_oe	OE	OE	MEK1_2	p14ARF	TCGA-YL-A9WJ-01
DOUBLE	-0.00483000000000003	0.4768	Caspase8_oe__cFLAR_oe	Caspase8_oe	cFLAR_oe	OE	OE	Caspase8	cFLAR	TCGA-YL-A9WJ-01
DOUBLE	-0.00403000000000001	-0.00161999999999995	ROS_ko__TERT_ko	ROS_ko	TERT_ko	KO	KO	ROS	TERT	TCGA-YL-A9WJ-01
DOUBLE	0.18697	0.00219999999999998	HIF1_ko__PI3K_oe	HIF1_ko	PI3K_oe	KO	OE	HIF1	PI3K	TCGA-YL-A9WJ-01
DOUBLE	-0.03463	-0.011217	MEK1_2_ko__p14ARF_ko	MEK1_2_ko	p14ARF_ko	KO	KO	MEK1_2	p14ARF	TCGA-YL-A9WJ-01
DOUBLE	-0.00743000000000002	-0.5232	Caspase8_ko__ROS_oe	Caspase8_ko	ROS_oe	KO	OE	Caspase8	ROS	TCGA-YL-A9WJ-01
DOUBLE	0.79477	0.0122	MYC_MAX_oe__p14ARF_ko	MYC_MAX_oe	p14ARF_ko	OE	KO	MYC_MAX	p14ARF	TCGA-YL-A9WJ-01
DOUBLE	-0.00983000000000001	0.0108	ERK_oe__HSPs_oe	ERK_oe	HSPs_oe	OE	OE	ERK	HSPs	TCGA-YL-A9WJ-01
DOUBLE	-0.01183	0.0106000000000001	PI3K_oe__ROS_ko	PI3K_oe	ROS_ko	OE	KO	PI3K	ROS	TCGA-YL-A9WJ-01
DOUBLE	-0.00703000000000001	-0.00759999999999994	GLUT1_ko__MEK1_2_ko	GLUT1_ko	MEK1_2_ko	KO	KO	GLUT1	MEK1_2	TCGA-YL-A9WJ-01
DOUBLE	-0.01103	-0.5232	Caspase8_ko__cFLAR_oe	Caspase8_ko	cFLAR_oe	KO	OE	Caspase8	cFLAR	TCGA-YL-A9WJ-01
DOUBLE	-0.15943	0.00985100000000005	AR_ko__MEK1_2_oe	AR_ko	MEK1_2_oe	KO	OE	AR	MEK1_2	TCGA-YL-A9WJ-01
DOUBLE	-0.00383	0.00375599999999998	HSPs_oe__TERT_ko	HSPs_oe	TERT_ko	OE	KO	HSPs	TERT	TCGA-YL-A9WJ-01
DOUBLE	-0.20383	0.00780000000000003	HIF1_oe__ROS_oe	HIF1_oe	ROS_oe	OE	OE	HIF1	ROS	TCGA-YL-A9WJ-01
DOUBLE	-0.15583	0.194	p14ARF_ko__SPOP_ko	p14ARF_ko	SPOP_ko	KO	KO	p14ARF	SPOP	TCGA-YL-A9WJ-01
DOUBLE	-0.00503000000000001	0.00280000000000002	EGFR_oe__PI3K_oe	EGFR_oe	PI3K_oe	OE	OE	EGFR	PI3K	TCGA-YL-A9WJ-01
DOUBLE	-0.043996	-0.050811	EGFR_ko__p14ARF_oe	EGFR_ko	p14ARF_oe	KO	OE	EGFR	p14ARF	TCGA-YL-A9WJ-01
DOUBLE	-0.00523000000000001	0.028015	cFLAR_ko__ROS_ko	cFLAR_ko	ROS_ko	KO	KO	cFLAR	ROS	TCGA-YL-A9WJ-01
SINGLE	0.16157	-0.523	AKT_oe	AKT_oe	NA	OE	NA	AKT	NA	TCGA-YL-A9WJ-01
DOUBLE	-0.103325	0.027829	EGFR_ko__MEK1_2_oe	EGFR_ko	MEK1_2_oe	KO	OE	EGFR	MEK1_2	TCGA-YL-A9WJ-01
DOUBLE	0.31537	-0.5232	AR_oe__SPOP_oe	AR_oe	SPOP_oe	OE	OE	AR	SPOP	TCGA-YL-A9WJ-01
DOUBLE	-0.20383	0.00739999999999996	HIF1_oe__HSPs_ko	HIF1_oe	HSPs_ko	OE	KO	HIF1	HSPs	TCGA-YL-A9WJ-01
DOUBLE	-0.03323	-0.5176	AR_ERG_oe__Caspase8_ko	AR_ERG_oe	Caspase8_ko	OE	KO	AR_ERG	Caspase8	TCGA-YL-A9WJ-01
DOUBLE	0.18717	0.01	ERK_oe__HIF1_ko	ERK_oe	HIF1_ko	OE	KO	ERK	HIF1	TCGA-YL-A9WJ-01
DOUBLE	-0.15943	-0.5232	AR_ko__Caspase8_ko	AR_ko	Caspase8_ko	KO	KO	AR	Caspase8	TCGA-YL-A9WJ-01
DOUBLE	-0.00503000000000001	-0.5232	cFLAR_oe__EGFR_oe	cFLAR_oe	EGFR_oe	OE	OE	cFLAR	EGFR	TCGA-YL-A9WJ-01
DOUBLE	-0.05903	0.1876	p14ARF_oe__SPOP_ko	p14ARF_oe	SPOP_ko	OE	KO	p14ARF	SPOP	TCGA-YL-A9WJ-01
DOUBLE	-0.06423	0.011624	EGFR_oe__MYC_MAX_ko	EGFR_oe	MYC_MAX_ko	OE	KO	EGFR	MYC_MAX	TCGA-YL-A9WJ-01
DOUBLE	-0.01323	-0.5232	cFLAR_oe__MEK1_2_oe	cFLAR_oe	MEK1_2_oe	OE	OE	cFLAR	MEK1_2	TCGA-YL-A9WJ-01
DOUBLE	0.160904	-0.5228	Caspase8_ko__ERK_ko	Caspase8_ko	ERK_ko	KO	KO	Caspase8	ERK	TCGA-YL-A9WJ-01
DOUBLE	-0.10943	0.193201	ROS_ko__SPOP_ko	ROS_ko	SPOP_ko	KO	KO	ROS	SPOP	TCGA-YL-A9WJ-01
DOUBLE	0.31437	-0.5228	AR_oe__TERT_ko	AR_oe	TERT_ko	OE	KO	AR	TERT	TCGA-YL-A9WJ-01
DOUBLE	-0.20383	0.4768	Caspase8_oe__HIF1_oe	Caspase8_oe	HIF1_oe	OE	OE	Caspase8	HIF1	TCGA-YL-A9WJ-01
DOUBLE	-0.00942999999999999	0.00800000000000001	ERK_oe__PI3K_oe	ERK_oe	PI3K_oe	OE	OE	ERK	PI3K	TCGA-YL-A9WJ-01
DOUBLE	-0.03943	0.00419999999999998	HSPs_ko__p14ARF_ko	HSPs_ko	p14ARF_ko	KO	KO	HSPs	p14ARF	TCGA-YL-A9WJ-01
DOUBLE	0.03217	0.00240699999999994	EGFR_oe__p14ARF_oe	EGFR_oe	p14ARF_oe	OE	OE	EGFR	p14ARF	TCGA-YL-A9WJ-01
DOUBLE	-0.20383	0.00370199999999998	HIF1_oe__PI3K_oe	HIF1_oe	PI3K_oe	OE	OE	HIF1	PI3K	TCGA-YL-A9WJ-01
DOUBLE	-0.06743	-0.00982399999999994	MEK1_2_ko__MYC_MAX_ko	MEK1_2_ko	MYC_MAX_ko	KO	KO	MEK1_2	MYC_MAX	TCGA-YL-A9WJ-01
DOUBLE	-0.00822999999999999	-0.000199999999999978	HSPs_ko__ROS_oe	HSPs_ko	ROS_oe	KO	OE	HSPs	ROS	TCGA-YL-A9WJ-01
DOUBLE	-0.00563000000000002	0.030975	cFLAR_ko__ROS_oe	cFLAR_ko	ROS_oe	KO	OE	cFLAR	ROS	TCGA-YL-A9WJ-01
DOUBLE	-0.20383	0.034799	cFLAR_ko__HIF1_oe	cFLAR_ko	HIF1_oe	KO	OE	cFLAR	HIF1	TCGA-YL-A9WJ-01
DOUBLE	-0.16423	0.2602	AR_ERG_oe__SPOP_ko	AR_ERG_oe	SPOP_ko	OE	KO	AR_ERG	SPOP	TCGA-YL-A9WJ-01
DOUBLE	-0.020279	-0.183979	ERK_ko__PI3K_ko	ERK_ko	PI3K_ko	KO	KO	ERK	PI3K	TCGA-YL-A9WJ-01
DOUBLE	-0.11643	0.194926	SPOP_ko__TERT_ko	SPOP_ko	TERT_ko	KO	KO	SPOP	TERT	TCGA-YL-A9WJ-01
SINGLE	-0.00443000000000002	-0.5232	Caspase8_ko	Caspase8_ko	NA	KO	NA	Caspase8	NA	TCGA-YL-A9WJ-01
DOUBLE	0.29477	-0.5232	MYC_MAX_ko__SPOP_oe	MYC_MAX_ko	SPOP_oe	KO	OE	MYC_MAX	SPOP	TCGA-YL-A9WJ-01
DOUBLE	-0.01163	0.00560000000000005	ERK_oe__ROS_ko	ERK_oe	ROS_ko	OE	KO	ERK	ROS	TCGA-YL-A9WJ-01
DOUBLE	-0.03323	0.0352	AR_ERG_oe__EGFR_oe	AR_ERG_oe	EGFR_oe	OE	OE	AR_ERG	EGFR	TCGA-YL-A9WJ-01
DOUBLE	0.30277	-0.520538	AR_oe__MYC_MAX_ko	AR_oe	MYC_MAX_ko	OE	KO	AR	MYC_MAX	TCGA-YL-A9WJ-01
DOUBLE	-0.03923	0.0332	AR_ERG_oe__HSPs_ko	AR_ERG_oe	HSPs_ko	OE	KO	AR_ERG	HSPs	TCGA-YL-A9WJ-01
DOUBLE	0.16157	-0.523	AKT_oe__AR_ERG_ko	AKT_oe	AR_ERG_ko	OE	KO	AKT	AR_ERG	TCGA-YL-A9WJ-01
DOUBLE	0.19917	-0.00640000000000007	GLUT1_oe__HIF1_ko	GLUT1_oe	HIF1_ko	OE	KO	GLUT1	HIF1	TCGA-YL-A9WJ-01
DOUBLE	-0.20383	0.0306000000000001	AKT_ko__ROS_ko	AKT_ko	ROS_ko	KO	KO	AKT	ROS	TCGA-YL-A9WJ-01
DOUBLE	0.080921	0.00510100000000002	HIF1_ko__PI3K_ko	HIF1_ko	PI3K_ko	KO	KO	HIF1	PI3K	TCGA-YL-A9WJ-01
DOUBLE	0.28757	-0.5232	HSPs_ko__SPOP_oe	HSPs_ko	SPOP_oe	KO	OE	HSPs	SPOP	TCGA-YL-A9WJ-01
DOUBLE	-0.00883	0.00900000000000001	EGFR_oe__GLUT1_oe	EGFR_oe	GLUT1_oe	OE	OE	EGFR	GLUT1	TCGA-YL-A9WJ-01
DOUBLE	0.073586	-0.5232	EGFR_ko__SPOP_oe	EGFR_ko	SPOP_oe	KO	OE	EGFR	SPOP	TCGA-YL-A9WJ-01
DOUBLE	-0.057616	0.00934400000000002	MEK1_2_ko__PI3K_ko	MEK1_2_ko	PI3K_ko	KO	KO	MEK1_2	PI3K	TCGA-YL-A9WJ-01
SINGLE	-0.01423	0.002	PI3K_oe	PI3K_oe	NA	OE	NA	PI3K	NA	TCGA-YL-A9WJ-01
DOUBLE	0.78317	0.00520799999999999	HSPs_ko__MYC_MAX_oe	HSPs_ko	MYC_MAX_oe	KO	OE	HSPs	MYC_MAX	TCGA-YL-A9WJ-01
DOUBLE	0.29897	-0.5232	MEK1_2_oe__SPOP_oe	MEK1_2_oe	SPOP_oe	OE	OE	MEK1_2	SPOP	TCGA-YL-A9WJ-01
DOUBLE	-0.05803	0.026601	cFLAR_ko__MYC_MAX_ko	cFLAR_ko	MYC_MAX_ko	KO	KO	cFLAR	MYC_MAX	TCGA-YL-A9WJ-01
DOUBLE	-0.00789300000000001	-0.5232	Caspase8_ko__GLUT1_ko	Caspase8_ko	GLUT1_ko	KO	KO	Caspase8	GLUT1	TCGA-YL-A9WJ-01
DOUBLE	-0.20383	0.00289699999999993	GLUT1_oe__HIF1_oe	GLUT1_oe	HIF1_oe	OE	OE	GLUT1	HIF1	TCGA-YL-A9WJ-01
DOUBLE	-0.013683	0.00960000000000005	MEK1_2_oe__ROS_oe	MEK1_2_oe	ROS_oe	OE	OE	MEK1_2	ROS	TCGA-YL-A9WJ-01
DOUBLE	0.662398	0.035602	AKT_ko__MYC_MAX_oe	AKT_ko	MYC_MAX_oe	KO	OE	AKT	MYC_MAX	TCGA-YL-A9WJ-01
DOUBLE	-0.00905900000000001	0.4768	Caspase8_oe__GLUT1_oe	Caspase8_oe	GLUT1_oe	OE	OE	Caspase8	GLUT1	TCGA-YL-A9WJ-01
DOUBLE	0.164881	-0.207733	ERK_ko__TERT_ko	ERK_ko	TERT_ko	KO	KO	ERK	TERT	TCGA-YL-A9WJ-01
DOUBLE	-0.034317	0.4768	Caspase8_oe__p14ARF_ko	Caspase8_oe	p14ARF_ko	OE	KO	Caspase8	p14ARF	TCGA-YL-A9WJ-01
DOUBLE	0.79437	0.032125	cFLAR_ko__MYC_MAX_oe	cFLAR_ko	MYC_MAX_oe	KO	OE	cFLAR	MYC_MAX	TCGA-YL-A9WJ-01
DOUBLE	0.03817	0.4768	Caspase8_oe__p14ARF_oe	Caspase8_oe	p14ARF_oe	OE	OE	Caspase8	p14ARF	TCGA-YL-A9WJ-01
DOUBLE	-0.099279	0.171998	MEK1_2_ko__SPOP_ko	MEK1_2_ko	SPOP_ko	KO	KO	MEK1_2	SPOP	TCGA-YL-A9WJ-01
DOUBLE	0.31277	-0.5226	AR_oe__ROS_ko	AR_oe	ROS_ko	OE	KO	AR	ROS	TCGA-YL-A9WJ-01
DOUBLE	0.189079	0.00408799999999998	HIF1_ko__ROS_oe	HIF1_ko	ROS_oe	KO	OE	HIF1	ROS	TCGA-YL-A9WJ-01
DOUBLE	0.196886	-0.5232	cFLAR_oe__HIF1_ko	cFLAR_oe	HIF1_ko	OE	KO	cFLAR	HIF1	TCGA-YL-A9WJ-01
DOUBLE	-0.20383	-0.5232	HIF1_oe__SPOP_oe	HIF1_oe	SPOP_oe	OE	OE	HIF1	SPOP	TCGA-YL-A9WJ-01
DOUBLE	-0.03563	0.0354	AR_ERG_oe__PI3K_oe	AR_ERG_oe	PI3K_oe	OE	OE	AR_ERG	PI3K	TCGA-YL-A9WJ-01
DOUBLE	-0.011628	-0.005	AR_ERG_ko__MEK1_2_oe	AR_ERG_ko	MEK1_2_oe	KO	OE	AR_ERG	MEK1_2	TCGA-YL-A9WJ-01
SINGLE	0.79417	0.00739999999999996	MYC_MAX_oe	MYC_MAX_oe	NA	OE	NA	MYC_MAX	NA	TCGA-YL-A9WJ-01
DOUBLE	0.03357	0.00280000000000002	GLUT1_ko__p14ARF_oe	GLUT1_ko	p14ARF_oe	KO	OE	GLUT1	p14ARF	TCGA-YL-A9WJ-01
DOUBLE	-0.05755	0.019939	MEK1_2_oe__PI3K_ko	MEK1_2_oe	PI3K_ko	OE	KO	MEK1_2	PI3K	TCGA-YL-A9WJ-01
DOUBLE	0.784145	-0.00819999999999999	MEK1_2_ko__MYC_MAX_oe	MEK1_2_ko	MYC_MAX_oe	KO	OE	MEK1_2	MYC_MAX	TCGA-YL-A9WJ-01
DOUBLE	-0.10602	-0.5232	cFLAR_oe__EGFR_ko	cFLAR_oe	EGFR_ko	OE	KO	cFLAR	EGFR	TCGA-YL-A9WJ-01
DOUBLE	-0.014124	0.00180000000000002	AR_ERG_ko__ERK_oe	AR_ERG_ko	ERK_oe	KO	OE	AR_ERG	ERK	TCGA-YL-A9WJ-01
DOUBLE	0.17917	-0.205076	ERK_ko__PI3K_oe	ERK_ko	PI3K_oe	KO	OE	ERK	PI3K	TCGA-YL-A9WJ-01
SINGLE	0.20557	-0.0110210000000001	HIF1_ko	HIF1_ko	NA	KO	NA	HIF1	NA	TCGA-YL-A9WJ-01
SINGLE	-0.011628	-0.005	MEK1_2_oe	MEK1_2_oe	NA	OE	NA	MEK1_2	NA	TCGA-YL-A9WJ-01
DOUBLE	-0.00443000000000002	-0.5232	AR_ERG_ko__Caspase8_ko	AR_ERG_ko	Caspase8_ko	KO	KO	AR_ERG	Caspase8	TCGA-YL-A9WJ-01
DOUBLE	0.79277	0.011026	HIF1_oe__MYC_MAX_oe	HIF1_oe	MYC_MAX_oe	OE	OE	HIF1	MYC_MAX	TCGA-YL-A9WJ-01
DOUBLE	-0.20383	0.00480000000000003	AR_ko__MYC_MAX_ko	AR_ko	MYC_MAX_ko	KO	KO	AR	MYC_MAX	TCGA-YL-A9WJ-01
SINGLE	-0.00283000000000003	0.00158900000000006	TERT_oe	TERT_oe	NA	OE	NA	TERT	NA	TCGA-YL-A9WJ-01
DOUBLE	0.17437	-0.5232	AKT_oe__MEK1_2_oe	AKT_oe	MEK1_2_oe	OE	OE	AKT	MEK1_2	TCGA-YL-A9WJ-01
DOUBLE	-0.01563	0.00619999999999998	HSPs_ko__MEK1_2_oe	HSPs_ko	MEK1_2_oe	KO	OE	HSPs	MEK1_2	TCGA-YL-A9WJ-01
DOUBLE	-0.20383	0.0332	AR_ERG_oe__HIF1_oe	AR_ERG_oe	HIF1_oe	OE	OE	AR_ERG	HIF1	TCGA-YL-A9WJ-01
DOUBLE	0.29957	-0.5232	EGFR_oe__SPOP_oe	EGFR_oe	SPOP_oe	OE	OE	EGFR	SPOP	TCGA-YL-A9WJ-01
DOUBLE	-0.11223	-0.5232	cFLAR_oe__SPOP_ko	cFLAR_oe	SPOP_ko	OE	KO	cFLAR	SPOP	TCGA-YL-A9WJ-01
DOUBLE	0.79477	0.00800000000000001	MYC_MAX_oe__ROS_ko	MYC_MAX_oe	ROS_ko	OE	KO	MYC_MAX	ROS	TCGA-YL-A9WJ-01
DOUBLE	0.31417	-0.5232	AKT_oe__AR_oe	AKT_oe	AR_oe	OE	OE	AKT	AR	TCGA-YL-A9WJ-01
DOUBLE	0.15047	-0.207445	ERK_ko__HSPs_ko	ERK_ko	HSPs_ko	KO	KO	ERK	HSPs	TCGA-YL-A9WJ-01
DOUBLE	-0.20383	0.026848	AKT_ko__HSPs_ko	AKT_ko	HSPs_ko	KO	KO	AKT	HSPs	TCGA-YL-A9WJ-01
DOUBLE	-0.20383	0.0303760000000001	AKT_ko__GLUT1_ko	AKT_ko	GLUT1_ko	KO	KO	AKT	GLUT1	TCGA-YL-A9WJ-01
DOUBLE	0.79477	0.011472	GLUT1_ko__MYC_MAX_oe	GLUT1_ko	MYC_MAX_oe	KO	OE	GLUT1	MYC_MAX	TCGA-YL-A9WJ-01
DOUBLE	0.03577	0.000531999999999977	p14ARF_oe__ROS_ko	p14ARF_oe	ROS_ko	OE	KO	p14ARF	ROS	TCGA-YL-A9WJ-01
DOUBLE	-0.00983000000000001	0.031844	cFLAR_ko__EGFR_oe	cFLAR_ko	EGFR_oe	KO	OE	cFLAR	EGFR	TCGA-YL-A9WJ-01
DOUBLE	-0.101514	-0.523	Caspase8_ko__EGFR_ko	Caspase8_ko	EGFR_ko	KO	KO	Caspase8	EGFR	TCGA-YL-A9WJ-01
DOUBLE	0.30457	-0.5232	AR_oe__HSPs_oe	AR_oe	HSPs_oe	OE	OE	AR	HSPs	TCGA-YL-A9WJ-01
DOUBLE	-0.01155	0.00639999999999996	GLUT1_ko__ROS_oe	GLUT1_ko	ROS_oe	KO	OE	GLUT1	ROS	TCGA-YL-A9WJ-01
DOUBLE	0.02877	0.00680000000000003	p14ARF_oe__PI3K_oe	p14ARF_oe	PI3K_oe	OE	OE	p14ARF	PI3K	TCGA-YL-A9WJ-01
DOUBLE	0.061522	-0.216071	EGFR_ko__ERK_ko	EGFR_ko	ERK_ko	KO	KO	EGFR	ERK	TCGA-YL-A9WJ-01
DOUBLE	-0.20383	-0.000600000000000045	AR_ERG_ko__HIF1_oe	AR_ERG_ko	HIF1_oe	KO	OE	AR_ERG	HIF1	TCGA-YL-A9WJ-01
SINGLE	0.156688	-0.2046	ERK_ko	ERK_ko	NA	KO	NA	ERK	NA	TCGA-YL-A9WJ-01
DOUBLE	-0.00223000000000001	0.000800000000000023	AR_ERG_ko__TERT_ko	AR_ERG_ko	TERT_ko	KO	KO	AR_ERG	TERT	TCGA-YL-A9WJ-01
DOUBLE	-0.01503	0.0102	ERK_oe__TERT_ko	ERK_oe	TERT_ko	OE	KO	ERK	TERT	TCGA-YL-A9WJ-01
DOUBLE	-0.074664	-0.5232	Caspase8_ko__PI3K_ko	Caspase8_ko	PI3K_ko	KO	KO	Caspase8	PI3K	TCGA-YL-A9WJ-01
DOUBLE	0.17577	-0.523	AKT_oe__PI3K_oe	AKT_oe	PI3K_oe	OE	OE	AKT	PI3K	TCGA-YL-A9WJ-01
DOUBLE	0.29937	-0.5232	ROS_oe__SPOP_oe	ROS_oe	SPOP_oe	OE	OE	ROS	SPOP	TCGA-YL-A9WJ-01
DOUBLE	-0.060491	0.0157660000000001	GLUT1_ko__PI3K_ko	GLUT1_ko	PI3K_ko	KO	KO	GLUT1	PI3K	TCGA-YL-A9WJ-01
DOUBLE	0.19597	-0.000112000000000001	HIF1_ko__ROS_ko	HIF1_ko	ROS_ko	KO	KO	HIF1	ROS	TCGA-YL-A9WJ-01
DOUBLE	0.79517	0.0118	ERK_oe__MYC_MAX_oe	ERK_oe	MYC_MAX_oe	OE	OE	ERK	MYC_MAX	TCGA-YL-A9WJ-01
DOUBLE	-0.01263	0.00780000000000003	GLUT1_ko__MEK1_2_oe	GLUT1_ko	MEK1_2_oe	KO	OE	GLUT1	MEK1_2	TCGA-YL-A9WJ-01
DOUBLE	0.79597	-0.523	AR_oe__MYC_MAX_oe	AR_oe	MYC_MAX_oe	OE	OE	AR	MYC_MAX	TCGA-YL-A9WJ-01
DOUBLE	-0.058133	-0.039702	EGFR_ko__TERT_ko	EGFR_ko	TERT_ko	KO	KO	EGFR	TERT	TCGA-YL-A9WJ-01
DOUBLE	0.29937	0.4768	Caspase8_oe__SPOP_oe	Caspase8_oe	SPOP_oe	OE	OE	Caspase8	SPOP	TCGA-YL-A9WJ-01
DOUBLE	-0.06123	0.00180000000000002	MYC_MAX_ko__p14ARF_ko	MYC_MAX_ko	p14ARF_ko	KO	KO	MYC_MAX	p14ARF	TCGA-YL-A9WJ-01
DOUBLE	-0.114571	0.194	GLUT1_oe__SPOP_ko	GLUT1_oe	SPOP_ko	OE	KO	GLUT1	SPOP	TCGA-YL-A9WJ-01
DOUBLE	-0.03863	0.0349999999999999	AR_ERG_oe__MEK1_2_ko	AR_ERG_oe	MEK1_2_ko	OE	KO	AR_ERG	MEK1_2	TCGA-YL-A9WJ-01
DOUBLE	-0.00323000000000001	-0.00519999999999998	AR_ERG_ko__ROS_oe	AR_ERG_ko	ROS_oe	KO	OE	AR_ERG	ROS	TCGA-YL-A9WJ-01
DOUBLE	-0.00663000000000002	0.000201000000000007	HSPs_oe__PI3K_ko	HSPs_oe	PI3K_ko	OE	KO	HSPs	PI3K	TCGA-YL-A9WJ-01
DOUBLE	0.31297	-0.5228	AR_oe__SPOP_ko	AR_oe	SPOP_ko	OE	KO	AR	SPOP	TCGA-YL-A9WJ-01
DOUBLE	-0.01083	0.012842	GLUT1_oe__MEK1_2_oe	GLUT1_oe	MEK1_2_oe	OE	OE	GLUT1	MEK1_2	TCGA-YL-A9WJ-01
DOUBLE	0.31157	-0.5228	AR_oe__PI3K_oe	AR_oe	PI3K_oe	OE	OE	AR	PI3K	TCGA-YL-A9WJ-01
DOUBLE	0.083325	-0.103214	EGFR_ko__HIF1_ko	EGFR_ko	HIF1_ko	KO	KO	EGFR	HIF1	TCGA-YL-A9WJ-01
SINGLE	-0.00323000000000001	-0.00519999999999998	ROS_oe	ROS_oe	NA	OE	NA	ROS	NA	TCGA-YL-A9WJ-01
DOUBLE	-0.17603	0.192983	AR_ko__SPOP_ko	AR_ko	SPOP_ko	KO	KO	AR	SPOP	TCGA-YL-A9WJ-01
DOUBLE	-0.01363	0.005	HSPs_ko__PI3K_oe	HSPs_ko	PI3K_oe	KO	OE	HSPs	PI3K	TCGA-YL-A9WJ-01
DOUBLE	0.000769999999999993	-0.00773699999999999	MEK1_2_ko__PI3K_oe	MEK1_2_ko	PI3K_oe	KO	OE	MEK1_2	PI3K	TCGA-YL-A9WJ-01
DOUBLE	0.182727	-0.202512	ERK_ko__HSPs_oe	ERK_ko	HSPs_oe	KO	OE	ERK	HSPs	TCGA-YL-A9WJ-01
DOUBLE	0.79177	0.00914199999999998	MYC_MAX_oe__p14ARF_oe	MYC_MAX_oe	p14ARF_oe	OE	OE	MYC_MAX	p14ARF	TCGA-YL-A9WJ-01
DOUBLE	-0.15963	0.010562	AR_ko__PI3K_oe	AR_ko	PI3K_oe	KO	OE	AR	PI3K	TCGA-YL-A9WJ-01
DOUBLE	0.10957	-0.523	AKT_oe__MYC_MAX_ko	AKT_oe	MYC_MAX_ko	OE	KO	AKT	MYC_MAX	TCGA-YL-A9WJ-01
DOUBLE	0.29857	-0.5232	AKT_oe__SPOP_oe	AKT_oe	SPOP_oe	OE	OE	AKT	SPOP	TCGA-YL-A9WJ-01
DOUBLE	0.04037	0.001556	HSPs_oe__p14ARF_oe	HSPs_oe	p14ARF_oe	OE	OE	HSPs	p14ARF	TCGA-YL-A9WJ-01
DOUBLE	-0.114358	0.1978	HSPs_oe__SPOP_ko	HSPs_oe	SPOP_ko	OE	KO	HSPs	SPOP	TCGA-YL-A9WJ-01
DOUBLE	-0.16443	0.016757	AR_ko__PI3K_ko	AR_ko	PI3K_ko	KO	KO	AR	PI3K	TCGA-YL-A9WJ-01
SINGLE	0.29737	-0.523	AR_oe	AR_oe	NA	OE	NA	AR	NA	TCGA-YL-A9WJ-01
DOUBLE	0.169473	-0.206397	ERK_ko__GLUT1_ko	ERK_ko	GLUT1_ko	KO	KO	ERK	GLUT1	TCGA-YL-A9WJ-01
DOUBLE	-0.00943000000000002	-0.5232	Caspase8_ko__TERT_ko	Caspase8_ko	TERT_ko	KO	KO	Caspase8	TERT	TCGA-YL-A9WJ-01
DOUBLE	-0.01643	0.00939999999999996	PI3K_oe__ROS_oe	PI3K_oe	ROS_oe	OE	OE	PI3K	ROS	TCGA-YL-A9WJ-01
DOUBLE	-0.15983	0.00639999999999996	AR_ko__ERK_oe	AR_ko	ERK_oe	KO	OE	AR	ERK	TCGA-YL-A9WJ-01
DOUBLE	-0.01023	0.4768	Caspase8_oe__ERK_oe	Caspase8_oe	ERK_oe	OE	OE	Caspase8	ERK	TCGA-YL-A9WJ-01
DOUBLE	-0.20383	-0.5232	AR_oe__HIF1_oe	AR_oe	HIF1_oe	OE	OE	AR	HIF1	TCGA-YL-A9WJ-01
DOUBLE	0.02497	0.013126	ERK_oe__p14ARF_oe	ERK_oe	p14ARF_oe	OE	OE	ERK	p14ARF	TCGA-YL-A9WJ-01
DOUBLE	-0.00723000000000001	-0.5232	Caspase8_ko__GLUT1_oe	Caspase8_ko	GLUT1_oe	KO	OE	Caspase8	GLUT1	TCGA-YL-A9WJ-01
DOUBLE	0.784294	-0.5232	Caspase8_ko__MYC_MAX_oe	Caspase8_ko	MYC_MAX_oe	KO	OE	Caspase8	MYC_MAX	TCGA-YL-A9WJ-01
DOUBLE	-0.20383	0.035886	AKT_ko__EGFR_ko	AKT_ko	EGFR_ko	KO	KO	AKT	EGFR	TCGA-YL-A9WJ-01
DOUBLE	0.17437	-0.5228	AKT_oe__TERT_ko	AKT_oe	TERT_ko	OE	KO	AKT	TERT	TCGA-YL-A9WJ-01
DOUBLE	-0.01143	-0.5232	Caspase8_ko__MEK1_2_oe	Caspase8_ko	MEK1_2_oe	KO	OE	Caspase8	MEK1_2	TCGA-YL-A9WJ-01
DOUBLE	0.20557	-0.0110210000000001	AR_ERG_ko__HIF1_ko	AR_ERG_ko	HIF1_ko	KO	KO	AR_ERG	HIF1	TCGA-YL-A9WJ-01
DOUBLE	-0.20383	0.026365	AKT_ko__p14ARF_oe	AKT_ko	p14ARF_oe	KO	OE	AKT	p14ARF	TCGA-YL-A9WJ-01
DOUBLE	-0.03423	0.0352	AR_ERG_oe__ROS_ko	AR_ERG_oe	ROS_ko	OE	KO	AR_ERG	ROS	TCGA-YL-A9WJ-01
DOUBLE	-0.15883	0.00639999999999996	AR_ko__HSPs_oe	AR_ko	HSPs_oe	KO	OE	AR	HSPs	TCGA-YL-A9WJ-01
DOUBLE	-0.11583	0.190782	GLUT1_ko__SPOP_ko	GLUT1_ko	SPOP_ko	KO	KO	GLUT1	SPOP	TCGA-YL-A9WJ-01
DOUBLE	0.154958	-0.207304	ERK_ko__ROS_oe	ERK_ko	ROS_oe	KO	OE	ERK	ROS	TCGA-YL-A9WJ-01
DOUBLE	0.18977	0.011447	HIF1_ko__MEK1_2_oe	HIF1_ko	MEK1_2_oe	KO	OE	HIF1	MEK1_2	TCGA-YL-A9WJ-01
DOUBLE	-0.20383	0.026912	AKT_ko__PI3K_ko	AKT_ko	PI3K_ko	KO	KO	AKT	PI3K	TCGA-YL-A9WJ-01
DOUBLE	-0.01643	0.00920900000000002	ERK_oe__GLUT1_ko	ERK_oe	GLUT1_ko	OE	KO	ERK	GLUT1	TCGA-YL-A9WJ-01
DOUBLE	0.749654	0.020103	EGFR_ko__MYC_MAX_oe	EGFR_ko	MYC_MAX_oe	KO	OE	EGFR	MYC_MAX	TCGA-YL-A9WJ-01
DOUBLE	-0.00983000000000001	-0.5232	Caspase8_ko__HSPs_ko	Caspase8_ko	HSPs_ko	KO	KO	Caspase8	HSPs	TCGA-YL-A9WJ-01
DOUBLE	-0.03603	0.00139999999999996	p14ARF_ko__TERT_ko	p14ARF_ko	TERT_ko	KO	KO	p14ARF	TERT	TCGA-YL-A9WJ-01
DOUBLE	-0.059376	-0.046038	EGFR_ko__PI3K_ko	EGFR_ko	PI3K_ko	KO	KO	EGFR	PI3K	TCGA-YL-A9WJ-01
SINGLE	-0.00223000000000001	0.000800000000000023	TERT_ko	TERT_ko	NA	KO	NA	TERT	NA	TCGA-YL-A9WJ-01
DOUBLE	0.17277	-0.5232	AKT_oe__Caspase8_ko	AKT_oe	Caspase8_ko	OE	KO	AKT	Caspase8	TCGA-YL-A9WJ-01
DOUBLE	-0.00523000000000001	0.4768	Caspase8_oe__GLUT1_ko	Caspase8_oe	GLUT1_ko	OE	KO	Caspase8	GLUT1	TCGA-YL-A9WJ-01
SINGLE	-0.20383	-0.000600000000000045	HIF1_oe	HIF1_oe	NA	OE	NA	HIF1	NA	TCGA-YL-A9WJ-01
DOUBLE	-0.00943000000000002	-0.5232	cFLAR_oe__ERK_oe	cFLAR_oe	ERK_oe	OE	OE	cFLAR	ERK	TCGA-YL-A9WJ-01
DOUBLE	0.79357	0.01076	MEK1_2_oe__MYC_MAX_oe	MEK1_2_oe	MYC_MAX_oe	OE	OE	MEK1_2	MYC_MAX	TCGA-YL-A9WJ-01
SINGLE	-0.00603000000000001	-0.00659100000000001	GLUT1_oe	GLUT1_oe	NA	OE	NA	GLUT1	NA	TCGA-YL-A9WJ-01
DOUBLE	0.79497	0.4768	Caspase8_oe__MYC_MAX_oe	Caspase8_oe	MYC_MAX_oe	OE	OE	Caspase8	MYC_MAX	TCGA-YL-A9WJ-01
DOUBLE	-0.00523000000000001	0.00680000000000003	EGFR_oe__GLUT1_ko	EGFR_oe	GLUT1_ko	OE	KO	EGFR	GLUT1	TCGA-YL-A9WJ-01
DOUBLE	0.19677	-0.00780000000000003	HIF1_ko__TERT_ko	HIF1_ko	TERT_ko	KO	KO	HIF1	TERT	TCGA-YL-A9WJ-01
DOUBLE	-0.00783	0.00578400000000001	EGFR_oe__MEK1_2_oe	EGFR_oe	MEK1_2_oe	OE	OE	EGFR	MEK1_2	TCGA-YL-A9WJ-01
DOUBLE	0.30017	-0.5232	ROS_ko__SPOP_oe	ROS_ko	SPOP_oe	KO	OE	ROS	SPOP	TCGA-YL-A9WJ-01
DOUBLE	-0.01203	0.00980000000000003	MEK1_2_oe__TERT_ko	MEK1_2_oe	TERT_ko	OE	KO	MEK1_2	TERT	TCGA-YL-A9WJ-01
DOUBLE	-0.00523000000000001	-0.00233799999999995	AR_ERG_ko__EGFR_oe	AR_ERG_ko	EGFR_oe	KO	OE	AR_ERG	EGFR	TCGA-YL-A9WJ-01
DOUBLE	-0.053955	0.476799	Caspase8_oe__PI3K_ko	Caspase8_oe	PI3K_ko	OE	KO	Caspase8	PI3K	TCGA-YL-A9WJ-01
DOUBLE	-0.12203	0.2022	AR_ERG_ko__SPOP_ko	AR_ERG_ko	SPOP_ko	KO	KO	AR_ERG	SPOP	TCGA-YL-A9WJ-01
DOUBLE	-0.186916	-0.00279799999999997	EGFR_ko__HSPs_ko	EGFR_ko	HSPs_ko	KO	KO	EGFR	HSPs	TCGA-YL-A9WJ-01
DOUBLE	-0.04243	0.0108	p14ARF_ko__PI3K_oe	p14ARF_ko	PI3K_oe	KO	OE	p14ARF	PI3K	TCGA-YL-A9WJ-01
SINGLE	-0.00523000000000001	-0.00233799999999995	EGFR_oe	EGFR_oe	NA	OE	NA	EGFR	NA	TCGA-YL-A9WJ-01
DOUBLE	-0.01063	0.027464	cFLAR_ko__HSPs_ko	cFLAR_ko	HSPs_ko	KO	KO	cFLAR	HSPs	TCGA-YL-A9WJ-01
DOUBLE	0.79477	0.209014	MYC_MAX_oe__SPOP_ko	MYC_MAX_oe	SPOP_ko	OE	KO	MYC_MAX	SPOP	TCGA-YL-A9WJ-01
DOUBLE	-0.00483000000000003	0.4768	Caspase8_oe__cFLAR_ko	Caspase8_oe	cFLAR_ko	OE	KO	Caspase8	cFLAR	TCGA-YL-A9WJ-01
DOUBLE	-0.18703	0.191654	MYC_MAX_ko__SPOP_ko	MYC_MAX_ko	SPOP_ko	KO	KO	MYC_MAX	SPOP	TCGA-YL-A9WJ-01
DOUBLE	-0.002411	0.4768	Caspase8_oe__HSPs_oe	Caspase8_oe	HSPs_oe	OE	OE	Caspase8	HSPs	TCGA-YL-A9WJ-01
DOUBLE	0.78337	-0.5232	AKT_oe__MYC_MAX_oe	AKT_oe	MYC_MAX_oe	OE	OE	AKT	MYC_MAX	TCGA-YL-A9WJ-01
DOUBLE	0.19757	0.4768	Caspase8_oe__HIF1_ko	Caspase8_oe	HIF1_ko	OE	KO	Caspase8	HIF1	TCGA-YL-A9WJ-01
DOUBLE	-0.20383	-0.5232	cFLAR_oe__HIF1_oe	cFLAR_oe	HIF1_oe	OE	OE	cFLAR	HIF1	TCGA-YL-A9WJ-01
DOUBLE	-0.15923	0.476799	AR_ko__Caspase8_oe	AR_ko	Caspase8_oe	KO	OE	AR	Caspase8	TCGA-YL-A9WJ-01
DOUBLE	-0.11383	-0.203554	AR_ko__ERK_ko	AR_ko	ERK_ko	KO	KO	AR	ERK	TCGA-YL-A9WJ-01
DOUBLE	-0.00722999999999999	0.00919999999999999	MEK1_2_oe__ROS_ko	MEK1_2_oe	ROS_ko	OE	KO	MEK1_2	ROS	TCGA-YL-A9WJ-01
DOUBLE	-0.03463	0.036192	AR_ERG_oe__ROS_oe	AR_ERG_oe	ROS_oe	OE	OE	AR_ERG	ROS	TCGA-YL-A9WJ-01
DOUBLE	0.167401	-0.200958	ERK_ko__ROS_ko	ERK_ko	ROS_ko	KO	KO	ERK	ROS	TCGA-YL-A9WJ-01
DOUBLE	-0.20383	0.0313059999999999	AKT_ko__p14ARF_ko	AKT_ko	p14ARF_ko	KO	KO	AKT	p14ARF	TCGA-YL-A9WJ-01
DOUBLE	0.16297	-0.523	AKT_oe__AR_ERG_oe	AKT_oe	AR_ERG_oe	OE	OE	AKT	AR_ERG	TCGA-YL-A9WJ-01
DOUBLE	-0.056298	0.00565399999999994	PI3K_ko__TERT_ko	PI3K_ko	TERT_ko	KO	KO	PI3K	TERT	TCGA-YL-A9WJ-01
DOUBLE	-0.20383	0.0402	AKT_ko__AR_ERG_oe	AKT_ko	AR_ERG_oe	KO	OE	AKT	AR_ERG	TCGA-YL-A9WJ-01
DOUBLE	0.31057	-0.5228	AR_oe__PI3K_ko	AR_oe	PI3K_ko	OE	KO	AR	PI3K	TCGA-YL-A9WJ-01
DOUBLE	-0.16003	0.0105999999999999	AR_ko__GLUT1_ko	AR_ko	GLUT1_ko	KO	KO	AR	GLUT1	TCGA-YL-A9WJ-01
SINGLE	0.000169999999999976	-0.00480000000000003	ROS_ko	ROS_ko	NA	KO	NA	ROS	NA	TCGA-YL-A9WJ-01
DOUBLE	-3.00000000000022e-05	0.4768	Caspase8_oe__MEK1_2_ko	Caspase8_oe	MEK1_2_ko	OE	KO	Caspase8	MEK1_2	TCGA-YL-A9WJ-01
DOUBLE	-0.06203	0.00273499999999993	MYC_MAX_ko__ROS_ko	MYC_MAX_ko	ROS_ko	KO	KO	MYC_MAX	ROS	TCGA-YL-A9WJ-01
DOUBLE	-0.01043	0.00406499999999999	ROS_oe__TERT_ko	ROS_oe	TERT_ko	OE	KO	ROS	TERT	TCGA-YL-A9WJ-01
DOUBLE	-0.03443	0.002	p14ARF_ko__ROS_ko	p14ARF_ko	ROS_ko	KO	KO	p14ARF	ROS	TCGA-YL-A9WJ-01
DOUBLE	-0.20383	0.00251699999999999	HIF1_oe__p14ARF_oe	HIF1_oe	p14ARF_oe	OE	OE	HIF1	p14ARF	TCGA-YL-A9WJ-01
SINGLE	-0.00623000000000001	-0.00859999999999994	GLUT1_ko	GLUT1_ko	NA	KO	NA	GLUT1	NA	TCGA-YL-A9WJ-01
DOUBLE	-0.20383	0.0349039999999999	AKT_ko__MEK1_2_oe	AKT_ko	MEK1_2_oe	KO	OE	AKT	MEK1_2	TCGA-YL-A9WJ-01
DOUBLE	0.79477	0.0128	AR_ko__MYC_MAX_oe	AR_ko	MYC_MAX_oe	KO	OE	AR	MYC_MAX	TCGA-YL-A9WJ-01
DOUBLE	0.26857	-0.00519999999999998	HIF1_ko__p14ARF_oe	HIF1_ko	p14ARF_oe	KO	OE	HIF1	p14ARF	TCGA-YL-A9WJ-01
DOUBLE	0.31317	-0.523	AR_oe__GLUT1_oe	AR_oe	GLUT1_oe	OE	OE	AR	GLUT1	TCGA-YL-A9WJ-01
DOUBLE	-0.04183	0.010164	MEK1_2_oe__p14ARF_ko	MEK1_2_oe	p14ARF_ko	OE	KO	MEK1_2	p14ARF	TCGA-YL-A9WJ-01
SINGLE	-0.00803000000000001	-0.00180000000000002	HSPs_oe	HSPs_oe	NA	OE	NA	HSPs	NA	TCGA-YL-A9WJ-01
DOUBLE	-0.09903	-0.5232	AR_ko__SPOP_oe	AR_ko	SPOP_oe	KO	OE	AR	SPOP	TCGA-YL-A9WJ-01
DOUBLE	0.282944	-0.5232	MEK1_2_ko__SPOP_oe	MEK1_2_ko	SPOP_oe	KO	OE	MEK1_2	SPOP	TCGA-YL-A9WJ-01
DOUBLE	-0.20383	0.029624	AKT_ko__HIF1_ko	AKT_ko	HIF1_ko	KO	KO	AKT	HIF1	TCGA-YL-A9WJ-01
DOUBLE	-0.03703	0.00180000000000002	p14ARF_ko__ROS_oe	p14ARF_ko	ROS_oe	KO	OE	p14ARF	ROS	TCGA-YL-A9WJ-01
WT	0	0	WT	WT	NA	WT	NA	WT	NA	TCGA-YL-A9WJ-01
DOUBLE	-0.11603	-0.5232	Caspase8_ko__SPOP_ko	Caspase8_ko	SPOP_ko	KO	KO	Caspase8	SPOP	TCGA-YL-A9WJ-01
DOUBLE	0.03317	-0.01	MEK1_2_ko__p14ARF_oe	MEK1_2_ko	p14ARF_oe	KO	OE	MEK1_2	p14ARF	TCGA-YL-A9WJ-01
DOUBLE	-0.03423	-0.00180000000000002	GLUT1_oe__p14ARF_ko	GLUT1_oe	p14ARF_ko	OE	KO	GLUT1	p14ARF	TCGA-YL-A9WJ-01
DOUBLE	-0.05983	0.00264200000000003	MYC_MAX_ko__TERT_ko	MYC_MAX_ko	TERT_ko	KO	KO	MYC_MAX	TERT	TCGA-YL-A9WJ-01
DOUBLE	-0.010798	0.00816600000000001	p14ARF_oe__PI3K_ko	p14ARF_oe	PI3K_ko	OE	KO	p14ARF	PI3K	TCGA-YL-A9WJ-01
DOUBLE	-0.20383	-0.005992	HIF1_oe__MEK1_2_ko	HIF1_oe	MEK1_2_ko	OE	KO	HIF1	MEK1_2	TCGA-YL-A9WJ-01
DOUBLE	-0.20383	0.031798	AKT_ko__PI3K_oe	AKT_ko	PI3K_oe	KO	OE	AKT	PI3K	TCGA-YL-A9WJ-01
DOUBLE	0.078154	0	HIF1_ko__MYC_MAX_ko	HIF1_ko	MYC_MAX_ko	KO	KO	HIF1	MYC_MAX	TCGA-YL-A9WJ-01
DOUBLE	0.034771	-0.0557510000000001	EGFR_ko__HSPs_oe	EGFR_ko	HSPs_oe	KO	OE	EGFR	HSPs	TCGA-YL-A9WJ-01
DOUBLE	-0.16223	0.00480000000000003	AR_ko__ROS_oe	AR_ko	ROS_oe	KO	OE	AR	ROS	TCGA-YL-A9WJ-01
DOUBLE	0.03437	-0.00144699999999998	p14ARF_oe__TERT_ko	p14ARF_oe	TERT_ko	OE	KO	p14ARF	TERT	TCGA-YL-A9WJ-01
DOUBLE	-0.156724	0.00280000000000002	AR_ko__ROS_ko	AR_ko	ROS_ko	KO	KO	AR	ROS	TCGA-YL-A9WJ-01
DOUBLE	-0.01263	0.001	HSPs_ko__ROS_ko	HSPs_ko	ROS_ko	KO	KO	HSPs	ROS	TCGA-YL-A9WJ-01
DOUBLE	-0.042951	0.476799	Caspase8_oe__EGFR_ko	Caspase8_oe	EGFR_ko	OE	KO	Caspase8	EGFR	TCGA-YL-A9WJ-01
SINGLE	-0.00203000000000003	0.4768	Caspase8_oe	Caspase8_oe	NA	OE	NA	Caspase8	NA	TCGA-YL-A9WJ-01
DOUBLE	-0.16243	0.00960000000000005	AR_ko__EGFR_oe	AR_ko	EGFR_oe	KO	OE	AR	EGFR	TCGA-YL-A9WJ-01
DOUBLE	0.31357	-0.5228	AR_oe__Caspase8_ko	AR_oe	Caspase8_ko	OE	KO	AR	Caspase8	TCGA-YL-A9WJ-01
DOUBLE	0.31017	0.4768	AR_oe__Caspase8_oe	AR_oe	Caspase8_oe	OE	OE	AR	Caspase8	TCGA-YL-A9WJ-01
SINGLE	-0.01383	-0.00562600000000002	HSPs_ko	HSPs_ko	NA	KO	NA	HSPs	NA	TCGA-YL-A9WJ-01
SINGLE	-0.20383	0.024105	AKT_ko	AKT_ko	NA	KO	NA	AKT	NA	TCGA-YL-A9WJ-01
DOUBLE	0.31277	-0.5226	AR_oe__ROS_oe	AR_oe	ROS_oe	OE	OE	AR	ROS	TCGA-YL-A9WJ-01
DOUBLE	0.000169999999999976	-0.00480000000000003	AR_ERG_ko__ROS_ko	AR_ERG_ko	ROS_ko	KO	KO	AR_ERG	ROS	TCGA-YL-A9WJ-01
DOUBLE	-0.00623000000000001	0.4768	Caspase8_oe__TERT_ko	Caspase8_oe	TERT_ko	OE	KO	Caspase8	TERT	TCGA-YL-A9WJ-01
DOUBLE	0.174322	-0.5232	AKT_oe__ERK_oe	AKT_oe	ERK_oe	OE	OE	AKT	ERK	TCGA-YL-A9WJ-01
DOUBLE	0.31217	-0.5232	AKT_ko__AR_oe	AKT_ko	AR_oe	KO	OE	AKT	AR	TCGA-YL-A9WJ-01
DOUBLE	0.27917	-0.5232	ERK_ko__SPOP_oe	ERK_ko	SPOP_oe	KO	OE	ERK	SPOP	TCGA-YL-A9WJ-01
DOUBLE	0.78497	-0.5232	cFLAR_oe__MYC_MAX_oe	cFLAR_oe	MYC_MAX_oe	OE	OE	cFLAR	MYC_MAX	TCGA-YL-A9WJ-01
DOUBLE	-0.20383	0.00519800000000004	HIF1_oe__MYC_MAX_ko	HIF1_oe	MYC_MAX_ko	OE	KO	HIF1	MYC_MAX	TCGA-YL-A9WJ-01
DOUBLE	-0.059683	-0.043151	EGFR_ko__GLUT1_oe	EGFR_ko	GLUT1_oe	KO	OE	EGFR	GLUT1	TCGA-YL-A9WJ-01
DOUBLE	-0.00963	-0.5232	cFLAR_oe__GLUT1_oe	cFLAR_oe	GLUT1_oe	OE	OE	cFLAR	GLUT1	TCGA-YL-A9WJ-01
DOUBLE	-0.03643	0.0136000000000001	EGFR_ko__PI3K_oe	EGFR_ko	PI3K_oe	KO	OE	EGFR	PI3K	TCGA-YL-A9WJ-01
DOUBLE	-0.15903	0.2051	PI3K_ko__SPOP_ko	PI3K_ko	SPOP_ko	KO	KO	PI3K	SPOP	TCGA-YL-A9WJ-01
DOUBLE	-0.20383	0.022	EGFR_ko__HIF1_oe	EGFR_ko	HIF1_oe	KO	OE	EGFR	HIF1	TCGA-YL-A9WJ-01
DOUBLE	0.54057	-0.523	AKT_oe__HIF1_ko	AKT_oe	HIF1_ko	OE	KO	AKT	HIF1	TCGA-YL-A9WJ-01
DOUBLE	-0.00443000000000002	-0.5232	Caspase8_ko__HSPs_oe	Caspase8_ko	HSPs_oe	KO	OE	Caspase8	HSPs	TCGA-YL-A9WJ-01
DOUBLE	-0.00883000000000003	0.00119899999999995	GLUT1_oe__TERT_ko	GLUT1_oe	TERT_ko	OE	KO	GLUT1	TERT	TCGA-YL-A9WJ-01
DOUBLE	-0.010023	0.00523899999999999	EGFR_oe__ERK_oe	EGFR_oe	ERK_oe	OE	OE	EGFR	ERK	TCGA-YL-A9WJ-01
DOUBLE	0.18717	0.000188000000000077	HIF1_ko__HSPs_ko	HIF1_ko	HSPs_ko	KO	KO	HIF1	HSPs	TCGA-YL-A9WJ-01
DOUBLE	-0.008938	0.00103700000000007	GLUT1_ko__HSPs_ko	GLUT1_ko	HSPs_ko	KO	KO	GLUT1	HSPs	TCGA-YL-A9WJ-01
DOUBLE	-0.016129	0.00900000000000001	ERK_oe__MEK1_2_ko	ERK_oe	MEK1_2_ko	OE	KO	ERK	MEK1_2	TCGA-YL-A9WJ-01
DOUBLE	0.28557	-0.5232	AR_ERG_ko__SPOP_oe	AR_ERG_ko	SPOP_oe	KO	OE	AR_ERG	SPOP	TCGA-YL-A9WJ-01
DOUBLE	0.30457	-0.5232	HSPs_oe__SPOP_oe	HSPs_oe	SPOP_oe	OE	OE	HSPs	SPOP	TCGA-YL-A9WJ-01
DOUBLE	-0.20383	0.0398000000000001	AKT_ko__HSPs_oe	AKT_ko	HSPs_oe	KO	OE	AKT	HSPs	TCGA-YL-A9WJ-01
DOUBLE	-0.061231	0.025587	cFLAR_ko__PI3K_ko	cFLAR_ko	PI3K_ko	KO	KO	cFLAR	PI3K	TCGA-YL-A9WJ-01
DOUBLE	-0.012	-0.3586	Caspase8_ko__cFLAR_ko	Caspase8_ko	cFLAR_ko	KO	KO	Caspase8	cFLAR	TCGA-CH-5766-01
DOUBLE	-0.196088	0.0175999999999999	PI3K_ko__ROS_ko	PI3K_ko	ROS_ko	KO	KO	PI3K	ROS	TCGA-CH-5766-01
DOUBLE	0.0682	0.0212	p14ARF_oe__PI3K_oe	p14ARF_oe	PI3K_oe	OE	OE	p14ARF	PI3K	TCGA-CH-5766-01
DOUBLE	0.113	-0.3584	AKT_oe__MYC_MAX_ko	AKT_oe	MYC_MAX_ko	OE	KO	AKT	MYC_MAX	TCGA-CH-5766-01
DOUBLE	-0.243	0.018	HIF1_oe__TERT_ko	HIF1_oe	TERT_ko	OE	KO	HIF1	TERT	TCGA-CH-5766-01
DOUBLE	0.2654	-0.3586	AR_oe__EGFR_ko	AR_oe	EGFR_ko	OE	KO	AR	EGFR	TCGA-CH-5766-01
DOUBLE	0.2656	-0.3586	AR_oe__HSPs_oe	AR_oe	HSPs_oe	OE	OE	AR	HSPs	TCGA-CH-5766-01
DOUBLE	-0.0436	0.021675	HSPs_oe__MYC_MAX_ko	HSPs_oe	MYC_MAX_ko	OE	KO	HSPs	MYC_MAX	TCGA-CH-5766-01
DOUBLE	0.2656	-0.3586	AR_oe__GLUT1_ko	AR_oe	GLUT1_ko	OE	KO	AR	GLUT1	TCGA-CH-5766-01
DOUBLE	-0.148189	-0.042	EGFR_ko__HIF1_ko	EGFR_ko	HIF1_ko	KO	KO	EGFR	HIF1	TCGA-CH-5766-01
DOUBLE	-0.012685	-0.3586	cFLAR_oe__ERK_oe	cFLAR_oe	ERK_oe	OE	OE	cFLAR	ERK	TCGA-CH-5766-01
DOUBLE	-0.243	0.0204	ERK_oe__HIF1_oe	ERK_oe	HIF1_oe	OE	OE	ERK	HIF1	TCGA-CH-5766-01
DOUBLE	-0.199253	-0.011	EGFR_ko__MYC_MAX_ko	EGFR_ko	MYC_MAX_ko	KO	KO	EGFR	MYC_MAX	TCGA-CH-5766-01
DOUBLE	-0.0068	0.0208	EGFR_oe__ROS_ko	EGFR_oe	ROS_ko	OE	KO	EGFR	ROS	TCGA-CH-5766-01
DOUBLE	-0.1892	0.2608	ERK_oe__SPOP_ko	ERK_oe	SPOP_ko	OE	KO	ERK	SPOP	TCGA-CH-5766-01
DOUBLE	0.072	0.0208	EGFR_oe__p14ARF_oe	EGFR_oe	p14ARF_oe	OE	OE	EGFR	p14ARF	TCGA-CH-5766-01
DOUBLE	-0.0152	0.0214	cFLAR_ko__HSPs_ko	cFLAR_ko	HSPs_ko	KO	KO	cFLAR	HSPs	TCGA-CH-5766-01
DOUBLE	-0.2426	0.021	EGFR_oe__HIF1_oe	EGFR_oe	HIF1_oe	OE	OE	EGFR	HIF1	TCGA-CH-5766-01
DOUBLE	-0.18917	-0.00540000000000002	cFLAR_ko__EGFR_ko	cFLAR_ko	EGFR_ko	KO	KO	cFLAR	EGFR	TCGA-CH-5766-01
DOUBLE	-0.243	0.0208	AR_ko__MYC_MAX_ko	AR_ko	MYC_MAX_ko	KO	KO	AR	MYC_MAX	TCGA-CH-5766-01
DOUBLE	-0.0124	0.0204	MEK1_2_oe__ROS_oe	MEK1_2_oe	ROS_oe	OE	OE	MEK1_2	ROS	TCGA-CH-5766-01
DOUBLE	-0.2004	0.2596	AR_ko__SPOP_ko	AR_ko	SPOP_ko	KO	KO	AR	SPOP	TCGA-CH-5766-01
DOUBLE	0.2602	-0.3586	MEK1_2_ko__SPOP_oe	MEK1_2_ko	SPOP_oe	KO	OE	MEK1_2	SPOP	TCGA-CH-5766-01
DOUBLE	-0.2314	-0.012	AR_ko__EGFR_ko	AR_ko	EGFR_ko	KO	KO	AR	EGFR	TCGA-CH-5766-01
DOUBLE	-0.0484	0.0158	AR_ERG_ko__MYC_MAX_ko	AR_ERG_ko	MYC_MAX_ko	KO	KO	AR_ERG	MYC_MAX	TCGA-CH-5766-01
DOUBLE	0.2642	-0.3586	MEK1_2_oe__SPOP_oe	MEK1_2_oe	SPOP_oe	OE	OE	MEK1_2	SPOP	TCGA-CH-5766-01
DOUBLE	-0.1888	0.2602	MEK1_2_oe__SPOP_ko	MEK1_2_oe	SPOP_ko	OE	KO	MEK1_2	SPOP	TCGA-CH-5766-01
DOUBLE	-0.00999999999999998	0.020275	HSPs_oe__MEK1_2_oe	HSPs_oe	MEK1_2_oe	OE	OE	HSPs	MEK1_2	TCGA-CH-5766-01
DOUBLE	-0.0172	0.0158	AR_ERG_oe__PI3K_oe	AR_ERG_oe	PI3K_oe	OE	OE	AR_ERG	PI3K	TCGA-CH-5766-01
DOUBLE	0.2498	-0.3586	AR_ERG_ko__SPOP_oe	AR_ERG_ko	SPOP_oe	KO	OE	AR_ERG	SPOP	TCGA-CH-5766-01
DOUBLE	0.267	-0.3586	AR_oe__HSPs_ko	AR_oe	HSPs_ko	OE	KO	AR	HSPs	TCGA-CH-5766-01
DOUBLE	-0.1906	0.2646	AR_ERG_ko__SPOP_ko	AR_ERG_ko	SPOP_ko	KO	KO	AR_ERG	SPOP	TCGA-CH-5766-01
DOUBLE	-0.0468	0.0154	MEK1_2_ko__MYC_MAX_ko	MEK1_2_ko	MYC_MAX_ko	KO	KO	MEK1_2	MYC_MAX	TCGA-CH-5766-01
DOUBLE	-0.0462	0.6414	Caspase8_oe__MYC_MAX_ko	Caspase8_oe	MYC_MAX_ko	OE	KO	Caspase8	MYC_MAX	TCGA-CH-5766-01
DOUBLE	-0.0456	0.0208	MYC_MAX_ko__ROS_ko	MYC_MAX_ko	ROS_ko	KO	KO	MYC_MAX	ROS	TCGA-CH-5766-01
SINGLE	-0.017	0.015	HSPs_oe	HSPs_oe	NA	OE	NA	HSPs	NA	TCGA-CH-5766-01
DOUBLE	-0.0144	0.0155999999999999	AR_ERG_ko__EGFR_oe	AR_ERG_ko	EGFR_oe	KO	OE	AR_ERG	EGFR	TCGA-CH-5766-01
DOUBLE	0.105024	-0.1798	ERK_ko__MEK1_2_ko	ERK_ko	MEK1_2_ko	KO	KO	ERK	MEK1_2	TCGA-CH-5766-01
DOUBLE	-0.243	-0.3586	HIF1_oe__SPOP_oe	HIF1_oe	SPOP_oe	OE	OE	HIF1	SPOP	TCGA-CH-5766-01
DOUBLE	-0.2428	0.0212	HIF1_oe__MYC_MAX_ko	HIF1_oe	MYC_MAX_ko	OE	KO	HIF1	MYC_MAX	TCGA-CH-5766-01
SINGLE	0.095153	-0.183	ERK_ko	ERK_ko	NA	KO	NA	ERK	NA	TCGA-CH-5766-01
DOUBLE	-0.243	0.021	AKT_ko__MEK1_2_oe	AKT_ko	MEK1_2_oe	KO	OE	AKT	MEK1_2	TCGA-CH-5766-01
DOUBLE	-0.243	0.0202	HIF1_oe__p14ARF_oe	HIF1_oe	p14ARF_oe	OE	OE	HIF1	p14ARF	TCGA-CH-5766-01
DOUBLE	-0.243	0.0214	AR_ko__HIF1_oe	AR_ko	HIF1_oe	KO	OE	AR	HIF1	TCGA-CH-5766-01
DOUBLE	0.2662	0.6414	AR_oe__Caspase8_oe	AR_oe	Caspase8_oe	OE	OE	AR	Caspase8	TCGA-CH-5766-01
DOUBLE	-0.0448	-0.3584	Caspase8_ko__MYC_MAX_ko	Caspase8_ko	MYC_MAX_ko	KO	KO	Caspase8	MYC_MAX	TCGA-CH-5766-01
DOUBLE	-0.0148	-0.3582	cFLAR_oe__GLUT1_ko	cFLAR_oe	GLUT1_ko	OE	KO	cFLAR	GLUT1	TCGA-CH-5766-01
DOUBLE	-0.19553	0.0202	EGFR_oe__PI3K_ko	EGFR_oe	PI3K_ko	OE	KO	EGFR	PI3K	TCGA-CH-5766-01
DOUBLE	0.2124	0.0202	GLUT1_oe__HIF1_ko	GLUT1_oe	HIF1_ko	OE	KO	GLUT1	HIF1	TCGA-CH-5766-01
DOUBLE	-0.2428	0.0201999999999999	cFLAR_ko__HIF1_oe	cFLAR_ko	HIF1_oe	KO	OE	cFLAR	HIF1	TCGA-CH-5766-01
DOUBLE	-0.2428	0.6414	Caspase8_oe__HIF1_oe	Caspase8_oe	HIF1_oe	OE	OE	Caspase8	HIF1	TCGA-CH-5766-01
DOUBLE	-0.1002	0.0207999999999999	AR_ko__HIF1_ko	AR_ko	HIF1_ko	KO	KO	AR	HIF1	TCGA-CH-5766-01
DOUBLE	-0.1922	0.2602	ROS_ko__SPOP_ko	ROS_ko	SPOP_ko	KO	KO	ROS	SPOP	TCGA-CH-5766-01
DOUBLE	0.0674	-0.3584	Caspase8_ko__p14ARF_oe	Caspase8_ko	p14ARF_oe	KO	OE	Caspase8	p14ARF	TCGA-CH-5766-01
DOUBLE	-0.243	-0.178135	ERK_ko__HIF1_oe	ERK_ko	HIF1_oe	KO	OE	ERK	HIF1	TCGA-CH-5766-01
DOUBLE	0.1766	-0.178539	AKT_oe__ERK_ko	AKT_oe	ERK_ko	OE	KO	AKT	ERK	TCGA-CH-5766-01
DOUBLE	-0.243	0.0145999999999999	HIF1_oe__MEK1_2_ko	HIF1_oe	MEK1_2_ko	OE	KO	HIF1	MEK1_2	TCGA-CH-5766-01
DOUBLE	-0.014	0.6414	Caspase8_oe__GLUT1_ko	Caspase8_oe	GLUT1_ko	OE	KO	Caspase8	GLUT1	TCGA-CH-5766-01
DOUBLE	-0.243	0.0168	AKT_ko__AR_ERG_ko	AKT_ko	AR_ERG_ko	KO	KO	AKT	AR_ERG	TCGA-CH-5766-01
DOUBLE	-0.143814	-0.3584	PI3K_ko__SPOP_oe	PI3K_ko	SPOP_oe	KO	OE	PI3K	SPOP	TCGA-CH-5766-01
DOUBLE	0.167	-0.3586	AKT_oe__ROS_ko	AKT_oe	ROS_ko	OE	KO	AKT	ROS	TCGA-CH-5766-01
DOUBLE	-0.0086	0.0208	EGFR_oe__GLUT1_oe	EGFR_oe	GLUT1_oe	OE	OE	EGFR	GLUT1	TCGA-CH-5766-01
DOUBLE	-0.0118	0.0211999999999999	MEK1_2_oe__ROS_ko	MEK1_2_oe	ROS_ko	OE	KO	MEK1_2	ROS	TCGA-CH-5766-01
DOUBLE	0.1716	-0.3586	AKT_oe__HSPs_ko	AKT_oe	HSPs_ko	OE	KO	AKT	HSPs	TCGA-CH-5766-01
DOUBLE	-0.192015	-0.011801	EGFR_ko__TERT_ko	EGFR_ko	TERT_ko	KO	KO	EGFR	TERT	TCGA-CH-5766-01
DOUBLE	-0.019	0.0204	HSPs_ko__p14ARF_ko	HSPs_ko	p14ARF_ko	KO	KO	HSPs	p14ARF	TCGA-CH-5766-01
DOUBLE	-0.202118	0.019	cFLAR_ko__PI3K_ko	cFLAR_ko	PI3K_ko	KO	KO	cFLAR	PI3K	TCGA-CH-5766-01
DOUBLE	0.2128	-0.3584	cFLAR_oe__HIF1_ko	cFLAR_oe	HIF1_ko	OE	KO	cFLAR	HIF1	TCGA-CH-5766-01
DOUBLE	-0.194777	-0.00879300000000005	EGFR_ko__p14ARF_ko	EGFR_ko	p14ARF_ko	KO	KO	EGFR	p14ARF	TCGA-CH-5766-01
DOUBLE	0.757	0.2606	MYC_MAX_oe__SPOP_ko	MYC_MAX_oe	SPOP_ko	OE	KO	MYC_MAX	SPOP	TCGA-CH-5766-01
DOUBLE	0.757	-0.3586	cFLAR_oe__MYC_MAX_oe	cFLAR_oe	MYC_MAX_oe	OE	OE	cFLAR	MYC_MAX	TCGA-CH-5766-01
DOUBLE	0.1062	-0.3586	AKT_oe__SPOP_ko	AKT_oe	SPOP_ko	OE	KO	AKT	SPOP	TCGA-CH-5766-01
DOUBLE	-0.0116	0.0212	ERK_oe__MEK1_2_oe	ERK_oe	MEK1_2_oe	OE	OE	ERK	MEK1_2	TCGA-CH-5766-01
DOUBLE	0.2634	0.6414	Caspase8_oe__SPOP_oe	Caspase8_oe	SPOP_oe	OE	OE	Caspase8	SPOP	TCGA-CH-5766-01
DOUBLE	-0.243	0.0152	AR_ERG_oe__HIF1_oe	AR_ERG_oe	HIF1_oe	OE	OE	AR_ERG	HIF1	TCGA-CH-5766-01
DOUBLE	-0.0126	0.0208	ERK_oe__MEK1_2_ko	ERK_oe	MEK1_2_ko	OE	KO	ERK	MEK1_2	TCGA-CH-5766-01
DOUBLE	-0.0124	0.0204	GLUT1_ko__PI3K_oe	GLUT1_ko	PI3K_oe	KO	OE	GLUT1	PI3K	TCGA-CH-5766-01
DOUBLE	-0.0118	0.0218	cFLAR_ko__HSPs_oe	cFLAR_ko	HSPs_oe	KO	OE	cFLAR	HSPs	TCGA-CH-5766-01
DOUBLE	-0.0134	0.0223999999999999	cFLAR_ko__GLUT1_ko	cFLAR_ko	GLUT1_ko	KO	KO	cFLAR	GLUT1	TCGA-CH-5766-01
DOUBLE	0.757	0.0162	AR_ERG_ko__MYC_MAX_oe	AR_ERG_ko	MYC_MAX_oe	KO	OE	AR_ERG	MYC_MAX	TCGA-CH-5766-01
DOUBLE	-0.203336	0.014	PI3K_ko__TERT_ko	PI3K_ko	TERT_ko	KO	KO	PI3K	TERT	TCGA-CH-5766-01
DOUBLE	-0.0452	0.0212	MEK1_2_oe__MYC_MAX_ko	MEK1_2_oe	MYC_MAX_ko	OE	KO	MEK1_2	MYC_MAX	TCGA-CH-5766-01
DOUBLE	-0.243	0.0228	AKT_ko__MYC_MAX_ko	AKT_ko	MYC_MAX_ko	KO	KO	AKT	MYC_MAX	TCGA-CH-5766-01
DOUBLE	0.0986	-0.357	cFLAR_oe__ERK_ko	cFLAR_oe	ERK_ko	OE	KO	cFLAR	ERK	TCGA-CH-5766-01
DOUBLE	0.095153	-0.183	AR_ERG_ko__ERK_ko	AR_ERG_ko	ERK_ko	KO	KO	AR_ERG	ERK	TCGA-CH-5766-01
SINGLE	-0.0172	0.0154	MEK1_2_oe	MEK1_2_oe	NA	OE	NA	MEK1_2	NA	TCGA-CH-5766-01
DOUBLE	-0.0134	0.0208	ERK_oe__ROS_ko	ERK_oe	ROS_ko	OE	KO	ERK	ROS	TCGA-CH-5766-01
DOUBLE	-0.187777	-0.00979300000000005	EGFR_ko__p14ARF_oe	EGFR_ko	p14ARF_oe	KO	OE	EGFR	p14ARF	TCGA-CH-5766-01
DOUBLE	-0.243	0.0212	AKT_ko__MEK1_2_ko	AKT_ko	MEK1_2_ko	KO	KO	AKT	MEK1_2	TCGA-CH-5766-01
DOUBLE	0.1706	-0.3586	AKT_oe__HSPs_oe	AKT_oe	HSPs_oe	OE	OE	AKT	HSPs	TCGA-CH-5766-01
DOUBLE	0.756	-0.3586	AKT_oe__MYC_MAX_oe	AKT_oe	MYC_MAX_oe	OE	OE	AKT	MYC_MAX	TCGA-CH-5766-01
DOUBLE	-0.012519	-0.3584	cFLAR_oe__TERT_ko	cFLAR_oe	TERT_ko	OE	KO	cFLAR	TERT	TCGA-CH-5766-01
DOUBLE	-0.243	-0.358	AKT_ko__Caspase8_ko	AKT_ko	Caspase8_ko	KO	KO	AKT	Caspase8	TCGA-CH-5766-01
DOUBLE	-0.243	0.0177999999999999	AKT_ko__AR_ERG_oe	AKT_ko	AR_ERG_oe	KO	OE	AKT	AR_ERG	TCGA-CH-5766-01
DOUBLE	-0.0118	0.0216	cFLAR_ko__ERK_oe	cFLAR_ko	ERK_oe	KO	OE	cFLAR	ERK	TCGA-CH-5766-01
DOUBLE	-0.017	0.0152	AR_ERG_oe__HSPs_oe	AR_ERG_oe	HSPs_oe	OE	OE	AR_ERG	HSPs	TCGA-CH-5766-01
DOUBLE	0.068	0.0171999999999999	p14ARF_oe__TERT_ko	p14ARF_oe	TERT_ko	OE	KO	p14ARF	TERT	TCGA-CH-5766-01
SINGLE	-0.00919999999999999	0.0172	TERT_oe	TERT_oe	NA	OE	NA	TERT	NA	TCGA-CH-5766-01
DOUBLE	-0.21726	0.026828	EGFR_ko__ERK_oe	EGFR_ko	ERK_oe	KO	OE	EGFR	ERK	TCGA-CH-5766-01
DOUBLE	-0.196876	0.0208	ERK_oe__PI3K_ko	ERK_oe	PI3K_ko	OE	KO	ERK	PI3K	TCGA-CH-5766-01
DOUBLE	0.2646	-0.3586	AKT_oe__p14ARF_oe	AKT_oe	p14ARF_oe	OE	OE	AKT	p14ARF	TCGA-CH-5766-01
DOUBLE	-0.011	-0.3582	cFLAR_oe__ROS_ko	cFLAR_oe	ROS_ko	OE	KO	cFLAR	ROS	TCGA-CH-5766-01
DOUBLE	0.0674	0.0204	MYC_MAX_ko__p14ARF_oe	MYC_MAX_ko	p14ARF_oe	KO	OE	MYC_MAX	p14ARF	TCGA-CH-5766-01
DOUBLE	0.7568	0.0214	GLUT1_oe__MYC_MAX_oe	GLUT1_oe	MYC_MAX_oe	OE	OE	GLUT1	MYC_MAX	TCGA-CH-5766-01
DOUBLE	-0.0168	0.0155999999999999	AR_ERG_oe__GLUT1_oe	AR_ERG_oe	GLUT1_oe	OE	OE	AR_ERG	GLUT1	TCGA-CH-5766-01
DOUBLE	-0.012855	0.6414	Caspase8_oe__ROS_oe	Caspase8_oe	ROS_oe	OE	OE	Caspase8	ROS	TCGA-CH-5766-01
DOUBLE	0.2636	-0.3586	GLUT1_oe__SPOP_oe	GLUT1_oe	SPOP_oe	OE	OE	GLUT1	SPOP	TCGA-CH-5766-01
DOUBLE	0.2634	-0.3586	p14ARF_oe__SPOP_oe	p14ARF_oe	SPOP_oe	OE	OE	p14ARF	SPOP	TCGA-CH-5766-01
DOUBLE	-0.0174	0.021	ERK_oe__p14ARF_ko	ERK_oe	p14ARF_ko	OE	KO	ERK	p14ARF	TCGA-CH-5766-01
DOUBLE	0.757	0.0214	cFLAR_ko__MYC_MAX_oe	cFLAR_ko	MYC_MAX_oe	KO	OE	cFLAR	MYC_MAX	TCGA-CH-5766-01
DOUBLE	0.2638	-0.3586	ERK_oe__SPOP_oe	ERK_oe	SPOP_oe	OE	OE	ERK	SPOP	TCGA-CH-5766-01
DOUBLE	0.2654	-0.3586	HSPs_oe__SPOP_oe	HSPs_oe	SPOP_oe	OE	OE	HSPs	SPOP	TCGA-CH-5766-01
DOUBLE	0.100425	-0.177663	cFLAR_ko__ERK_ko	cFLAR_ko	ERK_ko	KO	KO	cFLAR	ERK	TCGA-CH-5766-01
DOUBLE	-0.1894	0.2614	cFLAR_ko__SPOP_ko	cFLAR_ko	SPOP_ko	KO	KO	cFLAR	SPOP	TCGA-CH-5766-01
DOUBLE	-0.0098	0.6414	Caspase8_oe__EGFR_oe	Caspase8_oe	EGFR_oe	OE	OE	Caspase8	EGFR	TCGA-CH-5766-01
DOUBLE	0.0686	0.021	HSPs_oe__p14ARF_oe	HSPs_oe	p14ARF_oe	OE	OE	HSPs	p14ARF	TCGA-CH-5766-01
DOUBLE	-0.201626	0.0158	MEK1_2_ko__PI3K_ko	MEK1_2_ko	PI3K_ko	KO	KO	MEK1_2	PI3K	TCGA-CH-5766-01
DOUBLE	-0.0116	-0.3586	Caspase8_ko__MEK1_2_oe	Caspase8_ko	MEK1_2_oe	KO	OE	Caspase8	MEK1_2	TCGA-CH-5766-01
DOUBLE	-0.00819999999999999	0.0204	EGFR_oe__HSPs_oe	EGFR_oe	HSPs_oe	OE	OE	EGFR	HSPs	TCGA-CH-5766-01
DOUBLE	-0.243	0.022	AKT_ko__p14ARF_oe	AKT_ko	p14ARF_oe	KO	OE	AKT	p14ARF	TCGA-CH-5766-01
DOUBLE	0.7568	0.6414	Caspase8_oe__MYC_MAX_oe	Caspase8_oe	MYC_MAX_oe	OE	OE	Caspase8	MYC_MAX	TCGA-CH-5766-01
DOUBLE	-0.0164	-0.3558	Caspase8_ko__MEK1_2_ko	Caspase8_ko	MEK1_2_ko	KO	KO	Caspase8	MEK1_2	TCGA-CH-5766-01
DOUBLE	0.365748	0.0204	HIF1_ko__p14ARF_oe	HIF1_ko	p14ARF_oe	KO	OE	HIF1	p14ARF	TCGA-CH-5766-01
DOUBLE	-0.0096	0.0178	HSPs_oe__TERT_ko	HSPs_oe	TERT_ko	OE	KO	HSPs	TERT	TCGA-CH-5766-01
DOUBLE	-0.19156	0.6414	Caspase8_oe__EGFR_ko	Caspase8_oe	EGFR_ko	OE	KO	Caspase8	EGFR	TCGA-CH-5766-01
DOUBLE	0.066811	0.0208	GLUT1_ko__p14ARF_oe	GLUT1_ko	p14ARF_oe	KO	OE	GLUT1	p14ARF	TCGA-CH-5766-01
DOUBLE	-0.018	0.0156	AR_ERG_oe__MEK1_2_oe	AR_ERG_oe	MEK1_2_oe	OE	OE	AR_ERG	MEK1_2	TCGA-CH-5766-01
DOUBLE	-0.0168	-0.3584	AR_ERG_ko__Caspase8_ko	AR_ERG_ko	Caspase8_ko	KO	KO	AR_ERG	Caspase8	TCGA-CH-5766-01
DOUBLE	0.5568	-0.3586	AKT_oe__HIF1_ko	AKT_oe	HIF1_ko	OE	KO	AKT	HIF1	TCGA-CH-5766-01
DOUBLE	-0.0164	0.0212	EGFR_oe__p14ARF_ko	EGFR_oe	p14ARF_ko	OE	KO	EGFR	p14ARF	TCGA-CH-5766-01
DOUBLE	-0.011	0.0208	ERK_oe__ROS_oe	ERK_oe	ROS_oe	OE	OE	ERK	ROS	TCGA-CH-5766-01
DOUBLE	-0.243	0.021791	AKT_ko__HSPs_oe	AKT_ko	HSPs_oe	KO	OE	AKT	HSPs	TCGA-CH-5766-01
DOUBLE	-0.0138	0.0174	GLUT1_oe__TERT_ko	GLUT1_oe	TERT_ko	OE	KO	GLUT1	TERT	TCGA-CH-5766-01
DOUBLE	-0.172	-0.358	AKT_oe__AR_ko	AKT_oe	AR_ko	OE	KO	AKT	AR	TCGA-CH-5766-01
DOUBLE	-0.243	0.021	HIF1_oe__MEK1_2_oe	HIF1_oe	MEK1_2_oe	OE	OE	HIF1	MEK1_2	TCGA-CH-5766-01
DOUBLE	-0.243	0.0221999999999999	AKT_ko__ROS_oe	AKT_ko	ROS_oe	KO	OE	AKT	ROS	TCGA-CH-5766-01
DOUBLE	0.0692	0.0204	p14ARF_oe__ROS_oe	p14ARF_oe	ROS_oe	OE	OE	p14ARF	ROS	TCGA-CH-5766-01
DOUBLE	0.728758	0.021	MYC_MAX_oe__PI3K_ko	MYC_MAX_oe	PI3K_ko	OE	KO	MYC_MAX	PI3K	TCGA-CH-5766-01
DOUBLE	0.2648	-0.3586	AKT_oe__SPOP_oe	AKT_oe	SPOP_oe	OE	OE	AKT	SPOP	TCGA-CH-5766-01
DOUBLE	-0.00999999999999998	0.0208	PI3K_oe__ROS_oe	PI3K_oe	ROS_oe	OE	OE	PI3K	ROS	TCGA-CH-5766-01
DOUBLE	-0.0114	-0.3584	Caspase8_ko__ROS_oe	Caspase8_ko	ROS_oe	KO	OE	Caspase8	ROS	TCGA-CH-5766-01
DOUBLE	0.718134	-0.179	ERK_ko__MYC_MAX_oe	ERK_ko	MYC_MAX_oe	KO	OE	ERK	MYC_MAX	TCGA-CH-5766-01
DOUBLE	-0.0086	0.021	EGFR_oe__PI3K_oe	EGFR_oe	PI3K_oe	OE	OE	EGFR	PI3K	TCGA-CH-5766-01
DOUBLE	-0.243	0.022	AKT_ko__p14ARF_ko	AKT_ko	p14ARF_ko	KO	KO	AKT	p14ARF	TCGA-CH-5766-01
DOUBLE	-0.214114	-0.176399	ERK_ko__PI3K_ko	ERK_ko	PI3K_ko	KO	KO	ERK	PI3K	TCGA-CH-5766-01
DOUBLE	0.1406	-0.1806	ERK_ko__PI3K_oe	ERK_ko	PI3K_oe	KO	OE	ERK	PI3K	TCGA-CH-5766-01
DOUBLE	0.2194	0.021	EGFR_oe__HIF1_ko	EGFR_oe	HIF1_ko	OE	KO	EGFR	HIF1	TCGA-CH-5766-01
DOUBLE	-0.200181	0.0182	GLUT1_oe__PI3K_ko	GLUT1_oe	PI3K_ko	OE	KO	GLUT1	PI3K	TCGA-CH-5766-01
DOUBLE	-0.1708	0.0178	AR_ko__TERT_ko	AR_ko	TERT_ko	KO	KO	AR	TERT	TCGA-CH-5766-01
DOUBLE	-0.1916	0.247871	MEK1_2_ko__SPOP_ko	MEK1_2_ko	SPOP_ko	KO	KO	MEK1_2	SPOP	TCGA-CH-5766-01
DOUBLE	-0.0444	0.0206	EGFR_oe__MYC_MAX_ko	EGFR_oe	MYC_MAX_ko	OE	KO	EGFR	MYC_MAX	TCGA-CH-5766-01
DOUBLE	0.436826	-0.180331	ERK_ko__HIF1_ko	ERK_ko	HIF1_ko	KO	KO	ERK	HIF1	TCGA-CH-5766-01
DOUBLE	-0.0188	0.0204	GLUT1_oe__p14ARF_ko	GLUT1_oe	p14ARF_ko	OE	KO	GLUT1	p14ARF	TCGA-CH-5766-01
DOUBLE	-0.1874	0.2664	AR_ERG_oe__SPOP_ko	AR_ERG_oe	SPOP_ko	OE	KO	AR_ERG	SPOP	TCGA-CH-5766-01
DOUBLE	-0.0136	0.021	GLUT1_ko__HSPs_ko	GLUT1_ko	HSPs_ko	KO	KO	GLUT1	HSPs	TCGA-CH-5766-01
DOUBLE	-0.243	0.0251999999999999	AKT_ko__PI3K_ko	AKT_ko	PI3K_ko	KO	KO	AKT	PI3K	TCGA-CH-5766-01
DOUBLE	0.1414	0.021	HIF1_ko__MYC_MAX_ko	HIF1_ko	MYC_MAX_ko	KO	KO	HIF1	MYC_MAX	TCGA-CH-5766-01
DOUBLE	0.099372	-0.1838	ERK_ko__TERT_ko	ERK_ko	TERT_ko	KO	KO	ERK	TERT	TCGA-CH-5766-01
DOUBLE	-0.216845	0.0261999999999999	EGFR_ko__MEK1_2_oe	EGFR_ko	MEK1_2_oe	KO	OE	EGFR	MEK1_2	TCGA-CH-5766-01
DOUBLE	-0.188	0.2598	HSPs_ko__SPOP_ko	HSPs_ko	SPOP_ko	KO	KO	HSPs	SPOP	TCGA-CH-5766-01
DOUBLE	-0.243	-0.358	AKT_ko__cFLAR_oe	AKT_ko	cFLAR_oe	KO	OE	AKT	cFLAR	TCGA-CH-5766-01
DOUBLE	-0.0188	0.0158	AR_ERG_ko__ERK_oe	AR_ERG_ko	ERK_oe	KO	OE	AR_ERG	ERK	TCGA-CH-5766-01
DOUBLE	-0.0144	-0.3586	Caspase8_ko__HSPs_ko	Caspase8_ko	HSPs_ko	KO	KO	Caspase8	HSPs	TCGA-CH-5766-01
DOUBLE	-0.0156	0.0158	AR_ERG_ko__GLUT1_ko	AR_ERG_ko	GLUT1_ko	KO	KO	AR_ERG	GLUT1	TCGA-CH-5766-01
WT	0	0	WT	WT	NA	WT	NA	WT	NA	TCGA-CH-5766-01
DOUBLE	-0.046	0.0212	cFLAR_ko__MYC_MAX_ko	cFLAR_ko	MYC_MAX_ko	KO	KO	cFLAR	MYC_MAX	TCGA-CH-5766-01
DOUBLE	-0.243	-0.3586	AR_oe__HIF1_oe	AR_oe	HIF1_oe	OE	OE	AR	HIF1	TCGA-CH-5766-01
DOUBLE	-0.1326	0.2596	HIF1_ko__SPOP_ko	HIF1_ko	SPOP_ko	KO	KO	HIF1	SPOP	TCGA-CH-5766-01
DOUBLE	-0.013587	0.0155999999999999	GLUT1_ko__MEK1_2_ko	GLUT1_ko	MEK1_2_ko	KO	KO	GLUT1	MEK1_2	TCGA-CH-5766-01
DOUBLE	-0.243	0.0156	AR_ERG_ko__HIF1_oe	AR_ERG_ko	HIF1_oe	KO	OE	AR_ERG	HIF1	TCGA-CH-5766-01
DOUBLE	-0.1892	-0.3584	Caspase8_ko__SPOP_ko	Caspase8_ko	SPOP_ko	KO	KO	Caspase8	SPOP	TCGA-CH-5766-01
DOUBLE	-0.00719999999999998	0.0206	EGFR_oe__ROS_oe	EGFR_oe	ROS_oe	OE	OE	EGFR	ROS	TCGA-CH-5766-01
DOUBLE	-0.1892	0.2614	HSPs_oe__SPOP_ko	HSPs_oe	SPOP_ko	OE	KO	HSPs	SPOP	TCGA-CH-5766-01
DOUBLE	0.147264	-0.180557	EGFR_oe__ERK_ko	EGFR_oe	ERK_ko	OE	KO	EGFR	ERK	TCGA-CH-5766-01
DOUBLE	-0.0106	0.0206	GLUT1_ko__MEK1_2_oe	GLUT1_ko	MEK1_2_oe	KO	OE	GLUT1	MEK1_2	TCGA-CH-5766-01
SINGLE	-0.0484	0.0158	MYC_MAX_ko	MYC_MAX_ko	NA	KO	NA	MYC_MAX	NA	TCGA-CH-5766-01
DOUBLE	-0.1854	0.2604	EGFR_oe__SPOP_ko	EGFR_oe	SPOP_ko	OE	KO	EGFR	SPOP	TCGA-CH-5766-01
DOUBLE	0.265	-0.3586	EGFR_oe__SPOP_oe	EGFR_oe	SPOP_oe	OE	OE	EGFR	SPOP	TCGA-CH-5766-01
DOUBLE	0.757	0.0214	HSPs_oe__MYC_MAX_oe	HSPs_oe	MYC_MAX_oe	OE	OE	HSPs	MYC_MAX	TCGA-CH-5766-01
DOUBLE	-0.1722	0.0204	AR_ko__EGFR_oe	AR_ko	EGFR_oe	KO	OE	AR	EGFR	TCGA-CH-5766-01
DOUBLE	0.21306	0.0204	ERK_oe__HIF1_ko	ERK_oe	HIF1_ko	OE	KO	ERK	HIF1	TCGA-CH-5766-01
SINGLE	-0.0156	0.0158	GLUT1_ko	GLUT1_ko	NA	KO	NA	GLUT1	NA	TCGA-CH-5766-01
DOUBLE	0.1718	-0.3586	AKT_oe__Caspase8_ko	AKT_oe	Caspase8_ko	OE	KO	AKT	Caspase8	TCGA-CH-5766-01
DOUBLE	-0.0148	0.0182	ERK_oe__TERT_ko	ERK_oe	TERT_ko	OE	KO	ERK	TERT	TCGA-CH-5766-01
DOUBLE	-0.0186	0.0202	p14ARF_ko__ROS_oe	p14ARF_ko	ROS_oe	KO	OE	p14ARF	ROS	TCGA-CH-5766-01
DOUBLE	-0.0462	0.0206	HSPs_ko__MYC_MAX_ko	HSPs_ko	MYC_MAX_ko	KO	KO	HSPs	MYC_MAX	TCGA-CH-5766-01
DOUBLE	0.757	-0.3586	AR_oe__MYC_MAX_oe	AR_oe	MYC_MAX_oe	OE	OE	AR	MYC_MAX	TCGA-CH-5766-01
DOUBLE	-0.0462	0.0174	MYC_MAX_ko__TERT_ko	MYC_MAX_ko	TERT_ko	KO	KO	MYC_MAX	TERT	TCGA-CH-5766-01
DOUBLE	-0.2428	0.0185999999999999	HIF1_oe__HSPs_ko	HIF1_oe	HSPs_ko	OE	KO	HIF1	HSPs	TCGA-CH-5766-01
DOUBLE	0.2654	-0.3586	AR_oe__SPOP_ko	AR_oe	SPOP_ko	OE	KO	AR	SPOP	TCGA-CH-5766-01
DOUBLE	-0.010548	0.0206	GLUT1_ko__ROS_oe	GLUT1_ko	ROS_oe	KO	OE	GLUT1	ROS	TCGA-CH-5766-01
DOUBLE	0.196925	0.0206	HIF1_ko__p14ARF_ko	HIF1_ko	p14ARF_ko	KO	KO	HIF1	p14ARF	TCGA-CH-5766-01
DOUBLE	0.2108	0.0208	HIF1_ko__MEK1_2_oe	HIF1_ko	MEK1_2_oe	KO	OE	HIF1	MEK1_2	TCGA-CH-5766-01
DOUBLE	-0.243	0.0216	HIF1_oe__p14ARF_ko	HIF1_oe	p14ARF_ko	OE	KO	HIF1	p14ARF	TCGA-CH-5766-01
DOUBLE	-0.0112	0.0212	ERK_oe__HSPs_oe	ERK_oe	HSPs_oe	OE	OE	ERK	HSPs	TCGA-CH-5766-01
DOUBLE	-0.00659999999999999	0.021	EGFR_oe__ERK_oe	EGFR_oe	ERK_oe	OE	OE	EGFR	ERK	TCGA-CH-5766-01
DOUBLE	-0.011	0.0214	cFLAR_ko__ROS_oe	cFLAR_ko	ROS_oe	KO	OE	cFLAR	ROS	TCGA-CH-5766-01
DOUBLE	-0.017	0.015	AR_ERG_ko__HSPs_oe	AR_ERG_ko	HSPs_oe	KO	OE	AR_ERG	HSPs	TCGA-CH-5766-01
DOUBLE	-0.243	0.023	AKT_ko__GLUT1_ko	AKT_ko	GLUT1_ko	KO	KO	AKT	GLUT1	TCGA-CH-5766-01
DOUBLE	-0.174	0.0211999999999999	AR_ko__GLUT1_oe	AR_ko	GLUT1_oe	KO	OE	AR	GLUT1	TCGA-CH-5766-01
DOUBLE	0.06619	0.0204	p14ARF_oe__ROS_ko	p14ARF_oe	ROS_ko	OE	KO	p14ARF	ROS	TCGA-CH-5766-01
DOUBLE	-0.174	0.0211999999999999	AR_ko__ROS_oe	AR_ko	ROS_oe	KO	OE	AR	ROS	TCGA-CH-5766-01
DOUBLE	0.1574	-0.3586	AKT_oe__AR_ERG_ko	AKT_oe	AR_ERG_ko	OE	KO	AKT	AR_ERG	TCGA-CH-5766-01
DOUBLE	-0.018	0.015	AR_ERG_ko__GLUT1_oe	AR_ERG_ko	GLUT1_oe	KO	OE	AR_ERG	GLUT1	TCGA-CH-5766-01
DOUBLE	-0.19155	-0.00960000000000005	EGFR_ko__ROS_oe	EGFR_ko	ROS_oe	KO	OE	EGFR	ROS	TCGA-CH-5766-01
DOUBLE	0.0682	0.6414	Caspase8_oe__p14ARF_oe	Caspase8_oe	p14ARF_oe	OE	OE	Caspase8	p14ARF	TCGA-CH-5766-01
DOUBLE	-0.2428	0.0216	GLUT1_ko__HIF1_oe	GLUT1_ko	HIF1_oe	KO	OE	GLUT1	HIF1	TCGA-CH-5766-01
DOUBLE	-0.235465	0.2108	EGFR_ko__SPOP_ko	EGFR_ko	SPOP_ko	KO	KO	EGFR	SPOP	TCGA-CH-5766-01
DOUBLE	0.7566	0.0174	MYC_MAX_oe__TERT_ko	MYC_MAX_oe	TERT_ko	OE	KO	MYC_MAX	TERT	TCGA-CH-5766-01
DOUBLE	0.2104	0.0176	HIF1_ko__TERT_ko	HIF1_ko	TERT_ko	KO	KO	HIF1	TERT	TCGA-CH-5766-01
DOUBLE	-0.02	0.0202	p14ARF_ko__ROS_ko	p14ARF_ko	ROS_ko	KO	KO	p14ARF	ROS	TCGA-CH-5766-01
DOUBLE	0.2628	-0.3586	cFLAR_ko__SPOP_oe	cFLAR_ko	SPOP_oe	KO	OE	cFLAR	SPOP	TCGA-CH-5766-01
DOUBLE	-0.2426	-0.3586	AKT_oe__HIF1_oe	AKT_oe	HIF1_oe	OE	OE	AKT	HIF1	TCGA-CH-5766-01
DOUBLE	-0.011	-0.3584	Caspase8_ko__ROS_ko	Caspase8_ko	ROS_ko	KO	KO	Caspase8	ROS	TCGA-CH-5766-01
DOUBLE	-0.0172	0.0154	AR_ERG_ko__MEK1_2_oe	AR_ERG_ko	MEK1_2_oe	KO	OE	AR_ERG	MEK1_2	TCGA-CH-5766-01
DOUBLE	0.179199	-0.1816	ERK_ko__p14ARF_oe	ERK_ko	p14ARF_oe	KO	OE	ERK	p14ARF	TCGA-CH-5766-01
DOUBLE	-0.0168	0.0158	AR_ERG_oe__GLUT1_ko	AR_ERG_oe	GLUT1_ko	OE	KO	AR_ERG	GLUT1	TCGA-CH-5766-01
SINGLE	-0.0166	0.0162	ROS_oe	ROS_oe	NA	OE	NA	ROS	NA	TCGA-CH-5766-01
DOUBLE	0.266	-0.3586	AR_oe__SPOP_oe	AR_oe	SPOP_oe	OE	OE	AR	SPOP	TCGA-CH-5766-01
DOUBLE	0.166	-0.3586	AKT_oe__cFLAR_oe	AKT_oe	cFLAR_oe	OE	OE	AKT	cFLAR	TCGA-CH-5766-01
DOUBLE	-0.0096	0.0196	HSPs_oe__PI3K_ko	HSPs_oe	PI3K_ko	OE	KO	HSPs	PI3K	TCGA-CH-5766-01
DOUBLE	-0.0202	0.0138	MEK1_2_ko__p14ARF_ko	MEK1_2_ko	p14ARF_ko	KO	KO	MEK1_2	p14ARF	TCGA-CH-5766-01
DOUBLE	0.107106	-0.1818	ERK_ko__ROS_ko	ERK_ko	ROS_ko	KO	KO	ERK	ROS	TCGA-CH-5766-01
DOUBLE	0.2624	-0.3586	ROS_ko__SPOP_oe	ROS_ko	SPOP_oe	KO	OE	ROS	SPOP	TCGA-CH-5766-01
DOUBLE	0.0678	0.0208	GLUT1_oe__p14ARF_oe	GLUT1_oe	p14ARF_oe	OE	OE	GLUT1	p14ARF	TCGA-CH-5766-01
DOUBLE	-0.0118	-0.3586	Caspase8_ko__PI3K_oe	Caspase8_ko	PI3K_oe	KO	OE	Caspase8	PI3K	TCGA-CH-5766-01
DOUBLE	0.1704	-0.3586	AKT_oe__GLUT1_ko	AKT_oe	GLUT1_ko	OE	KO	AKT	GLUT1	TCGA-CH-5766-01
DOUBLE	0.0586	-0.179412	ERK_ko__MYC_MAX_ko	ERK_ko	MYC_MAX_ko	KO	KO	ERK	MYC_MAX	TCGA-CH-5766-01
DOUBLE	-0.1866	0.2606	GLUT1_ko__SPOP_ko	GLUT1_ko	SPOP_ko	KO	KO	GLUT1	SPOP	TCGA-CH-5766-01
DOUBLE	-0.046	0.0211999999999999	GLUT1_oe__MYC_MAX_ko	GLUT1_oe	MYC_MAX_ko	OE	KO	GLUT1	MYC_MAX	TCGA-CH-5766-01
DOUBLE	0.7442	0.0165999999999999	MEK1_2_ko__MYC_MAX_oe	MEK1_2_ko	MYC_MAX_oe	KO	OE	MEK1_2	MYC_MAX	TCGA-CH-5766-01
DOUBLE	-0.00679999999999997	0.021	EGFR_oe__MEK1_2_oe	EGFR_oe	MEK1_2_oe	OE	OE	EGFR	MEK1_2	TCGA-CH-5766-01
DOUBLE	-0.1572	-0.1794	AR_ko__ERK_ko	AR_ko	ERK_ko	KO	KO	AR	ERK	TCGA-CH-5766-01
DOUBLE	-0.0126	0.0206	GLUT1_ko__HSPs_oe	GLUT1_ko	HSPs_oe	KO	OE	GLUT1	HSPs	TCGA-CH-5766-01
DOUBLE	-0.1732	0.0201999999999999	AR_ko__PI3K_oe	AR_ko	PI3K_oe	KO	OE	AR	PI3K	TCGA-CH-5766-01
DOUBLE	-0.0194	0.00719999999999998	AR_ERG_ko__MEK1_2_ko	AR_ERG_ko	MEK1_2_ko	KO	KO	AR_ERG	MEK1_2	TCGA-CH-5766-01
DOUBLE	-0.0138	0.0161999999999999	HSPs_ko__MEK1_2_ko	HSPs_ko	MEK1_2_ko	KO	KO	HSPs	MEK1_2	TCGA-CH-5766-01
DOUBLE	-0.00939999999999999	-0.3586	cFLAR_oe__EGFR_oe	cFLAR_oe	EGFR_oe	OE	OE	cFLAR	EGFR	TCGA-CH-5766-01
DOUBLE	-0.2428	0.0214	GLUT1_oe__HIF1_oe	GLUT1_oe	HIF1_oe	OE	OE	GLUT1	HIF1	TCGA-CH-5766-01
SINGLE	-0.0178	0.6414	Caspase8_oe	Caspase8_oe	NA	OE	NA	Caspase8	NA	TCGA-CH-5766-01
SINGLE	-0.0188	0.0158	ERK_oe	ERK_oe	NA	OE	NA	ERK	NA	TCGA-CH-5766-01
DOUBLE	0.2618	-0.1794	AR_oe__ERK_ko	AR_oe	ERK_ko	OE	KO	AR	ERK	TCGA-CH-5766-01
DOUBLE	-0.0098	-0.3582	cFLAR_oe__HSPs_oe	cFLAR_oe	HSPs_oe	OE	OE	cFLAR	HSPs	TCGA-CH-5766-01
DOUBLE	0.607	0.023	AKT_ko__MYC_MAX_oe	AKT_ko	MYC_MAX_oe	KO	OE	AKT	MYC_MAX	TCGA-CH-5766-01
DOUBLE	-0.0166	0.0156	AR_ERG_ko__ROS_ko	AR_ERG_ko	ROS_ko	KO	KO	AR_ERG	ROS	TCGA-CH-5766-01
DOUBLE	-0.243	0.259	MYC_MAX_ko__SPOP_ko	MYC_MAX_ko	SPOP_ko	KO	KO	MYC_MAX	SPOP	TCGA-CH-5766-01
DOUBLE	0.2622	-0.3586	MYC_MAX_ko__SPOP_oe	MYC_MAX_ko	SPOP_oe	KO	OE	MYC_MAX	SPOP	TCGA-CH-5766-01
DOUBLE	0.7558	0.0204	MYC_MAX_oe__ROS_oe	MYC_MAX_oe	ROS_oe	OE	OE	MYC_MAX	ROS	TCGA-CH-5766-01
DOUBLE	-0.0116	-0.3586	cFLAR_oe__PI3K_oe	cFLAR_oe	PI3K_oe	OE	OE	cFLAR	PI3K	TCGA-CH-5766-01
DOUBLE	-0.0112	0.0204	HSPs_ko__MEK1_2_oe	HSPs_ko	MEK1_2_oe	KO	OE	HSPs	MEK1_2	TCGA-CH-5766-01
DOUBLE	-0.190692	-0.048201	EGFR_ko__MEK1_2_ko	EGFR_ko	MEK1_2_ko	KO	KO	EGFR	MEK1_2	TCGA-CH-5766-01
DOUBLE	-0.200533	0.0214	AR_ERG_oe__EGFR_ko	AR_ERG_oe	EGFR_ko	OE	KO	AR_ERG	EGFR	TCGA-CH-5766-01
DOUBLE	0.0694	0.0208	ERK_oe__p14ARF_oe	ERK_oe	p14ARF_oe	OE	OE	ERK	p14ARF	TCGA-CH-5766-01
DOUBLE	-0.0122	0.6414	Caspase8_oe__HSPs_oe	Caspase8_oe	HSPs_oe	OE	OE	Caspase8	HSPs	TCGA-CH-5766-01
DOUBLE	-0.0106	0.6414	Caspase8_oe__ROS_ko	Caspase8_oe	ROS_ko	OE	KO	Caspase8	ROS	TCGA-CH-5766-01
DOUBLE	-0.0088	0.0208	cFLAR_ko__EGFR_oe	cFLAR_ko	EGFR_oe	KO	OE	cFLAR	EGFR	TCGA-CH-5766-01
DOUBLE	-0.012152	0.6414	Caspase8_oe__GLUT1_oe	Caspase8_oe	GLUT1_oe	OE	OE	Caspase8	GLUT1	TCGA-CH-5766-01
DOUBLE	-0.0204	0.0156	AR_ERG_oe__MEK1_2_ko	AR_ERG_oe	MEK1_2_ko	OE	KO	AR_ERG	MEK1_2	TCGA-CH-5766-01
DOUBLE	-0.0176	0.0114	MEK1_2_ko__TERT_ko	MEK1_2_ko	TERT_ko	KO	KO	MEK1_2	TERT	TCGA-CH-5766-01
DOUBLE	0.2126	-0.3584	ERK_ko__SPOP_oe	ERK_ko	SPOP_oe	KO	OE	ERK	SPOP	TCGA-CH-5766-01
DOUBLE	-0.0172	0.0158	cFLAR_ko__MEK1_2_ko	cFLAR_ko	MEK1_2_ko	KO	KO	cFLAR	MEK1_2	TCGA-CH-5766-01
DOUBLE	-0.0116	0.6414	Caspase8_oe__PI3K_oe	Caspase8_oe	PI3K_oe	OE	OE	Caspase8	PI3K	TCGA-CH-5766-01
DOUBLE	0.757	0.0206	MYC_MAX_oe__p14ARF_ko	MYC_MAX_oe	p14ARF_ko	OE	KO	MYC_MAX	p14ARF	TCGA-CH-5766-01
SINGLE	-0.193025	-0.013803	EGFR_ko	EGFR_ko	NA	KO	NA	EGFR	NA	TCGA-CH-5766-01
DOUBLE	0.0678	0.021	MEK1_2_oe__p14ARF_oe	MEK1_2_oe	p14ARF_oe	OE	OE	MEK1_2	p14ARF	TCGA-CH-5766-01
DOUBLE	0.7566	0.0208	MYC_MAX_oe__ROS_ko	MYC_MAX_oe	ROS_ko	OE	KO	MYC_MAX	ROS	TCGA-CH-5766-01
DOUBLE	-0.013519	0.018	cFLAR_ko__TERT_ko	cFLAR_ko	TERT_ko	KO	KO	cFLAR	TERT	TCGA-CH-5766-01
DOUBLE	0.0334	-0.070153	ERK_ko__SPOP_ko	ERK_ko	SPOP_ko	KO	KO	ERK	SPOP	TCGA-CH-5766-01
DOUBLE	0.211	0.0206	HIF1_ko__HSPs_oe	HIF1_ko	HSPs_oe	KO	OE	HIF1	HSPs	TCGA-CH-5766-01
DOUBLE	-0.1894	0.261	SPOP_ko__TERT_ko	SPOP_ko	TERT_ko	KO	KO	SPOP	TERT	TCGA-CH-5766-01
DOUBLE	-0.00999999999999998	0.0175999999999999	AR_ERG_oe__TERT_ko	AR_ERG_oe	TERT_ko	OE	KO	AR_ERG	TERT	TCGA-CH-5766-01
DOUBLE	0.171	0.6414	AKT_oe__Caspase8_oe	AKT_oe	Caspase8_oe	OE	OE	AKT	Caspase8	TCGA-CH-5766-01
DOUBLE	-0.0132	-0.3586	Caspase8_ko__GLUT1_ko	Caspase8_ko	GLUT1_ko	KO	KO	Caspase8	GLUT1	TCGA-CH-5766-01
DOUBLE	-0.011974	0.022	HSPs_oe__ROS_ko	HSPs_oe	ROS_ko	OE	KO	HSPs	ROS	TCGA-CH-5766-01
DOUBLE	-0.2428	0.0204	HIF1_oe__PI3K_oe	HIF1_oe	PI3K_oe	OE	OE	HIF1	PI3K	TCGA-CH-5766-01
DOUBLE	-0.243	-0.357	AKT_ko__SPOP_oe	AKT_ko	SPOP_oe	KO	OE	AKT	SPOP	TCGA-CH-5766-01
DOUBLE	-0.0194	-0.3572	cFLAR_oe__MEK1_2_ko	cFLAR_oe	MEK1_2_ko	OE	KO	cFLAR	MEK1_2	TCGA-CH-5766-01
DOUBLE	0.17	-0.3586	AKT_oe__TERT_ko	AKT_oe	TERT_ko	OE	KO	AKT	TERT	TCGA-CH-5766-01
DOUBLE	-0.011	0.0175999999999999	EGFR_oe__TERT_ko	EGFR_oe	TERT_ko	OE	KO	EGFR	TERT	TCGA-CH-5766-01
DOUBLE	-0.0132	0.0194	HSPs_ko__ROS_ko	HSPs_ko	ROS_ko	KO	KO	HSPs	ROS	TCGA-CH-5766-01
DOUBLE	-0.045	0.0206	MYC_MAX_ko__PI3K_oe	MYC_MAX_ko	PI3K_oe	KO	OE	MYC_MAX	PI3K	TCGA-CH-5766-01
DOUBLE	0.106785	-0.179997	ERK_ko__MEK1_2_oe	ERK_ko	MEK1_2_oe	KO	OE	ERK	MEK1_2	TCGA-CH-5766-01
DOUBLE	-0.015	0.0148	MEK1_2_ko__ROS_ko	MEK1_2_ko	ROS_ko	KO	KO	MEK1_2	ROS	TCGA-CH-5766-01
DOUBLE	0.2662	-0.3586	AR_oe__Caspase8_ko	AR_oe	Caspase8_ko	OE	KO	AR	Caspase8	TCGA-CH-5766-01
DOUBLE	-0.020389	0.021	GLUT1_ko__p14ARF_ko	GLUT1_ko	p14ARF_ko	KO	KO	GLUT1	p14ARF	TCGA-CH-5766-01
DOUBLE	0.142601	-0.1788	ERK_ko__HSPs_oe	ERK_ko	HSPs_oe	KO	OE	ERK	HSPs	TCGA-CH-5766-01
SINGLE	-0.1906	0.2646	SPOP_ko	SPOP_ko	NA	KO	NA	SPOP	NA	TCGA-CH-5766-01
DOUBLE	-0.0178	0.6414	AR_ERG_ko__Caspase8_oe	AR_ERG_ko	Caspase8_oe	KO	OE	AR_ERG	Caspase8	TCGA-CH-5766-01
DOUBLE	-0.243	0.0227289999999999	AKT_ko__HIF1_oe	AKT_ko	HIF1_oe	KO	OE	AKT	HIF1	TCGA-CH-5766-01
DOUBLE	0.7564	0.0198	MYC_MAX_oe__p14ARF_oe	MYC_MAX_oe	p14ARF_oe	OE	OE	MYC_MAX	p14ARF	TCGA-CH-5766-01
DOUBLE	-0.1998	0.261	p14ARF_ko__SPOP_ko	p14ARF_ko	SPOP_ko	KO	KO	p14ARF	SPOP	TCGA-CH-5766-01
DOUBLE	-0.0162	0.0148	AR_ERG_oe__ERK_oe	AR_ERG_oe	ERK_oe	OE	OE	AR_ERG	ERK	TCGA-CH-5766-01
DOUBLE	-0.0108	0.6414	Caspase8_oe__cFLAR_oe	Caspase8_oe	cFLAR_oe	OE	OE	Caspase8	cFLAR	TCGA-CH-5766-01
DOUBLE	-0.0126	-0.3584	cFLAR_oe__GLUT1_oe	cFLAR_oe	GLUT1_oe	OE	OE	cFLAR	GLUT1	TCGA-CH-5766-01
DOUBLE	0.1062	-0.181081	ERK_ko__GLUT1_oe	ERK_ko	GLUT1_oe	KO	OE	ERK	GLUT1	TCGA-CH-5766-01
DOUBLE	-0.1866	0.2608	PI3K_oe__SPOP_ko	PI3K_oe	SPOP_ko	OE	KO	PI3K	SPOP	TCGA-CH-5766-01
DOUBLE	-0.0552	0.2608	p14ARF_oe__SPOP_ko	p14ARF_oe	SPOP_ko	OE	KO	p14ARF	SPOP	TCGA-CH-5766-01
DOUBLE	-0.0186	0.6414	AR_ERG_oe__Caspase8_oe	AR_ERG_oe	Caspase8_oe	OE	OE	AR_ERG	Caspase8	TCGA-CH-5766-01
DOUBLE	-0.012	-0.3586	Caspase8_ko__cFLAR_oe	Caspase8_ko	cFLAR_oe	KO	OE	Caspase8	cFLAR	TCGA-CH-5766-01
DOUBLE	-0.049	0.0154	AR_ERG_oe__MYC_MAX_ko	AR_ERG_oe	MYC_MAX_ko	OE	KO	AR_ERG	MYC_MAX	TCGA-CH-5766-01
SINGLE	0.1574	-0.3586	AKT_oe	AKT_oe	NA	OE	NA	AKT	NA	TCGA-CH-5766-01
DOUBLE	-0.0124	0.0214	GLUT1_oe__ROS_ko	GLUT1_oe	ROS_ko	OE	KO	GLUT1	ROS	TCGA-CH-5766-01
DOUBLE	0.2114	0.0214	GLUT1_ko__HIF1_ko	GLUT1_ko	HIF1_ko	KO	KO	GLUT1	HIF1	TCGA-CH-5766-01
DOUBLE	0.2114	0.020665	HIF1_ko__PI3K_oe	HIF1_ko	PI3K_oe	KO	OE	HIF1	PI3K	TCGA-CH-5766-01
DOUBLE	-0.210748	0.0178	MYC_MAX_ko__PI3K_ko	MYC_MAX_ko	PI3K_ko	KO	KO	MYC_MAX	PI3K	TCGA-CH-5766-01
DOUBLE	-0.243	0.0222	AKT_ko__ERK_oe	AKT_ko	ERK_oe	KO	OE	AKT	ERK	TCGA-CH-5766-01
DOUBLE	0.225	0.015	AR_ERG_ko__HIF1_ko	AR_ERG_ko	HIF1_ko	KO	KO	AR_ERG	HIF1	TCGA-CH-5766-01
DOUBLE	-0.011	0.0204	GLUT1_oe__HSPs_oe	GLUT1_oe	HSPs_oe	OE	OE	GLUT1	HSPs	TCGA-CH-5766-01
DOUBLE	0.2658	-0.3458	AR_oe__MEK1_2_ko	AR_oe	MEK1_2_ko	OE	KO	AR	MEK1_2	TCGA-CH-5766-01
SINGLE	0.757	0.0162	MYC_MAX_oe	MYC_MAX_oe	NA	OE	NA	MYC_MAX	NA	TCGA-CH-5766-01
SINGLE	-0.0144	0.0155999999999999	EGFR_oe	EGFR_oe	NA	OE	NA	EGFR	NA	TCGA-CH-5766-01
SINGLE	-0.0168	-0.3584	Caspase8_ko	Caspase8_ko	NA	KO	NA	Caspase8	NA	TCGA-CH-5766-01
DOUBLE	-0.1884	-0.3578	cFLAR_oe__SPOP_ko	cFLAR_oe	SPOP_ko	OE	KO	cFLAR	SPOP	TCGA-CH-5766-01
DOUBLE	0.263266	-0.3586	GLUT1_ko__SPOP_oe	GLUT1_ko	SPOP_oe	KO	OE	GLUT1	SPOP	TCGA-CH-5766-01
DOUBLE	-0.243	0.2626	AKT_ko__SPOP_ko	AKT_ko	SPOP_ko	KO	KO	AKT	SPOP	TCGA-CH-5766-01
DOUBLE	0.1418	-0.3586	AKT_oe__p14ARF_ko	AKT_oe	p14ARF_ko	OE	KO	AKT	p14ARF	TCGA-CH-5766-01
DOUBLE	-0.203054	0.016	AR_ERG_oe__PI3K_ko	AR_ERG_oe	PI3K_ko	OE	KO	AR_ERG	PI3K	TCGA-CH-5766-01
DOUBLE	0.09735	-0.183	ERK_ko__p14ARF_ko	ERK_ko	p14ARF_ko	KO	KO	ERK	p14ARF	TCGA-CH-5766-01
DOUBLE	0.2124	0.0216	cFLAR_ko__HIF1_ko	cFLAR_ko	HIF1_ko	KO	KO	cFLAR	HIF1	TCGA-CH-5766-01
DOUBLE	-0.0164	0.0151999999999999	MEK1_2_ko__ROS_oe	MEK1_2_ko	ROS_oe	KO	OE	MEK1_2	ROS	TCGA-CH-5766-01
SINGLE	-0.018	0.015	GLUT1_oe	GLUT1_oe	NA	OE	NA	GLUT1	NA	TCGA-CH-5766-01
DOUBLE	-0.017072	0.0145999999999999	AR_ERG_oe__ROS_oe	AR_ERG_oe	ROS_oe	OE	OE	AR_ERG	ROS	TCGA-CH-5766-01
DOUBLE	0.10071	-0.3556	Caspase8_ko__ERK_ko	Caspase8_ko	ERK_ko	KO	KO	Caspase8	ERK	TCGA-CH-5766-01
DOUBLE	-0.015	0.0152	GLUT1_oe__MEK1_2_ko	GLUT1_oe	MEK1_2_ko	OE	KO	GLUT1	MEK1_2	TCGA-CH-5766-01
SINGLE	-0.243	0.0168	AKT_ko	AKT_ko	NA	KO	NA	AKT	NA	TCGA-CH-5766-01
DOUBLE	-0.243	0.023	AKT_ko__GLUT1_oe	AKT_ko	GLUT1_oe	KO	OE	AKT	GLUT1	TCGA-CH-5766-01
DOUBLE	-0.0122	0.6414	Caspase8_oe__MEK1_2_oe	Caspase8_oe	MEK1_2_oe	OE	OE	Caspase8	MEK1_2	TCGA-CH-5766-01
DOUBLE	-0.0158	0.0178	ROS_oe__TERT_ko	ROS_oe	TERT_ko	OE	KO	ROS	TERT	TCGA-CH-5766-01
DOUBLE	-0.0102	0.0204	ERK_oe__HSPs_ko	ERK_oe	HSPs_ko	OE	KO	ERK	HSPs	TCGA-CH-5766-01
DOUBLE	-0.0456	0.0206	MYC_MAX_ko__p14ARF_ko	MYC_MAX_ko	p14ARF_ko	KO	KO	MYC_MAX	p14ARF	TCGA-CH-5766-01
DOUBLE	-0.243	0.0202	HIF1_oe__ROS_ko	HIF1_oe	ROS_ko	OE	KO	HIF1	ROS	TCGA-CH-5766-01
DOUBLE	-0.0108	0.6414	Caspase8_oe__cFLAR_ko	Caspase8_oe	cFLAR_ko	OE	KO	Caspase8	cFLAR	TCGA-CH-5766-01
DOUBLE	-0.0076	0.0214	EGFR_oe__MEK1_2_ko	EGFR_oe	MEK1_2_ko	OE	KO	EGFR	MEK1_2	TCGA-CH-5766-01
DOUBLE	-0.196194	-0.0112	EGFR_ko__ROS_ko	EGFR_ko	ROS_ko	KO	KO	EGFR	ROS	TCGA-CH-5766-01
DOUBLE	0.2668	-0.3586	AKT_oe__AR_oe	AKT_oe	AR_oe	OE	OE	AKT	AR	TCGA-CH-5766-01
SINGLE	-0.243	0.0156	HIF1_oe	HIF1_oe	NA	OE	NA	HIF1	NA	TCGA-CH-5766-01
DOUBLE	0.000200000000000006	0.000799999999999967	EGFR_ko__HSPs_oe	EGFR_ko	HSPs_oe	KO	OE	EGFR	HSPs	TCGA-CH-5766-01
DOUBLE	-0.0136	0.0228	cFLAR_ko__MEK1_2_oe	cFLAR_ko	MEK1_2_oe	KO	OE	cFLAR	MEK1_2	TCGA-CH-5766-01
DOUBLE	-0.1734	0.6414	AR_ko__Caspase8_oe	AR_ko	Caspase8_oe	KO	OE	AR	Caspase8	TCGA-CH-5766-01
DOUBLE	0.7548	0.0202	HSPs_ko__MYC_MAX_oe	HSPs_ko	MYC_MAX_oe	KO	OE	HSPs	MYC_MAX	TCGA-CH-5766-01
DOUBLE	-0.1882	0.2614	ROS_oe__SPOP_ko	ROS_oe	SPOP_ko	OE	KO	ROS	SPOP	TCGA-CH-5766-01
DOUBLE	-0.0458	0.0208	MYC_MAX_ko__ROS_oe	MYC_MAX_ko	ROS_oe	KO	OE	MYC_MAX	ROS	TCGA-CH-5766-01
DOUBLE	-0.198978	0.018	PI3K_ko__ROS_oe	PI3K_ko	ROS_oe	KO	OE	PI3K	ROS	TCGA-CH-5766-01
DOUBLE	0.1584	-0.3586	AKT_oe__AR_ERG_oe	AKT_oe	AR_ERG_oe	OE	OE	AKT	AR_ERG	TCGA-CH-5766-01
DOUBLE	-0.0112	-0.3586	Caspase8_ko__HSPs_oe	Caspase8_ko	HSPs_oe	KO	OE	Caspase8	HSPs	TCGA-CH-5766-01
DOUBLE	-0.235336	0.0175999999999999	AR_ko__PI3K_ko	AR_ko	PI3K_ko	KO	KO	AR	PI3K	TCGA-CH-5766-01
DOUBLE	-0.011	0.0208	HSPs_oe__PI3K_oe	HSPs_oe	PI3K_oe	OE	OE	HSPs	PI3K	TCGA-CH-5766-01
DOUBLE	-0.0456	0.021	ERK_oe__MYC_MAX_ko	ERK_oe	MYC_MAX_ko	OE	KO	ERK	MYC_MAX	TCGA-CH-5766-01
DOUBLE	-0.243	0.0224	AKT_ko__AR_ko	AKT_ko	AR_ko	KO	KO	AKT	AR	TCGA-CH-5766-01
DOUBLE	-0.243	0.0221999999999999	AKT_ko__cFLAR_ko	AKT_ko	cFLAR_ko	KO	KO	AKT	cFLAR	TCGA-CH-5766-01
DOUBLE	-0.193025	-0.013803	AR_ERG_ko__EGFR_ko	AR_ERG_ko	EGFR_ko	KO	KO	AR_ERG	EGFR	TCGA-CH-5766-01
DOUBLE	-0.243	0.0278	AKT_ko__EGFR_ko	AKT_ko	EGFR_ko	KO	KO	AKT	EGFR	TCGA-CH-5766-01
DOUBLE	-0.0156	0.6414	Caspase8_oe__MEK1_2_ko	Caspase8_oe	MEK1_2_ko	OE	KO	Caspase8	MEK1_2	TCGA-CH-5766-01
DOUBLE	0.2608	-0.3586	HSPs_ko__SPOP_oe	HSPs_ko	SPOP_oe	KO	OE	HSPs	SPOP	TCGA-CH-5766-01
DOUBLE	-0.243	0.021	HIF1_oe__ROS_oe	HIF1_oe	ROS_oe	OE	OE	HIF1	ROS	TCGA-CH-5766-01
DOUBLE	-0.187407	0.016337	p14ARF_oe__PI3K_ko	p14ARF_oe	PI3K_ko	OE	KO	p14ARF	PI3K	TCGA-CH-5766-01
DOUBLE	-0.0158	0.0148	AR_ERG_oe__ROS_ko	AR_ERG_oe	ROS_ko	OE	KO	AR_ERG	ROS	TCGA-CH-5766-01
DOUBLE	-0.0102	0.0224	HSPs_oe__ROS_oe	HSPs_oe	ROS_oe	OE	OE	HSPs	ROS	TCGA-CH-5766-01
DOUBLE	-0.2428	-0.3586	cFLAR_oe__HIF1_oe	cFLAR_oe	HIF1_oe	OE	OE	cFLAR	HIF1	TCGA-CH-5766-01
DOUBLE	-0.187	0.2608	GLUT1_oe__SPOP_ko	GLUT1_oe	SPOP_ko	OE	KO	GLUT1	SPOP	TCGA-CH-5766-01
DOUBLE	-0.243	0.022	AKT_ko__PI3K_oe	AKT_ko	PI3K_oe	KO	OE	AKT	PI3K	TCGA-CH-5766-01
DOUBLE	-0.0186	-0.3578	AR_ERG_oe__Caspase8_ko	AR_ERG_oe	Caspase8_ko	OE	KO	AR_ERG	Caspase8	TCGA-CH-5766-01
DOUBLE	-0.1734	-0.3584	AR_ko__Caspase8_ko	AR_ko	Caspase8_ko	KO	KO	AR	Caspase8	TCGA-CH-5766-01
DOUBLE	0.2658	-0.3586	AR_oe__PI3K_oe	AR_oe	PI3K_oe	OE	OE	AR	PI3K	TCGA-CH-5766-01
DOUBLE	-0.0152	0.0176	MEK1_2_oe__TERT_ko	MEK1_2_oe	TERT_ko	OE	KO	MEK1_2	TERT	TCGA-CH-5766-01
DOUBLE	-0.243	0.0191999999999999	AKT_ko__TERT_ko	AKT_ko	TERT_ko	KO	KO	AKT	TERT	TCGA-CH-5766-01
DOUBLE	0.1686	-0.3586	AKT_oe__ROS_oe	AKT_oe	ROS_oe	OE	OE	AKT	ROS	TCGA-CH-5766-01
DOUBLE	-0.0186	-0.3584	Caspase8_ko__p14ARF_ko	Caspase8_ko	p14ARF_ko	KO	KO	Caspase8	p14ARF	TCGA-CH-5766-01
DOUBLE	-0.017697	0.0216	HSPs_oe__p14ARF_ko	HSPs_oe	p14ARF_ko	OE	KO	HSPs	p14ARF	TCGA-CH-5766-01
SINGLE	0.225	0.015	HIF1_ko	HIF1_ko	NA	KO	NA	HIF1	NA	TCGA-CH-5766-01
DOUBLE	-0.243	0.0186	HSPs_ko__PI3K_ko	HSPs_ko	PI3K_ko	KO	KO	HSPs	PI3K	TCGA-CH-5766-01
DOUBLE	-0.0466	-0.3584	cFLAR_oe__MYC_MAX_ko	cFLAR_oe	MYC_MAX_ko	OE	KO	cFLAR	MYC_MAX	TCGA-CH-5766-01
SINGLE	-0.1744	0.015	AR_ko	AR_ko	NA	KO	NA	AR	NA	TCGA-CH-5766-01
DOUBLE	0.7568	0.0208	HIF1_oe__MYC_MAX_oe	HIF1_oe	MYC_MAX_oe	OE	OE	HIF1	MYC_MAX	TCGA-CH-5766-01
SINGLE	-0.00939999999999999	0.0172	TERT_ko	TERT_ko	NA	KO	NA	TERT	NA	TCGA-CH-5766-01
DOUBLE	0.7568	0.0208	MYC_MAX_oe__PI3K_oe	MYC_MAX_oe	PI3K_oe	OE	OE	MYC_MAX	PI3K	TCGA-CH-5766-01
DOUBLE	0.167	0.0218	AKT_oe__cFLAR_ko	AKT_oe	cFLAR_ko	OE	KO	AKT	cFLAR	TCGA-CH-5766-01
SINGLE	0.2498	-0.3586	SPOP_oe	SPOP_oe	NA	OE	NA	SPOP	NA	TCGA-CH-5766-01
DOUBLE	-0.194985	-0.3472	cFLAR_oe__EGFR_ko	cFLAR_oe	EGFR_ko	OE	KO	cFLAR	EGFR	TCGA-CH-5766-01
DOUBLE	0.068458	0.0196	HSPs_ko__p14ARF_oe	HSPs_ko	p14ARF_oe	KO	OE	HSPs	p14ARF	TCGA-CH-5766-01
DOUBLE	-0.243	0.2608	HIF1_oe__SPOP_ko	HIF1_oe	SPOP_ko	OE	KO	HIF1	SPOP	TCGA-CH-5766-01
DOUBLE	-0.0086	-0.3586	Caspase8_ko__EGFR_oe	Caspase8_ko	EGFR_oe	KO	OE	Caspase8	EGFR	TCGA-CH-5766-01
DOUBLE	0.2658	-0.3586	AR_oe__GLUT1_oe	AR_oe	GLUT1_oe	OE	OE	AR	GLUT1	TCGA-CH-5766-01
DOUBLE	0.2628	-0.3586	cFLAR_oe__SPOP_oe	cFLAR_oe	SPOP_oe	OE	OE	cFLAR	SPOP	TCGA-CH-5766-01
DOUBLE	0.2654	-0.3586	AR_oe__ROS_oe	AR_oe	ROS_oe	OE	OE	AR	ROS	TCGA-CH-5766-01
DOUBLE	-0.00939999999999999	0.0172	AR_ERG_ko__TERT_ko	AR_ERG_ko	TERT_ko	KO	KO	AR_ERG	TERT	TCGA-CH-5766-01
DOUBLE	0.166	-0.3516	AKT_oe__MEK1_2_ko	AKT_oe	MEK1_2_ko	OE	KO	AKT	MEK1_2	TCGA-CH-5766-01
DOUBLE	-0.0118	0.6414	Caspase8_oe__ERK_oe	Caspase8_oe	ERK_oe	OE	OE	Caspase8	ERK	TCGA-CH-5766-01
DOUBLE	-0.0118	0.0197539999999999	HSPs_ko__PI3K_oe	HSPs_ko	PI3K_oe	KO	OE	HSPs	PI3K	TCGA-CH-5766-01
DOUBLE	-0.014	0.6414	Caspase8_oe__HSPs_ko	Caspase8_oe	HSPs_ko	OE	KO	Caspase8	HSPs	TCGA-CH-5766-01
DOUBLE	0.757	0.02	AR_ko__MYC_MAX_oe	AR_ko	MYC_MAX_oe	KO	OE	AR	MYC_MAX	TCGA-CH-5766-01
DOUBLE	0.7568	0.0214	EGFR_oe__MYC_MAX_oe	EGFR_oe	MYC_MAX_oe	OE	OE	EGFR	MYC_MAX	TCGA-CH-5766-01
DOUBLE	-0.0138	0.015	AR_ERG_oe__EGFR_oe	AR_ERG_oe	EGFR_oe	OE	OE	AR_ERG	EGFR	TCGA-CH-5766-01
DOUBLE	-0.243	0.6414	AKT_ko__Caspase8_oe	AKT_ko	Caspase8_oe	KO	OE	AKT	Caspase8	TCGA-CH-5766-01
DOUBLE	-0.0452	0.0204	GLUT1_ko__MYC_MAX_ko	GLUT1_ko	MYC_MAX_ko	KO	KO	GLUT1	MYC_MAX	TCGA-CH-5766-01
DOUBLE	-0.201561	0.0167369999999999	p14ARF_ko__PI3K_ko	p14ARF_ko	PI3K_ko	KO	KO	p14ARF	PI3K	TCGA-CH-5766-01
DOUBLE	-0.197576	0.018	GLUT1_ko__PI3K_ko	GLUT1_ko	PI3K_ko	KO	KO	GLUT1	PI3K	TCGA-CH-5766-01
DOUBLE	0.1424	-0.3582	AKT_oe__EGFR_ko	AKT_oe	EGFR_ko	OE	KO	AKT	EGFR	TCGA-CH-5766-01
DOUBLE	0.2224	0.0158	AR_ERG_oe__HIF1_ko	AR_ERG_oe	HIF1_ko	OE	KO	AR_ERG	HIF1	TCGA-CH-5766-01
DOUBLE	-0.199698	0.641399	Caspase8_oe__PI3K_ko	Caspase8_oe	PI3K_ko	OE	KO	Caspase8	PI3K	TCGA-CH-5766-01
DOUBLE	-0.1894	0.6414	Caspase8_oe__SPOP_ko	Caspase8_oe	SPOP_ko	OE	KO	Caspase8	SPOP	TCGA-CH-5766-01
DOUBLE	-0.00800000000000001	0.0204	EGFR_oe__HSPs_ko	EGFR_oe	HSPs_ko	OE	KO	EGFR	HSPs	TCGA-CH-5766-01
DOUBLE	-0.2073	-0.00420000000000004	EGFR_ko__HSPs_ko	EGFR_ko	HSPs_ko	KO	KO	EGFR	HSPs	TCGA-CH-5766-01
DOUBLE	0.1746	-0.3586	AKT_oe__EGFR_oe	AKT_oe	EGFR_oe	OE	OE	AKT	EGFR	TCGA-CH-5766-01
DOUBLE	0.2654	-0.3586	AR_oe__MEK1_2_oe	AR_oe	MEK1_2_oe	OE	OE	AR	MEK1_2	TCGA-CH-5766-01
DOUBLE	0.266	-0.3586	AR_oe__PI3K_ko	AR_oe	PI3K_ko	OE	KO	AR	PI3K	TCGA-CH-5766-01
DOUBLE	0.757	0.021769	GLUT1_ko__MYC_MAX_oe	GLUT1_ko	MYC_MAX_oe	KO	OE	GLUT1	MYC_MAX	TCGA-CH-5766-01
DOUBLE	-0.0116	0.0208	GLUT1_ko__ROS_ko	GLUT1_ko	ROS_ko	KO	KO	GLUT1	ROS	TCGA-CH-5766-01
DOUBLE	0.2652	-0.3586	PI3K_oe__SPOP_oe	PI3K_oe	SPOP_oe	OE	OE	PI3K	SPOP	TCGA-CH-5766-01
DOUBLE	-0.194162	-0.0114	EGFR_ko__GLUT1_oe	EGFR_ko	GLUT1_oe	KO	OE	EGFR	GLUT1	TCGA-CH-5766-01
DOUBLE	0.2106	-0.3584	Caspase8_ko__HIF1_ko	Caspase8_ko	HIF1_ko	KO	KO	Caspase8	HIF1	TCGA-CH-5766-01
DOUBLE	-0.0114	0.0224	cFLAR_ko__GLUT1_oe	cFLAR_ko	GLUT1_oe	KO	OE	cFLAR	GLUT1	TCGA-CH-5766-01
DOUBLE	0.756601	-0.3586	Caspase8_ko__MYC_MAX_oe	Caspase8_ko	MYC_MAX_oe	KO	OE	Caspase8	MYC_MAX	TCGA-CH-5766-01
DOUBLE	0.7568	0.021	ERK_oe__MYC_MAX_oe	ERK_oe	MYC_MAX_oe	OE	OE	ERK	MYC_MAX	TCGA-CH-5766-01
DOUBLE	-0.1728	0.021	AR_ko__MEK1_2_oe	AR_ko	MEK1_2_oe	KO	OE	AR	MEK1_2	TCGA-CH-5766-01
DOUBLE	0.1708	-0.3586	AKT_oe__PI3K_ko	AKT_oe	PI3K_ko	OE	KO	AKT	PI3K	TCGA-CH-5766-01
SINGLE	-0.0184	0.016	PI3K_oe	PI3K_oe	NA	OE	NA	PI3K	NA	TCGA-CH-5766-01
DOUBLE	0.1716	-0.3586	AKT_oe__ERK_oe	AKT_oe	ERK_oe	OE	OE	AKT	ERK	TCGA-CH-5766-01
DOUBLE	0.2646	-0.358	AR_oe__MYC_MAX_ko	AR_oe	MYC_MAX_ko	OE	KO	AR	MYC_MAX	TCGA-CH-5766-01
DOUBLE	-0.0206	0.016977	p14ARF_ko__TERT_ko	p14ARF_ko	TERT_ko	KO	KO	p14ARF	TERT	TCGA-CH-5766-01
DOUBLE	-0.204115	0.0118	AR_ERG_ko__PI3K_ko	AR_ERG_ko	PI3K_ko	KO	KO	AR_ERG	PI3K	TCGA-CH-5766-01
DOUBLE	-0.0124	0.021	PI3K_oe__ROS_ko	PI3K_oe	ROS_ko	OE	KO	PI3K	ROS	TCGA-CH-5766-01
DOUBLE	0.2632	-0.3586	ROS_oe__SPOP_oe	ROS_oe	SPOP_oe	OE	OE	ROS	SPOP	TCGA-CH-5766-01
DOUBLE	0.2634	-0.3586	p14ARF_ko__SPOP_oe	p14ARF_ko	SPOP_oe	KO	OE	p14ARF	SPOP	TCGA-CH-5766-01
DOUBLE	-0.0028	0.0144	HSPs_oe__MEK1_2_ko	HSPs_oe	MEK1_2_ko	OE	KO	HSPs	MEK1_2	TCGA-CH-5766-01
DOUBLE	0.2112	0.0206	HIF1_ko__HSPs_ko	HIF1_ko	HSPs_ko	KO	KO	HIF1	HSPs	TCGA-CH-5766-01
DOUBLE	-0.00999999999999998	0.021	ERK_oe__GLUT1_oe	ERK_oe	GLUT1_oe	OE	OE	ERK	GLUT1	TCGA-CH-5766-01
DOUBLE	0.757	0.0206	HIF1_ko__MYC_MAX_oe	HIF1_ko	MYC_MAX_oe	KO	OE	HIF1	MYC_MAX	TCGA-CH-5766-01
DOUBLE	-0.243	0.0217999999999999	AKT_ko__HIF1_ko	AKT_ko	HIF1_ko	KO	KO	AKT	HIF1	TCGA-CH-5766-01
SINGLE	-0.0178	0.0148	HSPs_ko	HSPs_ko	NA	KO	NA	HSPs	NA	TCGA-CH-5766-01
DOUBLE	-0.0132	-0.3586	cFLAR_oe__MEK1_2_oe	cFLAR_oe	MEK1_2_oe	OE	OE	cFLAR	MEK1_2	TCGA-CH-5766-01
DOUBLE	0.17	-0.3586	AKT_oe__GLUT1_oe	AKT_oe	GLUT1_oe	OE	OE	AKT	GLUT1	TCGA-CH-5766-01
DOUBLE	-0.0148	0.018	GLUT1_ko__TERT_ko	GLUT1_ko	TERT_ko	KO	KO	GLUT1	TERT	TCGA-CH-5766-01
DOUBLE	0.1708	-0.3586	AKT_oe__PI3K_oe	AKT_oe	PI3K_oe	OE	OE	AKT	PI3K	TCGA-CH-5766-01
DOUBLE	-0.242	-0.1712	AKT_ko__ERK_ko	AKT_ko	ERK_ko	KO	KO	AKT	ERK	TCGA-CH-5766-01
SINGLE	0.2514	-0.3586	AR_oe	AR_oe	NA	OE	NA	AR	NA	TCGA-CH-5766-01
DOUBLE	-0.202304	-0.3568	cFLAR_oe__PI3K_ko	cFLAR_oe	PI3K_ko	OE	KO	cFLAR	PI3K	TCGA-CH-5766-01
DOUBLE	-0.014	0.6414	Caspase8_oe__TERT_ko	Caspase8_oe	TERT_ko	OE	KO	Caspase8	TERT	TCGA-CH-5766-01
DOUBLE	0.7512	-0.3586	HIF1_ko__SPOP_oe	HIF1_ko	SPOP_oe	KO	OE	HIF1	SPOP	TCGA-CH-5766-01
DOUBLE	-0.00919999999999999	0.0216	ERK_oe__PI3K_oe	ERK_oe	PI3K_oe	OE	OE	ERK	PI3K	TCGA-CH-5766-01
DOUBLE	0.266	-0.3586	AR_oe__ERK_oe	AR_oe	ERK_oe	OE	OE	AR	ERK	TCGA-CH-5766-01
DOUBLE	-0.174	0.0208	AR_ko__GLUT1_ko	AR_ko	GLUT1_ko	KO	KO	AR	GLUT1	TCGA-CH-5766-01
DOUBLE	-0.199325	0.0206	MEK1_2_oe__PI3K_ko	MEK1_2_oe	PI3K_ko	OE	KO	MEK1_2	PI3K	TCGA-CH-5766-01
DOUBLE	-0.018	0.021	p14ARF_ko__PI3K_oe	p14ARF_ko	PI3K_oe	KO	OE	p14ARF	PI3K	TCGA-CH-5766-01
DOUBLE	0.096105	-0.1806	ERK_ko__HSPs_ko	ERK_ko	HSPs_ko	KO	KO	ERK	HSPs	TCGA-CH-5766-01
DOUBLE	0.2662	-0.3586	AKT_ko__AR_oe	AKT_ko	AR_oe	KO	OE	AKT	AR	TCGA-CH-5766-01
DOUBLE	-0.0144	0.017	ROS_ko__TERT_ko	ROS_ko	TERT_ko	KO	KO	ROS	TERT	TCGA-CH-5766-01
DOUBLE	0.7568	-0.3586	MYC_MAX_oe__SPOP_oe	MYC_MAX_oe	SPOP_oe	OE	OE	MYC_MAX	SPOP	TCGA-CH-5766-01
[truncated: 360,585 more rows]
