# Supplementary material for: Patient-specific Boolean models of signalling networks guide personalised treatments
Source: eLife. 2022 Feb 15;11:e72626. doi: 10.7554/eLife.72626 (PMC9018074; doi:10.7554/eLife.72626)
Supplement: Supplementary file 5. [file elife-72626-supp5.zip]

Archive with 20 entries (19 files):
- SuppFile 5 prostate cell lines models/
- SuppFile 5 prostate cell lines models/PC_20191219_CL_mut_RNA_summary_phenotypes.txt
- SuppFile 5 prostate cell lines models/PC_20191219_mut_RNA_0_VCaP.bnd
- SuppFile 5 prostate cell lines models/PC_20191219_mut_RNA_0_VCaP.cfg
- SuppFile 5 prostate cell lines models/PC_20191219_mut_RNA_1_LNCaP.bnd
- SuppFile 5 prostate cell lines models/PC_20191219_mut_RNA_1_LNCaP.cfg
- SuppFile 5 prostate cell lines models/PC_20191219_mut_RNA_2_DU145.bnd
- SuppFile 5 prostate cell lines models/PC_20191219_mut_RNA_2_DU145.cfg
- SuppFile 5 prostate cell lines models/PC_20191219_mut_RNA_3_22RV1.bnd
- SuppFile 5 prostate cell lines models/PC_20191219_mut_RNA_3_22RV1.cfg
- SuppFile 5 prostate cell lines models/PC_20191219_mut_RNA_4_PC3.bnd
- SuppFile 5 prostate cell lines models/PC_20191219_mut_RNA_4_PC3.cfg
- SuppFile 5 prostate cell lines models/PC_20191219_mut_RNA_5_PWR1E.bnd
- SuppFile 5 prostate cell lines models/PC_20191219_mut_RNA_5_PWR1E.cfg
- SuppFile 5 prostate cell lines models/PC_20191219_mut_RNA_6_BPH1.bnd
- SuppFile 5 prostate cell lines models/PC_20191219_mut_RNA_6_BPH1.cfg
- SuppFile 5 prostate cell lines models/PC_20191219_mut_RNA_7_WT.bnd
- SuppFile 5 prostate cell lines models/PC_20191219_mut_RNA_7_WT.cfg
- SuppFile 5 prostate cell lines models/PC_20191219_mut_RNA_8_NCIH660.bnd
- SuppFile 5 prostate cell lines models/PC_20191219_mut_RNA_8_NCIH660.cfg
