# Supplementary material for: Patient-specific Boolean models of signalling networks guide personalised treatments
Source: eLife. 2022 Feb 15;11:e72626. doi: 10.7554/eLife.72626 (PMC9018074; doi:10.7554/eLife.72626)
Supplement: Supplementary file 5. [file elife-72626-supp5.zip › SuppFile 5 prostate cell lines models/PC_20191219_mut_RNA_0_VCaP.cfg]

$u_Acidosis = 1
$d_Acidosis = 1
$u_AKT=11.0064
$d_AKT=0.09086
$u_AMP_ATP=0.41054
$d_AMP_ATP=2.43582
$u_AMPK=0.71628
$d_AMPK=1.3961
$u_Androgen = 1
$d_Androgen = 1
$u_Angiogenesis = 1
$d_Angiogenesis = 1
$u_Apoptosis = 1
$d_Apoptosis = 1
$u_AR=100.0
$d_AR=0.01
$u_AR_ERG = 1
$d_AR_ERG = 1
$u_ATM=1.0
$d_ATM=1.0
$u_ATR=0.1955
$d_ATR=5.11509
$u_AXIN1=0.0441
$d_AXIN1=22.67574
$u_BAD=88.0091
$d_BAD=0.01136
$u_Bak=1.43166
$d_Bak=0.69849
$u_BAX=0.04832
$d_BAX=20.69536
$u_BCL2=0.01
$d_BCL2=100.0
$u_Bcl_XL=0.5213
$d_Bcl_XL=1.91828
$u_beta_catenin=2.87064
$d_beta_catenin=0.34835
$u_BIRC5=3.03017
$d_BIRC5=0.33001
$u_BMP2 = 1
$d_BMP2 = 1
$u_BRCA1=1.87225
$d_BRCA1=0.53412
$u_BRCA2=0.1955
$d_BRCA2=5.11509
$u_Carcinogen = 1
$d_Carcinogen = 1
$u_Caspase3 = 1
$d_Caspase3 = 1
$u_Caspase8=0.07573
$d_Caspase8=13.20481
$u_Caspase9=0.1955
$d_Caspase9=5.11509
$u_CDH2=0.01
$d_CDH2=100.0
$u_cFLAR=2.5249
$d_cFLAR=0.39606
$u_CHK1_2=3.26562
$d_CHK1_2=0.30622
$u_COX4I2 = 1
$d_COX4I2 = 1
$u_CyclinB=0.5083
$d_CyclinB=1.96734
$u_CyclinD=0.40332
$d_CyclinD=2.47942
$u_CytoC=2.47933
$d_CytoC=0.40333
$u_APAF1=0.04167
$d_APAF1=23.99808
$u_DAXX=2.9266
$d_DAXX=0.34169
$u_DNA_Damage = 1
$d_DNA_Damage = 1
$u_DNA_Repair = 1
$d_DNA_Repair = 1
$u_Dsh=0.65846
$d_Dsh=1.5187
$u_E2F1=5.22858
$d_E2F1=0.19126
$u_E_cadherin=99.99999
$d_E_cadherin=0.01
$u_eEF2=1.56384
$d_eEF2=0.63945
$u_eEF2K=1.0
$d_eEF2K=1.0
$u_EMT = 1
$d_EMT = 1
$u_EP300=24.3859
$d_EP300=0.04101
$u_ERG=100.0
$d_ERG=0.01
$u_ERK=0.03345
$d_ERK=29.89537
$u_ETS1=0.0303
$d_ETS1=33.0033
$u_ETV1=0.01
$d_ETV1=100.0
$u_EZH2=0.32734
$d_EZH2=3.05493
$u_FADD=0.08969
$d_FADD=11.14951
$u_FOS=6.53331
$d_FOS=0.15306
$u_JUN=0.55412
$d_JUN=1.80466
$u_FOXA1=100.0
$d_FOXA1=0.01
$u_FOXO=0.33858
$d_FOXO=2.95351
$u_EGF=0.01
$d_EGF=100.0
$u_EGFR=0.01537
$d_EGFR=65.06181
$u_FGF=0.01
$d_FGF=100.0
$u_FGFR3=3.66674
$d_FGFR3=0.27272
$u_FRS2=20.2233
$d_FRS2=0.04945
$u_GADD45=0.1955
$d_GADD45=5.11509
$u_GLI=0.01
$d_GLI=100.0
$u_GLUT1=0.20414
$d_GLUT1=4.8986
$u_Glycolysis = 1
$d_Glycolysis = 1
$u_GSH=9.07217
$d_GSH=0.11023
$u_GSK3=6.50348
$d_GSK3=0.15376
$u_HIF1=0.30408
$d_HIF1=3.28861
$u_HSPs=0.326
$d_HSPs=3.06748
$u_Hypermethylation = 1
$d_Hypermethylation = 1
$u_Hypoxia = 1
$d_Hypoxia = 1
$u_IDH1=41.25593
$d_IDH1=0.02424
$u_Invasion = 1
$d_Invasion = 1
$u_IKK=3.77533
$d_IKK=0.26488
$u_JNK=1.86518
$d_JNK=0.53614
$u_Lactic_acid=0.12174
$d_Lactic_acid=8.21423
$u_LDHA=0.12174
$d_LDHA=8.21423
$u_MAP3K1_3=0.41187
$d_MAP3K1_3=2.42795
$u_MDM2=3.70371
$d_MDM2=0.27
$u_MED12=18.17618
$d_MED12=0.05502
$u_MEK1_2=0.22977
$d_MEK1_2=4.35218
$u_Metastasis = 1
$d_Metastasis = 1
$u_Migration = 1
$d_Migration = 1
$u_mTORC1=1.2294
$d_mTORC1=0.8134
$u_mTORC2=1.54336
$d_mTORC2=0.64794
$u_MXI1=0.54583
$d_MXI1=1.83207
$u_MYC=7.81318
$d_MYC=0.12799
$u_MYC_MAX=2.79521
$d_MYC_MAX=0.35775
$u_NCOA3=0.47201
$d_NCOA3=2.1186
$u_NCOR1=14.03517
$d_NCOR1=0.07125
$u_NCOR2=5.11518
$d_NCOR2=0.1955
$u_NF1=20.23677
$d_NF1=0.04942
$u_NF_kB=0.66701
$d_NF_kB=1.49923
$u_NKX3_1=100.0
$d_NKX3_1=0.01
$u_Nutrients = 1
$d_Nutrients = 1
$u_p14ARF=0.01
$d_p14ARF=100.0
$u_p15=0.01001
$d_p15=99.9001
$u_p21=0.53302
$d_p21=1.8761
$u_p38=0.08871
$d_p38=11.27269
$u_p53=0
$d_p53=1.0
$u_p70S6kab=18.97117
$d_p70S6kab=0.05271
$u_p90RSK=0.10101
$d_p90RSK=9.90001
$u_PDK1=3.26562
$d_PDK1=0.30622
$u_PHDs=0.20487
$d_PHDs=4.88114
$u_PI3K=0.1412
$d_PI3K=7.08215
$u_PIP3=0.01521
$d_PIP3=65.74622
$u_PKC=0.51515
$d_PKC=1.94118
$u_Proliferation = 1
$d_Proliferation = 1
$u_PTCH1=0.82523
$d_PTCH1=1.21178
$u_PTEN=7.50934
$d_PTEN=0.13317
$u_Quiescence = 1
$d_Quiescence = 1
$u_RAF=17.74975
$d_RAF=0.05634
$u_RAGS=0.01
$d_RAGS=100.0
$u_RAS=0.43408
$d_RAS=2.30372
$u_RB1=0.30622
$d_RB1=3.26563
$u_Rheb=1.59139
$d_Rheb=0.62838
$u_ROS = 1
$d_ROS = 1
$u_RTK=0.05888
$d_RTK=16.9837
$u_RUNX2=0.01005
$d_RUNX2=99.50249
$u_SHH=38.98045
$d_SHH=0.02565
$u_Slug=0.01
$d_Slug=100.0
$u_SMAD=1.01242
$d_SMAD=0.98773
$u_SMO=55.1118
$d_SMO=0.01814
$u_Snail=0.01
$d_Snail=100.0
$u_SPOP=24.00445
$d_SPOP=0.04166
$u_TAK1=0.0865
$d_TAK1=11.56069
$u_TCF=0.02589
$d_TCF=38.62495
$u_TERT=0.01
$d_TERT=100.0
$u_TGFb=0.01143
$d_TGFb=87.48906
$u_TGFBR=0.0217
$d_TGFBR=46.08295
$u_fused_event = 1
$d_fused_event = 1
$u_TNFalpha=0.04371
$d_TNFalpha=22.87806
$u_TSC1_2=0.22237
$d_TSC1_2=4.49701
$u_TWIST1=0.01001
$d_TWIST1=99.9001
$u_VEGF=0.25018
$d_VEGF=3.99712
$u_VHL=18.07875
$d_VHL=0.05531
$u_WNT=0.0149
$d_WNT=67.11409
$u_YWHAZ=1.41942
$d_YWHAZ=0.70451
$u_ZBTB17=0.12078
$d_ZBTB17=8.27952
discrete_time = 0
use_physrandgen = FALSE
seed_pseudorandom = 100
sample_count = 5000
max_time = 50
time_tick = 0.1
thread_count = 1
statdist_traj_count = 100
statdist_cluster_threshold = 0.9
display_traj = 0
statdist_similarity_cache_max_size = 20000
[fused_event].istate= 1 [0] , 0 [1]
[AR_ERG].istate= 1 [0] , 0 [1]
Acidosis.is_internal = TRUE
AKT.is_internal = TRUE
AMPK.is_internal = TRUE
AMP_ATP.is_internal = TRUE
Androgen.is_internal = TRUE
Angiogenesis.is_internal = FALSE
APAF1.is_internal = TRUE
Apoptosis.is_internal = FALSE
AR.is_internal = TRUE
AR_ERG.is_internal = TRUE
ATM.is_internal = TRUE
ATR.is_internal = TRUE
AXIN1.is_internal = TRUE
BAD.is_internal = TRUE
Bak.is_internal = TRUE
BAX.is_internal = TRUE
BCL2.is_internal = TRUE
Bcl_XL.is_internal = TRUE
beta_catenin.is_internal = TRUE
BIRC5.is_internal = TRUE
BMP2.is_internal = TRUE
BRCA1.is_internal = TRUE
BRCA2.is_internal = TRUE
Carcinogen.is_internal = TRUE
Caspase3.is_internal = TRUE
Caspase8.is_internal = TRUE
Caspase9.is_internal = TRUE
CDH2.is_internal = TRUE
cFLAR.is_internal = TRUE
CHK1_2.is_internal = TRUE
COX4I2.is_internal = TRUE
CyclinB.is_internal = TRUE
CyclinD.is_internal = TRUE
CytoC.is_internal = TRUE
DAXX.is_internal = TRUE
DNA_Damage.is_internal = TRUE
DNA_Repair.is_internal = FALSE
Dsh.is_internal = TRUE
E2F1.is_internal = TRUE
eEF2.is_internal = TRUE
eEF2K.is_internal = TRUE
EGF.is_internal = TRUE
EGFR.is_internal = TRUE
EMT.is_internal = TRUE
EP300.is_internal = TRUE
ERG.is_internal = TRUE
ERK.is_internal = TRUE
ETS1.is_internal = TRUE
ETV1.is_internal = TRUE
EZH2.is_internal = TRUE
E_cadherin.is_internal = TRUE
FADD.is_internal = TRUE
FGF.is_internal = TRUE
FGFR3.is_internal = TRUE
FOS.is_internal = TRUE
FOXA1.is_internal = TRUE
FOXO.is_internal = TRUE
FRS2.is_internal = TRUE
fused_event.is_internal = TRUE
GADD45.is_internal = TRUE
GLI.is_internal = TRUE
GLUT1.is_internal = TRUE
Glycolysis.is_internal = FALSE
GSH.is_internal = TRUE
GSK3.is_internal = TRUE
HIF1.is_internal = TRUE
HSPs.is_internal = TRUE
Hypermethylation.is_internal = TRUE
Hypoxia.is_internal = TRUE
IDH1.is_internal = TRUE
IKK.is_internal = TRUE
Invasion.is_internal = FALSE
JNK.is_internal = TRUE
JUN.is_internal = TRUE
Lactic_acid.is_internal = TRUE
LDHA.is_internal = TRUE
MAP3K1_3.is_internal = TRUE
MDM2.is_internal = TRUE
MED12.is_internal = TRUE
MEK1_2.is_internal = TRUE
Metastasis.is_internal = FALSE
Migration.is_internal = FALSE
mTORC1.is_internal = TRUE
mTORC2.is_internal = TRUE
MXI1.is_internal = TRUE
MYC.is_internal = TRUE
MYC_MAX.is_internal = TRUE
NCOA3.is_internal = TRUE
NCOR1.is_internal = TRUE
NCOR2.is_internal = TRUE
NF1.is_internal = TRUE
NF_kB.is_internal = TRUE
NKX3_1.is_internal = TRUE
Nutrients.is_internal = TRUE
p14ARF.is_internal = TRUE
p15.is_internal = TRUE
p21.is_internal = TRUE
p38.is_internal = TRUE
p53.is_internal = TRUE
p70S6kab.is_internal = TRUE
p90RSK.is_internal = TRUE
PDK1.is_internal = TRUE
PHDs.is_internal = TRUE
PI3K.is_internal = TRUE
PIP3.is_internal = TRUE
PKC.is_internal = TRUE
Proliferation.is_internal = FALSE
PTCH1.is_internal = TRUE
PTEN.is_internal = TRUE
Quiescence.is_internal = FALSE
RAF.is_internal = TRUE
RAGS.is_internal = TRUE
RAS.is_internal = TRUE
RB1.is_internal = TRUE
Rheb.is_internal = TRUE
ROS.is_internal = TRUE
RTK.is_internal = TRUE
RUNX2.is_internal = TRUE
SHH.is_internal = TRUE
Slug.is_internal = TRUE
SMAD.is_internal = TRUE
SMO.is_internal = TRUE
Snail.is_internal = TRUE
SPOP.is_internal = TRUE
TAK1.is_internal = TRUE
TCF.is_internal = TRUE
TERT.is_internal = TRUE
TGFb.is_internal = TRUE
TGFBR.is_internal = TRUE
TNFalpha.is_internal = TRUE
TSC1_2.is_internal = TRUE
TWIST1.is_internal = TRUE
VEGF.is_internal = TRUE
VHL.is_internal = TRUE
WNT.is_internal = TRUE
YWHAZ.is_internal = TRUE
ZBTB17.is_internal = TRUE
[Acidosis].istate = 0.5[1], 0.5[0]
[Androgen].istate = 0.5[1], 0.5[0]
[Carcinogen].istate = 0.5[1], 0.5[0]
[Hypoxia].istate = 0.5[1], 0.5[0]
[Nutrients].istate = 0.5[1], 0.5[0]
[AKT].istate = 0.76041[1], 0.23958999999999997[0]
[AMP_ATP].istate = 0.40334[1], 0.59666[0]
[AMPK].istate = 0.46377[1], 0.53623[0]
[APAF1].istate = 0.15495[1], 0.84505[0]
[AR].istate = 1.0[1], 0.0[0]
[ATM].istate = 0.5[1], 0.5[0]
[ATR].istate = 0.32278[1], 0.6772199999999999[0]
[AXIN1].istate = 0.1611[1], 0.8389[0]
[BAD].istate = 0.98613[1], 0.013870000000000049[0]
[Bak].istate = 0.53896[1], 0.46104[0]
[BAX].istate = 0.17103[1], 0.82897[0]
[Bcl_XL].istate = 0.42927[1], 0.57073[0]
[BCL2].istate = 1e-05[1], 0.99999[0]
[beta_catenin].istate = 0.61449[1], 0.38551[0]
[BIRC5].istate = 0.62037[1], 0.37963[0]
[BRCA1].istate = 0.56809[1], 0.43191[0]
[BRCA2].istate = 0.32278[1], 0.6772199999999999[0]
[Caspase8].istate = 0.21981[1], 0.7801899999999999[0]
[Caspase9].istate = 0.32278[1], 0.6772199999999999[0]
[CDH2].istate = 0.0[1], 1.0[0]
[cFLAR].istate = 0.60056[1], 0.39944[0]
[CHK1_2].istate = 0.62849[1], 0.37151[0]
[CyclinB].istate = 0.42653[1], 0.5734699999999999[0]
[CyclinD].istate = 0.40141[1], 0.59859[0]
[CytoC].istate = 0.59858[1], 0.40142[0]
[DAXX].istate = 0.61659[1], 0.38341000000000003[0]
[Dsh].istate = 0.45463[1], 0.54537[0]
[E_cadherin].istate = 1.0[1], 0.0[0]
[E2F1].istate = 0.6796[1], 0.3204[0]
[eEF2].istate = 0.54855[1], 0.45145[0]
[eEF2K].istate = 0.5[1], 0.5[0]
[EGF].istate = 0.0[1], 1.0[0]
[EGFR].istate = 0.04664[1], 0.95336[0]
[EP300].istate = 0.84678[1], 0.15322000000000002[0]
[ERG].istate = 1.0[1], 0.0[0]
[ERK].istate = 0.13109[1], 0.86891[0]
[ETS1].istate = 0.12035[1], 0.87965[0]
[ETV1].istate = 3e-05[1], 0.99997[0]
[EZH2].istate = 0.37875[1], 0.6212500000000001[0]
[FADD].istate = 0.23819[1], 0.76181[0]
[FGF].istate = 5e-05[1], 0.99995[0]
[FGFR3].istate = 0.64107[1], 0.35892999999999997[0]
[FOS].istate = 0.70378[1], 0.29622000000000004[0]
[FOXA1].istate = 1.0[1], 0.0[0]
[FOXO].istate = 0.38242[1], 0.61758[0]
[FRS2].istate = 0.82646[1], 0.17354000000000003[0]
[GADD45].istate = 0.32278[1], 0.6772199999999999[0]
[GLI].istate = 0.0[1], 1.0[0]
[GLUT1].istate = 0.32748[1], 0.67252[0]
[GSH].istate = 0.73943[1], 0.26056999999999997[0]
[GSK3].istate = 0.70329[1], 0.29671000000000003[0]
[HIF1].istate = 0.37075[1], 0.62925[0]
[HSPs].istate = 0.37831[1], 0.6216900000000001[0]
[IDH1].istate = 0.90387[1], 0.09613000000000005[0]
[IKK].istate = 0.64424[1], 0.35575999999999997[0]
[JNK].istate = 0.56768[1], 0.43232000000000004[0]
[JUN].istate = 0.4359[1], 0.5641[0]
[Lactic_acid].istate = 0.27136[1], 0.72864[0]
[LDHA].istate = 0.27136[1], 0.72864[0]
[MAP3K1_3].istate = 0.40369[1], 0.59631[0]
[MDM2].istate = 0.64216[1], 0.35784000000000005[0]
[MED12].istate = 0.81488[1], 0.18511999999999995[0]
[MEK1_2].istate = 0.34032[1], 0.65968[0]
[ZBTB17].istate = 0.2705[1], 0.7295[0]
[mTORC1].istate = 0.52242[1], 0.47758[0]
[mTORC2].istate = 0.54712[1], 0.45287999999999995[0]
[MXI1].istate = 0.43426[1], 0.56574[0]
[MYC].istate = 0.72321[1], 0.27679[0]
[MYC_MAX].istate = 0.6116[1], 0.38839999999999997[0]
[NCOA3].istate = 0.41849[1], 0.58151[0]
[NCOR1].istate = 0.7868[1], 0.21319999999999995[0]
[NCOR2].istate = 0.67722[1], 0.32277999999999996[0]
[NF_kB].istate = 0.45603[1], 0.5439700000000001[0]
[NF1].istate = 0.82654[1], 0.17345999999999995[0]
[NKX3_1].istate = 1.0[1], 0.0[0]
[p14ARF].istate = 2e-05[1], 0.99998[0]
[p15].istate = 8e-05[1], 0.99992[0]
[p21].istate = 0.43169[1], 0.56831[0]
[p38].istate = 0.237[1], 0.763[0]
[p70S6kab].istate = 0.81952[1], 0.18047999999999997[0]
[p90RSK].istate = 0.25109[1], 0.74891[0]
[PDK1].istate = 0.62849[1], 0.37151[0]
[PHDs].istate = 0.32787[1], 0.67213[0]
[PI3K].istate = 0.28746[1], 0.71254[0]
[PIP3].istate = 0.04553[1], 0.95447[0]
[PKC].istate = 0.42798[1], 0.57202[0]
[PTCH1].istate = 0.47914[1], 0.52086[0]
[PTEN].istate = 0.7189[1], 0.2811[0]
[RAF].istate = 0.8123[1], 0.18769999999999998[0]
[RAGS].istate = 0[1], 1[0]
[RAS].istate = 0.40939[1], 0.5906100000000001[0]
[RB1].istate = 0.37151[1], 0.62849[0]
[Rheb].istate = 0.55044[1], 0.44955999999999996[0]
[RTK].istate = 0.19249[1], 0.80751[0]
[RUNX2].istate = 0.0005[1], 0.9995[0]
[SHH].istate = 0.89771[1], 0.10228999999999999[0]
[Slug].istate = 2e-05[1], 0.99998[0]
[SMAD].istate = 0.50134[1], 0.49866[0]
[SMO].istate = 0.93531[1], 0.06469000000000003[0]
[Snail].istate = 0.0[1], 1.0[0]
[SPOP].istate = 0.84507[1], 0.15493[0]
[TAK1].istate = 0.23426[1], 0.76574[0]
[TCF].istate = 0.10327[1], 0.89673[0]
[TERT].istate = 0.0[1], 1.0[0]
[TGFb].istate = 0.01451[1], 0.98549[0]
[TGFBR].istate = 0.08413[1], 0.91587[0]
[TNFalpha].istate = 0.16014[1], 0.83986[0]
[TSC1_2].istate = 0.33677[1], 0.66323[0]
[TWIST1].istate = 0.00012[1], 0.99988[0]
[VEGF].istate = 0.34956[1], 0.65044[0]
[VHL].istate = 0.81429[1], 0.18571000000000004[0]
[WNT].istate = 0.0433[1], 0.9567[0]
[YWHAZ].istate = 0.53803[1], 0.46197[0]
[p53].istate=0[1], 1[0]
