# Supplementary material for: Patient-specific Boolean models of signalling networks guide personalised treatments
Source: eLife. 2022 Feb 15;11:e72626. doi: 10.7554/eLife.72626 (PMC9018074; doi:10.7554/eLife.72626)
Supplement: Supplementary file 5. [file elife-72626-supp5.zip › SuppFile 5 prostate cell lines models/PC_20191219_mut_RNA_1_LNCaP.cfg]

$u_Acidosis = 1
$d_Acidosis = 1
$u_AKT=1.15285
$d_AKT=0.86742
$u_AMP_ATP=0.06407
$d_AMP_ATP=15.60793
$u_AMPK=0
$d_AMPK=0.91263
$u_Androgen = 1
$d_Androgen = 1
$u_Angiogenesis = 1
$d_Angiogenesis = 1
$u_Apoptosis = 1
$d_Apoptosis = 1
$u_AR=100.0
$d_AR=0
$u_AR_ERG = 1
$d_AR_ERG = 1
$u_ATM=0
$d_ATM=5.81395
$u_ATR=0.1955
$d_ATR=5.11509
$u_AXIN1=0.3574
$d_AXIN1=2.79799
$u_BAD=4.09692
$d_BAD=0.24409
$u_Bak=0.1955
$d_Bak=5.11509
$u_BAX=0
$d_BAX=10.39933
$u_BCL2=0.01
$d_BCL2=100.0
$u_Bcl_XL=0.28221
$d_Bcl_XL=3.54346
$u_beta_catenin=0.60475
$d_beta_catenin=0
$u_BIRC5=0.23826
$d_BIRC5=4.1971
$u_BMP2 = 1
$d_BMP2 = 1
$u_BRCA1=0.49177
$d_BRCA1=2.03347
$u_BRCA2=0
$d_BRCA2=5.11509
$u_Carcinogen = 1
$d_Carcinogen = 1
$u_Caspase3 = 1
$d_Caspase3 = 1
$u_Caspase8=0.07573
$d_Caspase8=13.20481
$u_Caspase9=0.1955
$d_Caspase9=5.11509
$u_CDH2=0.01
$d_CDH2=100.0
$u_cFLAR=1.0
$d_cFLAR=1.0
$u_CHK1_2=0
$d_CHK1_2=0.74346
$u_COX4I2 = 1
$d_COX4I2 = 1
$u_CyclinB=0.08593
$d_CyclinB=11.63738
$u_CyclinD=0.72702
$d_CyclinD=1.37548
$u_CytoC=0.47463
$d_CytoC=2.1069
$u_APAF1=0
$d_APAF1=65.74622
$u_DAXX=0.73662
$d_DAXX=1.35755
$u_DNA_Damage = 1
$d_DNA_Damage = 1
$u_DNA_Repair = 1
$d_DNA_Repair = 1
$u_Dsh=0
$d_Dsh=0.40456
$u_E2F1=0.43193
$d_E2F1=2.31519
$u_E_cadherin=100.0
$d_E_cadherin=0.01
$u_eEF2=22.1308
$d_eEF2=0.04519
$u_eEF2K=5.11518
$d_eEF2K=0.1955
$u_EMT = 1
$d_EMT = 1
$u_EP300=1.59488
$d_EP300=0.62701
$u_ERG=0.01
$d_ERG=100.0
$u_ERK=1.46443
$d_ERK=0.68286
$u_ETS1=0.0303
$d_ETS1=33.0033
$u_ETV1=99.99718
$d_ETV1=0.01
$u_EZH2=0.25411
$d_EZH2=3.9353
$u_FADD=0.13852
$d_FADD=7.21917
$u_FOS=0.01086
$d_FOS=92.08103
$u_JUN=0.3012
$d_JUN=3.32005
$u_FOXA1=99.99995
$d_FOXA1=0.01
$u_FOXO=0.70855
$d_FOXO=1.41133
$u_EGF=8.51034
$d_EGF=0.1175
$u_EGFR=87.28647
$d_EGFR=0.01146
$u_FGF=0
$d_FGF=100.0
$u_FGFR3=0.01043
$d_FGFR3=95.87728
$u_FRS2=1.0
$d_FRS2=1.0
$u_GADD45=0.57004
$d_GADD45=1.75426
$u_GLI=0.01
$d_GLI=100.0
$u_GLUT1=0.38474
$d_GLUT1=2.59916
$u_Glycolysis = 1
$d_Glycolysis = 1
$u_GSH=34.85754
$d_GSH=0.02869
$u_GSK3=0.36889
$d_GSK3=2.71084
$u_HIF1=0.50171
$d_HIF1=1.99318
$u_HSPs=1.04632
$d_HSPs=0.95573
$u_Hypermethylation = 1
$d_Hypermethylation = 1
$u_Hypoxia = 1
$d_Hypoxia = 1
$u_IDH1=24.23845
$d_IDH1=0.04126
$u_Invasion = 1
$d_Invasion = 1
$u_IKK=0.47494
$d_IKK=2.10553
$u_JNK=0.70598
$d_JNK=1.41647
$u_Lactic_acid=6.08374
$d_Lactic_acid=0.16437
$u_LDHA=6.08374
$d_LDHA=0.16437
$u_MAP3K1_3=0.22457
$d_MAP3K1_3=4.45295
$u_MDM2=3.70371
$d_MDM2=0.27
$u_MED12=0.49995
$d_MED12=2.0002
$u_MEK1_2=2.74199
$d_MEK1_2=0
$u_Metastasis = 1
$d_Metastasis = 1
$u_Migration = 1
$d_Migration = 1
$u_mTORC1=1.03682
$d_mTORC1=0.96449
$u_mTORC2=1.73313
$d_mTORC2=0.57699
$u_MXI1=16.71485
$d_MXI1=0.05983
$u_MYC=4.81493
$d_MYC=0.20769
$u_MYC_MAX=2.19429
$d_MYC_MAX=0.45573
$u_NCOA3=0
$d_NCOA3=13.75138
$u_NCOR1=5.11518
$d_NCOR1=0.1955
$u_NCOR2=4.09692
$d_NCOR2=0.24409
$u_NF1=0
$d_NF1=1.0
$u_NF_kB=0.23915
$d_NF_kB=4.18148
$u_NKX3_1=100.0
$d_NKX3_1=0.01
$u_Nutrients = 1
$d_Nutrients = 1
$u_p14ARF=0.01565
$d_p14ARF=63.89776
$u_p15=0.01001
$d_p15=99.9001
$u_p21=10.60511
$d_p21=0.09429
$u_p38=0.04421
$d_p38=22.61932
$u_p53=4.77257
$d_p53=0.20953
$u_p70S6kab=2.97053
$d_p70S6kab=0.33664
$u_p90RSK=1.92967
$d_p90RSK=0.51822
$u_PDK1=26.84952
$d_PDK1=0.03724
$u_PHDs=0.37349
$d_PHDs=2.67745
$u_PI3K=0.51668
$d_PI3K=1.93543
$u_PIP3=0.01521
$d_PIP3=65.74622
$u_PKC=0
$d_PKC=2.5697
$u_Proliferation = 1
$d_Proliferation = 1
$u_PTCH1=0.33025
$d_PTCH1=3.02801
$u_PTEN=0
$d_PTEN=2.07753
$u_Quiescence = 1
$d_Quiescence = 1
$u_RAF=1.55217
$d_RAF=0.64426
$u_RAGS=0.01
$d_RAGS=100.0
$u_RAS=0.4606
$d_RAS=2.17108
$u_RB1=0.12234
$d_RB1=8.17394
$u_Rheb=0.1955
$d_Rheb=5.11509
$u_ROS = 1
$d_ROS = 1
$u_RTK=0.08743
$d_RTK=11.43772
$u_RUNX2=0.01369
$d_RUNX2=73.04602
$u_SHH=0.01
$d_SHH=100.0
$u_Slug=0.01
$d_Slug=100.0
$u_SMAD=0.31951
$d_SMAD=3.12979
$u_SMO=98.34156
$d_SMO=0.01017
$u_Snail=0.07454
$d_Snail=13.41562
$u_SPOP=3.75839
$d_SPOP=0.26607
$u_TAK1=0.01521
$d_TAK1=65.74622
$u_TCF=0.01552
$d_TCF=64.43299
$u_TERT=0.24141
$d_TERT=4.14233
$u_TGFb=0.01143
$d_TGFb=87.48906
$u_TGFBR=0.035
$d_TGFBR=28.57143
$u_fused_event = 1
$d_fused_event = 1
$u_TNFalpha=0.13372
$d_TNFalpha=7.47831
$u_TSC1_2=9.35066
$d_TSC1_2=0.10694
$u_TWIST1=0.02243
$d_TWIST1=44.58315
$u_VEGF=0.25808
$d_VEGF=3.87477
$u_VHL=7.12902
$d_VHL=0.14027
$u_WNT=0
$d_WNT=27.5786
$u_YWHAZ=0.04405
$d_YWHAZ=22.70148
$u_ZBTB17=0.0441
$d_ZBTB17=22.67574
discrete_time = 0
use_physrandgen = FALSE
seed_pseudorandom = 100
sample_count = 5000
max_time = 50
time_tick = 0.1
thread_count = 1
statdist_traj_count = 100
statdist_cluster_threshold = 0.9
display_traj = 0
statdist_similarity_cache_max_size = 20000
[fused_event].istate= 1 [0] , 0 [1]
[AR_ERG].istate= 1 [0] , 0 [1]
Acidosis.is_internal = TRUE
AKT.is_internal = TRUE
AMPK.is_internal = TRUE
AMP_ATP.is_internal = TRUE
Androgen.is_internal = TRUE
Angiogenesis.is_internal = FALSE
APAF1.is_internal = TRUE
Apoptosis.is_internal = FALSE
AR.is_internal = TRUE
AR_ERG.is_internal = TRUE
ATM.is_internal = TRUE
ATR.is_internal = TRUE
AXIN1.is_internal = TRUE
BAD.is_internal = TRUE
Bak.is_internal = TRUE
BAX.is_internal = TRUE
BCL2.is_internal = TRUE
Bcl_XL.is_internal = TRUE
beta_catenin.is_internal = TRUE
BIRC5.is_internal = TRUE
BMP2.is_internal = TRUE
BRCA1.is_internal = TRUE
BRCA2.is_internal = TRUE
Carcinogen.is_internal = TRUE
Caspase3.is_internal = TRUE
Caspase8.is_internal = TRUE
Caspase9.is_internal = TRUE
CDH2.is_internal = TRUE
cFLAR.is_internal = TRUE
CHK1_2.is_internal = TRUE
COX4I2.is_internal = TRUE
CyclinB.is_internal = TRUE
CyclinD.is_internal = TRUE
CytoC.is_internal = TRUE
DAXX.is_internal = TRUE
DNA_Damage.is_internal = TRUE
DNA_Repair.is_internal = FALSE
Dsh.is_internal = TRUE
E2F1.is_internal = TRUE
eEF2.is_internal = TRUE
eEF2K.is_internal = TRUE
EGF.is_internal = TRUE
EGFR.is_internal = TRUE
EMT.is_internal = TRUE
EP300.is_internal = TRUE
ERG.is_internal = TRUE
ERK.is_internal = TRUE
ETS1.is_internal = TRUE
ETV1.is_internal = TRUE
EZH2.is_internal = TRUE
E_cadherin.is_internal = TRUE
FADD.is_internal = TRUE
FGF.is_internal = TRUE
FGFR3.is_internal = TRUE
FOS.is_internal = TRUE
FOXA1.is_internal = TRUE
FOXO.is_internal = TRUE
FRS2.is_internal = TRUE
fused_event.is_internal = TRUE
GADD45.is_internal = TRUE
GLI.is_internal = TRUE
GLUT1.is_internal = TRUE
Glycolysis.is_internal = FALSE
GSH.is_internal = TRUE
GSK3.is_internal = TRUE
HIF1.is_internal = TRUE
HSPs.is_internal = TRUE
Hypermethylation.is_internal = TRUE
Hypoxia.is_internal = TRUE
IDH1.is_internal = TRUE
IKK.is_internal = TRUE
Invasion.is_internal = FALSE
JNK.is_internal = TRUE
JUN.is_internal = TRUE
Lactic_acid.is_internal = TRUE
LDHA.is_internal = TRUE
MAP3K1_3.is_internal = TRUE
MDM2.is_internal = TRUE
MED12.is_internal = TRUE
MEK1_2.is_internal = TRUE
Metastasis.is_internal = FALSE
Migration.is_internal = FALSE
mTORC1.is_internal = TRUE
mTORC2.is_internal = TRUE
MXI1.is_internal = TRUE
MYC.is_internal = TRUE
MYC_MAX.is_internal = TRUE
NCOA3.is_internal = TRUE
NCOR1.is_internal = TRUE
NCOR2.is_internal = TRUE
NF1.is_internal = TRUE
NF_kB.is_internal = TRUE
NKX3_1.is_internal = TRUE
Nutrients.is_internal = TRUE
p14ARF.is_internal = TRUE
p15.is_internal = TRUE
p21.is_internal = TRUE
p38.is_internal = TRUE
p53.is_internal = TRUE
p70S6kab.is_internal = TRUE
p90RSK.is_internal = TRUE
PDK1.is_internal = TRUE
PHDs.is_internal = TRUE
PI3K.is_internal = TRUE
PIP3.is_internal = TRUE
PKC.is_internal = TRUE
Proliferation.is_internal = FALSE
PTCH1.is_internal = TRUE
PTEN.is_internal = TRUE
Quiescence.is_internal = FALSE
RAF.is_internal = TRUE
RAGS.is_internal = TRUE
RAS.is_internal = TRUE
RB1.is_internal = TRUE
Rheb.is_internal = TRUE
ROS.is_internal = TRUE
RTK.is_internal = TRUE
RUNX2.is_internal = TRUE
SHH.is_internal = TRUE
Slug.is_internal = TRUE
SMAD.is_internal = TRUE
SMO.is_internal = TRUE
Snail.is_internal = TRUE
SPOP.is_internal = TRUE
TAK1.is_internal = TRUE
TCF.is_internal = TRUE
TERT.is_internal = TRUE
TGFb.is_internal = TRUE
TGFBR.is_internal = TRUE
TNFalpha.is_internal = TRUE
TSC1_2.is_internal = TRUE
TWIST1.is_internal = TRUE
VEGF.is_internal = TRUE
VHL.is_internal = TRUE
WNT.is_internal = TRUE
YWHAZ.is_internal = TRUE
ZBTB17.is_internal = TRUE
[Acidosis].istate = 0.5[1], 0.5[0]
[Androgen].istate = 0.5[1], 0.5[0]
[Carcinogen].istate = 0.5[1], 0.5[0]
[Hypoxia].istate = 0.5[1], 0.5[0]
[Nutrients].istate = 0.5[1], 0.5[0]
[AKT].istate = 0.51544[1], 0.48456[0]
[AMP_ATP].istate = 0.20167[1], 0.79833[0]
[ATR].istate = 0.32278[1], 0.6772199999999999[0]
[AXIN1].istate = 0.38829[1], 0.61171[0]
[BAD].istate = 0.65311[1], 0.34689000000000003[0]
[Bak].istate = 0.32278[1], 0.6772199999999999[0]
[Bcl_XL].istate = 0.36264[1], 0.6373599999999999[0]
[BCL2].istate = 1e-05[1], 0.99999[0]
[BIRC5].istate = 0.34426[1], 0.65574[0]
[BRCA1].istate = 0.42294[1], 0.57706[0]
[Caspase8].istate = 0.21981[1], 0.7801899999999999[0]
[Caspase9].istate = 0.32278[1], 0.6772199999999999[0]
[CDH2].istate = 0.0[1], 1.0[0]
[cFLAR].istate = 0.5[1], 0.5[0]
[CyclinB].istate = 0.23353[1], 0.76647[0]
[CyclinD].istate = 0.46539[1], 0.53461[0]
[CytoC].istate = 0.41909[1], 0.58091[0]
[DAXX].istate = 0.46681[1], 0.53319[0]
[E_cadherin].istate = 1.0[1], 0.0[0]
[E2F1].istate = 0.40885[1], 0.5911500000000001[0]
[eEF2].istate = 0.83625[1], 0.16374999999999995[0]
[eEF2K].istate = 0.67722[1], 0.32277999999999996[0]
[EGF].istate = 0.73249[1], 0.26751[0]
[EGFR].istate = 0.98524[1], 0.014759999999999995[0]
[EP300].istate = 0.55068[1], 0.44932000000000005[0]
[ERG].istate = 0.0[1], 1.0[0]
[ERK].istate = 0.54142[1], 0.45858[0]
[ETS1].istate = 0.12035[1], 0.87965[0]
[ETV1].istate = 1.0[1], 0.0[0]
[EZH2].istate = 0.35125[1], 0.6487499999999999[0]
[FADD].istate = 0.28538[1], 0.71462[0]
[FGFR3].istate = 0.00457[1], 0.99543[0]
[FOS].istate = 0.00892[1], 0.99108[0]
[FOXA1].istate = 1.0[1], 0.0[0]
[FOXO].istate = 0.46259[1], 0.5374099999999999[0]
[FRS2].istate = 0.5[1], 0.5[0]
[GADD45].istate = 0.43898[1], 0.5610200000000001[0]
[GLI].istate = 0.0[1], 1.0[0]
[GLUT1].istate = 0.39629[1], 0.60371[0]
[GSH].istate = 0.88557[1], 0.11443000000000003[0]
[GSK3].istate = 0.39173[1], 0.60827[0]
[HIF1].istate = 0.42511[1], 0.57489[0]
[HSPs].istate = 0.50492[1], 0.49507999999999996[0]
[IDH1].istate = 0.84613[1], 0.15386999999999995[0]
[IKK].istate = 0.41916[1], 0.58084[0]
[JNK].istate = 0.4622[1], 0.5378000000000001[0]
[JUN].istate = 0.36971[1], 0.63029[0]
[Lactic_acid].istate = 0.69604[1], 0.30396[0]
[LDHA].istate = 0.69604[1], 0.30396[0]
[MAP3K1_3].istate = 0.33784[1], 0.6621600000000001[0]
[MDM2].istate = 0.64216[1], 0.35784000000000005[0]
[MED12].istate = 0.42473[1], 0.57527[0]
[ZBTB17].istate = 0.1611[1], 0.8389[0]
[mTORC1].istate = 0.50393[1], 0.49607[0]
[mTORC2].istate = 0.55971[1], 0.44028999999999996[0]
[MXI1].istate = 0.80578[1], 0.19421999999999995[0]
[MYC].istate = 0.67065[1], 0.32935000000000003[0]
[MYC_MAX].istate = 0.58532[1], 0.41468000000000005[0]
[NCOR1].istate = 0.67722[1], 0.32277999999999996[0]
[NCOR2].istate = 0.65311[1], 0.34689000000000003[0]
[NF_kB].istate = 0.34467[1], 0.65533[0]
[NKX3_1].istate = 1.0[1], 0.0[0]
[p14ARF].istate = 0.04863[1], 0.95137[0]
[p15].istate = 8e-05[1], 0.99992[0]
[p21].istate = 0.75638[1], 0.24361999999999995[0]
[p38].istate = 0.16139[1], 0.83861[0]
[p53].istate = 0.66969[1], 0.33031[0]
[p70S6kab].istate = 0.61821[1], 0.38178999999999996[0]
[p90RSK].istate = 0.57137[1], 0.42862999999999996[0]
[PDK1].istate = 0.85723[1], 0.14276999999999995[0]
[PHDs].istate = 0.39307[1], 0.60693[0]
[PI3K].istate = 0.4283[1], 0.5717[0]
[PIP3].istate = 0.04553[1], 0.95447[0]
[PTCH1].istate = 0.37971[1], 0.62029[0]
[RAF].istate = 0.54773[1], 0.45226999999999995[0]
[RAGS].istate = 0[1], 1[0]
[RAS].istate = 0.41583[1], 0.5841700000000001[0]
[RB1].istate = 0.27189[1], 0.72811[0]
[Rheb].istate = 0.32278[1], 0.6772199999999999[0]
[RTK].istate = 0.23541[1], 0.76459[0]
[RUNX2].istate = 0.03411[1], 0.96589[0]
[SHH].istate = 0.0[1], 1.0[0]
[Slug].istate = 2e-05[1], 0.99998[0]
[SMAD].istate = 0.37612[1], 0.62388[0]
[SMO].istate = 0.99818[1], 0.0018200000000000438[0]
[Snail].istate = 0.2181[1], 0.7819[0]
[SPOP].istate = 0.64375[1], 0.35624999999999996[0]
[TAK1].istate = 0.04553[1], 0.95447[0]
[TCF].istate = 0.04774[1], 0.95226[0]
[TERT].istate = 0.34569[1], 0.65431[0]
[TGFb].istate = 0.01451[1], 0.98549[0]
[TGFBR].istate = 0.13603[1], 0.86397[0]
[TNFalpha].istate = 0.28155[1], 0.71845[0]
[TSC1_2].istate = 0.74271[1], 0.25729[0]
[TWIST1].istate = 0.08772[1], 0.91228[0]
[VEGF].istate = 0.35294[1], 0.64706[0]
[VHL].istate = 0.71326[1], 0.28674[0]
[YWHAZ].istate = 0.16098[1], 0.83902[0]
[AMPK].istate=0[1], 1[0]
[APAF1].istate=0[1], 1[0]
[AR].istate=1[1], 0[0]
[ATM].istate=0[1], 1[0]
[BAX].istate=0[1], 1[0]
[beta_catenin].istate=1[1], 0[0]
[BRCA2].istate=0[1], 1[0]
[CHK1_2].istate=0[1], 1[0]
[Dsh].istate=0[1], 1[0]
[FGF].istate=0[1], 1[0]
[MEK1_2].istate=1[1], 0[0]
[NCOA3].istate=0[1], 1[0]
[NF1].istate=0[1], 1[0]
[PKC].istate=0[1], 1[0]
[PTEN].istate=0[1], 1[0]
[WNT].istate=0[1], 1[0]
