# Supplementary material for: Patient-specific Boolean models of signalling networks guide personalised treatments
Source: eLife. 2022 Feb 15;11:e72626. doi: 10.7554/eLife.72626 (PMC9018074; doi:10.7554/eLife.72626)
Supplement: Supplementary file 5. [file elife-72626-supp5.zip › SuppFile 5 prostate cell lines models/PC_20191219_mut_RNA_2_DU145.cfg]

$u_Acidosis = 1
$d_Acidosis = 1
$u_AKT=16.32856
$d_AKT=0.06124
$u_AMP_ATP=0.74653
$d_AMP_ATP=1.33953
$u_AMPK=3.77599
$d_AMPK=0.26483
$u_Androgen = 1
$d_Androgen = 1
$u_Angiogenesis = 1
$d_Angiogenesis = 1
$u_Apoptosis = 1
$d_Apoptosis = 1
$u_AR=0.01
$d_AR=100.0
$u_AR_ERG = 1
$d_AR_ERG = 1
$u_ATM=0.44852
$d_ATM=2.22955
$u_ATR=4.04381
$d_ATR=0.24729
$u_AXIN1=2.44743
$d_AXIN1=0.40859
$u_BAD=21.63906
$d_BAD=0.04621
$u_Bak=2.00021
$d_Bak=0.49995
$u_BAX=0
$d_BAX=3.60685
$u_BCL2=0.01
$d_BCL2=100.0
$u_Bcl_XL=18.01022
$d_Bcl_XL=0.05552
$u_beta_catenin=0.196
$d_beta_catenin=5.10204
$u_BIRC5=7.42161
$d_BIRC5=0.13474
$u_BMP2 = 1
$d_BMP2 = 1
$u_BRCA1=0
$d_BRCA1=0.1955
$u_BRCA2=13.20525
$d_BRCA2=0.07573
$u_Carcinogen = 1
$d_Carcinogen = 1
$u_Caspase3 = 1
$d_Caspase3 = 1
$u_Caspase8=0.46757
$d_Caspase8=2.13872
$u_Caspase9=0.1955
$d_Caspase9=5.11509
$u_CDH2=0.01
$d_CDH2=100.0
$u_cFLAR=23.37386
$d_cFLAR=0.04278
$u_CHK1_2=2.74361
$d_CHK1_2=0.36448
$u_COX4I2 = 1
$d_COX4I2 = 1
$u_CyclinB=0.59088
$d_CyclinB=1.69239
$u_CyclinD=0.72702
$d_CyclinD=1.37548
$u_CytoC=1.76411
$d_CytoC=0.56686
$u_APAF1=1.0
$d_APAF1=1.0
$u_DAXX=1.76454
$d_DAXX=0.56672
$u_DNA_Damage = 1
$d_DNA_Damage = 1
$u_DNA_Repair = 1
$d_DNA_Repair = 1
$u_Dsh=1.27374
$d_Dsh=0.78509
$u_E2F1=1.29434
$d_E2F1=0.77259
$u_E_cadherin=98.24322
$d_E_cadherin=0.01018
$u_eEF2=1.78334
$d_eEF2=0.56075
$u_eEF2K=1.0
$d_eEF2K=1.0
$u_EMT = 1
$d_EMT = 1
$u_EP300=0.12078
$d_EP300=8.27952
$u_ERG=0.01
$d_ERG=100.0
$u_ERK=1.986
$d_ERK=0.50352
$u_ETS1=3.34934
$d_ETS1=0.29857
$u_ETV1=0.01
$d_ETV1=100.0
$u_EZH2=1.0
$d_EZH2=1.0
$u_FADD=28.40547
$d_FADD=0.0352
$u_FOS=0.01002
$d_FOS=99.8004
$u_JUN=1.28441
$d_JUN=0.77857
$u_FOXA1=99.63777
$d_FOXA1=0.01004
$u_FOXO=0.03375
$d_FOXO=29.62963
$u_EGF=0.01
$d_EGF=100.0
$u_EGFR=99.95476
$d_EGFR=0.01
$u_FGF=0.08971
$d_FGF=11.14703
$u_FGFR3=0.01001
$d_FGFR3=99.9001
$u_FRS2=1.0
$d_FRS2=1.0
$u_GADD45=0.4126
$d_GADD45=2.42365
$u_GLI=0.10252
$d_GLI=9.75419
$u_GLUT1=4.26954
$d_GLUT1=0.23422
$u_Glycolysis = 1
$d_Glycolysis = 1
$u_GSH=13.26467
$d_GSH=0.07539
$u_GSK3=1.3861
$d_GSK3=0.72145
$u_HIF1=12.34719
$d_HIF1=0.08099
$u_HSPs=3.85818
$d_HSPs=0.25919
$u_Hypermethylation = 1
$d_Hypermethylation = 1
$u_Hypoxia = 1
$d_Hypoxia = 1
$u_IDH1=0.19881
$d_IDH1=5.02993
$u_Invasion = 1
$d_Invasion = 1
$u_IKK=1.26817
$d_IKK=0.78854
$u_JNK=1.0658
$d_JNK=0.93826
$u_Lactic_acid=1.33583
$d_Lactic_acid=0.7486
$u_LDHA=1.33583
$d_LDHA=0.7486
$u_MAP3K1_3=0.43414
$d_MAP3K1_3=2.3034
$u_MDM2=0.2897
$d_MDM2=3.45185
$u_MED12=0.23679
$d_MED12=4.22315
$u_MEK1_2=11.95655
$d_MEK1_2=0.08364
$u_Metastasis = 1
$d_Metastasis = 1
$u_Migration = 1
$d_Migration = 1
$u_mTORC1=1.13184
$d_mTORC1=0.88352
$u_mTORC2=0.39563
$d_mTORC2=2.52761
$u_MXI1=0.26805
$d_MXI1=3.73065
$u_MYC=0.59125
$d_MYC=1.69133
$u_MYC_MAX=1.20739
$d_MYC_MAX=0.82823
$u_NCOA3=0.1955
$d_NCOA3=5.11509
$u_NCOR1=0.03372
$d_NCOR1=29.65599
$u_NCOR2=3.2201
$d_NCOR2=0.31055
$u_NF1=5.11518
$d_NF1=0.1955
$u_NF_kB=7.99394
$d_NF_kB=0.12509
$u_NKX3_1=14.06103
$d_NKX3_1=0.07112
$u_Nutrients = 1
$d_Nutrients = 1
$u_p14ARF=0
$d_p14ARF=0.01
$u_p15=64.93766
$d_p15=0.0154
$u_p21=0.7485
$d_p21=1.33601
$u_p38=2.10124
$d_p38=0.47591
$u_p53=0
$d_p53=0.14231
$u_p70S6kab=1.90425
$d_p70S6kab=0.52514
$u_p90RSK=1.92967
$d_p90RSK=0.51822
$u_PDK1=0.1955
$d_PDK1=5.11509
$u_PHDs=2.09797
$d_PHDs=0.47665
$u_PI3K=0
$d_PI3K=10.9577
$u_PIP3=0.1955
$d_PIP3=5.11509
$u_PKC=0.43957
$d_PKC=2.27495
$u_Proliferation = 1
$d_Proliferation = 1
$u_PTCH1=0.01
$d_PTCH1=100.0
$u_PTEN=5.11518
$d_PTEN=0.1955
$u_Quiescence = 1
$d_Quiescence = 1
$u_RAF=0.35194
$d_RAF=2.84139
$u_RAGS=0.01
$d_RAGS=100.0
$u_RAS=2.55403
$d_RAS=0.39154
$u_RB1=0
$d_RB1=1.0
$u_Rheb=3.52273
$d_Rheb=0.28387
$u_ROS = 1
$d_ROS = 1
$u_RTK=0.12964
$d_RTK=7.71367
$u_RUNX2=0.01005
$d_RUNX2=99.50249
$u_SHH=0.01
$d_SHH=100.0
$u_Slug=0.01014
$d_Slug=98.61933
$u_SMAD=1.05816
$d_SMAD=0.94504
$u_SMO=85.83484
$d_SMO=0.01165
$u_Snail=0.24141
$d_Snail=4.14233
$u_SPOP=6.32101
$d_SPOP=0.1582
$u_TAK1=0.0865
$d_TAK1=11.56069
$u_TCF=0
$d_TCF=17.6398
$u_TERT=0.24141
$d_TERT=4.14233
$u_TGFb=1.44902
$d_TGFb=0.69012
$u_TGFBR=0.85059
$d_TGFBR=1.17565
$u_fused_event = 1
$d_fused_event = 1
$u_TNFalpha=0.2059
$d_TNFalpha=4.85673
$u_TSC1_2=0.35944
$d_TSC1_2=2.78211
$u_TWIST1=0.01001
$d_TWIST1=99.9001
$u_VEGF=0
$d_VEGF=0.06627
$u_VHL=0.26848
$d_VHL=3.72467
$u_WNT=0.03627
$d_WNT=27.571
$u_YWHAZ=5.44477
$d_YWHAZ=0.18366
$u_ZBTB17=0.3574
$d_ZBTB17=2.79799
discrete_time = 0
use_physrandgen = FALSE
seed_pseudorandom = 100
sample_count = 5000
max_time = 50
time_tick = 0.1
thread_count = 1
statdist_traj_count = 100
statdist_cluster_threshold = 0.9
display_traj = 0
statdist_similarity_cache_max_size = 20000
[fused_event].istate= 1 [0] , 0 [1]
[AR_ERG].istate= 1 [0] , 0 [1]
Acidosis.is_internal = TRUE
AKT.is_internal = TRUE
AMPK.is_internal = TRUE
AMP_ATP.is_internal = TRUE
Androgen.is_internal = TRUE
Angiogenesis.is_internal = FALSE
APAF1.is_internal = TRUE
Apoptosis.is_internal = FALSE
AR.is_internal = TRUE
AR_ERG.is_internal = TRUE
ATM.is_internal = TRUE
ATR.is_internal = TRUE
AXIN1.is_internal = TRUE
BAD.is_internal = TRUE
Bak.is_internal = TRUE
BAX.is_internal = TRUE
BCL2.is_internal = TRUE
Bcl_XL.is_internal = TRUE
beta_catenin.is_internal = TRUE
BIRC5.is_internal = TRUE
BMP2.is_internal = TRUE
BRCA1.is_internal = TRUE
BRCA2.is_internal = TRUE
Carcinogen.is_internal = TRUE
Caspase3.is_internal = TRUE
Caspase8.is_internal = TRUE
Caspase9.is_internal = TRUE
CDH2.is_internal = TRUE
cFLAR.is_internal = TRUE
CHK1_2.is_internal = TRUE
COX4I2.is_internal = TRUE
CyclinB.is_internal = TRUE
CyclinD.is_internal = TRUE
CytoC.is_internal = TRUE
DAXX.is_internal = TRUE
DNA_Damage.is_internal = TRUE
DNA_Repair.is_internal = FALSE
Dsh.is_internal = TRUE
E2F1.is_internal = TRUE
eEF2.is_internal = TRUE
eEF2K.is_internal = TRUE
EGF.is_internal = TRUE
EGFR.is_internal = TRUE
EMT.is_internal = TRUE
EP300.is_internal = TRUE
ERG.is_internal = TRUE
ERK.is_internal = TRUE
ETS1.is_internal = TRUE
ETV1.is_internal = TRUE
EZH2.is_internal = TRUE
E_cadherin.is_internal = TRUE
FADD.is_internal = TRUE
FGF.is_internal = TRUE
FGFR3.is_internal = TRUE
FOS.is_internal = TRUE
FOXA1.is_internal = TRUE
FOXO.is_internal = TRUE
FRS2.is_internal = TRUE
fused_event.is_internal = TRUE
GADD45.is_internal = TRUE
GLI.is_internal = TRUE
GLUT1.is_internal = TRUE
Glycolysis.is_internal = FALSE
GSH.is_internal = TRUE
GSK3.is_internal = TRUE
HIF1.is_internal = TRUE
HSPs.is_internal = TRUE
Hypermethylation.is_internal = TRUE
Hypoxia.is_internal = TRUE
IDH1.is_internal = TRUE
IKK.is_internal = TRUE
Invasion.is_internal = FALSE
JNK.is_internal = TRUE
JUN.is_internal = TRUE
Lactic_acid.is_internal = TRUE
LDHA.is_internal = TRUE
MAP3K1_3.is_internal = TRUE
MDM2.is_internal = TRUE
MED12.is_internal = TRUE
MEK1_2.is_internal = TRUE
Metastasis.is_internal = FALSE
Migration.is_internal = FALSE
mTORC1.is_internal = TRUE
mTORC2.is_internal = TRUE
MXI1.is_internal = TRUE
MYC.is_internal = TRUE
MYC_MAX.is_internal = TRUE
NCOA3.is_internal = TRUE
NCOR1.is_internal = TRUE
NCOR2.is_internal = TRUE
NF1.is_internal = TRUE
NF_kB.is_internal = TRUE
NKX3_1.is_internal = TRUE
Nutrients.is_internal = TRUE
p14ARF.is_internal = TRUE
p15.is_internal = TRUE
p21.is_internal = TRUE
p38.is_internal = TRUE
p53.is_internal = TRUE
p70S6kab.is_internal = TRUE
p90RSK.is_internal = TRUE
PDK1.is_internal = TRUE
PHDs.is_internal = TRUE
PI3K.is_internal = TRUE
PIP3.is_internal = TRUE
PKC.is_internal = TRUE
Proliferation.is_internal = FALSE
PTCH1.is_internal = TRUE
PTEN.is_internal = TRUE
Quiescence.is_internal = FALSE
RAF.is_internal = TRUE
RAGS.is_internal = TRUE
RAS.is_internal = TRUE
RB1.is_internal = TRUE
Rheb.is_internal = TRUE
ROS.is_internal = TRUE
RTK.is_internal = TRUE
RUNX2.is_internal = TRUE
SHH.is_internal = TRUE
Slug.is_internal = TRUE
SMAD.is_internal = TRUE
SMO.is_internal = TRUE
Snail.is_internal = TRUE
SPOP.is_internal = TRUE
TAK1.is_internal = TRUE
TCF.is_internal = TRUE
TERT.is_internal = TRUE
TGFb.is_internal = TRUE
TGFBR.is_internal = TRUE
TNFalpha.is_internal = TRUE
TSC1_2.is_internal = TRUE
TWIST1.is_internal = TRUE
VEGF.is_internal = TRUE
VHL.is_internal = TRUE
WNT.is_internal = TRUE
YWHAZ.is_internal = TRUE
ZBTB17.is_internal = TRUE
[Acidosis].istate = 0.5[1], 0.5[0]
[Androgen].istate = 0.5[1], 0.5[0]
[Carcinogen].istate = 0.5[1], 0.5[0]
[Hypoxia].istate = 0.5[1], 0.5[0]
[Nutrients].istate = 0.5[1], 0.5[0]
[AKT].istate = 0.80324[1], 0.19676000000000005[0]
[AMP_ATP].istate = 0.46826[1], 0.53174[0]
[AMPK].istate = 0.64426[1], 0.35573999999999995[0]
[APAF1].istate = 0.5[1], 0.5[0]
[AR].istate = 0.0[1], 1.0[0]
[ATM].istate = 0.41294[1], 0.58706[0]
[ATR].istate = 0.6517[1], 0.34830000000000005[0]
[AXIN1].istate = 0.59718[1], 0.40281999999999996[0]
[BAD].istate = 0.83381[1], 0.16618999999999995[0]
[Bak].istate = 0.57527[1], 0.42473000000000005[0]
[Bcl_XL].istate = 0.81388[1], 0.18611999999999995[0]
[BCL2].istate = 1e-05[1], 0.99999[0]
[beta_catenin].istate = 0.32306[1], 0.67694[0]
[BIRC5].istate = 0.71762[1], 0.28237999999999996[0]
[BRCA2].istate = 0.78019[1], 0.21980999999999995[0]
[Caspase8].istate = 0.41746[1], 0.5825400000000001[0]
[Caspase9].istate = 0.32278[1], 0.6772199999999999[0]
[CDH2].istate = 0.0[1], 1.0[0]
[cFLAR].istate = 0.84218[1], 0.15781999999999996[0]
[CHK1_2].istate = 0.60958[1], 0.39042[0]
[CyclinB].istate = 0.44287[1], 0.55713[0]
[CyclinD].istate = 0.46539[1], 0.53461[0]
[CytoC].istate = 0.56163[1], 0.43837000000000004[0]
[DAXX].istate = 0.56166[1], 0.43833999999999995[0]
[Dsh].istate = 0.52627[1], 0.47373[0]
[E_cadherin].istate = 0.99808[1], 0.0019200000000000328[0]
[E2F1].istate = 0.52801[1], 0.47199[0]
[eEF2].istate = 0.56281[1], 0.43718999999999997[0]
[eEF2K].istate = 0.5[1], 0.5[0]
[EGF].istate = 0.0[1], 1.0[0]
[EGFR].istate = 0.99995[1], 4.999999999999449e-05[0]
[EP300].istate = 0.2705[1], 0.7295[0]
[ERG].istate = 0.0[1], 1.0[0]
[ERK].istate = 0.57449[1], 0.42551000000000005[0]
[ETS1].istate = 0.63124[1], 0.36876[0]
[ETV1].istate = 3e-05[1], 0.99997[0]
[EZH2].istate = 0.5[1], 0.5[0]
[FADD].istate = 0.86335[1], 0.13665000000000005[0]
[FGF].istate = 0.23821[1], 0.76179[0]
[FGFR3].istate = 0.00011[1], 0.99989[0]
[FOS].istate = 0.00023[1], 0.99977[0]
[FOXA1].istate = 0.99961[1], 0.00039000000000000146[0]
[FOXO].istate = 0.13207[1], 0.86793[0]
[FRS2].istate = 0.5[1], 0.5[0]
[GADD45].istate = 0.40388[1], 0.59612[0]
[GLI].istate = 0.25271[1], 0.74729[0]
[GLUT1].istate = 0.6576[1], 0.34240000000000004[0]
[GSH].istate = 0.78067[1], 0.21933000000000002[0]
[GSK3].istate = 0.53545[1], 0.46455[0]
[HIF1].istate = 0.77289[1], 0.22711000000000003[0]
[HSPs].istate = 0.6466[1], 0.35340000000000005[0]
[IDH1].istate = 0.32461[1], 0.6753899999999999[0]
[IKK].istate = 0.52579[1], 0.47421[0]
[JNK].istate = 0.50692[1], 0.49307999999999996[0]
[JUN].istate = 0.52718[1], 0.47282[0]
[Lactic_acid].istate = 0.53144[1], 0.46856[0]
[LDHA].istate = 0.53144[1], 0.46856[0]
[MAP3K1_3].istate = 0.40941[1], 0.59059[0]
[MDM2].istate = 0.36549[1], 0.63451[0]
[MED12].istate = 0.34359[1], 0.6564099999999999[0]
[MEK1_2].istate = 0.7694[1], 0.23060000000000003[0]
[ZBTB17].istate = 0.38829[1], 0.61171[0]
[mTORC1].istate = 0.51345[1], 0.48655000000000004[0]
[mTORC2].istate = 0.39932[1], 0.60068[0]
[MXI1].istate = 0.35706[1], 0.6429400000000001[0]
[MYC].istate = 0.44294[1], 0.55706[0]
[MYC_MAX].istate = 0.52046[1], 0.47953999999999997[0]
[NCOA3].istate = 0.32278[1], 0.6772199999999999[0]
[NCOR1].istate = 0.13196[1], 0.86804[0]
[NCOR2].istate = 0.62697[1], 0.37303[0]
[NF_kB].istate = 0.72569[1], 0.27431000000000005[0]
[NF1].istate = 0.67722[1], 0.32277999999999996[0]
[NKX3_1].istate = 0.787[1], 0.21299999999999997[0]
[p15].istate = 0.95312[1], 0.04688000000000003[0]
[p21].istate = 0.46855[1], 0.53145[0]
[p38].istate = 0.58062[1], 0.41938[0]
[p70S6kab].istate = 0.56993[1], 0.43006999999999995[0]
[p90RSK].istate = 0.57137[1], 0.42862999999999996[0]
[PDK1].istate = 0.32278[1], 0.6772199999999999[0]
[PHDs].istate = 0.58045[1], 0.41955[0]
[PIP3].istate = 0.32278[1], 0.6772199999999999[0]
[PKC].istate = 0.41076[1], 0.58924[0]
[PTCH1].istate = 0.0[1], 1.0[0]
[PTEN].istate = 0.67722[1], 0.32277999999999996[0]
[RAF].istate = 0.38662[1], 0.61338[0]
[RAGS].istate = 0[1], 1[0]
[RAS].istate = 0.60181[1], 0.39819000000000004[0]
[Rheb].istate = 0.63672[1], 0.36328000000000005[0]
[RTK].istate = 0.27819[1], 0.7218100000000001[0]
[RUNX2].istate = 0.0005[1], 0.9995[0]
[SHH].istate = 0.0[1], 1.0[0]
[Slug].istate = 0.00147[1], 0.99853[0]
[SMAD].istate = 0.50614[1], 0.49385999999999997[0]
[SMO].istate = 0.98342[1], 0.01658000000000004[0]
[Snail].istate = 0.34569[1], 0.65431[0]
[SPOP].istate = 0.7002[1], 0.29979999999999996[0]
[TAK1].istate = 0.23426[1], 0.76574[0]
[TERT].istate = 0.34569[1], 0.65431[0]
[TGFb].istate = 0.54027[1], 0.45972999999999997[0]
[TGFBR].istate = 0.48243[1], 0.51757[0]
[TNFalpha].istate = 0.32841[1], 0.67159[0]
[TSC1_2].istate = 0.38891[1], 0.61109[0]
[TWIST1].istate = 0.00012[1], 0.99988[0]
[VHL].istate = 0.35723[1], 0.6427700000000001[0]
[WNT].istate = 0.13988[1], 0.86012[0]
[YWHAZ].istate = 0.68399[1], 0.31601[0]
[BAX].istate=0[1], 1[0]
[BRCA1].istate=0[1], 1[0]
[p14ARF].istate=0[1], 1[0]
[p53].istate=0[1], 1[0]
[PI3K].istate=0[1], 1[0]
[RB1].istate=0[1], 1[0]
[TCF].istate=0[1], 1[0]
[VEGF].istate=0[1], 1[0]
