# Supplementary material for: Patient-specific Boolean models of signalling networks guide personalised treatments
Source: eLife. 2022 Feb 15;11:e72626. doi: 10.7554/eLife.72626 (PMC9018074; doi:10.7554/eLife.72626)
Supplement: Supplementary file 5. [file elife-72626-supp5.zip › SuppFile 5 prostate cell lines models/PC_20191219_mut_RNA_3_22RV1.cfg]

$u_Acidosis = 1
$d_Acidosis = 1
$u_AKT=0.45584
$d_AKT=2.19375
$u_AMP_ATP=0.01
$d_AMP_ATP=100.0
$u_AMPK=13.08824
$d_AMPK=0.0764
$u_Androgen = 1
$d_Androgen = 1
$u_Angiogenesis = 1
$d_Angiogenesis = 1
$u_Apoptosis = 1
$d_Apoptosis = 1
$u_AR=100.0
$d_AR=0
$u_AR_ERG = 1
$d_AR_ERG = 1
$u_ATM=1.0
$d_ATM=1.0
$u_ATR=1.0
$d_ATR=1.0
$u_AXIN1=0
$d_AXIN1=8.27952
$u_BAD=0.70812
$d_BAD=1.41219
$u_Bak=0.1955
$d_Bak=5.11509
$u_BAX=0
$d_BAX=1.84758
$u_BCL2=0.01007
$d_BCL2=99.30487
$u_Bcl_XL=0.0419
$d_Bcl_XL=23.86635
$u_beta_catenin=8.66117
$d_beta_catenin=0.11546
$u_BIRC5=6.24963
$d_BIRC5=0.16001
$u_BMP2 = 1
$d_BMP2 = 1
$u_BRCA1=51.52204
$d_BRCA1=0.01941
$u_BRCA2=0
$d_BRCA2=0.30622
$u_Carcinogen = 1
$d_Carcinogen = 1
$u_Caspase3 = 1
$d_Caspase3 = 1
$u_Caspase8=0.01399
$d_Caspase8=71.47963
$u_Caspase9=1.0
$d_Caspase9=1.0
$u_CDH2=0.01004
$d_CDH2=99.60159
$u_cFLAR=0.30622
$d_cFLAR=3.26563
$u_CHK1_2=9.90752
$d_CHK1_2=0.10093
$u_COX4I2 = 1
$d_COX4I2 = 1
$u_CyclinB=0.53398
$d_CyclinB=1.87273
$u_CyclinD=0.60489
$d_CyclinD=1.65319
$u_CytoC=27.63668
$d_CytoC=0.03618
$u_APAF1=10.32714
$d_APAF1=0.09683
$u_DAXX=5.57308
$d_DAXX=0.17943
$u_DNA_Damage = 1
$d_DNA_Damage = 1
$u_DNA_Repair = 1
$d_DNA_Repair = 1
$u_Dsh=0.69729
$d_Dsh=1.43412
$u_E2F1=4.86537
$d_E2F1=0.20553
$u_E_cadherin=100.0
$d_E_cadherin=0.01
$u_eEF2=0.41061
$d_eEF2=2.4354
$u_eEF2K=26.6345
$d_eEF2K=0.03755
$u_EMT = 1
$d_EMT = 1
$u_EP300=5.11518
$d_EP300=0.1955
$u_ERG=0.01
$d_ERG=100.0
$u_ERK=1.61316
$d_ERK=0.6199
$u_ETS1=0.0303
$d_ETS1=33.0033
$u_ETV1=2.90073
$d_ETV1=0.34474
$u_EZH2=14.27358
$d_EZH2=0.07006
$u_FADD=0.01887
$d_FADD=52.99417
$u_FOS=0.01002
$d_FOS=99.8004
$u_JUN=0.0825
$d_JUN=12.12121
$u_FOXA1=99.99977
$d_FOXA1=0.01
$u_FOXO=0.08202
$d_FOXO=12.19215
$u_EGF=0.01
$d_EGF=100.0
$u_EGFR=0.05225
$d_EGFR=19.13876
$u_FGF=0.01
$d_FGF=100.0
$u_FGFR3=98.6839
$d_FGFR3=0.01013
$u_FRS2=43.26069
$d_FRS2=0.02312
$u_GADD45=0.03647
$d_GADD45=27.4198
$u_GLI=0.01
$d_GLI=100.0
$u_GLUT1=0.33229
$d_GLUT1=3.00942
$u_Glycolysis = 1
$d_Glycolysis = 1
$u_GSH=7.61182
$d_GSH=0.13137
$u_GSK3=5.1501
$d_GSK3=0.19417
$u_HIF1=1.0
$d_HIF1=1.0
$u_HSPs=4.32379
$d_HSPs=0.23128
$u_Hypermethylation = 1
$d_Hypermethylation = 1
$u_Hypoxia = 1
$d_Hypoxia = 1
$u_IDH1=49.67016
$d_IDH1=0.02013
$u_Invasion = 1
$d_Invasion = 1
$u_IKK=8.28609
$d_IKK=0.12068
$u_JNK=1.0658
$d_JNK=0.93826
$u_Lactic_acid=0.43268
$d_Lactic_acid=2.31118
$u_LDHA=0.43268
$d_LDHA=2.31118
$u_MAP3K1_3=0.32196
$d_MAP3K1_3=3.10598
$u_MDM2=17.49333
$d_MDM2=0.05716
$u_MED12=1.86094
$d_MED12=0.53736
$u_MEK1_2=0.25958
$d_MEK1_2=3.85238
$u_Metastasis = 1
$d_Metastasis = 1
$u_Migration = 1
$d_Migration = 1
$u_mTORC1=1.25474
$d_mTORC1=0
$u_mTORC2=0.81107
$d_mTORC2=0
$u_MXI1=10.40241
$d_MXI1=0.09613
$u_MYC=5.37284
$d_MYC=0.18612
$u_MYC_MAX=1.36306
$d_MYC_MAX=0.73364
$u_NCOA3=0.1955
$d_NCOA3=5.11509
$u_NCOR1=19.80132
$d_NCOR1=0.0505
$u_NCOR2=0.04621
$d_NCOR2=21.64034
$u_NF1=1.0
$d_NF1=1.0
$u_NF_kB=0
$d_NF_kB=3.11662
$u_NKX3_1=100.0
$d_NKX3_1=0.01
$u_Nutrients = 1
$d_Nutrients = 1
$u_p14ARF=0.14702
$d_p14ARF=6.8018
$u_p15=0.01001
$d_p15=99.9001
$u_p21=1.0
$d_p21=1.0
$u_p38=2.10124
$d_p38=0.47591
$u_p53=0
$d_p53=15.10118
$u_p70S6kab=5.46556
$d_p70S6kab=0.18296
$u_p90RSK=0.68276
$d_p90RSK=1.46464
$u_PDK1=0.1955
$d_PDK1=5.11509
$u_PHDs=0.15913
$d_PHDs=6.28417
$u_PI3K=0.24216
$d_PI3K=4.1295
$u_PIP3=0.1955
$d_PIP3=0
$u_PKC=0.20972
$d_PKC=4.76826
$u_Proliferation = 1
$d_Proliferation = 1
$u_PTCH1=3.00011
$d_PTCH1=0.33332
$u_PTEN=5.11518
$d_PTEN=0.1955
$u_Quiescence = 1
$d_Quiescence = 1
$u_RAF=4.85763
$d_RAF=0
$u_RAGS=0.01
$d_RAGS=100.0
$u_RAS=3.05863
$d_RAS=0.32694
$u_RB1=5.11518
$d_RB1=0.1955
$u_Rheb=1.83932
$d_Rheb=0.54368
$u_ROS = 1
$d_ROS = 1
$u_RTK=0.05773
$d_RTK=17.32202
$u_RUNX2=0.01005
$d_RUNX2=99.50249
$u_SHH=0.01
$d_SHH=100.0
$u_Slug=0.01
$d_Slug=100.0
$u_SMAD=0.82825
$d_SMAD=1.20736
$u_SMO=0.01001
$d_SMO=99.9001
$u_Snail=0.01
$d_Snail=100.0
$u_SPOP=3.75839
$d_SPOP=0.26607
$u_TAK1=3.86904
$d_TAK1=0.25846
$u_TCF=0
$d_TCF=63.65372
$u_TERT=0.24141
$d_TERT=4.14233
$u_TGFb=0.04683
$d_TGFb=21.35383
$u_TGFBR=0.01721
$d_TGFBR=58.10575
$u_fused_event = 1
$d_fused_event = 1
$u_TNFalpha=0
$d_TNFalpha=8.42815
$u_TSC1_2=0.35944
$d_TSC1_2=2.78211
$u_TWIST1=5.46822
$d_TWIST1=0.18287
$u_VEGF=0
$d_VEGF=26.51816
$u_VHL=2.80483
$d_VHL=0.35653
$u_WNT=0
$d_WNT=59.24171
$u_YWHAZ=0.6483
$d_YWHAZ=1.5425
$u_ZBTB17=1.0
$d_ZBTB17=1.0
discrete_time = 0
use_physrandgen = FALSE
seed_pseudorandom = 100
sample_count = 5000
max_time = 50
time_tick = 0.1
thread_count = 1
statdist_traj_count = 100
statdist_cluster_threshold = 0.9
display_traj = 0
statdist_similarity_cache_max_size = 20000
[fused_event].istate= 1 [0] , 0 [1]
[AR_ERG].istate= 1 [0] , 0 [1]
Acidosis.is_internal = TRUE
AKT.is_internal = TRUE
AMPK.is_internal = TRUE
AMP_ATP.is_internal = TRUE
Androgen.is_internal = TRUE
Angiogenesis.is_internal = FALSE
APAF1.is_internal = TRUE
Apoptosis.is_internal = FALSE
AR.is_internal = TRUE
AR_ERG.is_internal = TRUE
ATM.is_internal = TRUE
ATR.is_internal = TRUE
AXIN1.is_internal = TRUE
BAD.is_internal = TRUE
Bak.is_internal = TRUE
BAX.is_internal = TRUE
BCL2.is_internal = TRUE
Bcl_XL.is_internal = TRUE
beta_catenin.is_internal = TRUE
BIRC5.is_internal = TRUE
BMP2.is_internal = TRUE
BRCA1.is_internal = TRUE
BRCA2.is_internal = TRUE
Carcinogen.is_internal = TRUE
Caspase3.is_internal = TRUE
Caspase8.is_internal = TRUE
Caspase9.is_internal = TRUE
CDH2.is_internal = TRUE
cFLAR.is_internal = TRUE
CHK1_2.is_internal = TRUE
COX4I2.is_internal = TRUE
CyclinB.is_internal = TRUE
CyclinD.is_internal = TRUE
CytoC.is_internal = TRUE
DAXX.is_internal = TRUE
DNA_Damage.is_internal = TRUE
DNA_Repair.is_internal = FALSE
Dsh.is_internal = TRUE
E2F1.is_internal = TRUE
eEF2.is_internal = TRUE
eEF2K.is_internal = TRUE
EGF.is_internal = TRUE
EGFR.is_internal = TRUE
EMT.is_internal = TRUE
EP300.is_internal = TRUE
ERG.is_internal = TRUE
ERK.is_internal = TRUE
ETS1.is_internal = TRUE
ETV1.is_internal = TRUE
EZH2.is_internal = TRUE
E_cadherin.is_internal = TRUE
FADD.is_internal = TRUE
FGF.is_internal = TRUE
FGFR3.is_internal = TRUE
FOS.is_internal = TRUE
FOXA1.is_internal = TRUE
FOXO.is_internal = TRUE
FRS2.is_internal = TRUE
fused_event.is_internal = TRUE
GADD45.is_internal = TRUE
GLI.is_internal = TRUE
GLUT1.is_internal = TRUE
Glycolysis.is_internal = FALSE
GSH.is_internal = TRUE
GSK3.is_internal = TRUE
HIF1.is_internal = TRUE
HSPs.is_internal = TRUE
Hypermethylation.is_internal = TRUE
Hypoxia.is_internal = TRUE
IDH1.is_internal = TRUE
IKK.is_internal = TRUE
Invasion.is_internal = FALSE
JNK.is_internal = TRUE
JUN.is_internal = TRUE
Lactic_acid.is_internal = TRUE
LDHA.is_internal = TRUE
MAP3K1_3.is_internal = TRUE
MDM2.is_internal = TRUE
MED12.is_internal = TRUE
MEK1_2.is_internal = TRUE
Metastasis.is_internal = FALSE
Migration.is_internal = FALSE
mTORC1.is_internal = TRUE
mTORC2.is_internal = TRUE
MXI1.is_internal = TRUE
MYC.is_internal = TRUE
MYC_MAX.is_internal = TRUE
NCOA3.is_internal = TRUE
NCOR1.is_internal = TRUE
NCOR2.is_internal = TRUE
NF1.is_internal = TRUE
NF_kB.is_internal = TRUE
NKX3_1.is_internal = TRUE
Nutrients.is_internal = TRUE
p14ARF.is_internal = TRUE
p15.is_internal = TRUE
p21.is_internal = TRUE
p38.is_internal = TRUE
p53.is_internal = TRUE
p70S6kab.is_internal = TRUE
p90RSK.is_internal = TRUE
PDK1.is_internal = TRUE
PHDs.is_internal = TRUE
PI3K.is_internal = TRUE
PIP3.is_internal = TRUE
PKC.is_internal = TRUE
Proliferation.is_internal = FALSE
PTCH1.is_internal = TRUE
PTEN.is_internal = TRUE
Quiescence.is_internal = FALSE
RAF.is_internal = TRUE
RAGS.is_internal = TRUE
RAS.is_internal = TRUE
RB1.is_internal = TRUE
Rheb.is_internal = TRUE
ROS.is_internal = TRUE
RTK.is_internal = TRUE
RUNX2.is_internal = TRUE
SHH.is_internal = TRUE
Slug.is_internal = TRUE
SMAD.is_internal = TRUE
SMO.is_internal = TRUE
Snail.is_internal = TRUE
SPOP.is_internal = TRUE
TAK1.is_internal = TRUE
TCF.is_internal = TRUE
TERT.is_internal = TRUE
TGFb.is_internal = TRUE
TGFBR.is_internal = TRUE
TNFalpha.is_internal = TRUE
TSC1_2.is_internal = TRUE
TWIST1.is_internal = TRUE
VEGF.is_internal = TRUE
VHL.is_internal = TRUE
WNT.is_internal = TRUE
YWHAZ.is_internal = TRUE
ZBTB17.is_internal = TRUE
[Acidosis].istate = 0.5[1], 0.5[0]
[Androgen].istate = 0.5[1], 0.5[0]
[Carcinogen].istate = 0.5[1], 0.5[0]
[Hypoxia].istate = 0.5[1], 0.5[0]
[Nutrients].istate = 0.5[1], 0.5[0]
[AKT].istate = 0.4147[1], 0.5852999999999999[0]
[AMP_ATP].istate = 0.0[1], 1.0[0]
[AMPK].istate = 0.77922[1], 0.22077999999999998[0]
[APAF1].istate = 0.75349[1], 0.24651[0]
[ATM].istate = 0.5[1], 0.5[0]
[ATR].istate = 0.5[1], 0.5[0]
[BAD].istate = 0.46253[1], 0.53747[0]
[Bak].istate = 0.32278[1], 0.6772199999999999[0]
[Bcl_XL].istate = 0.15555[1], 0.84445[0]
[BCL2].istate = 0.00071[1], 0.99929[0]
[beta_catenin].istate = 0.73439[1], 0.26561[0]
[BIRC5].istate = 0.69896[1], 0.30104[0]
[BRCA1].istate = 0.928[1], 0.07199999999999995[0]
[Caspase8].istate = 0.03646[1], 0.96354[0]
[Caspase9].istate = 0.5[1], 0.5[0]
[CDH2].istate = 0.00039[1], 0.99961[0]
[cFLAR].istate = 0.37151[1], 0.62849[0]
[CHK1_2].istate = 0.74899[1], 0.25100999999999996[0]
[CyclinB].istate = 0.43188[1], 0.56812[0]
[CyclinD].istate = 0.44542[1], 0.5545800000000001[0]
[CytoC].istate = 0.86037[1], 0.13963000000000003[0]
[DAXX].istate = 0.68652[1], 0.31348[0]
[Dsh].istate = 0.46085[1], 0.53915[0]
[E_cadherin].istate = 1.0[1], 0.0[0]
[E2F1].istate = 0.67178[1], 0.32821999999999996[0]
[eEF2].istate = 0.40336[1], 0.5966400000000001[0]
[eEF2K].istate = 0.85636[1], 0.14364[0]
[EGF].istate = 0.0[1], 1.0[0]
[EGFR].istate = 0.17952[1], 0.82048[0]
[EP300].istate = 0.67722[1], 0.32277999999999996[0]
[ERG].istate = 0.0[1], 1.0[0]
[ERK].istate = 0.55192[1], 0.44808000000000003[0]
[ETS1].istate = 0.12035[1], 0.87965[0]
[ETV1].istate = 0.61563[1], 0.38437[0]
[EZH2].istate = 0.78863[1], 0.21136999999999995[0]
[FADD].istate = 0.06897[1], 0.93103[0]
[FGF].istate = 5e-05[1], 0.99995[0]
[FGFR3].istate = 0.99856[1], 0.0014399999999999968[0]
[FOS].istate = 0.00023[1], 0.99977[0]
[FOXA1].istate = 1.0[1], 0.0[0]
[FOXO].istate = 0.22848[1], 0.77152[0]
[FRS2].istate = 0.90902[1], 0.09097999999999995[0]
[GADD45].istate = 0.14048[1], 0.8595200000000001[0]
[GLI].istate = 0.0[1], 1.0[0]
[GLUT1].istate = 0.38038[1], 0.6196200000000001[0]
[GSH].istate = 0.72037[1], 0.27963000000000005[0]
[GSK3].istate = 0.67795[1], 0.32204999999999995[0]
[HIF1].istate = 0.5[1], 0.5[0]
[HSPs].istate = 0.65897[1], 0.34103000000000006[0]
[IDH1].istate = 0.92402[1], 0.07598000000000005[0]
[IKK].istate = 0.72959[1], 0.27041000000000004[0]
[JNK].istate = 0.50692[1], 0.49307999999999996[0]
[JUN].istate = 0.22911[1], 0.77089[0]
[Lactic_acid].istate = 0.40904[1], 0.5909599999999999[0]
[LDHA].istate = 0.40904[1], 0.5909599999999999[0]
[MAP3K1_3].istate = 0.37695[1], 0.62305[0]
[MDM2].istate = 0.81072[1], 0.18928[0]
[MED12].istate = 0.56743[1], 0.43257[0]
[MEK1_2].istate = 0.35357[1], 0.6464300000000001[0]
[ZBTB17].istate = 0.5[1], 0.5[0]
[MXI1].istate = 0.75428[1], 0.24572000000000005[0]
[MYC].istate = 0.68255[1], 0.31745[0]
[MYC_MAX].istate = 0.53363[1], 0.46636999999999995[0]
[NCOA3].istate = 0.32278[1], 0.6772199999999999[0]
[NCOR1].istate = 0.82417[1], 0.17583000000000004[0]
[NCOR2].istate = 0.16619[1], 0.8338099999999999[0]
[NF1].istate = 0.5[1], 0.5[0]
[NKX3_1].istate = 1.0[1], 0.0[0]
[p14ARF].istate = 0.29185[1], 0.7081500000000001[0]
[p15].istate = 8e-05[1], 0.99992[0]
[p21].istate = 0.5[1], 0.5[0]
[p38].istate = 0.58062[1], 0.41938[0]
[p70S6kab].istate = 0.68441[1], 0.31559000000000004[0]
[p90RSK].istate = 0.45857[1], 0.5414300000000001[0]
[PDK1].istate = 0.32278[1], 0.6772199999999999[0]
[PHDs].istate = 0.30044[1], 0.69956[0]
[PI3K].istate = 0.34603[1], 0.6539699999999999[0]
[PKC].istate = 0.33041[1], 0.66959[0]
[PTCH1].istate = 0.61928[1], 0.38071999999999995[0]
[PTEN].istate = 0.67722[1], 0.32277999999999996[0]
[RAGS].istate = 0[1], 1[0]
[RAS].istate = 0.62138[1], 0.37861999999999996[0]
[RB1].istate = 0.67722[1], 0.32277999999999996[0]
[Rheb].istate = 0.56616[1], 0.43384[0]
[RTK].istate = 0.19035[1], 0.80965[0]
[RUNX2].istate = 0.0005[1], 0.9995[0]
[SHH].istate = 0.0[1], 1.0[0]
[Slug].istate = 2e-05[1], 0.99998[0]
[SMAD].istate = 0.47954[1], 0.5204599999999999[0]
[SMO].istate = 6e-05[1], 0.99994[0]
[Snail].istate = 0.0[1], 1.0[0]
[SPOP].istate = 0.64375[1], 0.35624999999999996[0]
[TAK1].istate = 0.6469[1], 0.35309999999999997[0]
[TERT].istate = 0.34569[1], 0.65431[0]
[TGFb].istate = 0.16764[1], 0.83236[0]
[TGFBR].istate = 0.05898[1], 0.94102[0]
[TSC1_2].istate = 0.38891[1], 0.61109[0]
[TWIST1].istate = 0.68446[1], 0.31554000000000004[0]
[VHL].istate = 0.61198[1], 0.38802000000000003[0]
[YWHAZ].istate = 0.45294[1], 0.54706[0]
[AR].istate=1[1], 0[0]
[AXIN1].istate=0[1], 1[0]
[BAX].istate=0[1], 1[0]
[BRCA2].istate=0[1], 1[0]
[mTORC1].istate=1[1], 0[0]
[mTORC2].istate=1[1], 0[0]
[NF_kB].istate=0[1], 1[0]
[p53].istate=0[1], 1[0]
[PIP3].istate=1[1], 0[0]
[RAF].istate=1[1], 0[0]
[TCF].istate=0[1], 1[0]
[TNFalpha].istate=0[1], 1[0]
[VEGF].istate=0[1], 1[0]
[WNT].istate=0[1], 1[0]
