# Supplementary material for: Patient-specific Boolean models of signalling networks guide personalised treatments
Source: eLife. 2022 Feb 15;11:e72626. doi: 10.7554/eLife.72626 (PMC9018074; doi:10.7554/eLife.72626)
Supplement: Supplementary file 5. [file elife-72626-supp5.zip › SuppFile 5 prostate cell lines models/PC_20191219_mut_RNA_4_PC3.cfg]

$u_Acidosis = 1
$d_Acidosis = 1
$u_AKT=1.39905
$d_AKT=0.71477
$u_AMP_ATP=0.01
$d_AMP_ATP=100.0
$u_AMPK=0.72226
$d_AMPK=1.38454
$u_Androgen = 1
$d_Androgen = 1
$u_Angiogenesis = 1
$d_Angiogenesis = 1
$u_Apoptosis = 1
$d_Apoptosis = 1
$u_AR=0.01
$d_AR=100.0
$u_AR_ERG = 1
$d_AR_ERG = 1
$u_ATM=0.172
$d_ATM=5.81395
$u_ATR=0.01681
$d_ATR=59.4884
$u_AXIN1=0.0441
$d_AXIN1=22.67574
$u_BAD=27.72874
$d_BAD=0.03606
$u_Bak=1.0
$d_Bak=1.0
$u_BAX=0.1955
$d_BAX=5.11509
$u_BCL2=0.01
$d_BCL2=100.0
$u_Bcl_XL=5.75525
$d_Bcl_XL=0.17375
$u_beta_catenin=1.26374
$d_beta_catenin=0.7913
$u_BIRC5=35.41797
$d_BIRC5=0.02823
$u_BMP2 = 1
$d_BMP2 = 1
$u_BRCA1=0.04621
$d_BRCA1=21.64034
$u_BRCA2=0.1955
$d_BRCA2=5.11509
$u_Carcinogen = 1
$d_Carcinogen = 1
$u_Caspase3 = 1
$d_Caspase3 = 1
$u_Caspase8=0.1955
$d_Caspase8=5.11509
$u_Caspase9=0.1955
$d_Caspase9=5.11509
$u_CDH2=99.98696
$d_CDH2=0.01
$u_cFLAR=0.07573
$d_cFLAR=13.20481
$u_CHK1_2=0.68379
$d_CHK1_2=1.46244
$u_COX4I2 = 1
$d_COX4I2 = 1
$u_CyclinB=0.2189
$d_CyclinB=4.5683
$u_CyclinD=0.72702
$d_CyclinD=1.37548
$u_CytoC=9.46346
$d_CytoC=0.10567
$u_APAF1=0.01521
$d_APAF1=65.74622
$u_DAXX=0.1955
$d_DAXX=5.11509
$u_DNA_Damage = 1
$d_DNA_Damage = 1
$u_DNA_Repair = 1
$d_DNA_Repair = 1
$u_Dsh=0.48858
$d_Dsh=2.04675
$u_E2F1=0.3257
$d_E2F1=3.07031
$u_E_cadherin=99.96585
$d_E_cadherin=0.01
$u_eEF2=0.02506
$d_eEF2=39.90423
$u_eEF2K=0.03755
$d_eEF2K=26.63116
$u_EMT = 1
$d_EMT = 1
$u_EP300=0.01525
$d_EP300=65.57377
$u_ERG=0.01
$d_ERG=100.0
$u_ERK=0.03522
$d_ERK=28.39296
$u_ETS1=2.52593
$d_ETS1=0.39589
$u_ETV1=40.61796
$d_ETV1=0.02462
$u_EZH2=0.81626
$d_EZH2=1.2251
$u_FADD=2.50025
$d_FADD=0.39996
$u_FOS=0.01022
$d_FOS=97.84736
$u_JUN=0.22722
$d_JUN=4.40102
$u_FOXA1=97.52512
$d_FOXA1=0.01025
$u_FOXO=0.02911
$d_FOXO=34.35246
$u_EGF=0.18275
$d_EGF=5.47196
$u_EGFR=99.25446
$d_EGFR=0.01008
$u_FGF=0.03075
$d_FGF=32.52033
$u_FGFR3=0.01001
$d_FGFR3=99.9001
$u_FRS2=0.1955
$d_FRS2=5.11509
$u_GADD45=0.66261
$d_GADD45=1.50918
$u_GLI=0.03202
$d_GLI=31.23048
$u_GLUT1=5.33497
$d_GLUT1=0.18744
$u_Glycolysis = 1
$d_Glycolysis = 1
$u_GSH=0.84561
$d_GSH=1.18258
$u_GSK3=0.05386
$d_GSK3=18.56665
$u_HIF1=4.79494
$d_HIF1=0.20855
$u_HSPs=4.10635
$d_HSPs=0.24353
$u_Hypermethylation = 1
$d_Hypermethylation = 1
$u_Hypoxia = 1
$d_Hypoxia = 1
$u_IDH1=0.43867
$d_IDH1=2.27962
$u_Invasion = 1
$d_Invasion = 1
$u_IKK=0.04069
$d_IKK=24.57606
$u_JNK=0.04335
$d_JNK=23.06805
$u_Lactic_acid=26.60534
$d_Lactic_acid=0.03759
$u_LDHA=26.60534
$d_LDHA=0.03759
$u_MAP3K1_3=0.08399
$d_MAP3K1_3=11.90618
$u_MDM2=0.06284
$d_MDM2=15.91343
$u_MED12=0.23679
$d_MED12=4.22315
$u_MEK1_2=0.30776
$d_MEK1_2=3.24929
$u_Metastasis = 1
$d_Metastasis = 1
$u_Migration = 1
$d_Migration = 1
$u_mTORC1=0.18485
$d_mTORC1=5.40979
$u_mTORC2=0.08829
$d_mTORC2=11.32631
$u_MXI1=0.11789
$d_MXI1=8.48248
$u_MYC=0.31251
$d_MYC=3.1999
$u_MYC_MAX=1.47287
$d_MYC_MAX=0.67895
$u_NCOA3=0.47201
$d_NCOA3=2.1186
$u_NCOR1=0.0577
$d_NCOR1=17.33102
$u_NCOR2=0.22622
$d_NCOR2=4.42048
$u_NF1=0.01671
$d_NF1=59.8444
$u_NF_kB=0.14435
$d_NF_kB=6.92761
$u_NKX3_1=0.01
$d_NKX3_1=100.0
$u_Nutrients = 1
$d_Nutrients = 1
$u_p14ARF=69.07528
$d_p14ARF=0.01448
$u_p15=64.93766
$d_p15=0.0154
$u_p21=0.08819
$d_p21=11.33915
$u_p38=0.08871
$d_p38=11.27269
$u_p53=0
$d_p53=84.60237
$u_p70S6kab=4.14339
$d_p70S6kab=0.24135
$u_p90RSK=3.29898
$d_p90RSK=0.30312
$u_PDK1=3.26562
$d_PDK1=0.30622
$u_PHDs=0.0861
$d_PHDs=11.6144
$u_PI3K=0.05205
$d_PI3K=19.2123
$u_PIP3=0.1955
$d_PIP3=5.11509
$u_PKC=0.20973
$d_PKC=4.76804
$u_Proliferation = 1
$d_Proliferation = 1
$u_PTCH1=0.01
$d_PTCH1=100.0
$u_PTEN=0.01172
$d_PTEN=85.32423
$u_Quiescence = 1
$d_Quiescence = 1
$u_RAF=1.02921
$d_RAF=0.97162
$u_RAGS=0.01
$d_RAGS=100.0
$u_RAS=0.23288
$d_RAS=4.29406
$u_RB1=0.12234
$d_RB1=8.17394
$u_Rheb=4.42056
$d_Rheb=0.22622
$u_ROS = 1
$d_ROS = 1
$u_RTK=0.07585
$d_RTK=13.18392
$u_RUNX2=0.01005
$d_RUNX2=99.50249
$u_SHH=0.01
$d_SHH=100.0
$u_Slug=94.77657
$d_Slug=0.01055
$u_SMAD=0.19929
$d_SMAD=5.01781
$u_SMO=55.1118
$d_SMO=0.01814
$u_Snail=0.01
$d_Snail=100.0
$u_SPOP=1.0
$d_SPOP=1.0
$u_TAK1=0.0865
$d_TAK1=11.56069
$u_TCF=0.02167
$d_TCF=46.14675
$u_TERT=0.01
$d_TERT=100.0
$u_TGFb=1.62927
$d_TGFb=0.61377
$u_TGFBR=0.94541
$d_TGFBR=1.05774
$u_fused_event = 1
$d_fused_event = 1
$u_TNFalpha=0.20242
$d_TNFalpha=4.94022
$u_TSC1_2=0.02883
$d_TSC1_2=34.68609
$u_TWIST1=5.46822
$d_TWIST1=0.18287
$u_VEGF=1.67698
$d_VEGF=0.59631
$u_VHL=0.08789
$d_VHL=11.37786
$u_WNT=0.10657
$d_WNT=9.3835
$u_YWHAZ=13.85387
$d_YWHAZ=0.07218
$u_ZBTB17=1.0
$d_ZBTB17=1.0
discrete_time = 0
use_physrandgen = FALSE
seed_pseudorandom = 100
sample_count = 5000
max_time = 50
time_tick = 0.1
thread_count = 1
statdist_traj_count = 100
statdist_cluster_threshold = 0.9
display_traj = 0
statdist_similarity_cache_max_size = 20000
[fused_event].istate= 1 [0] , 0 [1]
[AR_ERG].istate= 1 [0] , 0 [1]
Acidosis.is_internal = TRUE
AKT.is_internal = TRUE
AMPK.is_internal = TRUE
AMP_ATP.is_internal = TRUE
Androgen.is_internal = TRUE
Angiogenesis.is_internal = FALSE
APAF1.is_internal = TRUE
Apoptosis.is_internal = FALSE
AR.is_internal = TRUE
AR_ERG.is_internal = TRUE
ATM.is_internal = TRUE
ATR.is_internal = TRUE
AXIN1.is_internal = TRUE
BAD.is_internal = TRUE
Bak.is_internal = TRUE
BAX.is_internal = TRUE
BCL2.is_internal = TRUE
Bcl_XL.is_internal = TRUE
beta_catenin.is_internal = TRUE
BIRC5.is_internal = TRUE
BMP2.is_internal = TRUE
BRCA1.is_internal = TRUE
BRCA2.is_internal = TRUE
Carcinogen.is_internal = TRUE
Caspase3.is_internal = TRUE
Caspase8.is_internal = TRUE
Caspase9.is_internal = TRUE
CDH2.is_internal = TRUE
cFLAR.is_internal = TRUE
CHK1_2.is_internal = TRUE
COX4I2.is_internal = TRUE
CyclinB.is_internal = TRUE
CyclinD.is_internal = TRUE
CytoC.is_internal = TRUE
DAXX.is_internal = TRUE
DNA_Damage.is_internal = TRUE
DNA_Repair.is_internal = FALSE
Dsh.is_internal = TRUE
E2F1.is_internal = TRUE
eEF2.is_internal = TRUE
eEF2K.is_internal = TRUE
EGF.is_internal = TRUE
EGFR.is_internal = TRUE
EMT.is_internal = TRUE
EP300.is_internal = TRUE
ERG.is_internal = TRUE
ERK.is_internal = TRUE
ETS1.is_internal = TRUE
ETV1.is_internal = TRUE
EZH2.is_internal = TRUE
E_cadherin.is_internal = TRUE
FADD.is_internal = TRUE
FGF.is_internal = TRUE
FGFR3.is_internal = TRUE
FOS.is_internal = TRUE
FOXA1.is_internal = TRUE
FOXO.is_internal = TRUE
FRS2.is_internal = TRUE
fused_event.is_internal = TRUE
GADD45.is_internal = TRUE
GLI.is_internal = TRUE
GLUT1.is_internal = TRUE
Glycolysis.is_internal = FALSE
GSH.is_internal = TRUE
GSK3.is_internal = TRUE
HIF1.is_internal = TRUE
HSPs.is_internal = TRUE
Hypermethylation.is_internal = TRUE
Hypoxia.is_internal = TRUE
IDH1.is_internal = TRUE
IKK.is_internal = TRUE
Invasion.is_internal = FALSE
JNK.is_internal = TRUE
JUN.is_internal = TRUE
Lactic_acid.is_internal = TRUE
LDHA.is_internal = TRUE
MAP3K1_3.is_internal = TRUE
MDM2.is_internal = TRUE
MED12.is_internal = TRUE
MEK1_2.is_internal = TRUE
Metastasis.is_internal = FALSE
Migration.is_internal = FALSE
mTORC1.is_internal = TRUE
mTORC2.is_internal = TRUE
MXI1.is_internal = TRUE
MYC.is_internal = TRUE
MYC_MAX.is_internal = TRUE
NCOA3.is_internal = TRUE
NCOR1.is_internal = TRUE
NCOR2.is_internal = TRUE
NF1.is_internal = TRUE
NF_kB.is_internal = TRUE
NKX3_1.is_internal = TRUE
Nutrients.is_internal = TRUE
p14ARF.is_internal = TRUE
p15.is_internal = TRUE
p21.is_internal = TRUE
p38.is_internal = TRUE
p53.is_internal = TRUE
p70S6kab.is_internal = TRUE
p90RSK.is_internal = TRUE
PDK1.is_internal = TRUE
PHDs.is_internal = TRUE
PI3K.is_internal = TRUE
PIP3.is_internal = TRUE
PKC.is_internal = TRUE
Proliferation.is_internal = FALSE
PTCH1.is_internal = TRUE
PTEN.is_internal = TRUE
Quiescence.is_internal = FALSE
RAF.is_internal = TRUE
RAGS.is_internal = TRUE
RAS.is_internal = TRUE
RB1.is_internal = TRUE
Rheb.is_internal = TRUE
ROS.is_internal = TRUE
RTK.is_internal = TRUE
RUNX2.is_internal = TRUE
SHH.is_internal = TRUE
Slug.is_internal = TRUE
SMAD.is_internal = TRUE
SMO.is_internal = TRUE
Snail.is_internal = TRUE
SPOP.is_internal = TRUE
TAK1.is_internal = TRUE
TCF.is_internal = TRUE
TERT.is_internal = TRUE
TGFb.is_internal = TRUE
TGFBR.is_internal = TRUE
TNFalpha.is_internal = TRUE
TSC1_2.is_internal = TRUE
TWIST1.is_internal = TRUE
VEGF.is_internal = TRUE
VHL.is_internal = TRUE
WNT.is_internal = TRUE
YWHAZ.is_internal = TRUE
ZBTB17.is_internal = TRUE
[Acidosis].istate = 0.5[1], 0.5[0]
[Androgen].istate = 0.5[1], 0.5[0]
[Carcinogen].istate = 0.5[1], 0.5[0]
[Hypoxia].istate = 0.5[1], 0.5[0]
[Nutrients].istate = 0.5[1], 0.5[0]
[AKT].istate = 0.53646[1], 0.46353999999999995[0]
[AMP_ATP].istate = 0.0[1], 1.0[0]
[AMPK].istate = 0.46467[1], 0.53533[0]
[APAF1].istate = 0.04553[1], 0.95447[0]
[AR].istate = 0.0[1], 1.0[0]
[ATM].istate = 0.30888[1], 0.69112[0]
[ATR].istate = 0.05641[1], 0.94359[0]
[AXIN1].istate = 0.1611[1], 0.8389[0]
[BAD].istate = 0.86073[1], 0.13927[0]
[Bak].istate = 0.5[1], 0.5[0]
[BAX].istate = 0.32278[1], 0.6772199999999999[0]
[Bcl_XL].istate = 0.69002[1], 0.30998000000000003[0]
[BCL2].istate = 1e-05[1], 0.99999[0]
[beta_catenin].istate = 0.52541[1], 0.47458999999999996[0]
[BIRC5].istate = 0.88731[1], 0.11268999999999996[0]
[BRCA1].istate = 0.16619[1], 0.8338099999999999[0]
[BRCA2].istate = 0.32278[1], 0.6772199999999999[0]
[Caspase8].istate = 0.32278[1], 0.6772199999999999[0]
[Caspase9].istate = 0.32278[1], 0.6772199999999999[0]
[CDH2].istate = 0.99999[1], 9.99999999995449e-06[0]
[cFLAR].istate = 0.21981[1], 0.7801899999999999[0]
[CHK1_2].istate = 0.45873[1], 0.5412699999999999[0]
[CyclinB].istate = 0.33506[1], 0.66494[0]
[CyclinD].istate = 0.46539[1], 0.53461[0]
[CytoC].istate = 0.74401[1], 0.25599000000000005[0]
[DAXX].istate = 0.32278[1], 0.6772199999999999[0]
[Dsh].istate = 0.42224[1], 0.57776[0]
[E_cadherin].istate = 0.99996[1], 4.0000000000040004e-05[0]
[E2F1].istate = 0.37821[1], 0.6217900000000001[0]
[eEF2].istate = 0.09976[1], 0.90024[0]
[eEF2K].istate = 0.14364[1], 0.85636[0]
[EGF].istate = 0.31546[1], 0.6845399999999999[0]
[EGFR].istate = 0.99919[1], 0.0008099999999999774[0]
[EP300].istate = 0.04583[1], 0.95417[0]
[ERG].istate = 0.0[1], 1.0[0]
[ERK].istate = 0.1367[1], 0.8633[0]
[ETS1].istate = 0.60061[1], 0.39939[0]
[ETV1].istate = 0.90218[1], 0.09782000000000002[0]
[EZH2].istate = 0.47796[1], 0.5220400000000001[0]
[FADD].istate = 0.5995[1], 0.40049999999999997[0]
[FGF].istate = 0.12197[1], 0.87803[0]
[FGFR3].istate = 0.00011[1], 0.99989[0]
[FOS].istate = 0.00233[1], 0.99767[0]
[FOXA1].istate = 0.99728[1], 0.0027199999999999447[0]
[FOXO].istate = 0.11603[1], 0.88397[0]
[FRS2].istate = 0.32278[1], 0.6772199999999999[0]
[GADD45].istate = 0.45531[1], 0.54469[0]
[GLI].istate = 0.12635[1], 0.87365[0]
[GLUT1].istate = 0.68178[1], 0.31821999999999995[0]
[GSH].istate = 0.48179[1], 0.5182100000000001[0]
[GSK3].istate = 0.18282[1], 0.81718[0]
[HIF1].istate = 0.6702[1], 0.3298[0]
[HSPs].istate = 0.65336[1], 0.34663999999999995[0]
[IDH1].istate = 0.41053[1], 0.5894699999999999[0]
[IKK].istate = 0.15237[1], 0.84763[0]
[JNK].istate = 0.15924[1], 0.84076[0]
[JUN].istate = 0.33911[1], 0.66089[0]
[Lactic_acid].istate = 0.85624[1], 0.14376[0]
[LDHA].istate = 0.85624[1], 0.14376[0]
[MAP3K1_3].istate = 0.23106[1], 0.76894[0]
[MDM2].istate = 0.19955[1], 0.80045[0]
[MED12].istate = 0.34359[1], 0.6564099999999999[0]
[MEK1_2].istate = 0.37205[1], 0.62795[0]
[ZBTB17].istate = 0.5[1], 0.5[0]
[mTORC1].istate = 0.31671[1], 0.68329[0]
[mTORC2].istate = 0.23648[1], 0.76352[0]
[MXI1].istate = 0.26787[1], 0.73213[0]
[MYC].istate = 0.37372[1], 0.62628[0]
[MYC_MAX].istate = 0.54204[1], 0.45796000000000003[0]
[NCOA3].istate = 0.41849[1], 0.58151[0]
[NCOR1].istate = 0.19029[1], 0.80971[0]
[NCOR2].istate = 0.33863[1], 0.66137[0]
[NF_kB].istate = 0.28986[1], 0.71014[0]
[NF1].istate = 0.05574[1], 0.94426[0]
[NKX3_1].istate = 0.0[1], 1.0[0]
[p14ARF].istate = 0.95983[1], 0.04017000000000004[0]
[p15].istate = 0.95312[1], 0.04688000000000003[0]
[p21].istate = 0.23635[1], 0.7636499999999999[0]
[p38].istate = 0.237[1], 0.763[0]
[p70S6kab].istate = 0.65434[1], 0.34565999999999997[0]
[p90RSK].istate = 0.62959[1], 0.37041[0]
[PDK1].istate = 0.62849[1], 0.37151[0]
[PHDs].istate = 0.23375[1], 0.76625[0]
[PI3K].istate = 0.1791[1], 0.8209[0]
[PIP3].istate = 0.32278[1], 0.6772199999999999[0]
[PKC].istate = 0.33042[1], 0.6695800000000001[0]
[PTCH1].istate = 0.0[1], 1.0[0]
[PTEN].istate = 0.01725[1], 0.98275[0]
[RAF].istate = 0.50313[1], 0.49687000000000003[0]
[RAGS].istate = 0[1], 1[0]
[RAS].istate = 0.34179[1], 0.65821[0]
[RB1].istate = 0.27189[1], 0.72811[0]
[Rheb].istate = 0.66137[1], 0.33863[0]
[RTK].istate = 0.21999[1], 0.78001[0]
[RUNX2].istate = 0.0005[1], 0.9995[0]
[SHH].istate = 0.0[1], 1.0[0]
[Slug].istate = 0.99418[1], 0.005820000000000047[0]
[SMAD].istate = 0.32487[1], 0.67513[0]
[SMO].istate = 0.93531[1], 0.06469000000000003[0]
[Snail].istate = 0.0[1], 1.0[0]
[SPOP].istate = 0.5[1], 0.5[0]
[TAK1].istate = 0.23426[1], 0.76574[0]
[TCF].istate = 0.08397[1], 0.91603[0]
[TERT].istate = 0.0[1], 1.0[0]
[TGFb].istate = 0.553[1], 0.44699999999999995[0]
[TGFBR].istate = 0.49391[1], 0.5060899999999999[0]
[TNFalpha].istate = 0.32656[1], 0.67344[0]
[TSC1_2].istate = 0.11497[1], 0.88503[0]
[TWIST1].istate = 0.68446[1], 0.31554000000000004[0]
[VEGF].istate = 0.55613[1], 0.44387[0]
[VHL].istate = 0.23599[1], 0.76401[0]
[WNT].istate = 0.25691[1], 0.74309[0]
[YWHAZ].istate = 0.78539[1], 0.21460999999999997[0]
[p53].istate=0[1], 1[0]
