# Supplementary material for: Patient-specific Boolean models of signalling networks guide personalised treatments
Source: eLife. 2022 Feb 15;11:e72626. doi: 10.7554/eLife.72626 (PMC9018074; doi:10.7554/eLife.72626)
Supplement: Supplementary file 5. [file elife-72626-supp5.zip › SuppFile 5 prostate cell lines models/PC_20191219_mut_RNA_5_PWR1E.cfg]

$u_Acidosis = 1
$d_Acidosis = 1
$u_AKT=13.52793
$d_AKT=0.07392
$u_AMP_ATP=0.06407
$d_AMP_ATP=15.60793
$u_AMPK=0.43689
$d_AMPK=2.28891
$u_Androgen = 1
$d_Androgen = 1
$u_Angiogenesis = 1
$d_Angiogenesis = 1
$u_Apoptosis = 1
$d_Apoptosis = 1
$u_AR=0.09104
$d_AR=10.98418
$u_AR_ERG = 1
$d_AR_ERG = 1
$u_ATM=3.29898
$d_ATM=0.30312
$u_ATR=0.04421
$d_ATR=22.61932
$u_AXIN1=2.44743
$d_AXIN1=0.40859
$u_BAD=29.75939
$d_BAD=0.0336
$u_Bak=17.16771
$d_Bak=0.05825
$u_BAX=17.33295
$d_BAX=0.05769
$u_BCL2=0.01
$d_BCL2=100.0
$u_Bcl_XL=7.86483
$d_Bcl_XL=0.12715
$u_beta_catenin=2.3782
$d_beta_catenin=0.42049
$u_BIRC5=13.83939
$d_BIRC5=0.07226
$u_BMP2 = 1
$d_BMP2 = 1
$u_BRCA1=10.54746
$d_BRCA1=0.09481
$u_BRCA2=7.43333
$d_BRCA2=0.13453
$u_Carcinogen = 1
$d_Carcinogen = 1
$u_Caspase3 = 1
$d_Caspase3 = 1
$u_Caspase8=1.0
$d_Caspase8=1.0
$u_Caspase9=0.1955
$d_Caspase9=5.11509
$u_CDH2=99.98696
$d_CDH2=0.01
$u_cFLAR=0.07573
$d_cFLAR=13.20481
$u_CHK1_2=0.78124
$d_CHK1_2=1.28002
$u_COX4I2 = 1
$d_COX4I2 = 1
$u_CyclinB=2.64978
$d_CyclinB=0.37739
$u_CyclinD=0.8496
$d_CyclinD=1.17702
$u_CytoC=0.02069
$d_CytoC=48.33253
$u_APAF1=1.0
$d_APAF1=1.0
$u_DAXX=1.33843
$d_DAXX=0.74714
$u_DNA_Damage = 1
$d_DNA_Damage = 1
$u_DNA_Repair = 1
$d_DNA_Repair = 1
$u_Dsh=4.11237
$d_Dsh=0.24317
$u_E2F1=1.76394
$d_E2F1=0.56691
$u_E_cadherin=0.01
$d_E_cadherin=100.0
$u_eEF2=1.43991
$d_eEF2=0.69449
$u_eEF2K=1.0
$d_eEF2K=1.0
$u_EMT = 1
$d_EMT = 1
$u_EP300=3.60855
$d_EP300=0.27712
$u_ERG=0.01
$d_ERG=100.0
$u_ERK=17.44584
$d_ERK=0.05732
$u_ETS1=2.52593
$d_ETS1=0.39589
$u_ETV1=0.01
$d_ETV1=100.0
$u_EZH2=0.25411
$d_EZH2=3.9353
$u_FADD=18.96643
$d_FADD=0.05272
$u_FOS=0.10867
$d_FOS=9.20217
$u_JUN=2.10667
$d_JUN=0.47468
$u_FOXA1=0.01
$d_FOXA1=100.0
$u_FOXO=1.03032
$d_FOXO=0.97057
$u_EGF=0.01
$d_EGF=100.0
$u_EGFR=36.26838
$d_EGFR=0.02757
$u_FGF=0.06995
$d_FGF=14.29593
$u_FGFR3=3.66674
$d_FGFR3=0.27272
$u_FRS2=3.86904
$d_FRS2=0.25846
$u_GADD45=0.28913
$d_GADD45=3.45865
$u_GLI=0.10252
$d_GLI=9.75419
$u_GLUT1=4.47566
$d_GLUT1=0.22343
$u_Glycolysis = 1
$d_Glycolysis = 1
$u_GSH=36.91121
$d_GSH=0.02709
$u_GSK3=1.06345
$d_GSK3=0.94034
$u_HIF1=0.78388
$d_HIF1=1.27571
$u_HSPs=1.56611
$d_HSPs=0.63852
$u_Hypermethylation = 1
$d_Hypermethylation = 1
$u_Hypoxia = 1
$d_Hypoxia = 1
$u_IDH1=0.10175
$d_IDH1=9.82801
$u_Invasion = 1
$d_Invasion = 1
$u_IKK=0.19824
$d_IKK=5.04439
$u_JNK=0.33099
$d_JNK=3.02124
$u_Lactic_acid=2.54175
$d_Lactic_acid=0.39343
$u_LDHA=2.54175
$d_LDHA=0.39343
$u_MAP3K1_3=3.36381
$d_MAP3K1_3=0.29728
$u_MDM2=0.56055
$d_MDM2=1.78396
$u_MED12=1.0
$d_MED12=1.0
$u_MEK1_2=3.92173
$d_MEK1_2=0.25499
$u_Metastasis = 1
$d_Metastasis = 1
$u_Migration = 1
$d_Migration = 1
$u_mTORC1=4.0845
$d_mTORC1=0.24483
$u_mTORC2=1.12559
$d_mTORC2=0.88842
$u_MXI1=0.11789
$d_MXI1=8.48248
$u_MYC=0.26092
$d_MYC=3.83259
$u_MYC_MAX=0.22585
$d_MYC_MAX=4.42772
$u_NCOA3=1.38806
$d_NCOA3=0.72043
$u_NCOR1=5.11518
$d_NCOR1=0.1955
$u_NCOR2=4.09692
$d_NCOR2=0.24409
$u_NF1=9.09456
$d_NF1=0.10996
$u_NF_kB=0.44808
$d_NF_kB=2.23174
$u_NKX3_1=2.73206
$d_NKX3_1=0.36602
$u_Nutrients = 1
$d_Nutrients = 1
$u_p14ARF=99.99999
$d_p14ARF=0.01
$u_p15=97.35027
$d_p15=0.01027
$u_p21=1.09147
$d_p21=0.9162
$u_p38=0.44669
$d_p38=2.23869
$u_p53=22.5784
$d_p53=0.04429
$u_p70S6kab=1.41429
$d_p70S6kab=0.70707
$u_p90RSK=5.11518
$d_p90RSK=0.1955
$u_PDK1=0.1955
$d_PDK1=5.11509
$u_PHDs=2.85033
$d_PHDs=0.35084
$u_PI3K=0.14646
$d_PI3K=6.8278
$u_PIP3=0.1955
$d_PIP3=5.11509
$u_PKC=0.70851
$d_PKC=1.41141
$u_Proliferation = 1
$d_Proliferation = 1
$u_PTCH1=0.01
$d_PTCH1=100.0
$u_PTEN=5.11518
$d_PTEN=0.1955
$u_Quiescence = 1
$d_Quiescence = 1
$u_RAF=0.50705
$d_RAF=1.97219
$u_RAGS=0.01
$d_RAGS=100.0
$u_RAS=1.58295
$d_RAS=0.63173
$u_RB1=10.15847
$d_RB1=0.09844
$u_Rheb=0.1955
$d_Rheb=5.11509
$u_ROS = 1
$d_ROS = 1
$u_RTK=0.077
$d_RTK=12.98701
$u_RUNX2=42.69046
$d_RUNX2=0.02342
$u_SHH=0.01
$d_SHH=100.0
$u_Slug=0.28566
$d_Slug=3.50067
$u_SMAD=5.98123
$d_SMAD=0.16719
$u_SMO=99.92741
$d_SMO=0.01001
$u_Snail=0.55569
$d_Snail=1.79956
$u_SPOP=6.32101
$d_SPOP=0.1582
$u_TAK1=0.45045
$d_TAK1=2.22
$u_TCF=1.02644
$d_TCF=0.97424
$u_TERT=0.01
$d_TERT=100.0
$u_TGFb=1.85091
$d_TGFb=0.54027
$u_TGFBR=2.96176
$d_TGFBR=0.33764
$u_fused_event = 1
$d_fused_event = 1
$u_TNFalpha=0.1731
$d_TNFalpha=5.77701
$u_TSC1_2=13.22641
$d_TSC1_2=0.07561
$u_TWIST1=97.98994
$d_TWIST1=0.01021
$u_VEGF=3.82135
$d_VEGF=0.26169
$u_VHL=0.38218
$d_VHL=2.61657
$u_WNT=0.1391
$d_WNT=7.18907
$u_YWHAZ=14.937
$d_YWHAZ=0.06695
$u_ZBTB17=5.11518
$d_ZBTB17=0.1955
discrete_time = 0
use_physrandgen = FALSE
seed_pseudorandom = 100
sample_count = 5000
max_time = 50
time_tick = 0.1
thread_count = 1
statdist_traj_count = 100
statdist_cluster_threshold = 0.9
display_traj = 0
statdist_similarity_cache_max_size = 20000
[fused_event].istate= 1 [0] , 0 [1]
[AR_ERG].istate= 1 [0] , 0 [1]
Acidosis.is_internal = TRUE
AKT.is_internal = TRUE
AMPK.is_internal = TRUE
AMP_ATP.is_internal = TRUE
Androgen.is_internal = TRUE
Angiogenesis.is_internal = FALSE
APAF1.is_internal = TRUE
Apoptosis.is_internal = FALSE
AR.is_internal = TRUE
AR_ERG.is_internal = TRUE
ATM.is_internal = TRUE
ATR.is_internal = TRUE
AXIN1.is_internal = TRUE
BAD.is_internal = TRUE
Bak.is_internal = TRUE
BAX.is_internal = TRUE
BCL2.is_internal = TRUE
Bcl_XL.is_internal = TRUE
beta_catenin.is_internal = TRUE
BIRC5.is_internal = TRUE
BMP2.is_internal = TRUE
BRCA1.is_internal = TRUE
BRCA2.is_internal = TRUE
Carcinogen.is_internal = TRUE
Caspase3.is_internal = TRUE
Caspase8.is_internal = TRUE
Caspase9.is_internal = TRUE
CDH2.is_internal = TRUE
cFLAR.is_internal = TRUE
CHK1_2.is_internal = TRUE
COX4I2.is_internal = TRUE
CyclinB.is_internal = TRUE
CyclinD.is_internal = TRUE
CytoC.is_internal = TRUE
DAXX.is_internal = TRUE
DNA_Damage.is_internal = TRUE
DNA_Repair.is_internal = FALSE
Dsh.is_internal = TRUE
E2F1.is_internal = TRUE
eEF2.is_internal = TRUE
eEF2K.is_internal = TRUE
EGF.is_internal = TRUE
EGFR.is_internal = TRUE
EMT.is_internal = TRUE
EP300.is_internal = TRUE
ERG.is_internal = TRUE
ERK.is_internal = TRUE
ETS1.is_internal = TRUE
ETV1.is_internal = TRUE
EZH2.is_internal = TRUE
E_cadherin.is_internal = TRUE
FADD.is_internal = TRUE
FGF.is_internal = TRUE
FGFR3.is_internal = TRUE
FOS.is_internal = TRUE
FOXA1.is_internal = TRUE
FOXO.is_internal = TRUE
FRS2.is_internal = TRUE
fused_event.is_internal = TRUE
GADD45.is_internal = TRUE
GLI.is_internal = TRUE
GLUT1.is_internal = TRUE
Glycolysis.is_internal = FALSE
GSH.is_internal = TRUE
GSK3.is_internal = TRUE
HIF1.is_internal = TRUE
HSPs.is_internal = TRUE
Hypermethylation.is_internal = TRUE
Hypoxia.is_internal = TRUE
IDH1.is_internal = TRUE
IKK.is_internal = TRUE
Invasion.is_internal = FALSE
JNK.is_internal = TRUE
JUN.is_internal = TRUE
Lactic_acid.is_internal = TRUE
LDHA.is_internal = TRUE
MAP3K1_3.is_internal = TRUE
MDM2.is_internal = TRUE
MED12.is_internal = TRUE
MEK1_2.is_internal = TRUE
Metastasis.is_internal = FALSE
Migration.is_internal = FALSE
mTORC1.is_internal = TRUE
mTORC2.is_internal = TRUE
MXI1.is_internal = TRUE
MYC.is_internal = TRUE
MYC_MAX.is_internal = TRUE
NCOA3.is_internal = TRUE
NCOR1.is_internal = TRUE
NCOR2.is_internal = TRUE
NF1.is_internal = TRUE
NF_kB.is_internal = TRUE
NKX3_1.is_internal = TRUE
Nutrients.is_internal = TRUE
p14ARF.is_internal = TRUE
p15.is_internal = TRUE
p21.is_internal = TRUE
p38.is_internal = TRUE
p53.is_internal = TRUE
p70S6kab.is_internal = TRUE
p90RSK.is_internal = TRUE
PDK1.is_internal = TRUE
PHDs.is_internal = TRUE
PI3K.is_internal = TRUE
PIP3.is_internal = TRUE
PKC.is_internal = TRUE
Proliferation.is_internal = FALSE
PTCH1.is_internal = TRUE
PTEN.is_internal = TRUE
Quiescence.is_internal = FALSE
RAF.is_internal = TRUE
RAGS.is_internal = TRUE
RAS.is_internal = TRUE
RB1.is_internal = TRUE
Rheb.is_internal = TRUE
ROS.is_internal = TRUE
RTK.is_internal = TRUE
RUNX2.is_internal = TRUE
SHH.is_internal = TRUE
Slug.is_internal = TRUE
SMAD.is_internal = TRUE
SMO.is_internal = TRUE
Snail.is_internal = TRUE
SPOP.is_internal = TRUE
TAK1.is_internal = TRUE
TCF.is_internal = TRUE
TERT.is_internal = TRUE
TGFb.is_internal = TRUE
TGFBR.is_internal = TRUE
TNFalpha.is_internal = TRUE
TSC1_2.is_internal = TRUE
TWIST1.is_internal = TRUE
VEGF.is_internal = TRUE
VHL.is_internal = TRUE
WNT.is_internal = TRUE
YWHAZ.is_internal = TRUE
ZBTB17.is_internal = TRUE
[Acidosis].istate = 0.5[1], 0.5[0]
[Androgen].istate = 0.5[1], 0.5[0]
[Carcinogen].istate = 0.5[1], 0.5[0]
[Hypoxia].istate = 0.5[1], 0.5[0]
[Nutrients].istate = 0.5[1], 0.5[0]
[AKT].istate = 0.78281[1], 0.21719[0]
[AMP_ATP].istate = 0.20167[1], 0.79833[0]
[AMPK].istate = 0.41009[1], 0.5899099999999999[0]
[APAF1].istate = 0.5[1], 0.5[0]
[AR].istate = 0.23981[1], 0.76019[0]
[ATM].istate = 0.62959[1], 0.37041[0]
[ATR].istate = 0.16139[1], 0.83861[0]
[AXIN1].istate = 0.59718[1], 0.40281999999999996[0]
[BAD].istate = 0.86841[1], 0.13158999999999998[0]
[Bak].istate = 0.80868[1], 0.19132000000000005[0]
[BAX].istate = 0.80972[1], 0.19028[0]
[Bcl_XL].istate = 0.72392[1], 0.27608[0]
[BCL2].istate = 1e-05[1], 0.99999[0]
[beta_catenin].istate = 0.59406[1], 0.40593999999999997[0]
[BIRC5].istate = 0.78528[1], 0.21472000000000002[0]
[BRCA1].istate = 0.75579[1], 0.24421000000000004[0]
[BRCA2].istate = 0.7178[1], 0.2822[0]
[Caspase8].istate = 0.5[1], 0.5[0]
[Caspase9].istate = 0.32278[1], 0.6772199999999999[0]
[CDH2].istate = 0.99999[1], 9.99999999995449e-06[0]
[cFLAR].istate = 0.21981[1], 0.7801899999999999[0]
[CHK1_2].istate = 0.4732[1], 0.5267999999999999[0]
[CyclinB].istate = 0.6058[1], 0.3942[0]
[CyclinD].istate = 0.4823[1], 0.5177[0]
[CytoC].istate = 0.07896[1], 0.92104[0]
[DAXX].istate = 0.53165[1], 0.46835000000000004[0]
[Dsh].istate = 0.65352[1], 0.34648[0]
[E_cadherin].istate = 0.0[1], 1.0[0]
[E2F1].istate = 0.56162[1], 0.43838[0]
[eEF2].istate = 0.53958[1], 0.46042000000000005[0]
[eEF2K].istate = 0.5[1], 0.5[0]
[EGF].istate = 0.0[1], 1.0[0]
[EGFR].istate = 0.88988[1], 0.11012[0]
[EP300].istate = 0.63933[1], 0.36067000000000005[0]
[ERG].istate = 0.0[1], 1.0[0]
[ERK].istate = 0.81042[1], 0.18957999999999997[0]
[ETS1].istate = 0.60061[1], 0.39939[0]
[ETV1].istate = 3e-05[1], 0.99997[0]
[EZH2].istate = 0.35125[1], 0.6487499999999999[0]
[FADD].istate = 0.8195[1], 0.1805[0]
[FGF].istate = 0.2112[1], 0.7888[0]
[FGFR3].istate = 0.64107[1], 0.35892999999999997[0]
[FOS].istate = 0.25903[1], 0.74097[0]
[FOXA1].istate = 2e-05[1], 0.99998[0]
[FOXO].istate = 0.50324[1], 0.49676[0]
[FRS2].istate = 0.6469[1], 0.35309999999999997[0]
[GADD45].istate = 0.36527[1], 0.63473[0]
[GLI].istate = 0.25271[1], 0.74729[0]
[GLUT1].istate = 0.66271[1], 0.33729[0]
[GSH].istate = 0.89179[1], 0.10821000000000003[0]
[GSK3].istate = 0.50668[1], 0.49332[0]
[HIF1].istate = 0.47356[1], 0.52644[0]
[HSPs].istate = 0.54871[1], 0.45128999999999997[0]
[IDH1].istate = 0.25189[1], 0.74811[0]
[IKK].istate = 0.3243[1], 0.6757[0]
[JNK].istate = 0.37995[1], 0.62005[0]
[JUN].istate = 0.5809[1], 0.41910000000000003[0]
[Lactic_acid].istate = 0.60128[1], 0.39871999999999996[0]
[LDHA].istate = 0.60128[1], 0.39871999999999996[0]
[MAP3K1_3].istate = 0.63171[1], 0.36829[0]
[MDM2].istate = 0.43715[1], 0.5628500000000001[0]
[MED12].istate = 0.5[1], 0.5[0]
[MEK1_2].istate = 0.64837[1], 0.35163[0]
[ZBTB17].istate = 0.67722[1], 0.32277999999999996[0]
[mTORC1].istate = 0.65278[1], 0.34722[0]
[mTORC2].istate = 0.51284[1], 0.48716000000000004[0]
[MXI1].istate = 0.26787[1], 0.73213[0]
[MYC].istate = 0.35413[1], 0.6458699999999999[0]
[MYC_MAX].istate = 0.33845[1], 0.6615500000000001[0]
[NCOA3].istate = 0.5356[1], 0.46440000000000003[0]
[NCOR1].istate = 0.67722[1], 0.32277999999999996[0]
[NCOR2].istate = 0.65311[1], 0.34689000000000003[0]
[NF_kB].istate = 0.41284[1], 0.58716[0]
[NF1].istate = 0.7397[1], 0.2603[0]
[NKX3_1].istate = 0.60912[1], 0.39088[0]
[p14ARF].istate = 1.0[1], 0.0[0]
[p15].istate = 0.99708[1], 0.0029200000000000337[0]
[p21].istate = 0.5095[1], 0.49050000000000005[0]
[p38].istate = 0.4125[1], 0.5875[0]
[p53].istate = 0.83842[1], 0.16157999999999995[0]
[p70S6kab].istate = 0.53763[1], 0.46236999999999995[0]
[p90RSK].istate = 0.67722[1], 0.32277999999999996[0]
[PDK1].istate = 0.32278[1], 0.6772199999999999[0]
[PHDs].istate = 0.61372[1], 0.38627999999999996[0]
[PI3K].istate = 0.29143[1], 0.7085699999999999[0]
[PIP3].istate = 0.32278[1], 0.6772199999999999[0]
[PKC].istate = 0.46259[1], 0.5374099999999999[0]
[PTCH1].istate = 0.0[1], 1.0[0]
[PTEN].istate = 0.67722[1], 0.32277999999999996[0]
[RAF].istate = 0.42626[1], 0.57374[0]
[RAGS].istate = 0[1], 1[0]
[RAS].istate = 0.54987[1], 0.45013000000000003[0]
[RB1].istate = 0.75171[1], 0.24829[0]
[Rheb].istate = 0.32278[1], 0.6772199999999999[0]
[RTK].istate = 0.22162[1], 0.77838[0]
[RUNX2].istate = 0.90758[1], 0.09241999999999995[0]
[SHH].istate = 0.0[1], 1.0[0]
[Slug].istate = 0.36396[1], 0.6360399999999999[0]
[SMAD].istate = 0.6942[1], 0.30579999999999996[0]
[SMO].istate = 0.99992[1], 7.999999999996898e-05[0]
[Snail].istate = 0.43621[1], 0.56379[0]
[SPOP].istate = 0.7002[1], 0.29979999999999996[0]
[TAK1].istate = 0.41341[1], 0.58659[0]
[TCF].istate = 0.50283[1], 0.49717[0]
[TERT].istate = 0.0[1], 1.0[0]
[TGFb].istate = 0.56685[1], 0.43315000000000003[0]
[TGFBR].istate = 0.61789[1], 0.38210999999999995[0]
[TNFalpha].istate = 0.30957[1], 0.69043[0]
[TSC1_2].istate = 0.78036[1], 0.21963999999999995[0]
[TWIST1].istate = 0.9978[1], 0.0021999999999999797[0]
[VEGF].istate = 0.64555[1], 0.35445000000000004[0]
[VHL].istate = 0.39557[1], 0.60443[0]
[WNT].istate = 0.28583[1], 0.71417[0]
[YWHAZ].istate = 0.79357[1], 0.20643[0]
