# Supplementary material for: Patient-specific Boolean models of signalling networks guide personalised treatments
Source: eLife. 2022 Feb 15;11:e72626. doi: 10.7554/eLife.72626 (PMC9018074; doi:10.7554/eLife.72626)
Supplement: Supplementary file 6. — In the mutation list “_oe” stands for an overexpressed gene and “_ko” for a knocked out gene. [file elife-72626-supp6.txt]

TYPE	Proliferation	Invasion	Metastasis	Migration	DNA_Repair	Apoptosis	Nodes	Node1	Node2	mutant1	mutant2	gene1	gene2
SINGLE	-0.47604215	1.53442358	1.0598842	1.9280163	-0.0036	-0.0167839999999999	Acidosis_ko	Acidosis_ko	NA	KO	NA	Acidosis	NA
DOUBLE	-2.7762232	3.8020461	-2.0098	-4.0166	-0.0078	3.4738856	Acidosis_ko__AKT_ko	Acidosis_ko	AKT_ko	KO	KO	Acidosis	AKT
DOUBLE	-0.250708485	0.83708183	1.4381529	2.6102907	0.0018	-1.005	Acidosis_ko__AKT_oe	Acidosis_ko	AKT_oe	KO	OE	Acidosis	AKT
DOUBLE	-0.36399845	1.3699921	1.0555433	1.9650515	-0.0018	-0.1111111	Acidosis_ko__AMP_ATP_ko	Acidosis_ko	AMP_ATP_ko	KO	KO	Acidosis	AMP_ATP
DOUBLE	-0.409716346	1.5493725	1.1764564	1.8920518	-0.000800000000000002	0.0518820000000002	Acidosis_ko__AMP_ATP_oe	Acidosis_ko	AMP_ATP_oe	KO	OE	Acidosis	AMP_ATP
DOUBLE	-0.513744134	1.45159267	1.0044401	1.8928109	0	-0.0771229999999998	Acidosis_ko__AMPK_ko	Acidosis_ko	AMPK_ko	KO	KO	Acidosis	AMPK
DOUBLE	-0.5755972516	1.30972167	1.0878671	1.8643887	-0.001	-0.22162215	Acidosis_ko__AMPK_oe	Acidosis_ko	AMPK_oe	KO	OE	Acidosis	AMPK
DOUBLE	-0.428310815	1.6601675	1.0972269	1.9507496	-0.007	0.1196581	Acidosis_ko__Androgen_ko	Acidosis_ko	Androgen_ko	KO	KO	Acidosis	Androgen
DOUBLE	-0.461727095	1.45154905	1.1385557	1.9774522	-0.0044	-0.0920484699999999	Acidosis_ko__Androgen_oe	Acidosis_ko	Androgen_oe	KO	OE	Acidosis	Androgen
DOUBLE	-0.430037666	1.4186614	1.092296	1.9678119	-0.0036	-0.0780979999999999	Acidosis_ko__APAF1_ko	Acidosis_ko	APAF1_ko	KO	KO	Acidosis	APAF1
DOUBLE	-0.46370035	1.3997604	0.9523206	1.7362994	-0.003	-0.0785229999999999	Acidosis_ko__APAF1_oe	Acidosis_ko	APAF1_oe	KO	OE	Acidosis	APAF1
DOUBLE	-0.641573432	0.78629064	-2.0098	1.2331209	-0.0016	-0.0598290599999999	Acidosis_ko__AR_ERG_ko	Acidosis_ko	AR_ERG_ko	KO	KO	Acidosis	AR_ERG
DOUBLE	-0.174265155	2.76229726	4.4496648	2.45400046	-0.007	0.6173846	Acidosis_ko__AR_ERG_oe	Acidosis_ko	AR_ERG_oe	KO	OE	Acidosis	AR_ERG
DOUBLE	-2.314603296	0.465202464000001	-2.0098	-0.1695204	0.0176	1.8038718	Acidosis_ko__AR_ko	Acidosis_ko	AR_ko	KO	KO	Acidosis	AR
DOUBLE	-0.2081344	0.9290293	1.3204055	2.1081422	0.007	-1.005	Acidosis_ko__AR_oe	Acidosis_ko	AR_oe	KO	OE	Acidosis	AR
DOUBLE	-0.416169636	1.76378934	1.1805703	2.0268857	-0.041	-0.0189948	Acidosis_ko__ATM_ko	Acidosis_ko	ATM_ko	KO	KO	Acidosis	ATM
DOUBLE	-0.238591997	0.39431176	1.0485934	1.3925675	0.0884	-0.6175846	Acidosis_ko__ATM_oe	Acidosis_ko	ATM_oe	KO	OE	Acidosis	ATM
DOUBLE	-0.59350922	1.7947858	0.7605265	1.6678767	-0.041	0.2323693	Acidosis_ko__ATR_ko	Acidosis_ko	ATR_ko	KO	KO	Acidosis	ATR
DOUBLE	-0.1362478058	1.12412143	1.3646723	2.0843557	-0.0036	-0.55835555	Acidosis_ko__ATR_oe	Acidosis_ko	ATR_oe	KO	OE	Acidosis	ATR
DOUBLE	-0.437733095	1.46038522	1.1367334	2.0256826	-0.0062	-0.1113111	Acidosis_ko__AXIN1_ko	Acidosis_ko	AXIN1_ko	KO	KO	Acidosis	AXIN1
DOUBLE	-0.0860578600000004	-2.07718506	-0.4693834	-0.76179366	-0.00480000000000001	-0.0435350399999999	Acidosis_ko__AXIN1_oe	Acidosis_ko	AXIN1_oe	KO	OE	Acidosis	AXIN1
DOUBLE	-0.38960655	1.48037064	1.038403	1.8542688	-0.0058	-0.0170939999999999	Acidosis_ko__BAD_ko	Acidosis_ko	BAD_ko	KO	KO	Acidosis	BAD
DOUBLE	-0.46181899	1.618261	1.1355238	1.8838068	-0.000199999999999999	0.1534463	Acidosis_ko__BAD_oe	Acidosis_ko	BAD_oe	KO	OE	Acidosis	BAD
DOUBLE	-0.383058524	1.34434108	1.0204799	1.8598727	-0.0018	-0.1768871	Acidosis_ko__Bak_ko	Acidosis_ko	Bak_ko	KO	KO	Acidosis	Bak
DOUBLE	-0.48435095	1.83813978	1.1984824	2.1441138	-0.041	0.00674710000000012	Acidosis_ko__Bak_oe	Acidosis_ko	Bak_oe	KO	OE	Acidosis	Bak
DOUBLE	-0.35675243	1.50677886	1.0622721	1.8673022	-0.0014	0.0240411000000003	Acidosis_ko__BAX_ko	Acidosis_ko	BAX_ko	KO	KO	Acidosis	BAX
DOUBLE	-0.410345966	1.3434084	0.990518100000001	1.7669505	-0.0042	-0.1967812	Acidosis_ko__BAX_oe	Acidosis_ko	BAX_oe	KO	OE	Acidosis	BAX
DOUBLE	-0.37097386	1.47150933	0.9968157	1.9056994	-0.0042	-0.00159999999999982	Acidosis_ko__Bcl_XL_ko	Acidosis_ko	Bcl_XL_ko	KO	KO	Acidosis	Bcl_XL
DOUBLE	-0.27569303	1.4160199	1.1822531	1.9613273	-0.0046	-0.1725401	Acidosis_ko__Bcl_XL_oe	Acidosis_ko	Bcl_XL_oe	KO	OE	Acidosis	Bcl_XL
DOUBLE	-0.490916563	1.54163514	1.1960765	1.9461735	0.003	-0.000199999999999978	Acidosis_ko__BCL2_ko	Acidosis_ko	BCL2_ko	KO	KO	Acidosis	BCL2
DOUBLE	-0.442169764	1.58796838	1.1505884	1.999451	-0.001	-0.02644096	Acidosis_ko__BCL2_oe	Acidosis_ko	BCL2_oe	KO	OE	Acidosis	BCL2
DOUBLE	0.28876	-6.036286313	-2.0098	-3.77016666	-0.004547	-0.2953128	Acidosis_ko__beta_catenin_ko	Acidosis_ko	beta_catenin_ko	KO	KO	Acidosis	beta_catenin
DOUBLE	-0.27540097	1.95377403	1.3032325	2.3321188	-0.0038	0.1637022	Acidosis_ko__beta_catenin_oe	Acidosis_ko	beta_catenin_oe	KO	OE	Acidosis	beta_catenin
DOUBLE	-0.401809246	1.4636487	1.1064365	1.8583035	0.001	-0.0167729999999999	Acidosis_ko__BIRC5_ko	Acidosis_ko	BIRC5_ko	KO	KO	Acidosis	BIRC5
DOUBLE	-0.382065066	1.5779002	1.1450023	1.8641822	-0.00360000000000001	0.0249513000000001	Acidosis_ko__BIRC5_oe	Acidosis_ko	BIRC5_oe	KO	OE	Acidosis	BIRC5
DOUBLE	-0.284604046	0.90709778	1.3694899	2.4413626	-0.0018	-0.88434188	Acidosis_ko__BMP2_ko	Acidosis_ko	BMP2_ko	KO	KO	Acidosis	BMP2
DOUBLE	-0.19682358	1.0507099	1.1793283	2.1655836	-0.0046	-0.53267753	Acidosis_ko__BMP2_oe	Acidosis_ko	BMP2_oe	KO	OE	Acidosis	BMP2
DOUBLE	-0.32348872	1.77642608	1.2100307	2.1334165	-0.041	-0.0439350399999998	Acidosis_ko__BRCA1_ko	Acidosis_ko	BRCA1_ko	KO	KO	Acidosis	BRCA1
DOUBLE	-0.574191816	1.18787495	0.9004455	1.5501422	0.0344	0.0783231	Acidosis_ko__BRCA1_oe	Acidosis_ko	BRCA1_oe	KO	OE	Acidosis	BRCA1
DOUBLE	-0.3207676	1.63602365	1.1051828	1.9210818	-0.0058	0.1101773	Acidosis_ko__BRCA2_ko	Acidosis_ko	BRCA2_ko	KO	KO	Acidosis	BRCA2
DOUBLE	-0.70675663	1.3496203	1.0386209	1.6648359	0.0266	0.00406499999999999	Acidosis_ko__BRCA2_oe	Acidosis_ko	BRCA2_oe	KO	OE	Acidosis	BRCA2
DOUBLE	-0.75810308	2.1347606	0.6685715	1.4281895	-0.041	0.7205487	Acidosis_ko__Carcinogen_ko	Acidosis_ko	Carcinogen_ko	KO	KO	Acidosis	Carcinogen
DOUBLE	-0.1478315058	0.89814692	1.4300719	2.2314032	0.0376	-0.7219487	Acidosis_ko__Carcinogen_oe	Acidosis_ko	Carcinogen_oe	KO	OE	Acidosis	Carcinogen
DOUBLE	-0.40917471	1.53204644	1.0052465	1.8771238	-0.007	0.0152940000000001	Acidosis_ko__Caspase3_ko	Acidosis_ko	Caspase3_ko	KO	KO	Acidosis	Caspase3
DOUBLE	-3.5508	-0.8225285	-1.683944	-3.299048	0.000399999999999998	5.2472715	Acidosis_ko__Caspase3_oe	Acidosis_ko	Caspase3_oe	KO	OE	Acidosis	Caspase3
DOUBLE	-0.47470117	0.7968983	1.1426996	1.9095377	-0.0016	-1.0048	Acidosis_ko__Caspase8_ko	Acidosis_ko	Caspase8_ko	KO	KO	Acidosis	Caspase8
DOUBLE	-3.5486	-0.738981	-1.663	-3.284614	-0.0408	5.322019	Acidosis_ko__Caspase8_oe	Acidosis_ko	Caspase8_oe	KO	OE	Acidosis	Caspase8
DOUBLE	-0.394865254	1.37019481	1.0480474	1.9084388	-0.0022	-0.15359714	Acidosis_ko__Caspase9_ko	Acidosis_ko	Caspase9_ko	KO	KO	Acidosis	Caspase9
DOUBLE	-3.5568	-0.686190000000001	-1.6868	-3.292181	-0.000600000000000003	5.37761	Acidosis_ko__Caspase9_oe	Acidosis_ko	Caspase9_oe	KO	OE	Acidosis	Caspase9
DOUBLE	-1.79161509	0.44716283	-2.0098	-4.0166	-0.0054	-0.31578637	Acidosis_ko__CDH2_ko	Acidosis_ko	CDH2_ko	KO	KO	Acidosis	CDH2
DOUBLE	-0.25084371	1.58395533	1.2891968	2.4487783	-0.000200000000000006	0.0317880000000001	Acidosis_ko__CDH2_oe	Acidosis_ko	CDH2_oe	KO	OE	Acidosis	CDH2
DOUBLE	-1.016929176	1.7912182	0.615655	1.0292349	-0.0258	1.7549356	Acidosis_ko__cFLAR_ko	Acidosis_ko	cFLAR_ko	KO	KO	Acidosis	cFLAR
DOUBLE	-0.30909353	0.7710383	1.0282279	1.8926632	0.0012	-1.005	Acidosis_ko__cFLAR_oe	Acidosis_ko	cFLAR_oe	KO	OE	Acidosis	cFLAR
DOUBLE	-0.39704287	1.4754429	1.0637017	1.8631001	-0.000800000000000002	-0.0017999999999998	Acidosis_ko__CHK1_2_ko	Acidosis_ko	CHK1_2_ko	KO	KO	Acidosis	CHK1_2
DOUBLE	0.401805749999999	-1.45243951	-0.8714918	-1.59841255	0.0036	-0.2054012	Acidosis_ko__CHK1_2_oe	Acidosis_ko	CHK1_2_oe	KO	OE	Acidosis	CHK1_2
DOUBLE	-0.43530057	1.54235842	1.0994722	1.920825	-0.0024	0.00814709999999996	Acidosis_ko__COX4I2_ko	Acidosis_ko	COX4I2_ko	KO	KO	Acidosis	COX4I2
DOUBLE	-0.376165065	1.58050335	1.1622189	1.9402382	-0.0018	0.0498820000000002	Acidosis_ko__COX4I2_oe	Acidosis_ko	COX4I2_oe	KO	OE	Acidosis	COX4I2
DOUBLE	-0.535597825	1.5787313	1.0852023	1.9469017	-0.005	-0.0341939999999998	Acidosis_ko__CyclinB_ko	Acidosis_ko	CyclinB_ko	KO	KO	Acidosis	CyclinB
DOUBLE	3.26248242	-0.0495488000000002	1.0030223	1.8877277	0.000800000000000002	-0.9772	Acidosis_ko__CyclinB_oe	Acidosis_ko	CyclinB_oe	KO	OE	Acidosis	CyclinB
DOUBLE	-0.80931658	1.33896112	0.8897014	1.6278746	0.0302	0.0260411000000003	Acidosis_ko__CyclinD_ko	Acidosis_ko	CyclinD_ko	KO	KO	Acidosis	CyclinD
DOUBLE	3.55083245	0.2736753	1.1426596	2.2276768	-0.0406	-0.9734	Acidosis_ko__CyclinD_oe	Acidosis_ko	CyclinD_oe	KO	OE	Acidosis	CyclinD
DOUBLE	-0.30044694	1.4867811	1.1111892	1.994247	-0.002	-0.0787229999999999	Acidosis_ko__CytoC_ko	Acidosis_ko	CytoC_ko	KO	KO	Acidosis	CytoC
DOUBLE	-0.422161455	1.45786101	1.0401953	1.838444	-0.0028	-0.0658290499999999	Acidosis_ko__CytoC_oe	Acidosis_ko	CytoC_oe	KO	OE	Acidosis	CytoC
DOUBLE	-0.228866285800001	1.23305188	1.3655687	2.0560776	-0.0054	-0.66111962	Acidosis_ko__DAXX_ko	Acidosis_ko	DAXX_ko	KO	KO	Acidosis	DAXX
DOUBLE	-0.9530624	0.8402151	0.2420265	1.3999334	0.0066	0.0687761000000002	Acidosis_ko__DAXX_oe	Acidosis_ko	DAXX_oe	KO	OE	Acidosis	DAXX
DOUBLE	-0.75104318	2.0549786	0.7298176	1.6266804	-0.041	0.6366206	Acidosis_ko__DNA_Damage_ko	Acidosis_ko	DNA_Damage_ko	KO	KO	Acidosis	DNA_Damage
DOUBLE	-0.2731338716	-0.54580239	0.7471723	0.927923999999999	0.2236	-0.54980854	Acidosis_ko__DNA_Damage_oe	Acidosis_ko	DNA_Damage_oe	KO	OE	Acidosis	DNA_Damage
DOUBLE	-0.500848565	1.62814356	0.9707753	1.801226	-0.0042	0.1458992	Acidosis_ko__Dsh_ko	Acidosis_ko	Dsh_ko	KO	KO	Acidosis	Dsh
DOUBLE	-0.42603581	1.54646535	1.0790603	1.9143224	-0.0016	0.0842701000000001	Acidosis_ko__Dsh_oe	Acidosis_ko	Dsh_oe	KO	OE	Acidosis	Dsh
DOUBLE	-0.411652466	1.5352065	1.1406436	2.0923026	0.0038	0.1192581	Acidosis_ko__E_cadherin_ko	Acidosis_ko	E_cadherin_ko	KO	KO	Acidosis	E_cadherin
DOUBLE	-1.76674693	0.8103033	-2.0098	-4.0166	-0.0034	-0.2079282	Acidosis_ko__E_cadherin_oe	Acidosis_ko	E_cadherin_oe	KO	OE	Acidosis	E_cadherin
DOUBLE	-0.87991839	1.59089745	1.1995332	2.0003134	0.000399999999999998	-0.16479315	Acidosis_ko__E2F1_ko	Acidosis_ko	E2F1_ko	KO	KO	Acidosis	E2F1
DOUBLE	3.37021226	0.1033250276	1.025639	2.0783728	-0.0066	-0.9826	Acidosis_ko__E2F1_oe	Acidosis_ko	E2F1_oe	KO	OE	Acidosis	E2F1
DOUBLE	-0.40255233	1.53411236	1.0145013	1.7535677	0.000399999999999998	0.0779231	Acidosis_ko__eEF2_ko	Acidosis_ko	eEF2_ko	KO	KO	Acidosis	eEF2
DOUBLE	-0.42938875	1.52324059	1.2012408	1.9661911	-0.0036	-0.0622290599999998	Acidosis_ko__eEF2_oe	Acidosis_ko	eEF2_oe	KO	OE	Acidosis	eEF2
DOUBLE	-0.465556864	1.50789415	1.0982949	1.8895348	-0.004	-0.00974699999999984	Acidosis_ko__eEF2K_ko	Acidosis_ko	eEF2K_ko	KO	KO	Acidosis	eEF2K
DOUBLE	-0.3934227	1.4687306	1.0599957	1.8161104	-0.0018	-0.0783229999999998	Acidosis_ko__eEF2K_oe	Acidosis_ko	eEF2K_oe	KO	OE	Acidosis	eEF2K
DOUBLE	-0.39370993	1.50087497	1.0989813	1.889893	-0.005	-0.00834699999999988	Acidosis_ko__EGF_ko	Acidosis_ko	EGF_ko	KO	KO	Acidosis	EGF
DOUBLE	-0.330218482	1.45968695	1.1277119	1.9715913	-0.0054	-0.1030151	Acidosis_ko__EGF_oe	Acidosis_ko	EGF_oe	KO	OE	Acidosis	EGF
DOUBLE	-2.126394072201	1.283336271099	-1.77871849	-3.565850028901	-0.00140000000000001	0.6344786	Acidosis_ko__EGFR_ko	Acidosis_ko	EGFR_ko	KO	KO	Acidosis	EGFR
DOUBLE	-0.52000324	1.47627201	1.0049595	1.8991928	-0.00260000000000001	-0.02624096	Acidosis_ko__EGFR_oe	Acidosis_ko	EGFR_oe	KO	OE	Acidosis	EGFR
DOUBLE	-1.82962987	0.9929017	-2.0098	-4.0166	-0.0034	0.0002000000000002	Acidosis_ko__EMT_ko	Acidosis_ko	EMT_ko	KO	KO	Acidosis	EMT
DOUBLE	-0.13046783	1.67306444	1.6712879	3.019264	-0.0036	0.1153004	Acidosis_ko__EMT_oe	Acidosis_ko	EMT_oe	KO	OE	Acidosis	EMT
DOUBLE	-0.58340463	1.42322702	0.968657	1.7503071	-0.000600000000000003	0.0115466000000002	Acidosis_ko__EP300_ko	Acidosis_ko	EP300_ko	KO	KO	Acidosis	EP300
DOUBLE	-0.38524806	1.37005346	1.0310658	1.8184443	0.0036	-0.1384201	Acidosis_ko__EP300_oe	Acidosis_ko	EP300_oe	KO	OE	Acidosis	EP300
DOUBLE	-0.443937006000001	1.2348534	1.0672878	1.8490058	-0.0042	-0.3345333	Acidosis_ko__ERG_ko	Acidosis_ko	ERG_ko	KO	KO	Acidosis	ERG
DOUBLE	-0.591046665	1.96858855	1.1496913	1.8155889	-0.0048	0.5823967	Acidosis_ko__ERG_oe	Acidosis_ko	ERG_oe	KO	OE	Acidosis	ERG
DOUBLE	-1.333109246	1.96087666	0.0852338000000001	-0.0541429100000004	-0.0202	1.944	Acidosis_ko__ERK_ko	Acidosis_ko	ERK_ko	KO	KO	Acidosis	ERK
DOUBLE	-0.406855896	1.70622697	1.2307423	2.0304478	-0.006	0.1528463	Acidosis_ko__ERK_oe	Acidosis_ko	ERK_oe	KO	OE	Acidosis	ERK
DOUBLE	-0.414481504	1.3509278	0.9936959	1.75489	-0.00140000000000001	-0.1874342	Acidosis_ko__ETS1_ko	Acidosis_ko	ETS1_ko	KO	KO	Acidosis	ETS1
DOUBLE	-0.3541155	1.31840973	1.0731472	1.8763511	0.000800000000000002	-0.1709401	Acidosis_ko__ETS1_oe	Acidosis_ko	ETS1_oe	KO	OE	Acidosis	ETS1
DOUBLE	-0.48629195	1.53064692	0.9694937	1.8011881	-0.0042	0.0491292000000001	Acidosis_ko__ETV1_ko	Acidosis_ko	ETV1_ko	KO	KO	Acidosis	ETV1
DOUBLE	-0.414134515	1.4324693	0.9893011	1.9123051	-0.0042	-0.0946170999999999	Acidosis_ko__ETV1_oe	Acidosis_ko	ETV1_oe	KO	OE	Acidosis	ETV1
DOUBLE	-0.307625385	1.4707671	1.1538845	1.9446185	-0.0052	-0.14869914	Acidosis_ko__EZH2_ko	Acidosis_ko	EZH2_ko	KO	KO	Acidosis	EZH2
DOUBLE	-0.4322913	1.9210537	1.1428231	2.1571397	-0.0028	0.1917812	Acidosis_ko__EZH2_oe	Acidosis_ko	EZH2_oe	KO	OE	Acidosis	EZH2
DOUBLE	-0.368309665	0.73539745	1.1815849	1.9848157	0.0026	-1.005	Acidosis_ko__FADD_ko	Acidosis_ko	FADD_ko	KO	KO	Acidosis	FADD
DOUBLE	-0.38543569	1.4389869	0.9776789	1.9199138	-0.002	-0.0709229999999998	Acidosis_ko__FADD_oe	Acidosis_ko	FADD_oe	KO	OE	Acidosis	FADD
DOUBLE	-0.36778482	1.32930327	1.1044598	2.0267968	-0.004	-0.2405162	Acidosis_ko__FGF_ko	Acidosis_ko	FGF_ko	KO	KO	Acidosis	FGF
DOUBLE	-0.444442776	1.6776548	0.9766787	1.7583037	-0.0046	0.2026838	Acidosis_ko__FGF_oe	Acidosis_ko	FGF_oe	KO	OE	Acidosis	FGF
DOUBLE	-0.38099621	1.31484545	1.0528839	2.0560747	-0.0054	-0.28505127	Acidosis_ko__FGFR3_ko	Acidosis_ko	FGFR3_ko	KO	KO	Acidosis	FGFR3
DOUBLE	-0.40003179	1.5410769	0.9869855	1.7501342	-0.0024	0.0903659000000001	Acidosis_ko__FGFR3_oe	Acidosis_ko	FGFR3_oe	KO	OE	Acidosis	FGFR3
DOUBLE	-0.451216804	1.52667634	1.0766865	1.8714886	-0.0028	-0.0270409599999999	Acidosis_ko__FOS_ko	Acidosis_ko	FOS_ko	KO	KO	Acidosis	FOS
DOUBLE	-0.50368384	1.607628	1.0782393	1.8162666	-0.005	0.1013642	Acidosis_ko__FOS_oe	Acidosis_ko	FOS_oe	KO	OE	Acidosis	FOS
DOUBLE	-0.311809985	1.4235515	1.055174	2.0303912	-0.0024	-0.0126222299999998	Acidosis_ko__FOXA1_ko	Acidosis_ko	FOXA1_ko	KO	KO	Acidosis	FOXA1
DOUBLE	-1.87730916	1.1793557	-2.0098	-4.0166	-0.0072	0.0835607	Acidosis_ko__FOXA1_oe	Acidosis_ko	FOXA1_oe	KO	OE	Acidosis	FOXA1
DOUBLE	-0.55070856	1.30156138	1.0851645	1.8983408	0.0016	-0.2144752	Acidosis_ko__FOXO_ko	Acidosis_ko	FOXO_ko	KO	KO	Acidosis	FOXO
DOUBLE	0.0231155999999997	-1.63982272	-2.0098	-4.0166	0.0334	-0.0950170999999999	Acidosis_ko__FOXO_oe	Acidosis_ko	FOXO_oe	KO	OE	Acidosis	FOXO
DOUBLE	-0.40352834	1.4761746	1.0013572	1.8962208	-0.00700000000000001	-0.0781229999999998	Acidosis_ko__FRS2_ko	Acidosis_ko	FRS2_ko	KO	KO	Acidosis	FRS2
DOUBLE	-0.37407938	1.34107616	1.1615582	2.0460528	-0.0076	-0.26715725	Acidosis_ko__FRS2_oe	Acidosis_ko	FRS2_oe	KO	OE	Acidosis	FRS2
DOUBLE	-0.71950406	0.936912	-2.0098	1.1647985	-0.0016	0.0669761000000002	Acidosis_ko__fused_event_ko	Acidosis_ko	fused_event_ko	KO	KO	Acidosis	fused_event
DOUBLE	-0.29291385	2.061078204	4.1981515	2.553720564	-0.001	-0.12540506	Acidosis_ko__fused_event_oe	Acidosis_ko	fused_event_oe	KO	OE	Acidosis	fused_event
DOUBLE	-0.38737204	1.3951628	1.1127581	1.8611832	-0.0034	-0.1026941	Acidosis_ko__GADD45_ko	Acidosis_ko	GADD45_ko	KO	KO	Acidosis	GADD45
DOUBLE	-0.513193390000001	1.53298655	1.1000449	1.895688	-0.0016	-0.0127828499999998	Acidosis_ko__GADD45_oe	Acidosis_ko	GADD45_oe	KO	OE	Acidosis	GADD45
DOUBLE	-0.15789691	0.7540328	1.4263641	2.5108701	-0.0064	-1.005	Acidosis_ko__GLI_ko	Acidosis_ko	GLI_ko	KO	KO	Acidosis	GLI
DOUBLE	-2.139031296	9.56445997	-1.41729914	-2.73067313	-0.0108	10.492339	Acidosis_ko__GLI_oe	Acidosis_ko	GLI_oe	KO	OE	Acidosis	GLI
DOUBLE	-0.390476120000001	1.53976988	1.0794984	1.8435998	-0.0022	0.0689761000000002	Acidosis_ko__GLUT1_ko	Acidosis_ko	GLUT1_ko	KO	KO	Acidosis	GLUT1
DOUBLE	-0.388565246	1.65768403	1.0451506	1.8642514	0.0014	0.1876342	Acidosis_ko__GLUT1_oe	Acidosis_ko	GLUT1_oe	KO	OE	Acidosis	GLUT1
DOUBLE	-0.430377065	1.55979815	1.066868	1.860137	-0.000199999999999999	0.0681761000000001	Acidosis_ko__GSH_ko	Acidosis_ko	GSH_ko	KO	KO	Acidosis	GSH
DOUBLE	-0.35803665	1.5764923	1.0533608	1.8434035	-0.0094	0.0433351000000002	Acidosis_ko__GSH_oe	Acidosis_ko	GSH_oe	KO	OE	Acidosis	GSH
DOUBLE	-0.47092726	1.5116732	1.1765175	1.9449916	-0.0018	0.00354880000000013	Acidosis_ko__GSK3_ko	Acidosis_ko	GSK3_ko	KO	KO	Acidosis	GSK3
DOUBLE	-0.4377335	-2.52004953	-1.11256727	-2.17733603	0.0318	-0.3831727	Acidosis_ko__GSK3_oe	Acidosis_ko	GSK3_oe	KO	OE	Acidosis	GSK3
DOUBLE	3.14758632	1.441115946	1.1293937	2.24992473	-0.0364	0.1621932	Acidosis_ko__HIF1_ko	Acidosis_ko	HIF1_ko	KO	KO	Acidosis	HIF1
DOUBLE	-4.014	0.9147046	-0.0129379999999997	-0.3067628	0.0286	-0.1953812	Acidosis_ko__HIF1_oe	Acidosis_ko	HIF1_oe	KO	OE	Acidosis	HIF1
DOUBLE	-0.504531054000001	1.64053485	0.9704657	1.7233679	-0.007	0.2643573	Acidosis_ko__HSPs_ko	Acidosis_ko	HSPs_ko	KO	KO	Acidosis	HSPs
DOUBLE	-0.40880473	1.49619363	1.1387343	2.0061093	-0.000600000000000003	-0.0689239999999999	Acidosis_ko__HSPs_oe	Acidosis_ko	HSPs_oe	KO	OE	Acidosis	HSPs
DOUBLE	3.20898075	1.29917062	1.2757115	2.38167293	-0.0342	-0.0944170999999998	Acidosis_ko__Hypoxia_ko	Acidosis_ko	Hypoxia_ko	KO	KO	Acidosis	Hypoxia
DOUBLE	-4.0088428086	1.6494464914	0.9992786	1.4240304	0.028	-0.1023641	Acidosis_ko__Hypoxia_oe	Acidosis_ko	Hypoxia_oe	KO	OE	Acidosis	Hypoxia
DOUBLE	-0.38404741	1.53093177	1.1452121	1.8727276	-0.000200000000000006	-0.0258409599999999	Acidosis_ko__IDH1_ko	Acidosis_ko	IDH1_ko	KO	KO	Acidosis	IDH1
DOUBLE	-0.43573474	1.55616233	1.1678549	1.9581202	-0.0028	0.0593716	Acidosis_ko__IDH1_oe	Acidosis_ko	IDH1_oe	KO	OE	Acidosis	IDH1
DOUBLE	-0.48750799	1.4554959	1.0619011	1.8255586	-0.0024	-0.11025907	Acidosis_ko__IKK_ko	Acidosis_ko	IKK_ko	KO	KO	Acidosis	IKK
DOUBLE	-0.39835039	1.35063778	1.1014914	1.9575224	-0.003	-0.1961812	Acidosis_ko__IKK_oe	Acidosis_ko	IKK_oe	KO	OE	Acidosis	IKK
DOUBLE	-0.34426962	1.4297561	1.0932791	1.9238998	-0.0022	-0.1115111	Acidosis_ko__JNK_ko	Acidosis_ko	JNK_ko	KO	KO	Acidosis	JNK
DOUBLE	-1.057292735	1.83846918	0.7013973	1.1132682	-0.0254	1.7088085	Acidosis_ko__JNK_oe	Acidosis_ko	JNK_oe	KO	OE	Acidosis	JNK
DOUBLE	-0.50704653	1.42559893	1.145249	1.9213781	0	-0.1123111	Acidosis_ko__JUN_ko	Acidosis_ko	JUN_ko	KO	KO	Acidosis	JUN
DOUBLE	-0.429333276	1.52393654	1.1656284	1.8816567	-0.00360000000000001	-0.0606290599999999	Acidosis_ko__JUN_oe	Acidosis_ko	JUN_oe	KO	OE	Acidosis	JUN
DOUBLE	-0.34415956	1.50264657	1.1240318	1.8742965	0	-0.000199999999999978	Acidosis_ko__Lactic_acid_ko	Acidosis_ko	Lactic_acid_ko	KO	KO	Acidosis	Lactic_acid
DOUBLE	-0.484792985	1.47299183	1.006163	1.8446316	0.000199999999999999	0.0250411000000001	Acidosis_ko__Lactic_acid_oe	Acidosis_ko	Lactic_acid_oe	KO	OE	Acidosis	Lactic_acid
DOUBLE	-0.3712938	1.51262949	1.000085	1.8575198	-0.0058	-0.0524820499999998	Acidosis_ko__LDHA_ko	Acidosis_ko	LDHA_ko	KO	KO	Acidosis	LDHA
DOUBLE	-0.43564217	1.40485087	1.0675103	1.8657289	-0.0046	-0.1369521	Acidosis_ko__LDHA_oe	Acidosis_ko	LDHA_oe	KO	OE	Acidosis	LDHA
DOUBLE	-0.32708577	1.42043382	1.0370574	1.8453233	0.0012	-0.0620290599999999	Acidosis_ko__MAP3K1_3_ko	Acidosis_ko	MAP3K1_3_ko	KO	KO	Acidosis	MAP3K1_3
DOUBLE	-0.39451483	0.707070219999999	1.1481813	1.9131368	-0.000600000000000003	-1.005	Acidosis_ko__MAP3K1_3_oe	Acidosis_ko	MAP3K1_3_oe	KO	OE	Acidosis	MAP3K1_3
DOUBLE	-0.1415762858	1.16172525	1.4145879	2.1038037	-0.0052	-0.75513675	Acidosis_ko__MDM2_ko	Acidosis_ko	MDM2_ko	KO	KO	Acidosis	MDM2
DOUBLE	-1.22084233	0.6703103	-0.3683734	1.0298058	0.0046	0.3263863	Acidosis_ko__MDM2_oe	Acidosis_ko	MDM2_oe	KO	OE	Acidosis	MDM2
DOUBLE	-0.563768207	1.39991105	1.0774204	1.9055451	0.0126	-0.0860679999999999	Acidosis_ko__MED12_ko	Acidosis_ko	MED12_ko	KO	KO	Acidosis	MED12
DOUBLE	-0.39051475	1.22548855	1.130543	1.9513621	-0.004	-0.3503624	Acidosis_ko__MED12_oe	Acidosis_ko	MED12_oe	KO	OE	Acidosis	MED12
DOUBLE	-0.26772033	1.4074911	1.1026067	1.8744889	-0.0076	-0.2071282	Acidosis_ko__MEK1_2_ko	Acidosis_ko	MEK1_2_ko	KO	KO	Acidosis	MEK1_2
DOUBLE	-0.404112796	1.58334987	1.2031011	1.9561001	-0.00360000000000001	0.0325880000000003	Acidosis_ko__MEK1_2_oe	Acidosis_ko	MEK1_2_oe	KO	OE	Acidosis	MEK1_2
DOUBLE	-0.5304838	1.5315287	1.0158632	1.8467281	-0.0064	0.0339880000000001	Acidosis_ko__mTORC1_ko	Acidosis_ko	mTORC1_ko	KO	KO	Acidosis	mTORC1
DOUBLE	-0.30145053	1.37294274	1.0806804	1.9997484	-0.0104	-0.15104614	Acidosis_ko__mTORC1_oe	Acidosis_ko	mTORC1_oe	KO	OE	Acidosis	mTORC1
DOUBLE	-0.42985881	1.35908112	1.1693076	1.9643038	-0.004	-0.1973812	Acidosis_ko__mTORC2_ko	Acidosis_ko	mTORC2_ko	KO	KO	Acidosis	mTORC2
DOUBLE	-0.51553737	1.47029633	1.0820004	1.8711893	-0.0024	-0.0250079999999998	Acidosis_ko__mTORC2_oe	Acidosis_ko	mTORC2_oe	KO	OE	Acidosis	mTORC2
DOUBLE	2.719122375	1.04123109	1.0116393	1.96235608	-0.0042	0.0244411000000002	Acidosis_ko__MXI1_ko	Acidosis_ko	MXI1_ko	KO	KO	Acidosis	MXI1
DOUBLE	-4.014	1.7525849	1.0898176	1.6051509	0.0298	-0.00994699999999982	Acidosis_ko__MXI1_oe	Acidosis_ko	MXI1_oe	KO	OE	Acidosis	MXI1
DOUBLE	-0.76878697	1.09028818	0.8401579	1.6468134	0.0336	-0.11885805	Acidosis_ko__MYC_ko	Acidosis_ko	MYC_ko	KO	KO	Acidosis	MYC
DOUBLE	-0.82253796	1.24720994	0.9191257	1.6224598	0.0344	-0.016694	Acidosis_ko__MYC_MAX_ko	Acidosis_ko	MYC_MAX_ko	KO	KO	Acidosis	MYC_MAX
DOUBLE	3.49175662	0.322438212	1.050281338	2.283384172	-0.039	-0.973851	Acidosis_ko__MYC_MAX_oe	Acidosis_ko	MYC_MAX_oe	KO	OE	Acidosis	MYC_MAX
DOUBLE	-0.26072086	1.3799397	1.2469358	2.0955717	-0.0064	-0.25501024	Acidosis_ko__MYC_oe	Acidosis_ko	MYC_oe	KO	OE	Acidosis	MYC
DOUBLE	-0.38051106	1.51282244	1.1886323	1.9867987	-0.0026	-0.0291623999999999	Acidosis_ko__NCOA3_ko	Acidosis_ko	NCOA3_ko	KO	KO	Acidosis	NCOA3
DOUBLE	-0.446141134	1.61526137	1.135748	2.0046362	-0.0058	0.0335880000000002	Acidosis_ko__NCOA3_oe	Acidosis_ko	NCOA3_oe	KO	OE	Acidosis	NCOA3
DOUBLE	-0.352867546	1.40546946	1.2054645	2.0055811	-0.0028	-0.25901024	Acidosis_ko__NCOR1_ko	Acidosis_ko	NCOR1_ko	KO	KO	Acidosis	NCOR1
DOUBLE	-1.30350942	0.6038561	-0.27731355	0.94989255	0.0078	0.2657573	Acidosis_ko__NCOR1_oe	Acidosis_ko	NCOR1_oe	KO	OE	Acidosis	NCOR1
DOUBLE	-0.36660663	1.46207996	1.15713	1.9735025	-0.00260000000000001	-0.2073282	Acidosis_ko__NCOR2_ko	Acidosis_ko	NCOR2_ko	KO	KO	Acidosis	NCOR2
DOUBLE	-1.20328827	0.44768089	-0.28134621	1.04257349	0.0054	0.1275374	Acidosis_ko__NCOR2_oe	Acidosis_ko	NCOR2_oe	KO	OE	Acidosis	NCOR2
DOUBLE	-0.569516214000001	1.2619407	0.9674148	1.5911145	0.0126	-0.1021641	Acidosis_ko__NF_kB_ko	Acidosis_ko	NF_kB_ko	KO	KO	Acidosis	NF_kB
DOUBLE	-0.347327574	1.56929303	1.2327424	2.174546	-0.0048	-0.0409862999999999	Acidosis_ko__NF_kB_oe	Acidosis_ko	NF_kB_oe	KO	OE	Acidosis	NF_kB
DOUBLE	-0.40845454	1.36054254	1.1437368	1.9119063	0.00219999999999999	-0.14589914	Acidosis_ko__NF1_ko	Acidosis_ko	NF1_ko	KO	KO	Acidosis	NF1
DOUBLE	-0.37839363	1.58677953	1.0863971	1.933592	-0.0074	-0.00627003999999987	Acidosis_ko__NF1_oe	Acidosis_ko	NF1_oe	KO	OE	Acidosis	NF1
DOUBLE	-0.36694515	1.43507974	1.1218966	1.9002005	-0.004	-0.0755229999999999	Acidosis_ko__NKX3_1_ko	Acidosis_ko	NKX3_1_ko	KO	KO	Acidosis	NKX3_1
DOUBLE	-0.432806665	1.43719236	0.9804052	1.7899596	0.0024	-0.0127230999999999	Acidosis_ko__NKX3_1_oe	Acidosis_ko	NKX3_1_oe	KO	OE	Acidosis	NKX3_1
DOUBLE	-0.361286	1.48254944	1.0485864	1.8908701	-0.0062	0.0500520000000002	Acidosis_ko__Nutrients_ko	Acidosis_ko	Nutrients_ko	KO	KO	Acidosis	Nutrients
DOUBLE	-0.461957096	1.4033254	0.9937989	1.9165882	-0.0018	-0.16421315	Acidosis_ko__Nutrients_oe	Acidosis_ko	Nutrients_oe	KO	OE	Acidosis	Nutrients
DOUBLE	-0.38583448	1.43479266	1.0461022	1.9333761	-0.0032	-0.0785229999999999	Acidosis_ko__p14ARF_ko	Acidosis_ko	p14ARF_ko	KO	KO	Acidosis	p14ARF
DOUBLE	-0.1857452716	1.08249435	1.2606768	2.0270284	-0.004	-0.75553675	Acidosis_ko__p14ARF_oe	Acidosis_ko	p14ARF_oe	KO	OE	Acidosis	p14ARF
DOUBLE	-0.46627546	1.5341701	1.0109704	1.8357544	-0.0024	0.0349880000000002	Acidosis_ko__p15_ko	Acidosis_ko	p15_ko	KO	KO	Acidosis	p15
DOUBLE	-0.73492176	1.39677624	1.0411184	1.7714623	0.022	0.0239741000000002	Acidosis_ko__p15_oe	Acidosis_ko	p15_oe	KO	OE	Acidosis	p15
DOUBLE	-0.42099257	1.59044876	0.970228	1.8858165	-0.0042	0.1117112	Acidosis_ko__p21_ko	Acidosis_ko	p21_ko	KO	KO	Acidosis	p21
DOUBLE	-4.014	1.6329847	0.9579765	1.5910783	0.0302	-0.0356349999999999	Acidosis_ko__p21_oe	Acidosis_ko	p21_oe	KO	OE	Acidosis	p21
DOUBLE	-0.43945677	1.4380862	0.9911827	1.7607736	-0.0046	-0.0353879999999999	Acidosis_ko__p38_ko	Acidosis_ko	p38_ko	KO	KO	Acidosis	p38
DOUBLE	0.738648599999999	-1.2876333	-0.7491419	-1.4331184	-0.0188	-0.0655759999999999	Acidosis_ko__p38_oe	Acidosis_ko	p38_oe	KO	OE	Acidosis	p38
DOUBLE	-0.432438075	1.87740005	1.0156408	1.8766154	-0.0052	0.4184035	Acidosis_ko__p53_ko	Acidosis_ko	p53_ko	KO	KO	Acidosis	p53
DOUBLE	0.648683426	-3.317293628	-2.0098	-3.942267028	0.0054	-0.0601229999999998	Acidosis_ko__p53_oe	Acidosis_ko	p53_oe	KO	OE	Acidosis	p53
DOUBLE	-0.387630065	1.50682275	0.9140569	1.7587581	-0.0028	0.0317880000000001	Acidosis_ko__p70S6kab_ko	Acidosis_ko	p70S6kab_ko	KO	KO	Acidosis	p70S6kab
DOUBLE	-0.35788467	1.3918865	1.0935286	1.8667847	-0.003	-0.1109111	Acidosis_ko__p70S6kab_oe	Acidosis_ko	p70S6kab_oe	KO	OE	Acidosis	p70S6kab
DOUBLE	-0.38350985	1.0771812	0.1751215	0.335032599999999	-0.0036	-0.25895725	Acidosis_ko__p90RSK_ko	Acidosis_ko	p90RSK_ko	KO	KO	Acidosis	p90RSK
DOUBLE	-0.42044588	1.25575717	1.0347026	1.8843525	-0.0038	-0.28285127	Acidosis_ko__p90RSK_oe	Acidosis_ko	p90RSK_oe	KO	OE	Acidosis	p90RSK
DOUBLE	-0.395764185	1.49135418	1.0052931	1.8297624	-0.004	-0.0588257599999999	Acidosis_ko__PDK1_ko	Acidosis_ko	PDK1_ko	KO	KO	Acidosis	PDK1
DOUBLE	-0.24981791	1.47451755	1.1951988	2.034985	-0.000400000000000005	-0.0558728999999999	Acidosis_ko__PDK1_oe	Acidosis_ko	PDK1_oe	KO	OE	Acidosis	PDK1
DOUBLE	-0.467115482	1.59113565	1.0922198	1.8873024	-0.0044	0.0675761000000001	Acidosis_ko__PHDs_ko	Acidosis_ko	PHDs_ko	KO	KO	Acidosis	PHDs
DOUBLE	3.15739346	1.4112170944	1.1876000844	2.2925346444	-0.0344	0.1029642	Acidosis_ko__PHDs_oe	Acidosis_ko	PHDs_oe	KO	OE	Acidosis	PHDs
DOUBLE	-2.067271414	1.14217489	-1.77114768	-3.56150551	0.0016	0.5229675	Acidosis_ko__PI3K_ko	Acidosis_ko	PI3K_ko	KO	KO	Acidosis	PI3K
DOUBLE	-0.398541176	1.3796635	1.1160402	1.9165121	-0.0036	-0.2065282	Acidosis_ko__PI3K_oe	Acidosis_ko	PI3K_oe	KO	OE	Acidosis	PI3K
DOUBLE	-2.1218543335	1.1552803198	-1.77430244	-3.5431038802	0.0026	0.4352975	Acidosis_ko__PIP3_ko	Acidosis_ko	PIP3_ko	KO	KO	Acidosis	PIP3
DOUBLE	-0.30612479	1.41697451	1.1132594	2.0355603	0.000399999999999998	-0.12960506	Acidosis_ko__PIP3_oe	Acidosis_ko	PIP3_oe	KO	OE	Acidosis	PIP3
DOUBLE	-0.28745979	1.3640039	1.0891728	1.9006269	-0.0038	-0.1713401	Acidosis_ko__PKC_ko	Acidosis_ko	PKC_ko	KO	KO	Acidosis	PKC
DOUBLE	-0.822912296	1.05716448	0.5833807	0.997303899999999	0.000399999999999998	-0.28545127	Acidosis_ko__PKC_oe	Acidosis_ko	PKC_oe	KO	OE	Acidosis	PKC
DOUBLE	-0.17604438	0.806930028	1.4342996	2.5789033	-0.0052	-0.979158972	Acidosis_ko__PTCH1_ko	Acidosis_ko	PTCH1_ko	KO	KO	Acidosis	PTCH1
DOUBLE	-2.7095331	3.7656374	-2.0098	-4.0166	-0.02	3.315051	Acidosis_ko__PTCH1_oe	Acidosis_ko	PTCH1_oe	KO	OE	Acidosis	PTCH1
DOUBLE	-0.42543292	1.47777188	1.1099926	1.8937712	-0.004	-0.12940506	Acidosis_ko__PTEN_ko	Acidosis_ko	PTEN_ko	KO	KO	Acidosis	PTEN
DOUBLE	-1.20609143	0.44327987	-0.37623093	0.97470187	0.00559999999999999	0.0918548000000001	Acidosis_ko__PTEN_oe	Acidosis_ko	PTEN_oe	KO	OE	Acidosis	PTEN
DOUBLE	-0.34649381	1.63375914	1.1927794	1.9215627	-0.0036	0.1176581	Acidosis_ko__RAF_ko	Acidosis_ko	RAF_ko	KO	KO	Acidosis	RAF
DOUBLE	-0.435752645	1.45933928	1.1120628	1.9412225	-0.000800000000000002	-0.0699759999999999	Acidosis_ko__RAF_oe	Acidosis_ko	RAF_oe	KO	OE	Acidosis	RAF
DOUBLE	-0.228456506	1.5751912	1.2146592	1.928758	-0.0062	0.0451522000000002	Acidosis_ko__RAGS_ko	Acidosis_ko	RAGS_ko	KO	KO	Acidosis	RAGS
DOUBLE	-0.53516993	1.45467274	1.0050962	1.8668336	-0.004	-0.0948170999999999	Acidosis_ko__RAGS_oe	Acidosis_ko	RAGS_oe	KO	OE	Acidosis	RAGS
DOUBLE	-0.412483915000001	1.5313096	1.0592719	1.9477871	-0.004	0	Acidosis_ko__RAS_ko	Acidosis_ko	RAS_ko	KO	KO	Acidosis	RAS
DOUBLE	-0.44319724	1.64401025	1.0836546	1.8224826	-0.0026	0.1101112	Acidosis_ko__RAS_oe	Acidosis_ko	RAS_oe	KO	OE	Acidosis	RAS
DOUBLE	-0.38584909	1.53760794	1.1310271	1.8827003	-0.0044	-0.003776	Acidosis_ko__RB1_ko	Acidosis_ko	RB1_ko	KO	KO	Acidosis	RB1
DOUBLE	-0.864041032	1.67221094	1.12949	1.9109699	0.0086	-0.0274546999999999	Acidosis_ko__RB1_oe	Acidosis_ko	RB1_oe	KO	OE	Acidosis	RB1
DOUBLE	-0.389464206	1.45359569	1.0605697	1.8061257	-0.0038	-0.12005805	Acidosis_ko__Rheb_ko	Acidosis_ko	Rheb_ko	KO	KO	Acidosis	Rheb
DOUBLE	-0.44920269	1.5641656	0.9959988	1.8708203	0.0042	0.0741231	Acidosis_ko__Rheb_oe	Acidosis_ko	Rheb_oe	KO	OE	Acidosis	Rheb
DOUBLE	-0.407943845	1.35029517	1.0925371	1.868078	-0.0014	-0.1987812	Acidosis_ko__ROS_ko	Acidosis_ko	ROS_ko	KO	KO	Acidosis	ROS
DOUBLE	-0.41173616	1.47528833	1.1071675	1.8709037	0.0034	-0.0174939999999999	Acidosis_ko__ROS_oe	Acidosis_ko	ROS_oe	KO	OE	Acidosis	ROS
DOUBLE	-0.42029655	1.53799405	1.0450651	1.8613711	-0.0012	0.0158940000000001	Acidosis_ko__RTK_ko	Acidosis_ko	RTK_ko	KO	KO	Acidosis	RTK
DOUBLE	-0.509584382	1.62707115	1.064758	1.8793444	-0.0054	0.1194581	Acidosis_ko__RTK_oe	Acidosis_ko	RTK_oe	KO	OE	Acidosis	RTK
DOUBLE	-0.41313666	1.47490928	1.1624267	1.9472957	-0.004	-0.0347879999999999	Acidosis_ko__RUNX2_ko	Acidosis_ko	RUNX2_ko	KO	KO	Acidosis	RUNX2
DOUBLE	-0.434268016	1.51351955	1.127248	1.8594856	0.000399999999999998	-0.00619949999999991	Acidosis_ko__RUNX2_oe	Acidosis_ko	RUNX2_oe	KO	OE	Acidosis	RUNX2
DOUBLE	-0.35705151	1.02136477	1.1005289	2.1058593	-0.002	-0.5418895	Acidosis_ko__SHH_ko	Acidosis_ko	SHH_ko	KO	KO	Acidosis	SHH
DOUBLE	-0.528164486	0.73012506	1.2843819	2.3783278	0.0098	-1.005	Acidosis_ko__SHH_oe	Acidosis_ko	SHH_oe	KO	OE	Acidosis	SHH
DOUBLE	-0.37978638	1.54955195	1.1059901	1.9159795	-0.0044	-0.0357879999999999	Acidosis_ko__Slug_ko	Acidosis_ko	Slug_ko	KO	KO	Acidosis	Slug
DOUBLE	-0.354865795	1.55088758	1.2265186	2.1381652	-0.0056	0.0429351000000002	Acidosis_ko__Slug_oe	Acidosis_ko	Slug_oe	KO	OE	Acidosis	Slug
DOUBLE	-0.25618021	0.944309899999999	1.2108923	1.8177757	-0.0064	-0.36306835	Acidosis_ko__SMAD_ko	Acidosis_ko	SMAD_ko	KO	KO	Acidosis	SMAD
DOUBLE	-0.73585328	1.38931667	1.0219322	2.0215273	0.0254	-0.16579315	Acidosis_ko__SMAD_oe	Acidosis_ko	SMAD_oe	KO	OE	Acidosis	SMAD
DOUBLE	-0.456452276	0.79523865	1.1454151	2.1484261	0.00899999999999999	-0.77403075	Acidosis_ko__SMO_ko	Acidosis_ko	SMO_ko	KO	KO	Acidosis	SMO
DOUBLE	-1.126331497	5.01695665	0.00631775000000001	-0.16318931	-0.0062	4.59665	Acidosis_ko__SMO_oe	Acidosis_ko	SMO_oe	KO	OE	Acidosis	SMO
DOUBLE	-0.224466744	1.1187388	-0.12537042	-0.23394509	-0.01	-0.38556237	Acidosis_ko__Snail_ko	Acidosis_ko	Snail_ko	KO	KO	Acidosis	Snail
DOUBLE	-0.42485638	1.68167684	1.2530915	2.2928806	-0.00600000000000001	0.0932171000000002	Acidosis_ko__Snail_oe	Acidosis_ko	Snail_oe	KO	OE	Acidosis	Snail
DOUBLE	-0.76578565	1.6111056	0.301379	0.9191552	0.0288	0.9070446	Acidosis_ko__SPOP_ko	Acidosis_ko	SPOP_ko	KO	KO	Acidosis	SPOP
DOUBLE	0.00424374999999966	1.33144865	1.9189672	2.9637216	-0.041	-1.005	Acidosis_ko__SPOP_oe	Acidosis_ko	SPOP_oe	KO	OE	Acidosis	SPOP
DOUBLE	-0.507008185	1.32618883	1.0075412	1.827105	0.000199999999999999	-0.1796871	Acidosis_ko__TAK1_ko	Acidosis_ko	TAK1_ko	KO	KO	Acidosis	TAK1
DOUBLE	-0.45935663	1.36893637	1.1645123	1.939345	0.0024	-0.0858699999999999	Acidosis_ko__TAK1_oe	Acidosis_ko	TAK1_oe	KO	OE	Acidosis	TAK1
DOUBLE	-0.48807281	1.55072593	1.0756611	1.8226036	-0.000600000000000003	0.0496820000000002	Acidosis_ko__TCF_ko	Acidosis_ko	TCF_ko	KO	KO	Acidosis	TCF
DOUBLE	-0.366374364	1.28182014	1.0587526	2.0039337	-0.0012	-0.2393162	Acidosis_ko__TCF_oe	Acidosis_ko	TCF_oe	KO	OE	Acidosis	TCF
DOUBLE	-0.497122516	1.41593515	1.0153218	1.7787127	0.000999999999999994	-0.0529930999999999	Acidosis_ko__TERT_ko	Acidosis_ko	TERT_ko	KO	KO	Acidosis	TERT
DOUBLE	-0.44603944	1.5251717	1.0440387	1.8180425	0	0.0394641000000002	Acidosis_ko__TERT_oe	Acidosis_ko	TERT_oe	KO	OE	Acidosis	TERT
DOUBLE	-0.441906706	1.13128237	1.1685525	2.067448	-0.00360000000000001	-0.4271504	Acidosis_ko__TGFb_ko	Acidosis_ko	TGFb_ko	KO	KO	Acidosis	TGFb
DOUBLE	-0.43466706	1.74723493	1.086028	1.8278096	0.000399999999999998	0.3173863	Acidosis_ko__TGFb_oe	Acidosis_ko	TGFb_oe	KO	OE	Acidosis	TGFb
DOUBLE	-0.3403099	1.0620982	0.9865314	1.9036587	-0.0066	-0.4535914	Acidosis_ko__TGFBR_ko	Acidosis_ko	TGFBR_ko	KO	KO	Acidosis	TGFBR
DOUBLE	-0.66761828	2.02457402	1.0595187	1.8381964	0.019	0.5446086	Acidosis_ko__TGFBR_oe	Acidosis_ko	TGFBR_oe	KO	OE	Acidosis	TGFBR
DOUBLE	-0.20493312	1.10890364	1.0485778	1.7612202	0	-0.2363162	Acidosis_ko__TNFalpha_ko	Acidosis_ko	TNFalpha_ko	KO	KO	Acidosis	TNFalpha
DOUBLE	-0.47237698	1.80715932	1.1458788	2.1057177	-0.007	0.0826701000000001	Acidosis_ko__TNFalpha_oe	Acidosis_ko	TNFalpha_oe	KO	OE	Acidosis	TNFalpha
DOUBLE	-0.38320319	1.476892	1.1181887	1.8263247	-0.000200000000000006	-0.0867400999999999	Acidosis_ko__TSC1_2_ko	Acidosis_ko	TSC1_2_ko	KO	KO	Acidosis	TSC1_2
DOUBLE	-0.540733715800001	1.42624102	1.00174	1.8477232	-0.00260000000000001	-0.11999005	Acidosis_ko__TSC1_2_oe	Acidosis_ko	TSC1_2_oe	KO	OE	Acidosis	TSC1_2
DOUBLE	-1.81574775	0.433412	-2.0098	-4.0166	-0.007	-0.4122034	Acidosis_ko__TWIST1_ko	Acidosis_ko	TWIST1_ko	KO	KO	Acidosis	TWIST1
DOUBLE	-0.41058485	1.55471418	1.2942373	2.3048116	-0.004	-0.0544820499999998	Acidosis_ko__TWIST1_oe	Acidosis_ko	TWIST1_oe	KO	OE	Acidosis	TWIST1
DOUBLE	-0.372008204	1.41574304	1.0174886	1.8693519	0.003	-0.0598290599999999	Acidosis_ko__VEGF_ko	Acidosis_ko	VEGF_ko	KO	KO	Acidosis	VEGF
DOUBLE	-0.468983890000001	1.5542272	1.0067629	1.873433	-0.0046	0.0160940000000001	Acidosis_ko__VEGF_oe	Acidosis_ko	VEGF_oe	KO	OE	Acidosis	VEGF
DOUBLE	-3.933452978	1.650587122	1.028252652	1.542717152	0.024071	-0.0685759999999999	Acidosis_ko__VHL_ko	Acidosis_ko	VHL_ko	KO	KO	Acidosis	VHL
DOUBLE	3.23182929	1.23220193	1.1597262	2.33060364	-0.0348	-0.1203346	Acidosis_ko__VHL_oe	Acidosis_ko	VHL_oe	KO	OE	Acidosis	VHL
DOUBLE	-0.350960604	1.31129327	1.1893633	2.0660866	0	-0.24866323	Acidosis_ko__WNT_ko	Acidosis_ko	WNT_ko	KO	KO	Acidosis	WNT
DOUBLE	-1.037301495	4.7036773	0.0499110000000003	-0.129253150000001	-0.0018	4.1887404	Acidosis_ko__WNT_oe	Acidosis_ko	WNT_oe	KO	OE	Acidosis	WNT
DOUBLE	-0.30164986	-0.0462537599999999	0.3610472	0.6329093	-0.0042	0.1015642	Acidosis_ko__YWHAZ_ko	Acidosis_ko	YWHAZ_ko	KO	KO	Acidosis	YWHAZ
DOUBLE	-0.3231891	1.9759191	1.2027228	2.2184296	-0.01	0.1693591	Acidosis_ko__YWHAZ_oe	Acidosis_ko	YWHAZ_oe	KO	OE	Acidosis	YWHAZ
DOUBLE	-0.32213609	1.41348032	0.9892081	1.9518075	-0.007	-0.1113111	Acidosis_ko__ZBTB17_ko	Acidosis_ko	ZBTB17_ko	KO	KO	Acidosis	ZBTB17
DOUBLE	-0.638752457	1.21979304	1.0704534	1.7884414	0.0288	-0.12840806	Acidosis_ko__ZBTB17_oe	Acidosis_ko	ZBTB17_oe	KO	OE	Acidosis	ZBTB17
SINGLE	0.378040169999999	-1.45687682	-0.84768644	-1.61378747	0.000399999999999998	-0.1114271	Acidosis_oe	Acidosis_oe	NA	OE	NA	Acidosis	NA
DOUBLE	-2.0057838	2.2547628	-2.0098	-4.0166	0.000599999999999996	2.862501	Acidosis_oe__AKT_ko	Acidosis_oe	AKT_ko	OE	KO	Acidosis	AKT
DOUBLE	1.8198888	-1.66443473	0.1955353	0.55010814	0.001	-1.005	Acidosis_oe__AKT_oe	Acidosis_oe	AKT_oe	OE	OE	Acidosis	AKT
DOUBLE	0.4392977	-1.32264068	-0.84487386	-1.58922036	0.0026	-0.0236409599999999	Acidosis_oe__AMP_ATP_ko	Acidosis_oe	AMP_ATP_ko	OE	KO	Acidosis	AMP_ATP
DOUBLE	0.31669345	-1.37907292	-0.8739781	-1.65523932	0.006799	-0.0677229999999999	Acidosis_oe__AMP_ATP_oe	Acidosis_oe	AMP_ATP_oe	OE	OE	Acidosis	AMP_ATP
DOUBLE	0.45124344	-1.3214931	-0.92612414	-1.7052145	0.00659999999999999	0.0435521000000001	Acidosis_oe__AMPK_ko	Acidosis_oe	AMPK_ko	OE	KO	Acidosis	AMPK
DOUBLE	0.14198084	-1.15722656	-0.86228676	-1.55310872	0.0028	0.0840034000000003	Acidosis_oe__AMPK_oe	Acidosis_oe	AMPK_oe	OE	OE	Acidosis	AMPK
DOUBLE	0.31667342	-1.18797454	-0.92138818	-1.70386634	0.006	0.1458992	Acidosis_oe__Androgen_ko	Acidosis_oe	Androgen_ko	OE	KO	Acidosis	Androgen
DOUBLE	0.35150144	-1.30135323	-0.87005175	-1.56729618	0.00319999999999999	-0.11989735	Acidosis_oe__Androgen_oe	Acidosis_oe	Androgen_oe	OE	OE	Acidosis	Androgen
DOUBLE	0.30203171	-1.22028446	-0.80735053	-1.52655556	0.0072	-0.0327879999999999	Acidosis_oe__APAF1_ko	Acidosis_oe	APAF1_ko	OE	KO	Acidosis	APAF1
DOUBLE	0.39736527	-1.44630883	-0.84094743	-1.51630629	0.003	-0.14564614	Acidosis_oe__APAF1_oe	Acidosis_oe	APAF1_oe	OE	OE	Acidosis	APAF1
DOUBLE	0.417288699999999	-1.59863567	-2.0098	-1.9992603	0.0014	0.0433351000000002	Acidosis_oe__AR_ERG_ko	Acidosis_oe	AR_ERG_ko	OE	KO	Acidosis	AR_ERG
DOUBLE	0.399528399999999	-0.4807171667	0.5989504	-1.4049217667	0.003	0.483152	Acidosis_oe__AR_ERG_oe	Acidosis_oe	AR_ERG_oe	OE	OE	Acidosis	AR_ERG
DOUBLE	-2.83359538	0.173497960000001	-2.0098	-1.2366514	0.0222	1.572434	Acidosis_oe__AR_ko	Acidosis_oe	AR_ko	OE	KO	Acidosis	AR
DOUBLE	0.96811726	-1.95969204	-0.65368764	-1.59474004	-0.0044	-1.005	Acidosis_oe__AR_oe	Acidosis_oe	AR_oe	OE	OE	Acidosis	AR
DOUBLE	0.5020586	-1.3143557	-0.8534546	-1.5918521	-0.041	-0.11745805	Acidosis_oe__ATM_ko	Acidosis_oe	ATM_ko	OE	KO	Acidosis	ATM
DOUBLE	-0.0445105699999999	-2.7502834	-1.4033901	-2.8703966	0.106	-0.2925453	Acidosis_oe__ATM_oe	Acidosis_oe	ATM_oe	OE	OE	Acidosis	ATM
DOUBLE	0.2239796	-0.4103468	-0.78058	-1.160874	-0.041	0.4909795	Acidosis_oe__ATR_ko	Acidosis_oe	ATR_ko	OE	KO	Acidosis	ATR
DOUBLE	0.37318903	-1.6830041	-1.32047727	-2.7761073	0.00223	0.6713795	Acidosis_oe__ATR_oe	Acidosis_oe	ATR_oe	OE	OE	Acidosis	ATR
DOUBLE	0.3632563	-1.16553744	-0.80431796	-1.52821969	0.001	-0.00734699999999988	Acidosis_oe__AXIN1_ko	Acidosis_oe	AXIN1_ko	OE	KO	Acidosis	AXIN1
DOUBLE	0.91636301	-2.81192439	-1.31022947	-2.42936483	0.0044	-0.0683759999999999	Acidosis_oe__AXIN1_oe	Acidosis_oe	AXIN1_oe	OE	OE	Acidosis	AXIN1
DOUBLE	0.338759199999999	-1.192202	-0.88878566	-1.6065357	0.005528	0.143157	Acidosis_oe__BAD_ko	Acidosis_oe	BAD_ko	OE	KO	Acidosis	BAD
DOUBLE	0.334445	-1.31614776	-0.8364786	-1.5153304	0.0012	-0.12880506	Acidosis_oe__BAD_oe	Acidosis_oe	BAD_oe	OE	OE	Acidosis	BAD
DOUBLE	0.25989953	-1.14582737	-0.96405004	-1.72781797	0.01	0.3698273	Acidosis_oe__Bak_ko	Acidosis_oe	Bak_ko	OE	KO	Acidosis	Bak
DOUBLE	0.69928844	-1.20197793	-0.762617	-1.35700356	-0.0404	-0.1711401	Acidosis_oe__Bak_oe	Acidosis_oe	Bak_oe	OE	OE	Acidosis	Bak
DOUBLE	0.33760956	-1.35219494	-0.8546079	-1.51394344	0.0082	-0.1015641	Acidosis_oe__BAX_ko	Acidosis_oe	BAX_ko	OE	KO	Acidosis	BAX
DOUBLE	0.3754954	-1.44333499	-0.8527688	-1.57950963	0.0012	-0.12640506	Acidosis_oe__BAX_oe	Acidosis_oe	BAX_oe	OE	OE	Acidosis	BAX
DOUBLE	0.355914339999999	-1.19996756	-0.85339336	-1.58807746	0.0016	0.018694	Acidosis_oe__Bcl_XL_ko	Acidosis_oe	Bcl_XL_ko	OE	KO	Acidosis	Bcl_XL
DOUBLE	0.4019509	-1.12791894	-0.687338	-1.3447756	0.001	-0.0435350399999999	Acidosis_oe__Bcl_XL_oe	Acidosis_oe	Bcl_XL_oe	OE	OE	Acidosis	Bcl_XL
DOUBLE	0.31475812	-1.33245107	-0.86976183	-1.61372272	0.0068	-0.0167460499999998	Acidosis_oe__BCL2_ko	Acidosis_oe	BCL2_ko	OE	KO	Acidosis	BCL2
DOUBLE	-0.52437269	1.61561998	1.2151894	1.9694744	0.000199999999999999	0.0615255000000001	Acidosis_oe__BCL2_oe	Acidosis_oe	BCL2_oe	OE	OE	Acidosis	BCL2
DOUBLE	2.1846424	-6.136748015	-2.0098	-3.79258887	0.0068	-0.37066835	Acidosis_oe__beta_catenin_ko	Acidosis_oe	beta_catenin_ko	OE	KO	Acidosis	beta_catenin
DOUBLE	-0.4530056	0.52986783	-0.56425537	-0.952354370000001	0.0048	0.2090753	Acidosis_oe__beta_catenin_oe	Acidosis_oe	beta_catenin_oe	OE	OE	Acidosis	beta_catenin
DOUBLE	0.343733599999999	-1.37459374	-0.9285707	-1.6665889	0.0082	-0.0411220399999999	Acidosis_oe__BIRC5_ko	Acidosis_oe	BIRC5_ko	OE	KO	Acidosis	BIRC5
DOUBLE	0.36331404	-1.34929693	-0.78867141	-1.51667897	0.0048	-0.0774699999999999	Acidosis_oe__BIRC5_oe	Acidosis_oe	BIRC5_oe	OE	OE	Acidosis	BIRC5
DOUBLE	0.403455	-1.85498527	-0.6706641	-1.1586978	-0.0014	-0.80297093	Acidosis_oe__BMP2_ko	Acidosis_oe	BMP2_ko	OE	KO	Acidosis	BMP2
DOUBLE	0.5248857	-1.5753531	-0.81185673	-1.34519416	0.0016	-0.25125024	Acidosis_oe__BMP2_oe	Acidosis_oe	BMP2_oe	OE	OE	Acidosis	BMP2
DOUBLE	0.6229615	-1.02300671	-0.6664812	-1.25418253	-0.041	-0.0427350399999998	Acidosis_oe__BRCA1_ko	Acidosis_oe	BRCA1_ko	OE	KO	Acidosis	BRCA1
DOUBLE	-0.77771664	-0.985656710000001	-1.09260084	-2.01267431	0.0308	0.4575504	Acidosis_oe__BRCA1_oe	Acidosis_oe	BRCA1_oe	OE	OE	Acidosis	BRCA1
DOUBLE	0.336874099999999	-1.28142984	-0.77698917	-1.49592984	-0.000600000000000003	-0.0848699999999999	Acidosis_oe__BRCA2_ko	Acidosis_oe	BRCA2_ko	OE	KO	Acidosis	BRCA2
DOUBLE	0.25077086	-1.50847754	-0.88768885	-1.62671869	0.0296	-0.0743229999999998	Acidosis_oe__BRCA2_oe	Acidosis_oe	BRCA2_oe	OE	OE	Acidosis	BRCA2
DOUBLE	-0.2225187	-0.0970588000000001	-0.7774199	-1.1176791	-0.041	0.634853	Acidosis_oe__Carcinogen_ko	Acidosis_oe	Carcinogen_ko	OE	KO	Acidosis	Carcinogen
DOUBLE	0.97017677	-2.68385694	-0.96872876	-2.09125359	0.0524	-0.73788205	Acidosis_oe__Carcinogen_oe	Acidosis_oe	Carcinogen_oe	OE	OE	Acidosis	Carcinogen
DOUBLE	0.349797779999999	-1.34668992	-0.88910836	-1.65336372	0.0074	-0.00734699999999988	Acidosis_oe__Caspase3_ko	Acidosis_oe	Caspase3_ko	OE	KO	Acidosis	Caspase3
DOUBLE	-3.3518	-1.9867963	-1.8846	-3.7188	0.0032	4.3104037	Acidosis_oe__Caspase3_oe	Acidosis_oe	Caspase3_oe	OE	OE	Acidosis	Caspase3
DOUBLE	0.27543023	-2.01768727	-0.8273634	-1.61807807	0.008	-1.005	Acidosis_oe__Caspase8_ko	Acidosis_oe	Caspase8_ko	OE	KO	Acidosis	Caspase8
DOUBLE	-3.3336	-2.188015	-1.8826	-3.702333	-0.0408	4.090585	Acidosis_oe__Caspase8_oe	Acidosis_oe	Caspase8_oe	OE	OE	Acidosis	Caspase8
DOUBLE	0.26858836	-1.09551374	-0.8444147	-1.54070944	-0.000199999999999999	0.1375521	Acidosis_oe__Caspase9_ko	Acidosis_oe	Caspase9_ko	OE	KO	Acidosis	Caspase9
DOUBLE	-3.3464	-2.002672	-1.8874	-3.712349	0.0032	4.299928	Acidosis_oe__Caspase9_oe	Acidosis_oe	Caspase9_oe	OE	OE	Acidosis	Caspase9
DOUBLE	-0.1310562	-1.83991744	-2.0098	-4.0166	-0.000400000000000005	-0.24541024	Acidosis_oe__CDH2_ko	Acidosis_oe	CDH2_ko	OE	KO	Acidosis	CDH2
DOUBLE	0.3897967	-1.17150404	-0.71981134	-1.35295144	0.000495000000000002	-0.0314057999999998	Acidosis_oe__CDH2_oe	Acidosis_oe	CDH2_oe	OE	OE	Acidosis	CDH2
DOUBLE	-0.25673317	-0.97041031	-1.05197584	-2.04993587	-0.0286	1.3425624	Acidosis_oe__cFLAR_ko	Acidosis_oe	cFLAR_ko	OE	KO	Acidosis	cFLAR
DOUBLE	0.2135804	-2.06696766	-0.9276183	-1.70467236	0.0048	-1.0046	Acidosis_oe__cFLAR_oe	Acidosis_oe	cFLAR_oe	OE	OE	Acidosis	cFLAR
DOUBLE	0.42144025	-1.50667665	-0.8980261	-1.62671135	0.005	-0.1697401	Acidosis_oe__CHK1_2_ko	Acidosis_oe	CHK1_2_ko	OE	KO	Acidosis	CHK1_2
DOUBLE	0.2622877	-1.24514029	-0.7741837	-1.50029034	0.0032	-0.1089111	Acidosis_oe__CHK1_2_oe	Acidosis_oe	CHK1_2_oe	OE	OE	Acidosis	CHK1_2
DOUBLE	0.2951107	-1.07818241	-0.83838496	-1.49543956	0.0014	0.0785491	Acidosis_oe__COX4I2_ko	Acidosis_oe	COX4I2_ko	OE	KO	Acidosis	COX4I2
DOUBLE	0.3540671	-1.25192165	-0.8106799	-1.5536521	0.00319999999999999	-0.0066179999999999	Acidosis_oe__COX4I2_oe	Acidosis_oe	COX4I2_oe	OE	OE	Acidosis	COX4I2
DOUBLE	-1.18736621	-0.49120412	-0.8209585	-1.53975052	0.0028	-0.0850369999999999	Acidosis_oe__CyclinB_ko	Acidosis_oe	CyclinB_ko	OE	KO	Acidosis	CyclinB
DOUBLE	2.6219772	-2.4697943	-0.7571402	-1.3246429	-0.000199999999999999	-0.9762	Acidosis_oe__CyclinB_oe	Acidosis_oe	CyclinB_oe	OE	OE	Acidosis	CyclinB
DOUBLE	0.0348804700000001	-1.29254569	-0.9195016	-1.66655473	0.0282	0.0419351000000001	Acidosis_oe__CyclinD_ko	Acidosis_oe	CyclinD_ko	OE	KO	Acidosis	CyclinD
DOUBLE	2.8757572	-2.3240143	-0.7478578	-1.2420068	-0.0408	-0.978	Acidosis_oe__CyclinD_oe	Acidosis_oe	CyclinD_oe	OE	OE	Acidosis	CyclinD
DOUBLE	0.33937583	-1.40471148	-0.8320461	-1.55436272	0.0042	-0.17442096	Acidosis_oe__CytoC_ko	Acidosis_oe	CytoC_ko	OE	KO	Acidosis	CytoC
DOUBLE	0.411064199999999	-1.44630475	-0.88299955	-1.64202615	0.0024	-0.1371521	Acidosis_oe__CytoC_oe	Acidosis_oe	CytoC_oe	OE	OE	Acidosis	CytoC
DOUBLE	0.9985544	-2.41442628	-1.0777683	-2.33762638	0.0036	-0.5366615	Acidosis_oe__DAXX_ko	Acidosis_oe	DAXX_ko	OE	KO	Acidosis	DAXX
DOUBLE	-0.78125682	0.0319494899999997	-0.30538896	0.17978544	-0.0036	0.0419351000000001	Acidosis_oe__DAXX_oe	Acidosis_oe	DAXX_oe	OE	OE	Acidosis	DAXX
DOUBLE	-0.0347927300000004	-0.09316339	-0.75254857	-0.98016733	-0.041	0.6533727	Acidosis_oe__DNA_Damage_ko	Acidosis_oe	DNA_Damage_ko	OE	KO	Acidosis	DNA_Damage
DOUBLE	-0.39945638	-2.50819559	-1.36310189	-2.78512089	0.257802	0.5380715	Acidosis_oe__DNA_Damage_oe	Acidosis_oe	DNA_Damage_oe	OE	OE	Acidosis	DNA_Damage
DOUBLE	0.32339063	-1.32115427	-0.86755557	-1.61990551	0.0076	-0.0335879999999998	Acidosis_oe__Dsh_ko	Acidosis_oe	Dsh_ko	OE	KO	Acidosis	Dsh
DOUBLE	0.42599114	-1.31557468	-0.8482426	-1.56063332	0.0024	-0.0182939999999999	Acidosis_oe__Dsh_oe	Acidosis_oe	Dsh_oe	OE	OE	Acidosis	Dsh
DOUBLE	0.4692969	-1.4136501	-0.8156593	-1.55500024	0.0014	-0.0234973999999999	Acidosis_oe__E_cadherin_ko	Acidosis_oe	E_cadherin_ko	OE	KO	Acidosis	E_cadherin
DOUBLE	-0.3299273	-0.9469651	-2.0098	-4.0166	0.00659999999999999	0.1985812	Acidosis_oe__E_cadherin_oe	Acidosis_oe	E_cadherin_oe	OE	OE	Acidosis	E_cadherin
DOUBLE	-2.022041356	0.980281730000001	-0.0408340499999997	-0.10955975	0.026	-0.12637006	Acidosis_oe__E2F1_ko	Acidosis_oe	E2F1_ko	OE	KO	Acidosis	E2F1
DOUBLE	2.4244468	-2.9505672	-1.0701118	-1.8658947	-0.0142	-0.9418	Acidosis_oe__E2F1_oe	Acidosis_oe	E2F1_oe	OE	OE	Acidosis	E2F1
DOUBLE	0.32946106	-1.38738067	-0.82472085	-1.54338123	0.005	-0.1951812	Acidosis_oe__eEF2_ko	Acidosis_oe	eEF2_ko	OE	KO	Acidosis	eEF2
DOUBLE	0.37368781	-1.39044312	-0.86131056	-1.56238335	0.0016	-0.2128752	Acidosis_oe__eEF2_oe	Acidosis_oe	eEF2_oe	OE	OE	Acidosis	eEF2
DOUBLE	0.28949456	-1.13450759	-0.87882335	-1.59986389	0.00281	0.1298052	Acidosis_oe__eEF2K_ko	Acidosis_oe	eEF2K_ko	OE	KO	Acidosis	eEF2K
DOUBLE	0.3366361	-1.35251119	-0.80155176	-1.50516774	0.0022	-0.1798871	Acidosis_oe__eEF2K_oe	Acidosis_oe	eEF2K_oe	OE	OE	Acidosis	eEF2K
DOUBLE	0.496345639999999	-1.3591159	-0.85644136	-1.580815	0.0026	-0.0761229999999998	Acidosis_oe__EGF_ko	Acidosis_oe	EGF_ko	OE	KO	Acidosis	EGF
DOUBLE	0.39931843	-1.33115871	-0.83198247	-1.58131397	0.005	-0.0761229999999998	Acidosis_oe__EGF_oe	Acidosis_oe	EGF_oe	OE	OE	Acidosis	EGF
DOUBLE	-0.2731425804	-1.0615395724	-1.94245727	-3.8855212724	-0.001	0.3730916	Acidosis_oe__EGFR_ko	Acidosis_oe	EGFR_ko	OE	KO	Acidosis	EGFR
DOUBLE	0.40499816	-1.38334832	-0.8545111	-1.55960577	0.0024	-0.0874512999999999	Acidosis_oe__EGFR_oe	Acidosis_oe	EGFR_oe	OE	OE	Acidosis	EGFR
DOUBLE	-0.112149500000001	-1.1975579	-2.0098	-4.0166	-0.0032	0.0771231000000001	Acidosis_oe__EMT_ko	Acidosis_oe	EMT_ko	OE	KO	Acidosis	EMT
DOUBLE	0.529203	-1.29970576	-0.6035338	-1.1236239	0.00319999999999999	-0.06558846	Acidosis_oe__EMT_oe	Acidosis_oe	EMT_oe	OE	OE	Acidosis	EMT
DOUBLE	0.3835448	-1.38273854	-0.9096042	-1.6267589	0.0044	-0.0421350399999998	Acidosis_oe__EP300_ko	Acidosis_oe	EP300_ko	OE	KO	Acidosis	EP300
DOUBLE	0.32535183	-1.32756843	-0.89222373	-1.64978273	0.008204	0.00954710000000003	Acidosis_oe__EP300_oe	Acidosis_oe	EP300_oe	OE	OE	Acidosis	EP300
DOUBLE	0.34429456	-1.42451458	-0.8456264	-1.56399804	0.0146	-0.2046444	Acidosis_oe__ERG_ko	Acidosis_oe	ERG_ko	OE	KO	Acidosis	ERG
DOUBLE	0.3393421	-0.89564354	-0.9270043	-1.6959208	0.00559999999999999	0.4746815	Acidosis_oe__ERG_oe	Acidosis_oe	ERG_oe	OE	OE	Acidosis	ERG
DOUBLE	-0.28753788	-1.11843385	-1.34445782	-2.59016265	-0.0234	1.1867847	Acidosis_oe__ERK_ko	Acidosis_oe	ERK_ko	OE	KO	Acidosis	ERK
DOUBLE	0.326680629999999	-1.12511995	-0.8751775	-1.6249112	0.0018	0.1959675	Acidosis_oe__ERK_oe	Acidosis_oe	ERK_oe	OE	OE	Acidosis	ERK
DOUBLE	0.32168979	-1.20717831	-0.91779864	-1.61252991	0.0062	0.1127112	Acidosis_oe__ETS1_ko	Acidosis_oe	ETS1_ko	OE	KO	Acidosis	ETS1
DOUBLE	0.3202747	-1.2940532	-0.81350373	-1.51488813	0.0064	-0.14489914	Acidosis_oe__ETS1_oe	Acidosis_oe	ETS1_oe	OE	OE	Acidosis	ETS1
DOUBLE	0.2946656	-1.19688765	-0.8803399	-1.5961403	0.0062	0.1214581	Acidosis_oe__ETV1_ko	Acidosis_oe	ETV1_ko	OE	KO	Acidosis	ETV1
DOUBLE	0.3724707	-1.22997356	-0.9386021	-1.64520826	0.000399999999999998	0.1346872	Acidosis_oe__ETV1_oe	Acidosis_oe	ETV1_oe	OE	OE	Acidosis	ETV1
DOUBLE	0.361707129999999	-1.29018821	-0.8201585	-1.58720501	0.001	-0.0253836	Acidosis_oe__EZH2_ko	Acidosis_oe	EZH2_ko	OE	KO	Acidosis	EZH2
DOUBLE	-0.13559875	-0.31101745	-0.65518245	-1.15425285	0.014	0.0470820000000001	Acidosis_oe__EZH2_oe	Acidosis_oe	EZH2_oe	OE	OE	Acidosis	EZH2
DOUBLE	0.35201546	-2.10413804	-0.8818368	-1.62607584	0.0086	-1.0048	Acidosis_oe__FADD_ko	Acidosis_oe	FADD_ko	OE	KO	Acidosis	FADD
DOUBLE	0.5307881	-0.92851676	-0.744043	-1.4062381	-0.003	0.4336564	Acidosis_oe__FADD_oe	Acidosis_oe	FADD_oe	OE	OE	Acidosis	FADD
DOUBLE	0.4276013	-1.54255813	-0.78665506	-1.46158656	0.004	-0.3430803	Acidosis_oe__FGF_ko	Acidosis_oe	FGF_ko	OE	KO	Acidosis	FGF
DOUBLE	0.28833468	-1.04087795	-0.94456022	-1.76683775	0.00439999999999999	0.3003274	Acidosis_oe__FGF_oe	Acidosis_oe	FGF_oe	OE	OE	Acidosis	FGF
DOUBLE	0.43381946	-1.47038364	-0.7618296	-1.41564854	0.003098	-0.2317692	Acidosis_oe__FGFR3_ko	Acidosis_oe	FGFR3_ko	OE	KO	Acidosis	FGFR3
DOUBLE	0.39157504	-1.24274175	-0.89031475	-1.65862671	0.000399999999999998	0.0964821	Acidosis_oe__FGFR3_oe	Acidosis_oe	FGFR3_oe	OE	OE	Acidosis	FGFR3
DOUBLE	0.26546805	-1.33419044	-0.8849859	-1.6388643	0.006	-0.0701759999999999	Acidosis_oe__FOS_ko	Acidosis_oe	FOS_ko	OE	KO	Acidosis	FOS
DOUBLE	0.37136856	-1.16605014	-0.8517754	-1.53923624	0.0014	0.0909846000000001	Acidosis_oe__FOS_oe	Acidosis_oe	FOS_oe	OE	OE	Acidosis	FOS
DOUBLE	0.00719042999999964	-1.41039081	-0.89859577	-1.63443744	0.0024	-0.0924170999999998	Acidosis_oe__FOXA1_ko	Acidosis_oe	FOXA1_ko	OE	KO	Acidosis	FOXA1
DOUBLE	0.0490779000000003	-1.33601976	-2.0098	-4.0166	0.0016	-0.0622290599999998	Acidosis_oe__FOXA1_oe	Acidosis_oe	FOXA1_oe	OE	OE	Acidosis	FOXA1
DOUBLE	0.3427239	-1.22537895	-0.8626666	-1.62148835	0.0034	0.0614291	Acidosis_oe__FOXO_ko	Acidosis_oe	FOXO_ko	OE	KO	Acidosis	FOXO
DOUBLE	0.8110985	-2.73248186	-2.0098	-4.0166	0.0242	-0.2737042	Acidosis_oe__FOXO_oe	Acidosis_oe	FOXO_oe	OE	OE	Acidosis	FOXO
DOUBLE	0.35563644	-1.32898425	-0.86623936	-1.557758	0.008	-0.0387315999999999	Acidosis_oe__FRS2_ko	Acidosis_oe	FRS2_ko	OE	KO	Acidosis	FRS2
DOUBLE	0.360444559999999	-1.36779685	-0.79257394	-1.39749764	0.0048	-0.26687925	Acidosis_oe__FRS2_oe	Acidosis_oe	FRS2_oe	OE	OE	Acidosis	FRS2
DOUBLE	0.2451013	-1.53375509	-2.0098	-1.8415897	0.0026	-0.0256409599999999	Acidosis_oe__fused_event_ko	Acidosis_oe	fused_event_ko	OE	KO	Acidosis	fused_event
DOUBLE	0.435442847	-1.121471713	0.318373	-1.338024813	0.003	-0.0928170999999999	Acidosis_oe__fused_event_oe	Acidosis_oe	fused_event_oe	OE	OE	Acidosis	fused_event
DOUBLE	0.32696953	-1.26998116	-0.7638572	-1.5650875	0.007	-0.0237679599999999	Acidosis_oe__GADD45_ko	Acidosis_oe	GADD45_ko	OE	KO	Acidosis	GADD45
DOUBLE	0.37210184	-1.4834477	-0.8764971	-1.65515444	0.00659999999999999	-0.1090974	Acidosis_oe__GADD45_oe	Acidosis_oe	GADD45_oe	OE	OE	Acidosis	GADD45
DOUBLE	0.58452056	-2.321500852	-0.74156434	-1.34413057	0.0014	-0.986012982	Acidosis_oe__GLI_ko	Acidosis_oe	GLI_ko	OE	KO	Acidosis	GLI
DOUBLE	-1.38244689	8.20087163	-1.60153301	-3.19149137	-0.0214	10.332051	Acidosis_oe__GLI_oe	Acidosis_oe	GLI_oe	OE	OE	Acidosis	GLI
DOUBLE	0.451761869999999	-1.29024978	-0.79762273	-1.56162493	0	-0.0478820499999999	Acidosis_oe__GLUT1_ko	Acidosis_oe	GLUT1_ko	OE	KO	Acidosis	GLUT1
DOUBLE	0.52532326	-1.37991654	-0.8456036	-1.56936444	-0.000400000000000005	-0.0766219999999999	Acidosis_oe__GLUT1_oe	Acidosis_oe	GLUT1_oe	OE	OE	Acidosis	GLUT1
DOUBLE	0.3256509	-1.35758795	-0.8861455	-1.6515175	0.0058	-0.0329879999999999	Acidosis_oe__GSH_ko	Acidosis_oe	GSH_ko	OE	KO	Acidosis	GSH
DOUBLE	0.33569716	-1.27203394	-0.7986991	-1.51239664	0.0056	-0.0430147399999998	Acidosis_oe__GSH_oe	Acidosis_oe	GSH_oe	OE	OE	Acidosis	GSH
DOUBLE	0.4078745	-1.16632485	-0.68620416	-1.26948445	0.000799999999999995	-0.14509914	Acidosis_oe__GSK3_ko	Acidosis_oe	GSK3_ko	OE	KO	Acidosis	GSK3
DOUBLE	0.717923426	-3.750610114	-1.934241134	-3.735554014	0.0332	-0.4302444	Acidosis_oe__GSK3_oe	Acidosis_oe	GSK3_oe	OE	OE	Acidosis	GSK3
DOUBLE	1.8853132	-1.53441764	-0.8956938	-1.58258737	-0.0078	0.0417371000000002	Acidosis_oe__HIF1_ko	Acidosis_oe	HIF1_ko	OE	KO	Acidosis	HIF1
DOUBLE	-4.014	1.2781878	-0.0184666999999998	-0.198604500000001	0.0264	-0.0174939999999999	Acidosis_oe__HIF1_oe	Acidosis_oe	HIF1_oe	OE	OE	Acidosis	HIF1
DOUBLE	-0.616195250000001	-0.81295341	-1.09948759	-1.99111951	-0.0044	0.6021847	Acidosis_oe__HSPs_ko	Acidosis_oe	HSPs_ko	OE	KO	Acidosis	HSPs
DOUBLE	-0.29552005	1.6243819	1.2780153	2.2348989	-0.0074	-0.0441350399999998	Acidosis_oe__HSPs_oe	Acidosis_oe	HSPs_oe	OE	OE	Acidosis	HSPs
DOUBLE	1.8707807	-1.59894769	-0.9249808	-1.53755897	-0.0098	-0.1099111	Acidosis_oe__Hypoxia_ko	Acidosis_oe	Hypoxia_ko	OE	KO	Acidosis	Hypoxia
DOUBLE	-1.1222842	-1.0054369	-0.7498355	-1.5712994	0.0104	0.00934910000000011	Acidosis_oe__Hypoxia_oe	Acidosis_oe	Hypoxia_oe	OE	OE	Acidosis	Hypoxia
DOUBLE	0.39969712	-1.2819267	-0.84254743	-1.58566544	0.0078	0.020494	Acidosis_oe__IDH1_ko	Acidosis_oe	IDH1_ko	OE	KO	Acidosis	IDH1
DOUBLE	0.4262064	-1.40205919	-0.78983116	-1.51781783	0.006187	-0.17143926	Acidosis_oe__IDH1_oe	Acidosis_oe	IDH1_oe	OE	OE	Acidosis	IDH1
DOUBLE	0.37117533	-1.44041831	-0.81294322	-1.58601585	0.006	-0.0798341599999999	Acidosis_oe__IKK_ko	Acidosis_oe	IKK_ko	OE	KO	Acidosis	IKK
DOUBLE	0.34909764	-1.12947322	-0.8182921	-1.52554126	-0.0014	0.0399887000000001	Acidosis_oe__IKK_oe	Acidosis_oe	IKK_oe	OE	OE	Acidosis	IKK
DOUBLE	0.3702709	-1.3603028	-0.8825161	-1.5972047	0.0012	-0.0938170999999999	Acidosis_oe__JNK_ko	Acidosis_oe	JNK_ko	OE	KO	Acidosis	JNK
DOUBLE	-0.31893082	-0.899108790000001	-1.04178104	-1.94588999	-0.0284	1.3000053	Acidosis_oe__JNK_oe	Acidosis_oe	JNK_oe	OE	OE	Acidosis	JNK
DOUBLE	0.32197315	-1.22454409	-0.8097972	-1.54635065	0.0064	0.0353880000000002	Acidosis_oe__JUN_ko	Acidosis_oe	JUN_ko	OE	KO	Acidosis	JUN
DOUBLE	0.44465968	-1.22111622	-0.82231466	-1.60664162	-0.0018	0.0411351000000002	Acidosis_oe__JUN_oe	Acidosis_oe	JUN_oe	OE	OE	Acidosis	JUN
DOUBLE	0.44063346	-1.28540217	-0.8140993	-1.52196564	0.000599999999999996	-0.1116727	Acidosis_oe__Lactic_acid_ko	Acidosis_oe	Lactic_acid_ko	OE	KO	Acidosis	Lactic_acid
DOUBLE	0.339030549999999	-1.20713134	-0.85930903	-1.63662874	0.006	0.1123112	Acidosis_oe__Lactic_acid_oe	Acidosis_oe	Lactic_acid_oe	OE	OE	Acidosis	Lactic_acid
DOUBLE	0.3563113	-1.20809169	-0.90220234	-1.64324249	0.00199999999999999	0.0763231	Acidosis_oe__LDHA_ko	Acidosis_oe	LDHA_ko	OE	KO	Acidosis	LDHA
DOUBLE	0.33569317	-1.23752166	-0.77261123	-1.54081523	0.0024	-0.0616827	Acidosis_oe__LDHA_oe	Acidosis_oe	LDHA_oe	OE	OE	Acidosis	LDHA
DOUBLE	0.479429759999999	-1.55514774	-0.78869774	-1.59162134	0.00219999999999999	-0.2703042	Acidosis_oe__MAP3K1_3_ko	Acidosis_oe	MAP3K1_3_ko	OE	KO	Acidosis	MAP3K1_3
DOUBLE	0.29761506	-2.06293625	-0.92195885	-1.67650905	0.011	-1.0048	Acidosis_oe__MAP3K1_3_oe	Acidosis_oe	MAP3K1_3_oe	OE	OE	Acidosis	MAP3K1_3
DOUBLE	1.21232337	-2.80385882	-1.26248843	-2.61557048	0.000599999999999996	-0.64537264	Acidosis_oe__MDM2_ko	Acidosis_oe	MDM2_ko	OE	KO	Acidosis	MDM2
DOUBLE	-1.3001687	0.74634414	-0.42013646	0.94724574	0.003	0.4367535	Acidosis_oe__MDM2_oe	Acidosis_oe	MDM2_oe	OE	OE	Acidosis	MDM2
DOUBLE	0.17859334	-1.1705926	-0.85232956	-1.44724846	0.017	-0.0936170999999999	Acidosis_oe__MED12_ko	Acidosis_oe	MED12_ko	OE	KO	Acidosis	MED12
DOUBLE	0.38402814	-1.67028499	-0.83237433	-1.48284369	0.000199999999999999	-0.3979094	Acidosis_oe__MED12_oe	Acidosis_oe	MED12_oe	OE	OE	Acidosis	MED12
DOUBLE	0.2625664	-1.35735486	-0.9126766	-1.6755274	0.01	-0.0660523599999999	Acidosis_oe__MEK1_2_ko	Acidosis_oe	MEK1_2_ko	OE	KO	Acidosis	MEK1_2
DOUBLE	0.4509991	-1.43185747	-0.8864121	-1.61342907	0.01	-0.0569947999999999	Acidosis_oe__MEK1_2_oe	Acidosis_oe	MEK1_2_oe	OE	OE	Acidosis	MEK1_2
DOUBLE	0.12047631	-1.34182741	-0.87225453	-1.54684065	0.0092	-0.014694	Acidosis_oe__mTORC1_ko	Acidosis_oe	mTORC1_ko	OE	KO	Acidosis	mTORC1
DOUBLE	0.75591091	-1.56078358	-0.83601863	-1.60596484	-0.0012	-0.15184614	Acidosis_oe__mTORC1_oe	Acidosis_oe	mTORC1_oe	OE	OE	Acidosis	mTORC1
DOUBLE	0.33898244	-1.48183467	-0.8926373	-1.67996196	0.00916599999999999	-0.11888905	Acidosis_oe__mTORC2_ko	Acidosis_oe	mTORC2_ko	OE	KO	Acidosis	mTORC2
DOUBLE	0.35224326	-1.3084729	-0.89220426	-1.57803674	0.0026	-0.0844699999999999	Acidosis_oe__mTORC2_oe	Acidosis_oe	mTORC2_oe	OE	OE	Acidosis	mTORC2
DOUBLE	1.6728912	-1.765232761	-1.020974431	-1.799762801	0.0058	0.0274411000000001	Acidosis_oe__MXI1_ko	Acidosis_oe	MXI1_ko	OE	KO	Acidosis	MXI1
DOUBLE	-4.014	1.1960229	0.0152105000000002	-0.1746592	0.0308	-0.1850342	Acidosis_oe__MXI1_oe	Acidosis_oe	MXI1_oe	OE	OE	Acidosis	MXI1
DOUBLE	0.0820562100000002	-1.54753427	-0.8431327	-1.64235321	0.0376	-0.12777706	Acidosis_oe__MYC_ko	Acidosis_oe	MYC_ko	OE	KO	Acidosis	MYC
DOUBLE	0.1463798	-1.4257892	-0.9173192	-1.6079493	0.0268	0.0258411000000003	Acidosis_oe__MYC_MAX_ko	Acidosis_oe	MYC_MAX_ko	OE	KO	Acidosis	MYC_MAX
DOUBLE	2.5684443	-2.3232917126	-0.8400076156	-1.3312954926	-0.0166	-0.90207692	Acidosis_oe__MYC_MAX_oe	Acidosis_oe	MYC_MAX_oe	OE	OE	Acidosis	MYC_MAX
DOUBLE	0.65731607	-1.44038583	-0.88346593	-1.53748813	-0.0018	-0.1683819	Acidosis_oe__MYC_oe	Acidosis_oe	MYC_oe	OE	OE	Acidosis	MYC
DOUBLE	0.45388354	-1.3948302	-0.8841808	-1.54228546	0.0066	-0.14489914	Acidosis_oe__NCOA3_ko	Acidosis_oe	NCOA3_ko	OE	KO	Acidosis	NCOA3
DOUBLE	0.5473248	-1.1743062	-0.7350251	-1.3452767	-0.0194	-0.1037641	Acidosis_oe__NCOA3_oe	Acidosis_oe	NCOA3_oe	OE	OE	Acidosis	NCOA3
DOUBLE	0.5664172	-1.51599423	-0.79524	-1.53309673	0.0034	-0.3005453	Acidosis_oe__NCOR1_ko	Acidosis_oe	NCOR1_ko	OE	KO	Acidosis	NCOR1
DOUBLE	-1.03385213	-0.74019883	-1.30086818	-1.32059528	0.0118	0.4442975	Acidosis_oe__NCOR1_oe	Acidosis_oe	NCOR1_oe	OE	OE	Acidosis	NCOR1
DOUBLE	0.571569599999999	-1.52887243	-0.79450665	-1.61918005	-0.002	-0.27527993	Acidosis_oe__NCOR2_ko	Acidosis_oe	NCOR2_ko	OE	KO	Acidosis	NCOR2
DOUBLE	-0.930967400000001	-0.972212900000001	-1.3844133	-1.4956203	0.0026	0.2953984	Acidosis_oe__NCOR2_oe	Acidosis_oe	NCOR2_oe	OE	OE	Acidosis	NCOR2
DOUBLE	0.39142223	-1.64155142	-1.03432695	-1.84012662	0.0046	-0.0756169999999998	Acidosis_oe__NF_kB_ko	Acidosis_oe	NF_kB_ko	OE	KO	Acidosis	NF_kB
DOUBLE	0.4654972	-0.91482489	-0.4880184	-0.946564	-0.0172	-0.16172515	Acidosis_oe__NF_kB_oe	Acidosis_oe	NF_kB_oe	OE	OE	Acidosis	NF_kB
DOUBLE	0.40476545	-1.3414834	-0.9130002	-1.62066655	0.0062	-0.0518820499999999	Acidosis_oe__NF1_ko	Acidosis_oe	NF1_ko	OE	KO	Acidosis	NF1
DOUBLE	0.4643316	-1.46082447	-0.898042	-1.63674927	0.00319999999999999	-0.1703401	Acidosis_oe__NF1_oe	Acidosis_oe	NF1_oe	OE	OE	Acidosis	NF1
DOUBLE	0.2772475	-1.16376178	-0.8843362	-1.61582754	-0.002	-0.00494203999999976	Acidosis_oe__NKX3_1_ko	Acidosis_oe	NKX3_1_ko	OE	KO	Acidosis	NKX3_1
DOUBLE	0.3778615	-1.30541137	-0.8403241	-1.6015084	0.0072	-0.0594913999999999	Acidosis_oe__NKX3_1_oe	Acidosis_oe	NKX3_1_oe	OE	OE	Acidosis	NKX3_1
DOUBLE	0.397545099999999	-1.3021292	-0.7925324	-1.5770844	0.0026	-0.0965469999999999	Acidosis_oe__Nutrients_ko	Acidosis_oe	Nutrients_ko	OE	KO	Acidosis	Nutrients
DOUBLE	0.421166299999999	-1.2513919	-0.7605932	-1.5233419	0.00559999999999999	0.0339880000000001	Acidosis_oe__Nutrients_oe	Acidosis_oe	Nutrients_oe	OE	OE	Acidosis	Nutrients
DOUBLE	0.47102283	-1.31592827	-0.76444943	-1.42119173	0.0016	-0.15184614	Acidosis_oe__p14ARF_ko	Acidosis_oe	p14ARF_ko	OE	KO	Acidosis	p14ARF
DOUBLE	0.894102549999999	-2.33038985	-1.08761747	-2.35695446	0.0018	-0.55295555	Acidosis_oe__p14ARF_oe	Acidosis_oe	p14ARF_oe	OE	OE	Acidosis	p14ARF
DOUBLE	0.383754	-1.4220616	-0.85771565	-1.55650242	0.0036	-0.14349914	Acidosis_oe__p15_ko	Acidosis_oe	p15_ko	OE	KO	Acidosis	p15
DOUBLE	0.10465627	-1.41758302	-0.85754685	-1.63193668	0.0244	-0.0649759999999999	Acidosis_oe__p15_oe	Acidosis_oe	p15_oe	OE	OE	Acidosis	p15
DOUBLE	0.3682975	-1.46519416	-0.8346223	-1.54022776	0.00319999999999999	-0.1935812	Acidosis_oe__p21_ko	Acidosis_oe	p21_ko	OE	KO	Acidosis	p21
DOUBLE	-4.014	0.38442745	-0.8324632	-1.6959972	0.0282	-0.0325690499999999	Acidosis_oe__p21_oe	Acidosis_oe	p21_oe	OE	OE	Acidosis	p21
DOUBLE	0.3452603	-1.37104371	-0.87647245	-1.64202305	0.0016	-0.1782871	Acidosis_oe__p38_ko	Acidosis_oe	p38_ko	OE	KO	Acidosis	p38
DOUBLE	0.811798599999999	-1.33809017	-0.8175119	-1.4826328	-0.0174	-0.0747229999999999	Acidosis_oe__p38_oe	Acidosis_oe	p38_oe	OE	OE	Acidosis	p38
DOUBLE	-0.46872053	1.77934143	0.9702958	1.873436	-0.0096	0.2499693	Acidosis_oe__p53_ko	Acidosis_oe	p53_ko	OE	KO	Acidosis	p53
DOUBLE	0.681421198	-3.371904845	-2.0098	-3.943759345	0.0138	-0.1944822	Acidosis_oe__p53_oe	Acidosis_oe	p53_oe	OE	OE	Acidosis	p53
DOUBLE	0.46048033	-1.44973797	-0.86265663	-1.57656107	0.0036	-0.1967812	Acidosis_oe__p70S6kab_ko	Acidosis_oe	p70S6kab_ko	OE	KO	Acidosis	p70S6kab
DOUBLE	0.392659699999999	-1.34893494	-0.8402612	-1.5748819	0.0068	-0.14529914	Acidosis_oe__p70S6kab_oe	Acidosis_oe	p70S6kab_oe	OE	OE	Acidosis	p70S6kab
DOUBLE	0.434516019999999	-2.37740863	-1.56126076	-2.97016383	0.0266	-0.2243112	Acidosis_oe__p90RSK_ko	Acidosis_oe	p90RSK_ko	OE	KO	Acidosis	p90RSK
DOUBLE	0.31708834	-1.41876354	-0.86465776	-1.56602426	0.005	-0.15264614	Acidosis_oe__p90RSK_oe	Acidosis_oe	p90RSK_oe	OE	OE	Acidosis	p90RSK
DOUBLE	0.344208139999999	-1.33523512	-0.82606722	-1.61035248	0.0044	-0.0395350399999999	Acidosis_oe__PDK1_ko	Acidosis_oe	PDK1_ko	OE	KO	Acidosis	PDK1
DOUBLE	0.411327669999999	-1.28194913	-0.8399367	-1.59157303	0.0024	0.0106831000000001	Acidosis_oe__PDK1_oe	Acidosis_oe	PDK1_oe	OE	OE	Acidosis	PDK1
DOUBLE	0.3550711	-1.19680265	-0.8552279	-1.58770385	-0.001	0.0111471000000001	Acidosis_oe__PHDs_ko	Acidosis_oe	PHDs_ko	OE	KO	Acidosis	PHDs
DOUBLE	1.8368515	-1.718276	-0.9645424	-1.67056537	-0.0054	-0.0663759999999999	Acidosis_oe__PHDs_oe	Acidosis_oe	PHDs_oe	OE	OE	Acidosis	PHDs
DOUBLE	-0.2456034	-1.07787315	-1.9430629	-3.86954745	-0.0014	0.4388804	Acidosis_oe__PI3K_ko	Acidosis_oe	PI3K_ko	OE	KO	Acidosis	PI3K
DOUBLE	0.29834931	-1.22849496	-0.89827623	-1.59374336	-0.000600000000000003	0.0264411000000002	Acidosis_oe__PI3K_oe	Acidosis_oe	PI3K_oe	OE	OE	Acidosis	PI3K
DOUBLE	-0.3357598058	-1.0692673058	-1.9514710058	-3.8777595058	0.007	0.3351334	Acidosis_oe__PIP3_ko	Acidosis_oe	PIP3_ko	OE	KO	Acidosis	PIP3
DOUBLE	2.0763136	-0.63844576	0.1926546	0.3832188	-0.0286	-0.0701759999999999	Acidosis_oe__PIP3_oe	Acidosis_oe	PIP3_oe	OE	OE	Acidosis	PIP3
DOUBLE	0.3179256	-1.0942221	-0.7528719	-1.4603608	0.0014	0.1302052	Acidosis_oe__PKC_ko	Acidosis_oe	PKC_ko	OE	KO	Acidosis	PKC
DOUBLE	0.47007464	-1.63013593	-0.97302756	-1.77825009	0.006	-0.31723924	Acidosis_oe__PKC_oe	Acidosis_oe	PKC_oe	OE	OE	Acidosis	PKC
DOUBLE	0.48129404	-2.143752434	-0.72620656	-1.21761809	0.006	-0.951917944	Acidosis_oe__PTCH1_ko	Acidosis_oe	PTCH1_ko	OE	KO	Acidosis	PTCH1
DOUBLE	-1.8011111	1.9959448	-2.0098	-4.0166	-0.021	2.6810095	Acidosis_oe__PTCH1_oe	Acidosis_oe	PTCH1_oe	OE	OE	Acidosis	PTCH1
DOUBLE	0.359520999999999	-1.24402665	-0.78236245	-1.50248185	0.0052	-0.0946170999999999	Acidosis_oe__PTEN_ko	Acidosis_oe	PTEN_ko	OE	KO	Acidosis	PTEN
DOUBLE	-0.99526003	-0.81383133	-1.3098132	-1.35740113	0.007012	0.2473346	Acidosis_oe__PTEN_oe	Acidosis_oe	PTEN_oe	OE	OE	Acidosis	PTEN
DOUBLE	0.38530703	-1.38919297	-0.87210812	-1.53198612	0.0048	-0.11845805	Acidosis_oe__RAF_ko	Acidosis_oe	RAF_ko	OE	KO	Acidosis	RAF
DOUBLE	0.341948759999999	-1.38875856	-0.87031186	-1.5651732	0.0044	-0.12640506	Acidosis_oe__RAF_oe	Acidosis_oe	RAF_oe	OE	OE	Acidosis	RAF
DOUBLE	0.40103804	-1.29746645	-0.8969371	-1.64182682	0.0038	0.0194940000000001	Acidosis_oe__RAGS_ko	Acidosis_oe	RAGS_ko	OE	KO	Acidosis	RAGS
DOUBLE	0.37674457	-1.20592725	-0.82997975	-1.50460665	0.000199999999999999	-0.00874699999999984	Acidosis_oe__RAGS_oe	Acidosis_oe	RAGS_oe	OE	OE	Acidosis	RAGS
DOUBLE	0.365169539999999	-1.2957087	-0.7775299	-1.45008926	0.0046	-0.1798871	Acidosis_oe__RAS_ko	Acidosis_oe	RAS_ko	OE	KO	Acidosis	RAS
DOUBLE	0.50592677	-1.46823804	-0.88303633	-1.59321469	0.0012	-0.1351521	Acidosis_oe__RAS_oe	Acidosis_oe	RAS_oe	OE	OE	Acidosis	RAS
DOUBLE	0.398683	-1.32165858	-0.82157465	-1.59869725	0.0052	0.0369880000000002	Acidosis_oe__RB1_ko	Acidosis_oe	RB1_ko	OE	KO	Acidosis	RB1
DOUBLE	-1.854010086	0.84796974	-0.10587064	-0.12741954	0.022	-0.15404614	Acidosis_oe__RB1_oe	Acidosis_oe	RB1_oe	OE	OE	Acidosis	RB1
DOUBLE	0.33438374	-1.29154731	-0.90641156	-1.58007406	0.0022	0.00168400000000002	Acidosis_oe__Rheb_ko	Acidosis_oe	Rheb_ko	OE	KO	Acidosis	Rheb
DOUBLE	0.38090473	-1.37077467	-0.84264017	-1.56510661	0.0038	-0.0238409599999999	Acidosis_oe__Rheb_oe	Acidosis_oe	Rheb_oe	OE	OE	Acidosis	Rheb
DOUBLE	0.404535539999999	-1.41203159	-0.909478	-1.60052169	0.0022	-0.1073111	Acidosis_oe__ROS_ko	Acidosis_oe	ROS_ko	OE	KO	Acidosis	ROS
DOUBLE	0.3238568	-1.38926538	-0.8478627	-1.57874587	0.000799999999999995	-0.14479314	Acidosis_oe__ROS_oe	Acidosis_oe	ROS_oe	OE	OE	Acidosis	ROS
DOUBLE	0.291268609999999	-1.23887944	-0.76660213	-1.51359699	0.0036	-0.0494820499999998	Acidosis_oe__RTK_ko	Acidosis_oe	RTK_ko	OE	KO	Acidosis	RTK
DOUBLE	0.37434254	-1.24529892	-0.8250373	-1.54552696	-0.000800000000000002	-0.0199405599999999	Acidosis_oe__RTK_oe	Acidosis_oe	RTK_oe	OE	OE	Acidosis	RTK
DOUBLE	0.415463799999999	-1.37313895	-0.8732881	-1.60296585	-0.00240000000000001	-0.0675759999999999	Acidosis_oe__RUNX2_ko	Acidosis_oe	RUNX2_ko	OE	KO	Acidosis	RUNX2
DOUBLE	0.213554429999999	-1.19291957	-0.79746323	-1.41831027	0.0022	-0.1099111	Acidosis_oe__RUNX2_oe	Acidosis_oe	RUNX2_oe	OE	OE	Acidosis	RUNX2
DOUBLE	0.329570779999999	-1.55018171	-0.69226331	-1.26859971	0.006	-0.2687042	Acidosis_oe__SHH_ko	Acidosis_oe	SHH_ko	OE	KO	Acidosis	SHH
DOUBLE	0.28742736	-2.07915312	-0.76640845	-1.11724069	0.0092	-1.005	Acidosis_oe__SHH_oe	Acidosis_oe	SHH_oe	OE	OE	Acidosis	SHH
DOUBLE	0.321783539999999	-1.03395715	-0.9142399	-1.5774191	0.0026	0.1903514	Acidosis_oe__Slug_ko	Acidosis_oe	Slug_ko	OE	KO	Acidosis	Slug
DOUBLE	0.35529847	-1.41943987	-0.8444348	-1.4609066	0.0016	-0.2045282	Acidosis_oe__Slug_oe	Acidosis_oe	Slug_oe	OE	OE	Acidosis	Slug
DOUBLE	0.5575752	-2.04802036	-0.87027184	-1.7381496	0.008	-0.47509346	Acidosis_oe__SMAD_ko	Acidosis_oe	SMAD_ko	OE	KO	Acidosis	SMAD
DOUBLE	-0.0457428000000002	-0.84127273	-0.66630996	-1.08768336	0.0314	-0.1279514	Acidosis_oe__SMAD_oe	Acidosis_oe	SMAD_oe	OE	OE	Acidosis	SMAD
DOUBLE	0.47257476	-2.0211391	-0.7894377	-1.32850574	0.0136	-0.76288376	Acidosis_oe__SMO_ko	Acidosis_oe	SMO_ko	OE	KO	Acidosis	SMO
DOUBLE	-0.10819746	2.67745101	-1.351295	-2.74311779	-0.0122	4.6910665	Acidosis_oe__SMO_oe	Acidosis_oe	SMO_oe	OE	OE	Acidosis	SMO
DOUBLE	0.430940139	-2.642078181	-1.868567373	-3.623121621	0.005386	-0.20006696	Acidosis_oe__Snail_ko	Acidosis_oe	Snail_ko	OE	KO	Acidosis	Snail
DOUBLE	-0.353024302	1.65857923	1.1735939	2.2007538	-0.000600000000000003	0.1363521	Acidosis_oe__Snail_oe	Acidosis_oe	Snail_oe	OE	OE	Acidosis	Snail
DOUBLE	-0.7481986	0.12471698	-0.74028662	-0.965712020000001	0.0492	0.941024	Acidosis_oe__SPOP_ko	Acidosis_oe	SPOP_ko	OE	KO	Acidosis	SPOP
DOUBLE	1.40761147	-2.708586992	-0.98734763	-2.17041645	-0.041	-0.978558972	Acidosis_oe__SPOP_oe	Acidosis_oe	SPOP_oe	OE	OE	Acidosis	SPOP
DOUBLE	0.538472899999999	-1.29041257	-0.9165728	-1.57770176	-0.024794	-0.0146623399999999	Acidosis_oe__TAK1_ko	Acidosis_oe	TAK1_ko	OE	KO	Acidosis	TAK1
DOUBLE	0.193006889999999	-1.48512051	-0.92537436	-1.65737601	0.022	-0.1355521	Acidosis_oe__TAK1_oe	Acidosis_oe	TAK1_oe	OE	OE	Acidosis	TAK1
DOUBLE	0.32987284	-1.40872641	-0.79791275	-1.55012471	0.022	-0.1153982	Acidosis_oe__TCF_ko	Acidosis_oe	TCF_ko	OE	KO	Acidosis	TCF
DOUBLE	0.512803799999999	-1.37182814	-0.9010707	-1.6108362	-0.0186	-0.14549914	Acidosis_oe__TCF_oe	Acidosis_oe	TCF_oe	OE	OE	Acidosis	TCF
DOUBLE	0.37790034	-1.3460291	-0.81611656	-1.50331896	0.0092	-0.0405350399999999	Acidosis_oe__TERT_ko	Acidosis_oe	TERT_ko	OE	KO	Acidosis	TERT
DOUBLE	0.30936453	-1.37664209	-0.9541521	-1.65253113	0.006	-0.0246409599999999	Acidosis_oe__TERT_oe	Acidosis_oe	TERT_oe	OE	OE	Acidosis	TERT
DOUBLE	0.486681	-1.5162056	-0.813873	-1.442577	0.001	-0.23901	Acidosis_oe__TGFb_ko	Acidosis_oe	TGFb_ko	OE	KO	Acidosis	TGFb
DOUBLE	0.27298832	-1.07611138	-0.9027588	-1.72899968	0.0078	0.255172	Acidosis_oe__TGFb_oe	Acidosis_oe	TGFb_oe	OE	OE	Acidosis	TGFb
DOUBLE	0.39359994	-1.66203651	-0.76657866	-1.42298216	-0.000400000000000005	-0.48180765	Acidosis_oe__TGFBR_ko	Acidosis_oe	TGFBR_ko	OE	KO	Acidosis	TGFBR
DOUBLE	0.0982445099999998	-0.76711928	-0.8472726	-1.52220224	0.029	0.3575745	Acidosis_oe__TGFBR_oe	Acidosis_oe	TGFBR_oe	OE	OE	Acidosis	TGFBR
DOUBLE	0.54663784	-1.71329132	-0.90229256	-1.74515662	-0.013	-0.2854342	Acidosis_oe__TNFalpha_ko	Acidosis_oe	TNFalpha_ko	OE	KO	Acidosis	TNFalpha
DOUBLE	0.199153699999999	-0.95382001	-0.74595385	-1.35574695	0.0194	0.1193726	Acidosis_oe__TNFalpha_oe	Acidosis_oe	TNFalpha_oe	OE	OE	Acidosis	TNFalpha
DOUBLE	0.42795257	-1.43311893	-0.87293808	-1.62620658	-0.000199999999999999	-0.11808905	Acidosis_oe__TSC1_2_ko	Acidosis_oe	TSC1_2_ko	OE	KO	Acidosis	TSC1_2
DOUBLE	0.200034749999999	-1.16212216	-0.82688785	-1.6220893	0.0028	0.1908342	Acidosis_oe__TSC1_2_oe	Acidosis_oe	TSC1_2_oe	OE	OE	Acidosis	TSC1_2
DOUBLE	-0.1227164	-1.8732174	-2.0098	-4.0166	-0.003	-0.3931094	Acidosis_oe__TWIST1_ko	Acidosis_oe	TWIST1_ko	OE	KO	Acidosis	TWIST1
DOUBLE	0.446346129999999	-1.07035727	-0.84064112	-1.53675657	0.0014	0.1740232	Acidosis_oe__TWIST1_oe	Acidosis_oe	TWIST1_oe	OE	OE	Acidosis	TWIST1
DOUBLE	0.395197019999999	-1.13491245	-0.73247884	-1.45047015	0.00507	0.0785231	Acidosis_oe__VEGF_ko	Acidosis_oe	VEGF_ko	OE	KO	Acidosis	VEGF
DOUBLE	0.35454635	-1.42266916	-0.87540751	-1.59982511	-0.000400000000000005	-0.1983572	Acidosis_oe__VEGF_oe	Acidosis_oe	VEGF_oe	OE	OE	Acidosis	VEGF
DOUBLE	-1.153085793	-1.039598793	-0.848409823	-1.601521793	0.0152	-0.00794699999999982	Acidosis_oe__VHL_ko	Acidosis_oe	VHL_ko	OE	KO	Acidosis	VHL
DOUBLE	1.8460408	-1.45672927	-0.87488	-1.50846073	-0.003	0.00913509999999995	Acidosis_oe__VHL_oe	Acidosis_oe	VHL_oe	OE	OE	Acidosis	VHL
DOUBLE	0.404806939999999	-1.29390012	-0.75910264	-1.4345087	0.000799999999999995	-0.0409914599999999	Acidosis_oe__WNT_ko	Acidosis_oe	WNT_ko	OE	KO	Acidosis	WNT
DOUBLE	-0.1286249	2.52792895	-1.3053288	-2.60573035	-0.0124	4.5066325	Acidosis_oe__WNT_oe	Acidosis_oe	WNT_oe	OE	OE	Acidosis	WNT
DOUBLE	0.71643907	-2.4539982	-1.15780626	-2.14893815	0.0058	-0.1369521	Acidosis_oe__YWHAZ_ko	Acidosis_oe	YWHAZ_ko	OE	KO	Acidosis	YWHAZ
DOUBLE	0.0285913600000001	-0.29175573	-0.6413744	-1.1205649	0.0014	0.0648491000000002	Acidosis_oe__YWHAZ_oe	Acidosis_oe	YWHAZ_oe	OE	OE	Acidosis	YWHAZ
DOUBLE	0.3139221	-1.31509696	-0.8553416	-1.54840606	0.0038	-0.08307	Acidosis_oe__ZBTB17_ko	Acidosis_oe	ZBTB17_ko	OE	KO	Acidosis	ZBTB17
DOUBLE	0.11619562	-1.40990512	-0.82442348	-1.65100962	0.0328	0.0343880000000003	Acidosis_oe__ZBTB17_oe	Acidosis_oe	ZBTB17_oe	OE	OE	Acidosis	ZBTB17
SINGLE	-2.3332334	3.0052889	-2.0098	-4.0166	-0.0068	3.186287	AKT_ko	AKT_ko	NA	KO	NA	AKT	NA
DOUBLE	-2.362891	2.7961873	-2.0098	-4.0166	-0.0028	2.830559	AKT_ko__AMP_ATP_ko	AKT_ko	AMP_ATP_ko	KO	KO	AKT	AMP_ATP
DOUBLE	-2.38240207	2.9993661	-2.0098	-4.0166	-0.0078	3.0163473	AKT_ko__AMP_ATP_oe	AKT_ko	AMP_ATP_oe	KO	OE	AKT	AMP_ATP
DOUBLE	-2.40912694	2.7865065	-2.0098	-4.0166	0.0012	2.8185657	AKT_ko__AMPK_ko	AKT_ko	AMPK_ko	KO	KO	AKT	AMPK
DOUBLE	-2.39381194	2.8836474	-2.0098	-4.0166	-0.006	2.7709692	AKT_ko__AMPK_oe	AKT_ko	AMPK_oe	KO	OE	AKT	AMPK
DOUBLE	-2.34548012	2.9923081	-2.0098	-4.0166	-0.0054	3.1536994	AKT_ko__Androgen_ko	AKT_ko	Androgen_ko	KO	KO	AKT	Androgen
DOUBLE	-2.33899805	2.7437761	-2.0098	-4.0166	-0.001	2.775631	AKT_ko__Androgen_oe	AKT_ko	Androgen_oe	KO	OE	AKT	Androgen
DOUBLE	-2.3484014	2.9078595	-2.0098	-4.0166	-0.00720000000000001	2.92133	AKT_ko__APAF1_ko	AKT_ko	APAF1_ko	KO	KO	AKT	APAF1
DOUBLE	-2.3214547	2.9231064	-2.0098	-4.0166	-0.004	2.9929931	AKT_ko__APAF1_oe	AKT_ko	APAF1_oe	KO	OE	AKT	APAF1
DOUBLE	-2.29431175	2.7250688	-2.0098	-4.0166	-0.007	2.790525	AKT_ko__AR_ERG_ko	AKT_ko	AR_ERG_ko	KO	KO	AKT	AR_ERG
DOUBLE	-2.37890613	3.3890219	-2.0098	-4.0166	-0.002	3.608691	AKT_ko__AR_ERG_oe	AKT_ko	AR_ERG_oe	KO	OE	AKT	AR_ERG
DOUBLE	-4.014	6.7393936	-2.0098	-4.0166	-0.0092	7.347587	AKT_ko__AR_ko	AKT_ko	AR_ko	KO	KO	AKT	AR
DOUBLE	-0.9268406	-0.5850051	-2.0098	-4.0166	-0.0018	-1.0048	AKT_ko__AR_oe	AKT_ko	AR_oe	KO	OE	AKT	AR
DOUBLE	-2.30123315	3.246791	-2.0098	-4.0166	-0.041	3.203749	AKT_ko__ATM_ko	AKT_ko	ATM_ko	KO	KO	AKT	ATM
DOUBLE	-1.9823586	1.1395995	-2.0098	-4.0166	0.0824	2.5355678	AKT_ko__ATM_oe	AKT_ko	ATM_oe	KO	OE	AKT	ATM
DOUBLE	-2.39743318	2.7013781	-2.0098	-4.0166	-0.041	2.2061814	AKT_ko__ATR_ko	AKT_ko	ATR_ko	KO	KO	AKT	ATR
DOUBLE	-1.8877118	5.8784713	-2.0098	-4.0166	-0.011	7.8119245	AKT_ko__ATR_oe	AKT_ko	ATR_oe	KO	OE	AKT	ATR
DOUBLE	-2.3708481	3.0525849	-2.0098	-4.0166	-0.0016	3.1556994	AKT_ko__AXIN1_ko	AKT_ko	AXIN1_ko	KO	KO	AKT	AXIN1
DOUBLE	-1.759898	1.3151815	-2.0098	-4.0166	-0.0078	3.09147	AKT_ko__AXIN1_oe	AKT_ko	AXIN1_oe	KO	OE	AKT	AXIN1
DOUBLE	-2.3096438	2.8853981	-2.0098	-4.0166	-0.0068	2.8865983	AKT_ko__BAD_ko	AKT_ko	BAD_ko	KO	KO	AKT	BAD
DOUBLE	-2.36864813	2.7145636	-2.0098	-4.0166	-0.003	2.756737	AKT_ko__BAD_oe	AKT_ko	BAD_oe	KO	OE	AKT	BAD
DOUBLE	-2.3566769	2.0190309	-2.0098	-4.0166	0.0146	1.9850651	AKT_ko__Bak_ko	AKT_ko	Bak_ko	KO	KO	AKT	Bak
DOUBLE	-2.34116898	3.1964509	-2.0098	-4.0166	-0.041	3.09287	AKT_ko__Bak_oe	AKT_ko	Bak_oe	KO	OE	AKT	Bak
DOUBLE	-2.38363709	3.3101409	-2.0098	-4.0166	-0.0062	3.534061	AKT_ko__BAX_ko	AKT_ko	BAX_ko	KO	KO	AKT	BAX
DOUBLE	-2.36824123	3.6401689	-2.0098	-4.0166	-0.0064	3.929542	AKT_ko__BAX_oe	AKT_ko	BAX_oe	KO	OE	AKT	BAX
DOUBLE	-2.34089087	2.7352674	-2.0098	-4.0166	-0.0042	2.759137	AKT_ko__Bcl_XL_ko	AKT_ko	Bcl_XL_ko	KO	KO	AKT	Bcl_XL
DOUBLE	-2.37667318	2.7743315	-2.0098	-4.0166	-0.000800000000000002	2.7682838	AKT_ko__Bcl_XL_oe	AKT_ko	Bcl_XL_oe	KO	OE	AKT	Bcl_XL
DOUBLE	-2.4127801	2.9953768	-2.0098	-4.0166	-0.0074	2.826513	AKT_ko__BCL2_ko	AKT_ko	BCL2_ko	KO	KO	AKT	BCL2
DOUBLE	-2.7937913	3.4282186	-2.0098	-4.0166	-0.0012	2.9960532	AKT_ko__BCL2_oe	AKT_ko	BCL2_oe	KO	OE	AKT	BCL2
DOUBLE	-0.9956572	-2.6079832	-2.0098	-4.0166	-0.0048	2.1887402	AKT_ko__beta_catenin_ko	AKT_ko	beta_catenin_ko	KO	KO	AKT	beta_catenin
DOUBLE	-2.5682743	4.9517191	-2.0098	-4.0166	-0.0028	3.6470944	AKT_ko__beta_catenin_oe	AKT_ko	beta_catenin_oe	KO	OE	AKT	beta_catenin
DOUBLE	-2.40915923	2.9550372	-2.0098	-4.0166	-0.0032	2.992306	AKT_ko__BIRC5_ko	AKT_ko	BIRC5_ko	KO	KO	AKT	BIRC5
DOUBLE	-2.40568023	3.0826517	-2.0098	-4.0166	-0.0056	3.206207	AKT_ko__BIRC5_oe	AKT_ko	BIRC5_oe	KO	OE	AKT	BIRC5
DOUBLE	-2.40195205	2.0039019	-2.0098	-4.0166	-0.0086	1.4881795	AKT_ko__BMP2_ko	AKT_ko	BMP2_ko	KO	KO	AKT	BMP2
DOUBLE	-2.33296973	7.07092	-2.0098	-4.0166	-0.0078	8.423656	AKT_ko__BMP2_oe	AKT_ko	BMP2_oe	KO	OE	AKT	BMP2
DOUBLE	-2.44666632	3.3643908	-2.0098	-4.0166	-0.041	3.1500994	AKT_ko__BRCA1_ko	AKT_ko	BRCA1_ko	KO	KO	AKT	BRCA1
DOUBLE	-2.16326256	1.3979076	-2.0098	-4.0166	0.0314	1.9339832	AKT_ko__BRCA1_oe	AKT_ko	BRCA1_oe	KO	OE	AKT	BRCA1
DOUBLE	-2.3644871	2.9895446	-2.0098	-4.0166	-0.0038	3.0568824	AKT_ko__BRCA2_ko	AKT_ko	BRCA2_ko	KO	KO	AKT	BRCA2
DOUBLE	-2.47538122	2.283525	-2.0098	-4.0166	0.0328	2.4467505	AKT_ko__BRCA2_oe	AKT_ko	BRCA2_oe	KO	OE	AKT	BRCA2
DOUBLE	-2.4255515	2.5825056	-2.0098	-4.0166	-0.041	2.0851231	AKT_ko__Carcinogen_ko	AKT_ko	Carcinogen_ko	KO	KO	AKT	Carcinogen
DOUBLE	-2.20955337	3.1833395	-2.0098	-4.0166	0.0252	3.843407	AKT_ko__Carcinogen_oe	AKT_ko	Carcinogen_oe	KO	OE	AKT	Carcinogen
DOUBLE	-2.32892267	3.1143632	-2.0098	-4.0166	-0.0064	3.2196755	AKT_ko__Caspase3_ko	AKT_ko	Caspase3_ko	KO	KO	AKT	Caspase3
DOUBLE	-3.7018	16.237506	-2.0098	-4.0166	-0.0052	22.440106	AKT_ko__Caspase3_oe	AKT_ko	Caspase3_oe	KO	OE	AKT	Caspase3
DOUBLE	-2.42108779	-0.2699536	-2.0098	-4.0166	0.0154	-1.005	AKT_ko__Caspase8_ko	AKT_ko	Caspase8_ko	KO	KO	AKT	Caspase8
DOUBLE	-3.706	17.281536	-2.0098	-4.0166	-0.041	23.475136	AKT_ko__Caspase8_oe	AKT_ko	Caspase8_oe	KO	OE	AKT	Caspase8
DOUBLE	-2.29463673	2.6041204	-2.0098	-4.0166	-0.0028	2.6458274	AKT_ko__Caspase9_ko	AKT_ko	Caspase9_ko	KO	KO	AKT	Caspase9
DOUBLE	-3.6874	15.412498	-2.0098	-4.0166	-0.004	21.622098	AKT_ko__Caspase9_oe	AKT_ko	Caspase9_oe	KO	OE	AKT	Caspase9
DOUBLE	-2.31442265	0.5085906	-2.0098	-4.0166	-0.005	1.1839521	AKT_ko__CDH2_ko	AKT_ko	CDH2_ko	KO	KO	AKT	CDH2
DOUBLE	-2.36575535	3.4408657	-2.0098	-4.0166	-0.0042	3.3402803	AKT_ko__CDH2_oe	AKT_ko	CDH2_oe	KO	OE	AKT	CDH2
DOUBLE	-2.66704838	4.39661	-2.0098	-4.0166	-0.0184	5.2240994	AKT_ko__cFLAR_ko	AKT_ko	cFLAR_ko	KO	KO	AKT	cFLAR
DOUBLE	-2.32355866	-0.256903791	-2.0098	-4.0166	0.0136	-0.996252991	AKT_ko__cFLAR_oe	AKT_ko	cFLAR_oe	KO	OE	AKT	cFLAR
DOUBLE	-2.39999467	3.0276216	-2.0098	-4.0166	-0.0056	2.9799593	AKT_ko__CHK1_2_ko	AKT_ko	CHK1_2_ko	KO	KO	AKT	CHK1_2
DOUBLE	-2.42189565	2.8974758	-2.0098	-4.0166	-0.000199999999999999	2.864301	AKT_ko__CHK1_2_oe	AKT_ko	CHK1_2_oe	KO	OE	AKT	CHK1_2
DOUBLE	-2.37610856	2.6277451	-2.0098	-4.0166	-0.0052	2.6238995	AKT_ko__COX4I2_ko	AKT_ko	COX4I2_ko	KO	KO	AKT	COX4I2
DOUBLE	-2.40897654	2.7296237	-2.0098	-4.0166	-0.00600000000000001	2.6828138	AKT_ko__COX4I2_oe	AKT_ko	COX4I2_oe	KO	OE	AKT	COX4I2
DOUBLE	-2.85671317	3.4794388	-2.0098	-4.0166	-0.007	3.1532994	AKT_ko__CyclinB_ko	AKT_ko	CyclinB_ko	KO	KO	AKT	CyclinB
DOUBLE	0.7842574	-3.5867283	-2.0098	-4.0166	0.0018	-0.9052	AKT_ko__CyclinB_oe	AKT_ko	CyclinB_oe	KO	OE	AKT	CyclinB
DOUBLE	-2.41364833	2.9210046	-2.0098	-4.0166	0.0128	3.102364	AKT_ko__CyclinD_ko	AKT_ko	CyclinD_ko	KO	KO	AKT	CyclinD
DOUBLE	0.9205128	-3.4507443	-2.0098	-4.0166	-0.041	-0.8972	AKT_ko__CyclinD_oe	AKT_ko	CyclinD_oe	KO	OE	AKT	CyclinD
DOUBLE	-2.38005525	2.7817646	-2.0098	-4.0166	-0.009	2.8148907	AKT_ko__CytoC_ko	AKT_ko	CytoC_ko	KO	KO	AKT	CytoC
DOUBLE	-2.32635482	2.8926121	-2.0098	-4.0166	-0.0058	3.0149473	AKT_ko__CytoC_oe	AKT_ko	CytoC_oe	KO	OE	AKT	CytoC
DOUBLE	-2.21140195	2.6435448	-2.0098	-4.0166	-0.0034	2.9957216	AKT_ko__DAXX_ko	AKT_ko	DAXX_ko	KO	KO	AKT	DAXX
DOUBLE	-2.61316272	3.3472777	-2.0098	-4.0166	-0.0028	3.142152	AKT_ko__DAXX_oe	AKT_ko	DAXX_oe	KO	OE	AKT	DAXX
DOUBLE	-2.44558682	2.7408852	-2.0098	-4.0166	-0.041	2.0781044	AKT_ko__DNA_Damage_ko	AKT_ko	DNA_Damage_ko	KO	KO	AKT	DNA_Damage
DOUBLE	-2.285878	4.6210395	-2.0098	-4.0166	0.2156	7.805379	AKT_ko__DNA_Damage_oe	AKT_ko	DNA_Damage_oe	KO	OE	AKT	DNA_Damage
DOUBLE	-2.3552552	2.6574474	-2.0098	-4.0166	-0.0026	2.6905606	AKT_ko__Dsh_ko	AKT_ko	Dsh_ko	KO	KO	AKT	Dsh
DOUBLE	-2.3826626	2.9521548	-2.0098	-4.0166	-0.003	3.0588824	AKT_ko__Dsh_oe	AKT_ko	Dsh_oe	KO	OE	AKT	Dsh
DOUBLE	-2.28870442	2.5899966	-2.0098	-4.0166	-0.0052	2.6376787	AKT_ko__E_cadherin_ko	AKT_ko	E_cadherin_ko	KO	KO	AKT	E_cadherin
DOUBLE	-2.39626599	2.9862158	-2.0098	-4.0166	-0.0044	3.08506	AKT_ko__E_cadherin_oe	AKT_ko	E_cadherin_oe	KO	OE	AKT	E_cadherin
DOUBLE	-4.014	4.5975515	-2.0098	-4.0166	0.0136	3.031641	AKT_ko__E2F1_ko	AKT_ko	E2F1_ko	KO	KO	AKT	E2F1
DOUBLE	1.0766147	-3.8249137	-2.0098	-4.0166	-0.0172	-0.897055	AKT_ko__E2F1_oe	AKT_ko	E2F1_oe	KO	OE	AKT	E2F1
DOUBLE	-2.2943401	2.84722	-2.0098	-4.0166	0	2.9801593	AKT_ko__eEF2_ko	AKT_ko	eEF2_ko	KO	KO	AKT	eEF2
DOUBLE	-2.42097755	3.0970366	-2.0098	-4.0166	-0.0052	3.117511	AKT_ko__eEF2_oe	AKT_ko	eEF2_oe	KO	OE	AKT	eEF2
DOUBLE	-2.33776966	2.8731158	-2.0098	-4.0166	-0.0032	2.986906	AKT_ko__eEF2K_ko	AKT_ko	eEF2K_ko	KO	KO	AKT	eEF2K
DOUBLE	-2.3797625	2.7058154	-2.0098	-4.0166	-0.0062	2.7172018	AKT_ko__eEF2K_oe	AKT_ko	eEF2K_oe	KO	OE	AKT	eEF2K
DOUBLE	-2.36657628	2.9938893	-2.0098	-4.0166	-0.0034	3.0659303	AKT_ko__EGF_ko	AKT_ko	EGF_ko	KO	KO	AKT	EGF
DOUBLE	-2.43521313	3.2119339	-2.0098	-4.0166	-0.0062	3.2634106	AKT_ko__EGF_oe	AKT_ko	EGF_oe	KO	OE	AKT	EGF
DOUBLE	-2.30841173	2.8599001	-2.0098	-4.0166	-0.0042	2.987106	AKT_ko__EGFR_ko	AKT_ko	EGFR_ko	KO	KO	AKT	EGFR
DOUBLE	-2.41093073	2.8663723	-2.0098	-4.0166	-0.0024	2.888742	AKT_ko__EGFR_oe	AKT_ko	EGFR_oe	KO	OE	AKT	EGFR
DOUBLE	-2.3081652	2.961152	-2.0098	-4.0166	-0.0084	3.1108376	AKT_ko__EMT_ko	AKT_ko	EMT_ko	KO	KO	AKT	EMT
DOUBLE	-2.43307388	2.9292096	-2.0098	-4.0166	-0.0054	3.0072	AKT_ko__EMT_oe	AKT_ko	EMT_oe	KO	OE	AKT	EMT
DOUBLE	-2.3409695	2.7745768	-2.0098	-4.0166	-0.006	2.92193	AKT_ko__EP300_ko	AKT_ko	EP300_ko	KO	KO	AKT	EP300
DOUBLE	-2.40602363	2.8428563	-2.0098	-4.0166	0.00439999999999999	2.9767898	AKT_ko__EP300_oe	AKT_ko	EP300_oe	KO	OE	AKT	EP300
DOUBLE	-2.34912365	3.0713843	-2.0098	-4.0166	-0.0012	3.236769	AKT_ko__ERG_ko	AKT_ko	ERG_ko	KO	KO	AKT	ERG
DOUBLE	-2.2764403	2.9554547	-2.0098	-4.0166	-0.0058	3.1111643	AKT_ko__ERG_oe	AKT_ko	ERG_oe	KO	OE	AKT	ERG
DOUBLE	-2.68023342	4.4449362	-2.0098	-4.0166	-0.0138	5.2047526	AKT_ko__ERK_ko	AKT_ko	ERK_ko	KO	KO	AKT	ERK
DOUBLE	-2.29993312	2.8193509	-2.0098	-4.0166	-0.0028	3.0064	AKT_ko__ERK_oe	AKT_ko	ERK_oe	KO	OE	AKT	ERK
DOUBLE	-2.3134302	2.8161938	-2.0098	-4.0166	-0.0096	2.8551402	AKT_ko__ETS1_ko	AKT_ko	ETS1_ko	KO	KO	AKT	ETS1
DOUBLE	-2.40675555	3.2894465	-2.0098	-4.0166	-0.003	3.3840855	AKT_ko__ETS1_oe	AKT_ko	ETS1_oe	KO	OE	AKT	ETS1
DOUBLE	-2.39185183	3.1234104	-2.0098	-4.0166	-0.006	3.2200755	AKT_ko__ETV1_ko	AKT_ko	ETV1_ko	KO	KO	AKT	ETV1
DOUBLE	-2.4205665	2.9775432	-2.0098	-4.0166	-0.0074	3.0064	AKT_ko__ETV1_oe	AKT_ko	ETV1_oe	KO	OE	AKT	ETV1
DOUBLE	-2.35707987	2.8429088	-2.0098	-4.0166	-0.0076	2.862701	AKT_ko__EZH2_ko	AKT_ko	EZH2_ko	KO	KO	AKT	EZH2
DOUBLE	-2.43964375	4.2638895	-2.0098	-4.0166	-0.0062	2.9952	AKT_ko__EZH2_oe	AKT_ko	EZH2_oe	KO	OE	AKT	EZH2
DOUBLE	-2.41879185	-0.2512021	-2.0098	-4.0166	0.0144	-1.0044	AKT_ko__FADD_ko	AKT_ko	FADD_ko	KO	KO	AKT	FADD
DOUBLE	-2.37512279	10.9448418	-2.0098	-4.0166	-0.0182	13.585886	AKT_ko__FADD_oe	AKT_ko	FADD_oe	KO	OE	AKT	FADD
DOUBLE	-2.34833703	2.4161306	-2.0098	-4.0166	-0.0024	2.4049096	AKT_ko__FGF_ko	AKT_ko	FGF_ko	KO	KO	AKT	FGF
DOUBLE	-2.34265116	3.400654	-2.0098	-4.0166	0.000199999999999999	3.65607	AKT_ko__FGF_oe	AKT_ko	FGF_oe	KO	OE	AKT	FGF
DOUBLE	-2.40818775	2.3804781	-2.0098	-4.0166	0.000599999999999996	2.2931984	AKT_ko__FGFR3_ko	AKT_ko	FGFR3_ko	KO	KO	AKT	FGFR3
DOUBLE	-2.45429502	3.4124231	-2.0098	-4.0166	-0.0064	3.5417144	AKT_ko__FGFR3_oe	AKT_ko	FGFR3_oe	KO	OE	AKT	FGFR3
DOUBLE	-2.3455837	2.2043746	-2.0098	-4.0166	0.00319999999999999	2.2154753	AKT_ko__FOS_ko	AKT_ko	FOS_ko	KO	KO	AKT	FOS
DOUBLE	-2.3592837	2.8368996	-2.0098	-4.0166	-0.0044	2.870448	AKT_ko__FOS_oe	AKT_ko	FOS_oe	KO	OE	AKT	FOS
DOUBLE	-2.29481582	2.7811614	-2.0098	-4.0166	-0.0046	2.9813593	AKT_ko__FOXA1_ko	AKT_ko	FOXA1_ko	KO	KO	AKT	FOXA1
DOUBLE	-2.47016262	3.4314531	-2.0098	-4.0166	-0.0046	3.4496447	AKT_ko__FOXA1_oe	AKT_ko	FOXA1_oe	KO	OE	AKT	FOXA1
DOUBLE	-2.32862675	3.130749	-2.0098	-4.0166	-0.004	3.2913806	AKT_ko__FOXO_ko	AKT_ko	FOXO_ko	KO	KO	AKT	FOXO
DOUBLE	-1.44629713	1.7315721	-2.0098	-4.0166	0.0104	3.1073643	AKT_ko__FOXO_oe	AKT_ko	FOXO_oe	KO	OE	AKT	FOXO
DOUBLE	-2.33206183	2.9104824	-2.0098	-4.0166	-0.0042	2.9028361	AKT_ko__FRS2_ko	AKT_ko	FRS2_ko	KO	KO	AKT	FRS2
DOUBLE	-2.3377695	2.6452174	-2.0098	-4.0166	-0.0016	2.732296	AKT_ko__FRS2_oe	AKT_ko	FRS2_oe	KO	OE	AKT	FRS2
DOUBLE	-2.38712683	2.8397802	-2.0098	-4.0166	-0.002	2.8618	AKT_ko__fused_event_ko	AKT_ko	fused_event_ko	KO	KO	AKT	fused_event
DOUBLE	-2.38611282	2.8901149	-2.0098	-4.0166	-0.0052	2.955318	AKT_ko__fused_event_oe	AKT_ko	fused_event_oe	KO	OE	AKT	fused_event
DOUBLE	-2.353823	2.754681	-2.0098	-4.0166	-0.0056	2.880432	AKT_ko__GADD45_ko	AKT_ko	GADD45_ko	KO	KO	AKT	GADD45
DOUBLE	-2.31577627	2.9287696	-2.0098	-4.0166	-0.0052	2.9288036	AKT_ko__GADD45_oe	AKT_ko	GADD45_oe	KO	OE	AKT	GADD45
DOUBLE	-2.3021587	1.765206	-2.0098	-4.0166	-0.0022	1.5815968	AKT_ko__GLI_ko	AKT_ko	GLI_ko	KO	KO	AKT	GLI
DOUBLE	-2.49043735	10.9617896	-2.0098	-4.0166	-0.0166	12.851272	AKT_ko__GLI_oe	AKT_ko	GLI_oe	KO	OE	AKT	GLI
DOUBLE	-2.3578657	3.039943	-2.0098	-4.0166	-0.0056	3.1773404	AKT_ko__GLUT1_ko	AKT_ko	GLUT1_ko	KO	KO	AKT	GLUT1
DOUBLE	-2.37026593	2.8822119	-2.0098	-4.0166	-0.0042	3.0620824	AKT_ko__GLUT1_oe	AKT_ko	GLUT1_oe	KO	OE	AKT	GLUT1
DOUBLE	-2.38473385	2.980391	-2.0098	-4.0166	-0.0106	3.037241	AKT_ko__GSH_ko	AKT_ko	GSH_ko	KO	KO	AKT	GSH
DOUBLE	-2.43845563	3.1263474	-2.0098	-4.0166	-0.0036	3.1600463	AKT_ko__GSH_oe	AKT_ko	GSH_oe	KO	OE	AKT	GSH
DOUBLE	-2.39218384	2.9043668	-2.0098	-4.0166	-0.0036	2.9990532	AKT_ko__GSK3_ko	AKT_ko	GSK3_ko	KO	KO	AKT	GSK3
DOUBLE	-1.76698023	-1.23944903	-2.0098	-4.0166	0.0152	1.3276513	AKT_ko__GSK3_oe	AKT_ko	GSK3_oe	KO	OE	AKT	GSK3
DOUBLE	-1.2769503	1.6987518	-2.0098	-4.0166	-0.0154	3.094514	AKT_ko__HIF1_ko	AKT_ko	HIF1_ko	KO	KO	AKT	HIF1
DOUBLE	-4.014	4.1365206	-2.0098	-4.0166	0.0104	2.787578	AKT_ko__HIF1_oe	AKT_ko	HIF1_oe	KO	OE	AKT	HIF1
DOUBLE	-2.0907943	2.1504266	-2.0098	-4.0166	-0.00720000000000001	2.6572255	AKT_ko__HSPs_ko	AKT_ko	HSPs_ko	KO	KO	AKT	HSPs
DOUBLE	-2.8019058	3.8095836	-2.0098	-4.0166	-0.0054	3.3888154	AKT_ko__HSPs_oe	AKT_ko	HSPs_oe	KO	OE	AKT	HSPs
DOUBLE	-1.4058932	1.7851645	-2.0098	-4.0166	-0.0146	2.9811593	AKT_ko__Hypoxia_ko	AKT_ko	Hypoxia_ko	KO	KO	AKT	Hypoxia
DOUBLE	-3.44219283	4.30559075	-2.0098	-4.0166	0.0064	3.240739	AKT_ko__Hypoxia_oe	AKT_ko	Hypoxia_oe	KO	OE	AKT	Hypoxia
DOUBLE	-2.3603621	2.9054369	-2.0098	-4.0166	-0.0062	3.052118	AKT_ko__IDH1_ko	AKT_ko	IDH1_ko	KO	KO	AKT	IDH1
DOUBLE	-2.41553065	3.1702515	-2.0098	-4.0166	-0.01	3.2646106	AKT_ko__IDH1_oe	AKT_ko	IDH1_oe	KO	OE	AKT	IDH1
DOUBLE	-2.27484415	2.7473547	-2.0098	-4.0166	-0.0028	2.881947	AKT_ko__IKK_ko	AKT_ko	IKK_ko	KO	KO	AKT	IKK
DOUBLE	-2.3834341	3.1161616	-2.0098	-4.0166	-0.0018	3.1512994	AKT_ko__IKK_oe	AKT_ko	IKK_oe	KO	OE	AKT	IKK
DOUBLE	-2.3561547	2.9693978	-2.0098	-4.0166	-0.0054	3.0938907	AKT_ko__JNK_ko	AKT_ko	JNK_ko	KO	KO	AKT	JNK
DOUBLE	-2.66521292	4.63085276	-2.0098	-4.0166	-0.0244	5.4433195	AKT_ko__JNK_oe	AKT_ko	JNK_oe	KO	OE	AKT	JNK
DOUBLE	-2.39805537	3.1781437	-2.0098	-4.0166	0.00199999999999999	3.3399335	AKT_ko__JUN_ko	AKT_ko	JUN_ko	KO	KO	AKT	JUN
DOUBLE	-2.3649695	3.0547969	-2.0098	-4.0166	-0.0064	3.1486994	AKT_ko__JUN_oe	AKT_ko	JUN_oe	KO	OE	AKT	JUN
DOUBLE	-2.3557481	2.7403472	-2.0098	-4.0166	-0.002	2.8177657	AKT_ko__Lactic_acid_ko	AKT_ko	Lactic_acid_ko	KO	KO	AKT	Lactic_acid
DOUBLE	-2.31359565	2.6095653	-2.0098	-4.0166	-0.0018	2.7466018	AKT_ko__Lactic_acid_oe	AKT_ko	Lactic_acid_oe	KO	OE	AKT	Lactic_acid
DOUBLE	-2.42139486	2.9822657	-2.0098	-4.0166	-0.0062	3.0620824	AKT_ko__LDHA_ko	AKT_ko	LDHA_ko	KO	KO	AKT	LDHA
DOUBLE	-2.32779094	2.839319	-2.0098	-4.0166	-0.00480000000000001	2.972212	AKT_ko__LDHA_oe	AKT_ko	LDHA_oe	KO	OE	AKT	LDHA
DOUBLE	-2.39469438	3.0129141	-2.0098	-4.0166	-0.0028	2.9270769	AKT_ko__MAP3K1_3_ko	AKT_ko	MAP3K1_3_ko	KO	KO	AKT	MAP3K1_3
DOUBLE	-2.34878343	-0.2035033	-2.0098	-4.0166	0.0152	-1.0048	AKT_ko__MAP3K1_3_oe	AKT_ko	MAP3K1_3_oe	KO	OE	AKT	MAP3K1_3
DOUBLE	-2.00714713	2.0663777	-2.0098	-4.0166	-0.002	2.4466974	AKT_ko__MDM2_ko	AKT_ko	MDM2_ko	KO	KO	AKT	MDM2
DOUBLE	-2.8310239	3.815668	-2.0098	-4.0166	-0.0048	3.3912154	AKT_ko__MDM2_oe	AKT_ko	MDM2_oe	KO	OE	AKT	MDM2
DOUBLE	-2.35408409	3.3009578	-2.0098	-4.0166	0.0044	3.047135	AKT_ko__MED12_ko	AKT_ko	MED12_ko	KO	KO	AKT	MED12
DOUBLE	-2.30543342	2.4444236	-2.0098	-4.0166	-0.009842	2.2983984	AKT_ko__MED12_oe	AKT_ko	MED12_oe	KO	OE	AKT	MED12
DOUBLE	-2.43700243	3.0439957	-2.0098	-4.0166	-0.00260000000000001	3.09681	AKT_ko__MEK1_2_ko	AKT_ko	MEK1_2_ko	KO	KO	AKT	MEK1_2
DOUBLE	-2.32606965	3.0634604	-2.0098	-4.0166	-0.004	3.1254585	AKT_ko__MEK1_2_oe	AKT_ko	MEK1_2_oe	KO	OE	AKT	MEK1_2
DOUBLE	-2.36570144	3.0598643	-2.0098	-4.0166	-0.0056	3.066029	AKT_ko__mTORC1_ko	AKT_ko	mTORC1_ko	KO	KO	AKT	mTORC1
DOUBLE	-1.6689918	2.4431491	-2.0098	-4.0166	-0.0106	2.7333336	AKT_ko__mTORC1_oe	AKT_ko	mTORC1_oe	KO	OE	AKT	mTORC1
DOUBLE	-2.4287917	3.031923	-2.0098	-4.0166	-0.00940000000000001	3.045877	AKT_ko__mTORC2_ko	AKT_ko	mTORC2_ko	KO	KO	AKT	mTORC2
DOUBLE	-2.33997695	2.7287352	-2.0098	-4.0166	0.0022	2.826913	AKT_ko__mTORC2_oe	AKT_ko	mTORC2_oe	KO	OE	AKT	mTORC2
DOUBLE	-1.3087228	1.7913416	-2.0098	-4.0166	-0.0078	3.2564633	AKT_ko__MXI1_ko	AKT_ko	MXI1_ko	KO	KO	AKT	MXI1
DOUBLE	-4.014	4.7725467	-2.0098	-4.0166	0.0194	3.1779404	AKT_ko__MXI1_oe	AKT_ko	MXI1_oe	KO	OE	AKT	MXI1
DOUBLE	-2.4775492	2.6847941	-2.0098	-4.0166	0.015	2.785178	AKT_ko__MYC_ko	AKT_ko	MYC_ko	KO	KO	AKT	MYC
DOUBLE	-2.43094523	2.90074	-2.0098	-4.0166	0.0144	3.0484565	AKT_ko__MYC_MAX_ko	AKT_ko	MYC_MAX_ko	KO	KO	AKT	MYC_MAX
DOUBLE	0.0765340999999999	-2.0987796	-2.0098	-4.0166	-0.0314	-0.3278034	AKT_ko__MYC_MAX_oe	AKT_ko	MYC_MAX_oe	KO	OE	AKT	MYC_MAX
DOUBLE	-1.6149998	2.5881954	-2.0098	-4.0166	-0.0112	3.0012532	AKT_ko__MYC_oe	AKT_ko	MYC_oe	KO	OE	AKT	MYC
DOUBLE	-2.35361923	2.7594635	-2.0098	-4.0166	-0.0016	2.9292769	AKT_ko__NCOA3_ko	AKT_ko	NCOA3_ko	KO	KO	AKT	NCOA3
DOUBLE	-2.40677293	3.1326531	-2.0098	-4.0166	-0.017	3.030641	AKT_ko__NCOA3_oe	AKT_ko	NCOA3_oe	KO	OE	AKT	NCOA3
DOUBLE	-2.1629464	2.4314763	-2.0098	-4.0166	-0.0038	2.4333505	AKT_ko__NCOR1_ko	AKT_ko	NCOR1_ko	KO	KO	AKT	NCOR1
DOUBLE	-2.48398848	2.9485978	-2.0098	-4.0166	-0.0074	3.025494	AKT_ko__NCOR1_oe	AKT_ko	NCOR1_oe	KO	OE	AKT	NCOR1
DOUBLE	-2.32814055	2.8441456	-2.0098	-4.0166	-0.00140000000000001	2.8340598	AKT_ko__NCOR2_ko	AKT_ko	NCOR2_ko	KO	KO	AKT	NCOR2
DOUBLE	-2.45767386	3.1710489	-2.0098	-4.0166	-0.0034	3.2532633	AKT_ko__NCOR2_oe	AKT_ko	NCOR2_oe	KO	OE	AKT	NCOR2
DOUBLE	-2.4055165	2.7713646	-2.0098	-4.0166	0.000199999999999999	2.8362598	AKT_ko__NF_kB_ko	AKT_ko	NF_kB_ko	KO	KO	AKT	NF_kB
DOUBLE	-2.39084386	2.9013184	-2.0098	-4.0166	-0.0134	2.7650838	AKT_ko__NF_kB_oe	AKT_ko	NF_kB_oe	KO	OE	AKT	NF_kB
DOUBLE	-2.36971916	2.6637575	-2.0098	-4.0166	-0.0042	2.7686838	AKT_ko__NF1_ko	AKT_ko	NF1_ko	KO	KO	AKT	NF1
DOUBLE	-2.37050192	2.7022613	-2.0098	-4.0166	0.000399999999999998	2.8529542	AKT_ko__NF1_oe	AKT_ko	NF1_oe	KO	OE	AKT	NF1
DOUBLE	-2.40501254	3.2587142	-2.0098	-4.0166	-0.004	3.3389335	AKT_ko__NKX3_1_ko	AKT_ko	NKX3_1_ko	KO	KO	AKT	NKX3_1
DOUBLE	-2.36896953	2.6560266	-2.0098	-4.0166	-0.0044	2.7517011	AKT_ko__NKX3_1_oe	AKT_ko	NKX3_1_oe	KO	OE	AKT	NKX3_1
DOUBLE	-2.36752303	2.712074	-2.0098	-4.0166	-0.0056	2.775231	AKT_ko__Nutrients_ko	AKT_ko	Nutrients_ko	KO	KO	AKT	Nutrients
DOUBLE	-2.33805487	2.86396	-2.0098	-4.0166	-0.0038	2.91993	AKT_ko__Nutrients_oe	AKT_ko	Nutrients_oe	KO	OE	AKT	Nutrients
DOUBLE	-2.35702293	2.9581262	-2.0098	-4.0166	0.0016	3.212728	AKT_ko__p14ARF_ko	AKT_ko	p14ARF_ko	KO	KO	AKT	p14ARF
DOUBLE	-2.2205551	2.3662516	-2.0098	-4.0166	-0.0032	2.5995436	AKT_ko__p14ARF_oe	AKT_ko	p14ARF_oe	KO	OE	AKT	p14ARF
DOUBLE	-2.33064483	2.9058965	-2.0098	-4.0166	-0.0038	3.0155473	AKT_ko__p15_ko	AKT_ko	p15_ko	KO	KO	AKT	p15
DOUBLE	-2.45707398	2.7517068	-2.0098	-4.0166	0.0152	2.886542	AKT_ko__p15_oe	AKT_ko	p15_oe	KO	OE	AKT	p15
DOUBLE	-2.3768658	2.8700754	-2.0098	-4.0166	-0.0078	2.7896872	AKT_ko__p21_ko	AKT_ko	p21_ko	KO	KO	AKT	p21
DOUBLE	-4.014	4.2689879	-2.0098	-4.0166	0.0142	2.8273164	AKT_ko__p21_oe	AKT_ko	p21_oe	KO	OE	AKT	p21
DOUBLE	-2.33650523	2.900316	-2.0098	-4.0166	-0.00480000000000001	3.0059062	AKT_ko__p38_ko	AKT_ko	p38_ko	KO	KO	AKT	p38
DOUBLE	-1.1815262	2.279482	-2.0098	-4.0166	-0.0202	3.09307	AKT_ko__p38_oe	AKT_ko	p38_oe	KO	OE	AKT	p38
DOUBLE	-2.7783019	3.8579716	-2.0098	-4.0166	0.00359999999999999	3.4549915	AKT_ko__p53_ko	AKT_ko	p53_ko	KO	KO	AKT	p53
DOUBLE	-0.470631200000001	-1.8582323	-2.0098	-4.0166	-0.004	1.1346702	AKT_ko__p53_oe	AKT_ko	p53_oe	KO	OE	AKT	p53
DOUBLE	-2.43221989	3.018434	-2.0098	-4.0166	-0.0038	3.032841	AKT_ko__p70S6kab_ko	AKT_ko	p70S6kab_ko	KO	KO	AKT	p70S6kab
DOUBLE	-2.4125951	2.615883	-2.0098	-4.0166	-0.0036	2.5881882	AKT_ko__p70S6kab_oe	AKT_ko	p70S6kab_oe	KO	OE	AKT	p70S6kab
DOUBLE	-2.06524265	-0.0227428000000005	-2.0098	-4.0166	0.0028	1.6796258	AKT_ko__p90RSK_ko	AKT_ko	p90RSK_ko	KO	KO	AKT	p90RSK
DOUBLE	-2.3974913	2.9941773	-2.0098	-4.0166	-0.0022	3.1350053	AKT_ko__p90RSK_oe	AKT_ko	p90RSK_oe	KO	OE	AKT	p90RSK
DOUBLE	-2.40616596	3.1754045	-2.0098	-4.0166	-0.0076	3.1590463	AKT_ko__PDK1_ko	AKT_ko	PDK1_ko	KO	KO	AKT	PDK1
DOUBLE	-2.41669517	3.0755828	-2.0098	-4.0166	-0.00360000000000001	3.2228755	AKT_ko__PDK1_oe	AKT_ko	PDK1_oe	KO	OE	AKT	PDK1
DOUBLE	-2.41492763	3.0758875	-2.0098	-4.0166	-0.0032	3.1514994	AKT_ko__PHDs_ko	AKT_ko	PHDs_ko	KO	KO	AKT	PHDs
DOUBLE	-1.29871657	1.8177103	-2.0098	-4.0166	-0.0158	3.021494	AKT_ko__PHDs_oe	AKT_ko	PHDs_oe	KO	OE	AKT	PHDs
DOUBLE	-2.32058727	2.822148	-2.0098	-4.0166	-0.0082	2.8752137	AKT_ko__PI3K_ko	AKT_ko	PI3K_ko	KO	KO	AKT	PI3K
DOUBLE	-2.3524658	2.8308522	-2.0098	-4.0166	-0.0066	2.913783	AKT_ko__PI3K_oe	AKT_ko	PI3K_oe	KO	OE	AKT	PI3K
DOUBLE	-2.34665467	2.601787	-2.0098	-4.0166	-0.007	2.5547658	AKT_ko__PIP3_ko	AKT_ko	PIP3_ko	KO	KO	AKT	PIP3
DOUBLE	-2.35271918	2.8618599	-2.0098	-4.0166	-0.0116	2.8533542	AKT_ko__PIP3_oe	AKT_ko	PIP3_oe	KO	OE	AKT	PIP3
DOUBLE	-2.3627516	2.7770639	-2.0098	-4.0166	0.005	3.0417883	AKT_ko__PKC_ko	AKT_ko	PKC_ko	KO	KO	AKT	PKC
DOUBLE	-2.43490216	2.6154246	-2.0098	-4.0166	-0.0014	2.4720856	AKT_ko__PKC_oe	AKT_ko	PKC_oe	KO	OE	AKT	PKC
DOUBLE	-2.388374	2.575701	-2.0098	-4.0166	-0.000400000000000005	2.5762497	AKT_ko__PTCH1_ko	AKT_ko	PTCH1_ko	KO	KO	AKT	PTCH1
DOUBLE	-2.436556	3.1915783	-2.0098	-4.0166	-0.0236	3.2922633	AKT_ko__PTCH1_oe	AKT_ko	PTCH1_oe	KO	OE	AKT	PTCH1
DOUBLE	-2.38271957	2.8870351	-2.0098	-4.0166	0.000199999999999999	2.8958888	AKT_ko__PTEN_ko	AKT_ko	PTEN_ko	KO	KO	AKT	PTEN
DOUBLE	-2.53617865	3.0520215	-2.0098	-4.0166	-0.001	3.108371	AKT_ko__PTEN_oe	AKT_ko	PTEN_oe	KO	OE	AKT	PTEN
DOUBLE	-2.33586249	2.8027029	-2.0098	-4.0166	-0.0012	2.9650651	AKT_ko__RAF_ko	AKT_ko	RAF_ko	KO	KO	AKT	RAF
DOUBLE	-2.3537587	2.7606214	-2.0098	-4.0166	-0.0076	2.7670838	AKT_ko__RAF_oe	AKT_ko	RAF_oe	KO	OE	AKT	RAF
DOUBLE	-2.35133017	3.0131971	-2.0098	-4.0166	-0.008	3.084323	AKT_ko__RAGS_ko	AKT_ko	RAGS_ko	KO	KO	AKT	RAGS
DOUBLE	-2.42509505	3.1510588	-2.0098	-4.0166	-0.0088	3.195613	AKT_ko__RAGS_oe	AKT_ko	RAGS_oe	KO	OE	AKT	RAGS
DOUBLE	-2.36423696	2.8625202	-2.0098	-4.0166	0.0012	3.005843	AKT_ko__RAS_ko	AKT_ko	RAS_ko	KO	KO	AKT	RAS
DOUBLE	-2.30493693	2.6712091	-2.0098	-4.0166	-0.0062	2.774831	AKT_ko__RAS_oe	AKT_ko	RAS_oe	KO	OE	AKT	RAS
DOUBLE	-2.35035867	2.9551495	-2.0098	-4.0166	-0.003	3.100417	AKT_ko__RB1_ko	AKT_ko	RB1_ko	KO	KO	AKT	RB1
DOUBLE	-4.014	4.4416635	-2.0098	-4.0166	0.0168	2.7908105	AKT_ko__RB1_oe	AKT_ko	RB1_oe	KO	OE	AKT	RB1
DOUBLE	-2.3599338	2.9717475	-2.0098	-4.0166	-0.0086	3.100417	AKT_ko__Rheb_ko	AKT_ko	Rheb_ko	KO	KO	AKT	Rheb
DOUBLE	-2.35709486	2.7821999	-2.0098	-4.0166	-0.0044	2.957918	AKT_ko__Rheb_oe	AKT_ko	Rheb_oe	KO	OE	AKT	Rheb
DOUBLE	-2.40512343	3.2307073	-2.0098	-4.0166	-0.007	3.193634	AKT_ko__ROS_ko	AKT_ko	ROS_ko	KO	KO	AKT	ROS
DOUBLE	-2.38941973	3.083804	-2.0098	-4.0166	-0.0064	3.1082376	AKT_ko__ROS_oe	AKT_ko	ROS_oe	KO	OE	AKT	ROS
DOUBLE	-2.36042285	2.7229078	-2.0098	-4.0166	-0.0044	2.7404496	AKT_ko__RTK_ko	AKT_ko	RTK_ko	KO	KO	AKT	RTK
DOUBLE	-2.46607356	3.1997443	-2.0098	-4.0166	-0.006	3.204583	AKT_ko__RTK_oe	AKT_ko	RTK_oe	KO	OE	AKT	RTK
DOUBLE	-2.3696128	2.8069121	-2.0098	-4.0166	-0.005	2.868248	AKT_ko__RUNX2_ko	AKT_ko	RUNX2_ko	KO	KO	AKT	RUNX2
DOUBLE	-2.37725907	2.776827	-2.0098	-4.0166	-0.0032	2.7489339	AKT_ko__RUNX2_oe	AKT_ko	RUNX2_oe	KO	OE	AKT	RUNX2
DOUBLE	-2.29757293	6.9327717	-2.0098	-4.0166	-0.006	8.368774	AKT_ko__SHH_ko	AKT_ko	SHH_ko	KO	KO	AKT	SHH
DOUBLE	-2.35234137	-0.2223332	-2.0098	-4.0166	0.0154	-1.005	AKT_ko__SHH_oe	AKT_ko	SHH_oe	KO	OE	AKT	SHH
DOUBLE	-2.41647363	2.9303804	-2.0098	-4.0166	0.003	3.0163473	AKT_ko__Slug_ko	AKT_ko	Slug_ko	KO	KO	AKT	Slug
DOUBLE	-2.37609813	3.2482355	-2.0098	-4.0166	-0.0084	3.2628106	AKT_ko__Slug_oe	AKT_ko	Slug_oe	KO	OE	AKT	Slug
DOUBLE	-2.33015118	0.5441299	-2.0098	-4.0166	-0.0024	1.3097506	AKT_ko__SMAD_ko	AKT_ko	SMAD_ko	KO	KO	AKT	SMAD
DOUBLE	-2.54563095	4.2361839	-2.0098	-4.0166	0.0136	3.3900647	AKT_ko__SMAD_oe	AKT_ko	SMAD_oe	KO	OE	AKT	SMAD
DOUBLE	-2.36283397	1.9693735	-2.0098	-4.0166	-0.0066	1.8040189	AKT_ko__SMO_ko	AKT_ko	SMO_ko	KO	KO	AKT	SMO
DOUBLE	-2.3713339	5.8608265	-2.0098	-4.0166	-0.0146	6.556715	AKT_ko__SMO_oe	AKT_ko	SMO_oe	KO	OE	AKT	SMO
DOUBLE	-2.15048149	0.2047987	-2.0098	-4.0166	-0.0064	1.090135	AKT_ko__Snail_ko	AKT_ko	Snail_ko	KO	KO	AKT	Snail
DOUBLE	-2.7627945	3.62509	-2.0098	-4.0166	-0.0044	3.057824	AKT_ko__Snail_oe	AKT_ko	Snail_oe	KO	OE	AKT	Snail
DOUBLE	-2.44898763	5.4318457	-2.0098	-4.0166	0.0322	6.4892856	AKT_ko__SPOP_ko	AKT_ko	SPOP_ko	KO	KO	AKT	SPOP
DOUBLE	-2.2739516	0.43230685	-2.0098	-4.0166	-0.041	-0.59414355	AKT_ko__SPOP_oe	AKT_ko	SPOP_oe	KO	OE	AKT	SPOP
DOUBLE	-2.33799065	2.8140402	-2.0098	-4.0166	-0.0092	2.827913	AKT_ko__TAK1_ko	AKT_ko	TAK1_ko	KO	KO	AKT	TAK1
DOUBLE	-2.33668319	2.7607051	-2.0098	-4.0166	0.0074	2.9268103	AKT_ko__TAK1_oe	AKT_ko	TAK1_oe	KO	OE	AKT	TAK1
DOUBLE	-2.36349808	3.0300615	-2.0098	-4.0166	0.0042	3.151012	AKT_ko__TCF_ko	AKT_ko	TCF_ko	KO	KO	AKT	TCF
DOUBLE	-2.31360435	2.8019253	-2.0098	-4.0166	-0.014	2.6897606	AKT_ko__TCF_oe	AKT_ko	TCF_oe	KO	OE	AKT	TCF
DOUBLE	-2.35568734	3.0397898	-2.0098	-4.0166	0.00199999999999999	3.2808903	AKT_ko__TERT_ko	AKT_ko	TERT_ko	KO	KO	AKT	TERT
DOUBLE	-2.4191589	2.9515019	-2.0098	-4.0166	-0.0078	2.9465712	AKT_ko__TERT_oe	AKT_ko	TERT_oe	KO	OE	AKT	TERT
DOUBLE	-2.4127771	2.6211427	-2.0098	-4.0166	-0.0098	2.4732122	AKT_ko__TGFb_ko	AKT_ko	TGFb_ko	KO	KO	AKT	TGFb
DOUBLE	-2.3574087	3.2379544	-2.0098	-4.0166	-0.0034	3.4412974	AKT_ko__TGFb_oe	AKT_ko	TGFb_oe	KO	OE	AKT	TGFb
DOUBLE	-2.34810125	2.4881581	-2.0098	-4.0166	-0.0076	2.4766856	AKT_ko__TGFBR_ko	AKT_ko	TGFBR_ko	KO	KO	AKT	TGFBR
DOUBLE	-2.42398457	4.1454524	-2.0098	-4.0166	0.0118	3.500407	AKT_ko__TGFBR_oe	AKT_ko	TGFBR_oe	KO	OE	AKT	TGFBR
DOUBLE	-2.32684807	-0.4495331	-2.0098	-4.0166	0.0018	-0.0796699999999999	AKT_ko__TNFalpha_ko	AKT_ko	TNFalpha_ko	KO	KO	AKT	TNFalpha
DOUBLE	-2.40188423	6.3183476	-2.0098	-4.0166	-0.0134	6.1435437	AKT_ko__TNFalpha_oe	AKT_ko	TNFalpha_oe	KO	OE	AKT	TNFalpha
DOUBLE	-2.42050564	2.9975748	-2.0098	-4.0166	0.005	3.143352	AKT_ko__TSC1_2_ko	AKT_ko	TSC1_2_ko	KO	KO	AKT	TSC1_2
DOUBLE	-2.38536597	3.0701348	-2.0098	-4.0166	-0.0096	3.068104	AKT_ko__TSC1_2_oe	AKT_ko	TSC1_2_oe	KO	OE	AKT	TSC1_2
DOUBLE	-2.35387315	0.328515299999999	-2.0098	-4.0166	-0.0034	1.093395	AKT_ko__TWIST1_ko	AKT_ko	TWIST1_ko	KO	KO	AKT	TWIST1
DOUBLE	-2.42238433	3.3564426	-2.0098	-4.0166	-0.003	3.2562106	AKT_ko__TWIST1_oe	AKT_ko	TWIST1_oe	KO	OE	AKT	TWIST1
DOUBLE	-2.3380804	2.9486605	-2.0098	-4.0166	-0.006	3.0125473	AKT_ko__VEGF_ko	AKT_ko	VEGF_ko	KO	KO	AKT	VEGF
DOUBLE	-2.3607052	2.7926308	-2.0098	-4.0166	-0.006	2.773631	AKT_ko__VEGF_oe	AKT_ko	VEGF_oe	KO	OE	AKT	VEGF
DOUBLE	-3.36095516	4.02575268	-2.0098	-4.0166	0.0076	2.870248	AKT_ko__VHL_ko	AKT_ko	VHL_ko	KO	KO	AKT	VHL
DOUBLE	-1.35803185	1.8553876	-2.0098	-4.0166	-0.0158	3.1606463	AKT_ko__VHL_oe	AKT_ko	VHL_oe	KO	OE	AKT	VHL
DOUBLE	-2.30073702	2.4992895	-2.0098	-4.0166	-0.00360000000000001	2.6380787	AKT_ko__WNT_ko	AKT_ko	WNT_ko	KO	KO	AKT	WNT
DOUBLE	-2.33919415	5.3897903	-2.0098	-4.0166	-0.0128	5.9590244	AKT_ko__WNT_oe	AKT_ko	WNT_oe	KO	OE	AKT	WNT
DOUBLE	-1.8787872	1.3541472	-2.0098	-4.0166	-0.0012	3.0177473	AKT_ko__YWHAZ_ko	AKT_ko	YWHAZ_ko	KO	KO	AKT	YWHAZ
DOUBLE	-2.4469011	4.5077184	-2.0098	-4.0166	-0.0058	3.3541745	AKT_ko__YWHAZ_oe	AKT_ko	YWHAZ_oe	KO	OE	AKT	YWHAZ
DOUBLE	-2.32627929	2.8910255	-2.0098	-4.0166	-0.0032	2.9934926	AKT_ko__ZBTB17_ko	AKT_ko	ZBTB17_ko	KO	KO	AKT	ZBTB17
DOUBLE	-2.44946753	2.8602197	-2.0098	-4.0166	0.0146	2.9618651	AKT_ko__ZBTB17_oe	AKT_ko	ZBTB17_oe	KO	OE	AKT	ZBTB17
SINGLE	0.86436444	-0.37435006	0.9844635	1.7333544	0.0042	-1.005	AKT_oe	AKT_oe	NA	OE	NA	AKT	NA
DOUBLE	0.80896675	-0.40161099	0.821041	1.6407387	-0.000600000000000003	-1.005	AKT_oe__AMP_ATP_ko	AKT_oe	AMP_ATP_ko	OE	KO	AKT	AMP_ATP
DOUBLE	0.76090098	-0.48166948	0.7979436	1.5781359	0.0082	-1.005	AKT_oe__AMP_ATP_oe	AKT_oe	AMP_ATP_oe	OE	OE	AKT	AMP_ATP
DOUBLE	0.80029017	-0.41511388	0.8182392	1.6047511	0.003	-1.005	AKT_oe__AMPK_ko	AKT_oe	AMPK_ko	OE	KO	AKT	AMPK
DOUBLE	0.56834955	-0.46708539	0.8030415	1.5398522	0.0048	-1.005	AKT_oe__AMPK_oe	AKT_oe	AMPK_oe	OE	OE	AKT	AMPK
DOUBLE	0.7500085	-0.5064426	0.7797705	1.5848311	0.0036	-1.005	AKT_oe__Androgen_ko	AKT_oe	Androgen_ko	OE	KO	AKT	Androgen
DOUBLE	0.857691999999999	-0.36493746	0.9253112	1.7354289	-0.0016	-1.005	AKT_oe__Androgen_oe	AKT_oe	Androgen_oe	OE	OE	AKT	Androgen
DOUBLE	0.825408899999999	-0.4227404	0.8371981	1.5565952	-0.002	-1.005	AKT_oe__APAF1_ko	AKT_oe	APAF1_ko	OE	KO	AKT	APAF1
DOUBLE	0.84581662	-0.35098268	0.9540719	1.6874132	-0.0016	-1.005	AKT_oe__APAF1_oe	AKT_oe	APAF1_oe	OE	OE	AKT	APAF1
DOUBLE	0.58733155	-1.08525965	-2.0098	0.9888283	0.0028	-1.005	AKT_oe__AR_ERG_ko	AKT_oe	AR_ERG_ko	OE	KO	AKT	AR_ERG
DOUBLE	0.9304046465	0.3515334022	4.3430569	2.3481034022	0.0064	-1.005	AKT_oe__AR_ERG_oe	AKT_oe	AR_ERG_oe	OE	OE	AKT	AR_ERG
DOUBLE	-1.68399282	-2.32222192	-2.0098	-0.0502032600000004	0.0176	-1.005	AKT_oe__AR_ko	AKT_oe	AR_ko	OE	KO	AKT	AR
DOUBLE	1.1185006	0.00797415999999984	1.4039574	1.99386063	-0.0052	-1.005	AKT_oe__AR_oe	AKT_oe	AR_oe	OE	OE	AKT	AR
DOUBLE	0.8203663	-0.1588532	0.877865	1.8572619	-0.041	-1.005	AKT_oe__ATM_ko	AKT_oe	ATM_ko	OE	KO	AKT	ATM
DOUBLE	1.1387264	-1.24945486	0.6681146	0.955031699999999	0.0992	-1.005	AKT_oe__ATM_oe	AKT_oe	ATM_oe	OE	OE	AKT	ATM
DOUBLE	0.34896445	-0.0634497500000002	0.7954946	1.9092412	-0.041	-1.005	AKT_oe__ATR_ko	AKT_oe	ATR_ko	OE	KO	AKT	ATR
DOUBLE	1.30827312	-0.72176155	0.8703015	1.36680347	0.009	-1.0048	AKT_oe__ATR_oe	AKT_oe	ATR_oe	OE	OE	AKT	ATR
DOUBLE	0.79375762	-0.35743648	0.8306268	1.664054	0.0038	-1.005	AKT_oe__AXIN1_ko	AKT_oe	AXIN1_ko	OE	KO	AKT	AXIN1
DOUBLE	1.13806975	-2.99152662	-0.3379858	-0.5178352	0.0014	-1.005	AKT_oe__AXIN1_oe	AKT_oe	AXIN1_oe	OE	OE	AKT	AXIN1
DOUBLE	0.808845	-0.4168453	0.845671	1.6181396	0.0054	-1.005	AKT_oe__BAD_ko	AKT_oe	BAD_ko	OE	KO	AKT	BAD
DOUBLE	0.691018939999999	-0.35370006	0.873745	1.667266	0.0014	-1.005	AKT_oe__BAD_oe	AKT_oe	BAD_oe	OE	OE	AKT	BAD
DOUBLE	0.72333063	-0.47324957	0.783266	1.5541769	0.00679999999999999	-1.005	AKT_oe__Bak_ko	AKT_oe	Bak_ko	OE	KO	AKT	Bak
DOUBLE	0.8539743	-0.2478595	0.8785453	1.736589	-0.0312	-1.005	AKT_oe__Bak_oe	AKT_oe	Bak_oe	OE	OE	AKT	Bak
DOUBLE	0.84365194	-0.44997536	0.8157094	1.5891753	0.000599999999999996	-1.005	AKT_oe__BAX_ko	AKT_oe	BAX_ko	OE	KO	AKT	BAX
DOUBLE	0.77710252	-0.56193603	0.7516827	1.5288653	0.013	-1.005	AKT_oe__BAX_oe	AKT_oe	BAX_oe	OE	OE	AKT	BAX
DOUBLE	0.7886881	-0.3428273	0.9490504	1.6656558	0	-1.005	AKT_oe__Bcl_XL_ko	AKT_oe	Bcl_XL_ko	OE	KO	AKT	Bcl_XL
DOUBLE	0.69972154	-0.44870546	0.8952244	1.5573601	0.0022	-1.005	AKT_oe__Bcl_XL_oe	AKT_oe	Bcl_XL_oe	OE	OE	AKT	Bcl_XL
DOUBLE	0.773895929999999	-0.47030137	0.8119202	1.605391	0.004	-1.005	AKT_oe__BCL2_ko	AKT_oe	BCL2_ko	OE	KO	AKT	BCL2
DOUBLE	-0.266080866	0.8129055	1.5416062	2.6540452	0.0026	-1.005	AKT_oe__BCL2_oe	AKT_oe	BCL2_oe	OE	OE	AKT	BCL2
DOUBLE	1.5286227	-6.693924535	-2.0098	-3.71104445	0.002688	-1.005	AKT_oe__beta_catenin_ko	AKT_oe	beta_catenin_ko	OE	KO	AKT	beta_catenin
DOUBLE	0.64609196	0.780574860000001	1.317828	2.6894897	0.0018	-1.005	AKT_oe__beta_catenin_oe	AKT_oe	beta_catenin_oe	OE	OE	AKT	beta_catenin
DOUBLE	0.776721029999999	-0.49432977	0.7944851	1.5639592	0.0036	-1.005	AKT_oe__BIRC5_ko	AKT_oe	BIRC5_ko	OE	KO	AKT	BIRC5
DOUBLE	0.64493682	-0.33953192	0.8544358	1.6748519	-0.000400000000000005	-1.005	AKT_oe__BIRC5_oe	AKT_oe	BIRC5_oe	OE	OE	AKT	BIRC5
DOUBLE	0.74328056	-0.42663434	0.8984262	1.6468602	0.0046	-1.005	AKT_oe__BMP2_ko	AKT_oe	BMP2_ko	OE	KO	AKT	BMP2
DOUBLE	0.820503449999999	-0.47713501	0.8437471	1.5814859	0.0042	-1.005	AKT_oe__BMP2_oe	AKT_oe	BMP2_oe	OE	OE	AKT	BMP2
DOUBLE	0.91995326	-0.21615364	0.9686312	1.8103841	-0.0298	-1.005	AKT_oe__BRCA1_ko	AKT_oe	BRCA1_ko	OE	KO	AKT	BRCA1
DOUBLE	0.60463006	-0.58894524	0.7757499	1.4377228	0.0302	-1.005	AKT_oe__BRCA1_oe	AKT_oe	BRCA1_oe	OE	OE	AKT	BRCA1
DOUBLE	0.757090069999999	-0.32254993	0.8549649	1.6771583	-0.0034	-1.005	AKT_oe__BRCA2_ko	AKT_oe	BRCA2_ko	OE	KO	AKT	BRCA2
DOUBLE	0.51362338	-0.60168342	0.7058896	1.4389877	0.0304	-1.005	AKT_oe__BRCA2_oe	AKT_oe	BRCA2_oe	OE	OE	AKT	BRCA2
DOUBLE	0.4222401	-0.1221965	0.6431441	1.8428016	-0.041	-1.005	AKT_oe__Carcinogen_ko	AKT_oe	Carcinogen_ko	OE	KO	AKT	Carcinogen
DOUBLE	1.19845412	-0.78293008	0.8930699	1.3007634	0.0478	-1.005	AKT_oe__Carcinogen_oe	AKT_oe	Carcinogen_oe	OE	OE	AKT	Carcinogen
DOUBLE	0.7792751	-0.37498446	0.8028887	1.6290094	0.006	-1.005	AKT_oe__Caspase3_ko	AKT_oe	Caspase3_ko	OE	KO	AKT	Caspase3
DOUBLE	-3.419	-3.9764957	-1.7092	-3.321593	0.0106	2.2153043	AKT_oe__Caspase3_oe	AKT_oe	Caspase3_oe	OE	OE	AKT	Caspase3
DOUBLE	0.7804364	-0.341734600000001	0.8226579	1.637828	-0.000600000000000003	-1.005	AKT_oe__Caspase8_ko	AKT_oe	Caspase8_ko	OE	KO	AKT	Caspase8
DOUBLE	-3.408	-3.7755675	-1.7046	-3.321864	-0.0302	2.4156325	AKT_oe__Caspase8_oe	AKT_oe	Caspase8_oe	OE	OE	AKT	Caspase8
DOUBLE	0.89810896	-0.42706494	0.8469036	1.6356578	0.0026	-1.005	AKT_oe__Caspase9_ko	AKT_oe	Caspase9_ko	OE	KO	AKT	Caspase9
DOUBLE	-3.4248	-3.9470545	-1.7134	-3.3194	0.0028	2.2403455	AKT_oe__Caspase9_oe	AKT_oe	Caspase9_oe	OE	OE	AKT	Caspase9
DOUBLE	-0.6721518	-1.4244148	-2.0098	-4.0166	0.0032	-1.005	AKT_oe__CDH2_ko	AKT_oe	CDH2_ko	OE	KO	AKT	CDH2
DOUBLE	0.761824649999999	-0.28290301	1.0863905	2.1067796	0.0062	-1.005	AKT_oe__CDH2_oe	AKT_oe	CDH2_oe	OE	OE	AKT	CDH2
DOUBLE	0.0418714499999995	-1.03287297	0.3204025	0.54260545	-0.024	-0.1368803	AKT_oe__cFLAR_ko	AKT_oe	cFLAR_ko	OE	KO	AKT	cFLAR
DOUBLE	0.8564865	-0.3860571	0.8115065	1.6812772	0.00199999999999999	-1.005	AKT_oe__cFLAR_oe	AKT_oe	cFLAR_oe	OE	OE	AKT	cFLAR
DOUBLE	0.8048244	-0.4854455	0.74362	1.5879307	0.001	-1.005	AKT_oe__CHK1_2_ko	AKT_oe	CHK1_2_ko	OE	KO	AKT	CHK1_2
DOUBLE	1.77839325	-1.66132826	0.1014807	0.56874615	0.0016	-1.005	AKT_oe__CHK1_2_oe	AKT_oe	CHK1_2_oe	OE	OE	AKT	CHK1_2
DOUBLE	0.73748462	-0.38749728	0.8254109	1.611672	0.00439999999999999	-1.005	AKT_oe__COX4I2_ko	AKT_oe	COX4I2_ko	OE	KO	AKT	COX4I2
DOUBLE	0.73041025	-0.45727891	0.8109712	1.6618319	0.0072	-1.005	AKT_oe__COX4I2_oe	AKT_oe	COX4I2_oe	OE	OE	AKT	COX4I2
DOUBLE	-0.327874	-0.32643895	0.9090561	1.6172711	0.0022	-1.005	AKT_oe__CyclinB_ko	AKT_oe	CyclinB_ko	OE	KO	AKT	CyclinB
DOUBLE	3.74874914	-0.63362226	0.7030117	1.7208443	0.008	-1.005	AKT_oe__CyclinB_oe	AKT_oe	CyclinB_oe	OE	OE	AKT	CyclinB
DOUBLE	0.320948469999999	-0.57585723	0.703646500000001	1.411914	0.0328	-1.005	AKT_oe__CyclinD_ko	AKT_oe	CyclinD_ko	OE	KO	AKT	CyclinD
DOUBLE	4.03459715	-0.43281715	0.7849154	1.8991363	-0.0324	-1.005	AKT_oe__CyclinD_oe	AKT_oe	CyclinD_oe	OE	OE	AKT	CyclinD
DOUBLE	0.80962447	-0.41279153	0.8377448	1.6124427	0.0036	-1.005	AKT_oe__CytoC_ko	AKT_oe	CytoC_ko	OE	KO	AKT	CytoC
DOUBLE	0.84370458	-0.50176156	0.7262434	1.5551764	0.001	-1.005	AKT_oe__CytoC_oe	AKT_oe	CytoC_oe	OE	OE	AKT	CytoC
DOUBLE	1.47218362	-0.68355738	0.8751409	1.3785822	0.0046	-1.005	AKT_oe__DAXX_ko	AKT_oe	DAXX_ko	OE	KO	AKT	DAXX
DOUBLE	-0.43354275	-0.16922125	0.435681	1.8620142	0.000599999999999996	-1.005	AKT_oe__DAXX_oe	AKT_oe	DAXX_oe	OE	OE	AKT	DAXX
DOUBLE	0.323412129999999	-0.0705007699999998	0.7502162	1.9217003	-0.041	-1.005	AKT_oe__DNA_Damage_ko	AKT_oe	DNA_Damage_ko	OE	KO	AKT	DNA_Damage
DOUBLE	0.455204839999999	-2.10459083	0.3038232	0.256692729999999	0.2632	-1.005	AKT_oe__DNA_Damage_oe	AKT_oe	DNA_Damage_oe	OE	OE	AKT	DNA_Damage
DOUBLE	0.77879264	-0.48241813	0.8124304	1.5525502	0.0066	-1.005	AKT_oe__Dsh_ko	AKT_oe	Dsh_ko	OE	KO	AKT	Dsh
DOUBLE	0.77735216	-0.4430454	0.770282	1.541842	0.0058	-1.005	AKT_oe__Dsh_oe	AKT_oe	Dsh_oe	OE	OE	AKT	Dsh
DOUBLE	0.88334549	-0.35798281	0.9592383	1.9590997	0.0056	-1.005	AKT_oe__E_cadherin_ko	AKT_oe	E_cadherin_ko	OE	KO	AKT	E_cadherin
DOUBLE	-0.7142156	-1.1105647	-2.0098	-4.0166	0.0046	-1.005	AKT_oe__E_cadherin_oe	AKT_oe	E_cadherin_oe	OE	OE	AKT	E_cadherin
DOUBLE	-0.66461802	-0.322661220000001	0.8036958	1.5855134	0.00559999999999999	-1.005	AKT_oe__E2F1_ko	AKT_oe	E2F1_ko	OE	KO	AKT	E2F1
DOUBLE	3.8543188	-0.3567954	0.964438	1.997514	-0.0042	-1.005	AKT_oe__E2F1_oe	AKT_oe	E2F1_oe	OE	OE	AKT	E2F1
DOUBLE	0.82146264	-0.3646019	0.9056884	1.6649024	-0.001	-1.005	AKT_oe__eEF2_ko	AKT_oe	eEF2_ko	OE	KO	AKT	eEF2
DOUBLE	0.73259154	-0.33483633	0.9365954	1.6493508	-0.002	-1.005	AKT_oe__eEF2_oe	AKT_oe	eEF2_oe	OE	OE	AKT	eEF2
DOUBLE	0.80438474	-0.46506966	0.771068	1.5975326	0.000599999999999996	-1.0048	AKT_oe__eEF2K_ko	AKT_oe	eEF2K_ko	OE	KO	AKT	eEF2K
DOUBLE	0.869167819999999	-0.37250998	0.8036187	1.6239433	0.0018	-1.005	AKT_oe__eEF2K_oe	AKT_oe	eEF2K_oe	OE	OE	AKT	eEF2K
DOUBLE	0.77079397	-0.45067723	0.7827591	1.6186483	-0.0016	-1.005	AKT_oe__EGF_ko	AKT_oe	EGF_ko	OE	KO	AKT	EGF
DOUBLE	0.723787199999999	-0.370527	0.7967473	1.6685535	0.0026	-1.005	AKT_oe__EGF_oe	AKT_oe	EGF_oe	OE	OE	AKT	EGF
DOUBLE	0.69236993	-0.43668407	0.8188894	1.5148896	0.0024	-1.005	AKT_oe__EGFR_ko	AKT_oe	EGFR_ko	OE	KO	AKT	EGFR
DOUBLE	0.79634808	-0.42043097	0.8814598	1.6192984	0.000599999999999996	-1.005	AKT_oe__EGFR_oe	AKT_oe	EGFR_oe	OE	OE	AKT	EGFR
DOUBLE	-0.6418631	-1.208489	-2.0098	-4.0166	0.005	-1.005	AKT_oe__EMT_ko	AKT_oe	EMT_ko	OE	KO	AKT	EMT
DOUBLE	1.0508223	-0.252236973448	1.3836685	2.7627202	0.0056	-1.005	AKT_oe__EMT_oe	AKT_oe	EMT_oe	OE	OE	AKT	EMT
DOUBLE	0.77709552	-0.55216858	0.6586832	1.4746371	-0.00140000000000001	-1.005	AKT_oe__EP300_ko	AKT_oe	EP300_ko	OE	KO	AKT	EP300
DOUBLE	0.79321454	-0.44009446	0.8672525	1.5952073	0.0012	-1.005	AKT_oe__EP300_oe	AKT_oe	EP300_oe	OE	OE	AKT	EP300
DOUBLE	0.2419919	-0.76532126	0.3445418	0.5859529	0.004	-1.005	AKT_oe__ERG_ko	AKT_oe	ERG_ko	OE	KO	AKT	ERG
DOUBLE	0.8387462	-0.2894578	0.9655498	1.9113116	0.00199999999999999	-1.005	AKT_oe__ERG_oe	AKT_oe	ERG_oe	OE	OE	AKT	ERG
DOUBLE	-0.42019195	-1.2553523	-0.0786029999999998	-0.3171685	-0.0178	-0.18862905	AKT_oe__ERK_ko	AKT_oe	ERK_ko	OE	KO	AKT	ERK
DOUBLE	0.733857	-0.3732388	0.8445071	1.7173896	0.000199999999999999	-1.005	AKT_oe__ERK_oe	AKT_oe	ERK_oe	OE	OE	AKT	ERK
DOUBLE	0.69965693	-0.42939057	0.8263614	1.6187918	0.0076	-1.005	AKT_oe__ETS1_ko	AKT_oe	ETS1_ko	OE	KO	AKT	ETS1
DOUBLE	0.713122299999999	-0.4323449	0.7157955	1.6127226	-0.001	-1.005	AKT_oe__ETS1_oe	AKT_oe	ETS1_oe	OE	OE	AKT	ETS1
DOUBLE	0.76755582	-0.39813472	0.854534	1.6373492	0.00199999999999999	-1.005	AKT_oe__ETV1_ko	AKT_oe	ETV1_ko	OE	KO	AKT	ETV1
DOUBLE	0.7507028	-0.394088500000001	0.79642	1.624139	-0.001	-1.005	AKT_oe__ETV1_oe	AKT_oe	ETV1_oe	OE	OE	AKT	ETV1
DOUBLE	0.7313992	-0.5292334	0.716283	1.5086953	0.00559999999999999	-1.005	AKT_oe__EZH2_ko	AKT_oe	EZH2_ko	OE	KO	AKT	EZH2
DOUBLE	0.78207997	0.0119968699999999	0.995078	2.0429184	-0.000800000000000002	-1.005	AKT_oe__EZH2_oe	AKT_oe	EZH2_oe	OE	OE	AKT	EZH2
DOUBLE	0.81369482	-0.46141236	0.8999168	1.6631792	-0.000400000000000005	-1.005	AKT_oe__FADD_ko	AKT_oe	FADD_ko	OE	KO	AKT	FADD
DOUBLE	0.78227256	-0.380225970000001	0.8318899	1.6459944	0.0028	-1.005	AKT_oe__FADD_oe	AKT_oe	FADD_oe	OE	OE	AKT	FADD
DOUBLE	0.859743379999999	-0.41279692	0.8318658	1.6561583	-0.003	-1.005	AKT_oe__FGF_ko	AKT_oe	FGF_ko	OE	KO	AKT	FGF
DOUBLE	0.864317799999999	-0.3841536	0.8967433	1.6341134	0.001	-1.005	AKT_oe__FGF_oe	AKT_oe	FGF_oe	OE	OE	AKT	FGF
DOUBLE	0.763244299999999	-0.40109936	0.8039713	1.6184993	-0.0032	-1.005	AKT_oe__FGFR3_ko	AKT_oe	FGFR3_ko	OE	KO	AKT	FGFR3
DOUBLE	0.8607759	-0.47876105	0.7782335	1.5740456	0.0042	-1.005	AKT_oe__FGFR3_oe	AKT_oe	FGFR3_oe	OE	OE	AKT	FGFR3
DOUBLE	0.87607188	-0.49280912	0.7809062	1.5746236	0.00659999999999999	-1.005	AKT_oe__FOS_ko	AKT_oe	FOS_ko	OE	KO	AKT	FOS
DOUBLE	0.80504907	-0.45716633	0.8032116	1.5551899	-0.000800000000000002	-1.005	AKT_oe__FOS_oe	AKT_oe	FOS_oe	OE	OE	AKT	FOS
DOUBLE	0.820388179999999	-0.39672232	0.9159999	1.8273974	0.003	-1.005	AKT_oe__FOXA1_ko	AKT_oe	FOXA1_ko	OE	KO	AKT	FOXA1
DOUBLE	-0.6921945	-1.1065569	-2.0098	-4.0166	0.0018	-1.005	AKT_oe__FOXA1_oe	AKT_oe	FOXA1_oe	OE	OE	AKT	FOXA1
DOUBLE	0.86299195	-0.39777205	0.9386418	1.6834092	0.0018	-1.005	AKT_oe__FOXO_ko	AKT_oe	FOXO_ko	OE	KO	AKT	FOXO
DOUBLE	0.335173999999999	-2.7787919	-2.0098	-4.0166	0.0234	-1.005	AKT_oe__FOXO_oe	AKT_oe	FOXO_oe	OE	OE	AKT	FOXO
DOUBLE	0.81991436	-0.36436844	0.8730417	1.6627722	0.00319999999999999	-1.005	AKT_oe__FRS2_ko	AKT_oe	FRS2_ko	OE	KO	AKT	FRS2
DOUBLE	0.7890881	-0.3895852	0.8814567	1.6557027	0.00199999999999999	-1.005	AKT_oe__FRS2_oe	AKT_oe	FRS2_oe	OE	OE	AKT	FRS2
DOUBLE	0.60346558	-1.04897026	-2.0098	1.0078732	0.000399999999999998	-1.005	AKT_oe__fused_event_ko	AKT_oe	fused_event_ko	OE	KO	AKT	fused_event
DOUBLE	1.08016972	0.2153588	3.7044898	2.2167977	0.000199999999999999	-1.005	AKT_oe__fused_event_oe	AKT_oe	fused_event_oe	OE	OE	AKT	fused_event
DOUBLE	0.81082338	-0.48191898	0.754998000000001	1.5307267	0.0038	-1.005	AKT_oe__GADD45_ko	AKT_oe	GADD45_ko	OE	KO	AKT	GADD45
DOUBLE	0.74605256	-0.43369244	0.8185527	1.5981519	0.0024	-1.005	AKT_oe__GADD45_oe	AKT_oe	GADD45_oe	OE	OE	AKT	GADD45
DOUBLE	0.87433323	-0.48057617	0.8348184	1.5781128	0.0056	-1.005	AKT_oe__GLI_ko	AKT_oe	GLI_ko	OE	KO	AKT	GLI
DOUBLE	0.501293	-0.29007334	0.8633711	1.7411003	0.0164	-1.005	AKT_oe__GLI_oe	AKT_oe	GLI_oe	OE	OE	AKT	GLI
DOUBLE	0.8037826	-0.4461749	0.8034887	1.5178134	0.0038	-1.005	AKT_oe__GLUT1_ko	AKT_oe	GLUT1_ko	OE	KO	AKT	GLUT1
DOUBLE	0.7856406	-0.387551699999999	0.8652722	1.608423	0.0064	-1.005	AKT_oe__GLUT1_oe	AKT_oe	GLUT1_oe	OE	OE	AKT	GLUT1
DOUBLE	0.7829605	-0.3587672	0.8471798	1.7026549	0.0042	-1.005	AKT_oe__GSH_ko	AKT_oe	GSH_ko	OE	KO	AKT	GSH
DOUBLE	0.81183468	-0.47194012	0.7442766	1.5309108	0.0028	-1.005	AKT_oe__GSH_oe	AKT_oe	GSH_oe	OE	OE	AKT	GSH
DOUBLE	0.626775899999999	-0.3369132	0.8706391	1.6856906	-0.000800000000000002	-1.005	AKT_oe__GSK3_ko	AKT_oe	GSK3_ko	OE	KO	AKT	GSK3
DOUBLE	0.76753788	-3.23867052	-0.50439273	-0.909931680000001	0.0298	-1.005	AKT_oe__GSK3_oe	AKT_oe	GSK3_oe	OE	OE	AKT	GSK3
DOUBLE	3.4065991	-0.468219240000001	0.922165	1.85462188	-0.014	-1.005	AKT_oe__HIF1_ko	AKT_oe	HIF1_ko	OE	KO	AKT	HIF1
DOUBLE	-4.014	-1.3710697	0.2465252	0.3515085	0.0286	-1.005	AKT_oe__HIF1_oe	AKT_oe	HIF1_oe	OE	OE	AKT	HIF1
DOUBLE	0.69924526	-0.42850398	0.8349239	1.6247309	0.0054	-1.005	AKT_oe__HSPs_ko	AKT_oe	HSPs_ko	OE	KO	AKT	HSPs
DOUBLE	-0.28868342	0.82442367	1.4817347	2.7056935	0.0014	-1.005	AKT_oe__HSPs_oe	AKT_oe	HSPs_oe	OE	OE	AKT	HSPs
DOUBLE	3.3022445	-0.48027073	0.7843716	1.80178262	-0.013	-1.005	AKT_oe__Hypoxia_ko	AKT_oe	Hypoxia_ko	OE	KO	AKT	Hypoxia
DOUBLE	-1.76503828	-0.40749468	0.78108258	1.36143528	0.022	-1.005	AKT_oe__Hypoxia_oe	AKT_oe	Hypoxia_oe	OE	OE	AKT	Hypoxia
DOUBLE	0.843716	-0.4191856	0.8721016	1.6875961	0.0014	-1.005	AKT_oe__IDH1_ko	AKT_oe	IDH1_ko	OE	KO	AKT	IDH1
DOUBLE	0.86904183	-0.52415167	0.7956301	1.5683441	0.0054	-1.005	AKT_oe__IDH1_oe	AKT_oe	IDH1_oe	OE	OE	AKT	IDH1
DOUBLE	0.827976369999999	-0.48182123	0.8774905	1.4944148	0.0068	-1.005	AKT_oe__IKK_ko	AKT_oe	IKK_ko	OE	KO	AKT	IKK
DOUBLE	0.70626458	-0.34646042	0.9032523	1.6636729	0.00199999999999999	-1.005	AKT_oe__IKK_oe	AKT_oe	IKK_oe	OE	OE	AKT	IKK
DOUBLE	0.7396299	-0.55636263	0.7472564	1.511598	0.0056	-1.005	AKT_oe__JNK_ko	AKT_oe	JNK_ko	OE	KO	AKT	JNK
DOUBLE	-0.0315845300000004	-1.22704327	0.25545574	0.420260939999999	-0.0238	-0.1848374	AKT_oe__JNK_oe	AKT_oe	JNK_oe	OE	OE	AKT	JNK
DOUBLE	0.796673259999999	-0.40870254	0.8399146	1.6406606	0.0018	-1.005	AKT_oe__JUN_ko	AKT_oe	JUN_ko	OE	KO	AKT	JUN
DOUBLE	0.74072717	-0.37026833	0.9321438	1.7104991	0.0036	-1.0048	AKT_oe__JUN_oe	AKT_oe	JUN_oe	OE	OE	AKT	JUN
DOUBLE	0.79020862	-0.43738508	0.8816739	1.6370444	0.0108	-1.005	AKT_oe__Lactic_acid_ko	AKT_oe	Lactic_acid_ko	OE	KO	AKT	Lactic_acid
DOUBLE	0.88490498	-0.414749570000001	0.77151	1.6145481	0.001	-1.005	AKT_oe__Lactic_acid_oe	AKT_oe	Lactic_acid_oe	OE	OE	AKT	Lactic_acid
DOUBLE	0.7132412	-0.4395383	0.8056527	1.6193039	0.0024	-1.005	AKT_oe__LDHA_ko	AKT_oe	LDHA_ko	OE	KO	AKT	LDHA
DOUBLE	0.757179549999999	-0.4657723	0.7597641	1.5768296	0.001	-1.005	AKT_oe__LDHA_oe	AKT_oe	LDHA_oe	OE	OE	AKT	LDHA
DOUBLE	0.79502363	-0.53318191	0.7841538	1.5340724	0.0072	-1.005	AKT_oe__MAP3K1_3_ko	AKT_oe	MAP3K1_3_ko	OE	KO	AKT	MAP3K1_3
DOUBLE	0.7439298	-0.42008736	0.8279306	1.5698756	0.0078	-1.005	AKT_oe__MAP3K1_3_oe	AKT_oe	MAP3K1_3_oe	OE	OE	AKT	MAP3K1_3
DOUBLE	1.46283382	-0.82114292	0.824721	1.24454426	0.0028	-1.005	AKT_oe__MDM2_ko	AKT_oe	MDM2_ko	OE	KO	AKT	MDM2
DOUBLE	-1.0845718	-0.36029796	0.0515660000000002	1.730273	0.0164	-1.005	AKT_oe__MDM2_oe	AKT_oe	MDM2_oe	OE	OE	AKT	MDM2
DOUBLE	0.516619	-0.46555325	0.7776262	1.5171762	0.0206	-1.005	AKT_oe__MED12_ko	AKT_oe	MED12_ko	OE	KO	AKT	MED12
DOUBLE	0.78117914	-0.48168946	0.7786996	1.5344147	0.000199999999999999	-1.005	AKT_oe__MED12_oe	AKT_oe	MED12_oe	OE	OE	AKT	MED12
DOUBLE	0.8384905	-0.474401491	0.7933939	1.5280935	0.0016	-0.994852991	AKT_oe__MEK1_2_ko	AKT_oe	MEK1_2_ko	OE	KO	AKT	MEK1_2
DOUBLE	0.76971746	-0.41931554	0.770062	1.6232884	0.0028	-1.005	AKT_oe__MEK1_2_oe	AKT_oe	MEK1_2_oe	OE	OE	AKT	MEK1_2
DOUBLE	0.4909753	-0.4890567	0.673351	1.4989448	0.004	-1.005	AKT_oe__mTORC1_ko	AKT_oe	mTORC1_ko	OE	KO	AKT	mTORC1
DOUBLE	0.760913619999999	-0.39711748	0.8306766	1.6800523	0.0022	-1.005	AKT_oe__mTORC1_oe	AKT_oe	mTORC1_oe	OE	OE	AKT	mTORC1
DOUBLE	0.76362993	-0.41092112	0.885533	1.6227765	0.007	-1.005	AKT_oe__mTORC2_ko	AKT_oe	mTORC2_ko	OE	KO	AKT	mTORC2
DOUBLE	0.814785079999999	-0.51703192	0.7984661	1.4933834	0.0072	-1.005	AKT_oe__mTORC2_oe	AKT_oe	mTORC2_oe	OE	OE	AKT	mTORC2
DOUBLE	3.13715985	-0.592072846000001	0.8098922	1.7083196	-0.000800000000000002	-1.005	AKT_oe__MXI1_ko	AKT_oe	MXI1_ko	OE	KO	AKT	MXI1
DOUBLE	-4.014	-0.3148885	0.7082758	1.2378563	0.0356	-1.005	AKT_oe__MXI1_oe	AKT_oe	MXI1_oe	OE	OE	AKT	MXI1
DOUBLE	0.37848313	-0.49377752	0.7721644	1.4902224	0.0324	-1.005	AKT_oe__MYC_ko	AKT_oe	MYC_ko	OE	KO	AKT	MYC
DOUBLE	0.335923439999999	-0.5861811	0.7961921	1.5310354	0.0318	-1.005	AKT_oe__MYC_MAX_ko	AKT_oe	MYC_MAX_ko	OE	KO	AKT	MYC_MAX
DOUBLE	3.83960084	-0.5532892585	0.7299265	1.801704435	-0.0194	-1.005	AKT_oe__MYC_MAX_oe	AKT_oe	MYC_MAX_oe	OE	OE	AKT	MYC_MAX
DOUBLE	0.827494799999999	-0.4927253	0.8149231	1.5799892	0.0012	-1.005	AKT_oe__MYC_oe	AKT_oe	MYC_oe	OE	OE	AKT	MYC
DOUBLE	0.70044692	-0.36103418	0.7038903	1.6269496	-0.000199999999999999	-1.005	AKT_oe__NCOA3_ko	AKT_oe	NCOA3_ko	OE	KO	AKT	NCOA3
DOUBLE	0.9573833	-0.31263434	0.8350129	1.7936685	-0.0096	-1.005	AKT_oe__NCOA3_oe	AKT_oe	NCOA3_oe	OE	OE	AKT	NCOA3
DOUBLE	0.82319626	-0.28977768	0.9859364	1.7585315	0.00199999999999999	-1.005	AKT_oe__NCOR1_ko	AKT_oe	NCOR1_ko	OE	KO	AKT	NCOR1
DOUBLE	-0.38885872	-1.04058982	-0.3857563	0.9936123	0.0062	-1.005	AKT_oe__NCOR1_oe	AKT_oe	NCOR1_oe	OE	OE	AKT	NCOR1
DOUBLE	0.7678581	-0.3854941	0.8505131	1.6349883	0.000799999999999995	-1.005	AKT_oe__NCOR2_ko	AKT_oe	NCOR2_ko	OE	KO	AKT	NCOR2
DOUBLE	-0.23461867	-1.11459817	-0.35015024	0.99677246	0.0084	-1.005	AKT_oe__NCOR2_oe	AKT_oe	NCOR2_oe	OE	OE	AKT	NCOR2
DOUBLE	0.69489046	-0.64933644	0.5983701	1.3931676	0.0108	-1.005	AKT_oe__NF_kB_ko	AKT_oe	NF_kB_ko	OE	KO	AKT	NF_kB
DOUBLE	0.91589077	-0.12521553	1.1192266	2.0866237	-0.0104	-1.005	AKT_oe__NF_kB_oe	AKT_oe	NF_kB_oe	OE	OE	AKT	NF_kB
DOUBLE	0.78524814	-0.43985526	0.795020000000001	1.5248948	0.000399999999999998	-1.005	AKT_oe__NF1_ko	AKT_oe	NF1_ko	OE	KO	AKT	NF1
DOUBLE	0.82249622	-0.47249518	0.7762706	1.6117495	0.0038	-1.005	AKT_oe__NF1_oe	AKT_oe	NF1_oe	OE	OE	AKT	NF1
DOUBLE	0.88258617	-0.47860499	0.879934	1.6368884	0.000399999999999998	-1.005	AKT_oe__NKX3_1_ko	AKT_oe	NKX3_1_ko	OE	KO	AKT	NKX3_1
DOUBLE	0.784330779999999	-0.46680517	0.876733900000001	1.5811862	0.0046	-1.005	AKT_oe__NKX3_1_oe	AKT_oe	NKX3_1_oe	OE	OE	AKT	NKX3_1
DOUBLE	0.7604051	-0.398621	0.8107439	1.6151016	0.0024	-1.005	AKT_oe__Nutrients_ko	AKT_oe	Nutrients_ko	OE	KO	AKT	Nutrients
DOUBLE	0.85332452	-0.40740084	0.8757514	1.6715103	0.0046	-1.005	AKT_oe__Nutrients_oe	AKT_oe	Nutrients_oe	OE	OE	AKT	Nutrients
DOUBLE	0.8040766	-0.3625005	0.91532	1.7092617	0.0014	-1.005	AKT_oe__p14ARF_ko	AKT_oe	p14ARF_ko	OE	KO	AKT	p14ARF
DOUBLE	1.43312206	-0.650971431	1.0772175	1.4133163	0.003	-0.996452991	AKT_oe__p14ARF_oe	AKT_oe	p14ARF_oe	OE	OE	AKT	p14ARF
DOUBLE	0.79078774	-0.46285626	0.8292568	1.6226468	0.0032	-1.005	AKT_oe__p15_ko	AKT_oe	p15_ko	OE	KO	AKT	p15
DOUBLE	0.2865171	-0.58964304	0.7357471	1.4426469	0.0304	-1.005	AKT_oe__p15_oe	AKT_oe	p15_oe	OE	OE	AKT	p15
DOUBLE	0.84898678	-0.43002155	0.835528500000001	1.6600185	0.005	-1.005	AKT_oe__p21_ko	AKT_oe	p21_ko	OE	KO	AKT	p21
DOUBLE	-4.014	-0.266379300000001	0.824961	1.3301098	0.0382	-1.005	AKT_oe__p21_oe	AKT_oe	p21_oe	OE	OE	AKT	p21
DOUBLE	0.85172472	-0.48753728	0.8076878	1.540987	0.0028	-1.005	AKT_oe__p38_ko	AKT_oe	p38_ko	OE	KO	AKT	p38
DOUBLE	1.97806695	-1.55489345	0.3045942	0.69475314	-0.007	-1.005	AKT_oe__p38_oe	AKT_oe	p38_oe	OE	OE	AKT	p38
DOUBLE	-0.215643646	0.85414974	1.5890307	2.7972044	0.0048	-1.005	AKT_oe__p53_ko	AKT_oe	p53_ko	OE	KO	AKT	p53
DOUBLE	2.77234402	-3.28560828	-0.6851667	-0.93787406	0.0038	-1.005	AKT_oe__p53_oe	AKT_oe	p53_oe	OE	OE	AKT	p53
DOUBLE	0.73957194	-0.46854466	0.8075614	1.5942567	0.0086	-1.005	AKT_oe__p70S6kab_ko	AKT_oe	p70S6kab_ko	OE	KO	AKT	p70S6kab
DOUBLE	0.707437659999999	-0.420393280000001	0.7781807	1.5700711	0.000599999999999996	-1.005	AKT_oe__p70S6kab_oe	AKT_oe	p70S6kab_oe	OE	OE	AKT	p70S6kab
DOUBLE	0.75856004	-0.402799910000001	0.8113265	1.6099445	0.00199999999999999	-1.005	AKT_oe__p90RSK_ko	AKT_oe	p90RSK_ko	OE	KO	AKT	p90RSK
DOUBLE	0.6493955	-0.4486414	0.784033	1.6023115	0.0042	-1.005	AKT_oe__p90RSK_oe	AKT_oe	p90RSK_oe	OE	OE	AKT	p90RSK
DOUBLE	0.672352249999999	-0.340690032	0.7902844	1.6392167	0.0016	-0.987305982	AKT_oe__PDK1_ko	AKT_oe	PDK1_ko	OE	KO	AKT	PDK1
DOUBLE	0.724629259999999	-0.37086081	0.8007326	1.6355642	0.0012	-1.005	AKT_oe__PDK1_oe	AKT_oe	PDK1_oe	OE	OE	AKT	PDK1
DOUBLE	0.66454202	-0.37821978	0.8084947	1.5947413	0.0056	-1.005	AKT_oe__PHDs_ko	AKT_oe	PHDs_ko	OE	KO	AKT	PHDs
DOUBLE	3.34389986	-0.47214796	0.8225824	1.84451065	-0.0148	-1.005	AKT_oe__PHDs_oe	AKT_oe	PHDs_oe	OE	OE	AKT	PHDs
DOUBLE	0.8166568	-0.43410046	0.7414842	1.5946432	0.0072	-1.005	AKT_oe__PI3K_ko	AKT_oe	PI3K_ko	OE	KO	AKT	PI3K
DOUBLE	0.87277487	-0.44041627	0.8267784	1.5985893	0.000399999999999998	-1.005	AKT_oe__PI3K_oe	AKT_oe	PI3K_oe	OE	OE	AKT	PI3K
DOUBLE	0.824152349999999	-0.46093609	0.8266737	1.5748736	0	-1.005	AKT_oe__PIP3_ko	AKT_oe	PIP3_ko	OE	KO	AKT	PIP3
DOUBLE	1.15026707	-0.26440083	0.9541054	1.8698035	-0.0176	-1.005	AKT_oe__PIP3_oe	AKT_oe	PIP3_oe	OE	OE	AKT	PIP3
DOUBLE	0.73943788	-0.47216256	0.7801995	1.5521587	0.0052	-1.005	AKT_oe__PKC_ko	AKT_oe	PKC_ko	OE	KO	AKT	PKC
DOUBLE	0.7330242	-0.30390776	0.9595582	1.7266206	0.0032	-1.005	AKT_oe__PKC_oe	AKT_oe	PKC_oe	OE	OE	AKT	PKC
DOUBLE	0.97225303	-0.43308957	0.8540116	1.6815016	-0.0016	-1.005	AKT_oe__PTCH1_ko	AKT_oe	PTCH1_ko	OE	KO	AKT	PTCH1
DOUBLE	0.706445159999999	-0.47604944	0.819659	1.5627484	0.0114	-1.005	AKT_oe__PTCH1_oe	AKT_oe	PTCH1_oe	OE	OE	AKT	PTCH1
DOUBLE	1.0240775	-0.38511744	0.9131072	1.6321793	0.000599999999999996	-1.005	AKT_oe__PTEN_ko	AKT_oe	PTEN_ko	OE	KO	AKT	PTEN
DOUBLE	-0.2953711	-1.17006976	-0.31778326	0.915082239999999	0.007	-1.005	AKT_oe__PTEN_oe	AKT_oe	PTEN_oe	OE	OE	AKT	PTEN
DOUBLE	0.8297528	-0.318026491	0.9223351	1.7463341	-0.000400000000000005	-0.996452991	AKT_oe__RAF_ko	AKT_oe	RAF_ko	OE	KO	AKT	RAF
DOUBLE	0.82335767	-0.43166353	0.8902142	1.6552044	-0.000199999999999999	-1.005	AKT_oe__RAF_oe	AKT_oe	RAF_oe	OE	OE	AKT	RAF
DOUBLE	0.78498134	-0.49651876	0.7648641	1.5681344	0	-1.005	AKT_oe__RAGS_ko	AKT_oe	RAGS_ko	OE	KO	AKT	RAGS
DOUBLE	0.76873375	-0.44821725	0.7653098	1.584959	0.000799999999999995	-1.005	AKT_oe__RAGS_oe	AKT_oe	RAGS_oe	OE	OE	AKT	RAGS
DOUBLE	0.86521285	-0.459639341	0.837215800000001	1.5982221	0.0058	-0.996452991	AKT_oe__RAS_ko	AKT_oe	RAS_ko	OE	KO	AKT	RAS
DOUBLE	0.8293874	-0.4288936	0.8125101	1.6595572	0.0058	-1.005	AKT_oe__RAS_oe	AKT_oe	RAS_oe	OE	OE	AKT	RAS
DOUBLE	0.813175139999999	-0.334618760000001	0.901896	1.704753	0.0046	-1.005	AKT_oe__RB1_ko	AKT_oe	RB1_ko	OE	KO	AKT	RB1
DOUBLE	-0.78982485	-0.4824821	0.7395614	1.4733661	0.015038	-1.005	AKT_oe__RB1_oe	AKT_oe	RB1_oe	OE	OE	AKT	RB1
DOUBLE	0.8560757	-0.4815315	0.8027925	1.6174139	0.00439999999999999	-1.005	AKT_oe__Rheb_ko	AKT_oe	Rheb_ko	OE	KO	AKT	Rheb
DOUBLE	0.8477494	-0.47680825	0.8291284	1.5470077	0.0038	-1.005	AKT_oe__Rheb_oe	AKT_oe	Rheb_oe	OE	OE	AKT	Rheb
DOUBLE	0.71187106	-0.37171104	0.8727069	1.633549	0.00319999999999999	-1.005	AKT_oe__ROS_ko	AKT_oe	ROS_ko	OE	KO	AKT	ROS
DOUBLE	0.8329951	-0.46673746	0.8735214	1.6308486	-0.002	-1.005	AKT_oe__ROS_oe	AKT_oe	ROS_oe	OE	OE	AKT	ROS
DOUBLE	0.82200177	-0.45381083	0.8790606	1.5769404	0.003	-1.005	AKT_oe__RTK_ko	AKT_oe	RTK_ko	OE	KO	AKT	RTK
DOUBLE	0.8181001	-0.3754115	0.9464743	1.7155053	0.0018	-1.005	AKT_oe__RTK_oe	AKT_oe	RTK_oe	OE	OE	AKT	RTK
DOUBLE	0.861411759999999	-0.37326538	0.9100811	1.6510137	0.0034	-1.005	AKT_oe__RUNX2_ko	AKT_oe	RUNX2_ko	OE	KO	AKT	RUNX2
DOUBLE	0.639543	-0.3692237	0.9043856	1.6253489	0	-1.005	AKT_oe__RUNX2_oe	AKT_oe	RUNX2_oe	OE	OE	AKT	RUNX2
DOUBLE	0.87020234	-0.386572559999999	0.8255271	1.6118962	0	-1.005	AKT_oe__SHH_ko	AKT_oe	SHH_ko	OE	KO	AKT	SHH
DOUBLE	0.67131953	-0.44408611	0.7631442	1.6030164	0.0144	-1.005	AKT_oe__SHH_oe	AKT_oe	SHH_oe	OE	OE	AKT	SHH
DOUBLE	0.71072128	-0.43162072	0.7882986	1.6417001	0.0026	-1.005	AKT_oe__Slug_ko	AKT_oe	Slug_ko	OE	KO	AKT	Slug
DOUBLE	0.86953278	-0.25392592	1.0624754	1.9499334	0.000599999999999996	-1.005	AKT_oe__Slug_oe	AKT_oe	Slug_oe	OE	OE	AKT	Slug
DOUBLE	0.9132827	-0.577026060000001	0.8177989	1.5328664	0.0014	-1.005	AKT_oe__SMAD_ko	AKT_oe	SMAD_ko	OE	KO	AKT	SMAD
DOUBLE	0.2074285	-0.234052800000001	0.8169921	1.7530806	0.0304	-1.005	AKT_oe__SMAD_oe	AKT_oe	SMAD_oe	OE	OE	AKT	SMAD
DOUBLE	0.8122966	-0.5773476	0.827204	1.4497515	0.0036	-1.005	AKT_oe__SMO_ko	AKT_oe	SMO_ko	OE	KO	AKT	SMO
DOUBLE	0.62930075	-0.38523215	0.8902429	1.6807244	0.01196	-1.005	AKT_oe__SMO_oe	AKT_oe	SMO_oe	OE	OE	AKT	SMO
DOUBLE	1.2529539	-0.84791719	0.54881714	1.02013711	0.0036	-1.005	AKT_oe__Snail_ko	AKT_oe	Snail_ko	OE	KO	AKT	Snail
DOUBLE	-0.155736926	0.85283595	1.6190343	3.0317086	0.0028	-1.005	AKT_oe__Snail_oe	AKT_oe	Snail_oe	OE	OE	AKT	Snail
DOUBLE	-0.00484737000000024	-0.41404778	0.6137042	1.7257319	0.0428	-1.005	AKT_oe__SPOP_ko	AKT_oe	SPOP_ko	OE	KO	AKT	SPOP
DOUBLE	1.63368577	-0.4553489	0.9608626	1.47450343	-0.041	-1.005	AKT_oe__SPOP_oe	AKT_oe	SPOP_oe	OE	OE	AKT	SPOP
DOUBLE	0.81742807	-0.40001263	0.835502	1.648589	-0.0108	-1.005	AKT_oe__TAK1_ko	AKT_oe	TAK1_ko	OE	KO	AKT	TAK1
DOUBLE	0.625285799999999	-0.4586679	0.8042262	1.5964379	0.0126	-1.005	AKT_oe__TAK1_oe	AKT_oe	TAK1_oe	OE	OE	AKT	TAK1
DOUBLE	0.67136237	-0.43714907	0.8945144	1.6497071	0.0148	-1.005	AKT_oe__TCF_ko	AKT_oe	TCF_ko	OE	KO	AKT	TCF
DOUBLE	0.8403869	-0.3907266	0.8882018	1.5876905	-0.0062	-1.005	AKT_oe__TCF_oe	AKT_oe	TCF_oe	OE	OE	AKT	TCF
DOUBLE	0.78574906	-0.44812944	0.8343496	1.6057537	0.0038	-1.005	AKT_oe__TERT_ko	AKT_oe	TERT_ko	OE	KO	AKT	TERT
DOUBLE	0.79865573	-0.40119807	0.7670918	1.6652073	-0.000199999999999999	-1.005	AKT_oe__TERT_oe	AKT_oe	TERT_oe	OE	OE	AKT	TERT
DOUBLE	0.817551849999999	-0.51411925	0.7572741	1.5181988	0.000399999999999998	-1.005	AKT_oe__TGFb_ko	AKT_oe	TGFb_ko	OE	KO	AKT	TGFb
DOUBLE	0.592129099999999	-0.3394639	0.856392	1.6423255	0.0056	-1.005	AKT_oe__TGFb_oe	AKT_oe	TGFb_oe	OE	OE	AKT	TGFb
DOUBLE	0.752427979999999	-0.47020837	0.7655062	1.5085068	-0.0018	-1.005	AKT_oe__TGFBR_ko	AKT_oe	TGFBR_ko	OE	KO	AKT	TGFBR
DOUBLE	0.272879499999999	-0.4397824	0.737267	1.637959	0.033	-1.005	AKT_oe__TGFBR_oe	AKT_oe	TGFBR_oe	OE	OE	AKT	TGFBR
DOUBLE	1.1095098	-0.48782464	0.8120601	1.5724269	-0.0108	-1.005	AKT_oe__TNFalpha_ko	AKT_oe	TNFalpha_ko	OE	KO	AKT	TNFalpha
DOUBLE	0.46529742	-0.37609388	0.8002725	1.624811	0.0118	-1.005	AKT_oe__TNFalpha_oe	AKT_oe	TNFalpha_oe	OE	OE	AKT	TNFalpha
DOUBLE	0.797018319999999	-0.36733038	0.8805202	1.6566746	0.001	-1.005	AKT_oe__TSC1_2_ko	AKT_oe	TSC1_2_ko	OE	KO	AKT	TSC1_2
DOUBLE	0.57734667	-0.339017660000001	0.9482068	1.7074085	0.0082	-1.005	AKT_oe__TSC1_2_oe	AKT_oe	TSC1_2_oe	OE	OE	AKT	TSC1_2
DOUBLE	-0.6592973	-1.3763572	-2.0098	-4.0166	0.0018	-1.005	AKT_oe__TWIST1_ko	AKT_oe	TWIST1_ko	OE	KO	AKT	TWIST1
DOUBLE	0.99767925	-0.31652639	1.0405749	2.0229785	0.0018	-1.005	AKT_oe__TWIST1_oe	AKT_oe	TWIST1_oe	OE	OE	AKT	TWIST1
DOUBLE	0.84225722	-0.44225948	0.914724	1.6213847	0.005	-1.005	AKT_oe__VEGF_ko	AKT_oe	VEGF_ko	OE	KO	AKT	VEGF
DOUBLE	0.81504816	-0.41783029	0.8526595	1.6679688	0.0012	-1.005	AKT_oe__VEGF_oe	AKT_oe	VEGF_oe	OE	OE	AKT	VEGF
DOUBLE	-1.71312225	-0.42235335	0.70475014	1.30312621	0.0192	-1.005	AKT_oe__VHL_ko	AKT_oe	VHL_ko	OE	KO	AKT	VHL
DOUBLE	3.3471263	-0.455125610000001	0.9253286	1.8797146	-0.0138	-1.005	AKT_oe__VHL_oe	AKT_oe	VHL_oe	OE	OE	AKT	VHL
DOUBLE	0.63451094	-0.42407786	0.7687219	1.5862139	0.0024	-1.005	AKT_oe__WNT_ko	AKT_oe	WNT_ko	OE	KO	AKT	WNT
DOUBLE	0.671369019999999	-0.47927158	0.7552887	1.5614656	0.0146	-1.005	AKT_oe__WNT_oe	AKT_oe	WNT_oe	OE	OE	AKT	WNT
DOUBLE	0.77748593	-1.05737048	0.53852636	1.00431206	0.0046	-1.005	AKT_oe__YWHAZ_ko	AKT_oe	YWHAZ_ko	OE	KO	AKT	YWHAZ
DOUBLE	0.65792134	-0.000864609999999821	0.832127	2.0130798	0.0102	-1.005	AKT_oe__YWHAZ_oe	AKT_oe	YWHAZ_oe	OE	OE	AKT	YWHAZ
DOUBLE	0.807761279999999	-0.37932952	0.8423009	1.6537767	0.000399999999999998	-1.005	AKT_oe__ZBTB17_ko	AKT_oe	ZBTB17_ko	OE	KO	AKT	ZBTB17
DOUBLE	0.3381638	-0.63175404	0.696508300000001	1.3736099	0.0296	-1.005	AKT_oe__ZBTB17_oe	AKT_oe	ZBTB17_oe	OE	OE	AKT	ZBTB17
SINGLE	0.0536180599999998	0.0544221	0.1928275	0.2933591	-0.000400000000000005	-0.12760506	AMP_ATP_ko	AMP_ATP_ko	NA	KO	NA	AMP_ATP	NA
DOUBLE	0.0964302300000002	-0.00268156000000008	0.0733043000000002	0.0752112	0.00339999999999999	-0.0590290599999999	AMP_ATP_ko__Androgen_ko	AMP_ATP_ko	Androgen_ko	KO	KO	AMP_ATP	Androgen
DOUBLE	-0.0543688000000002	-0.0474704300000006	0.1433404	0.1501157	0.0022	-0.12780506	AMP_ATP_ko__Androgen_oe	AMP_ATP_ko	Androgen_oe	KO	OE	AMP_ATP	Androgen
DOUBLE	-0.0285039	-0.0218138000000003	0.1023359	0.1725129	0.0014	-0.1696141	AMP_ATP_ko__APAF1_ko	AMP_ATP_ko	APAF1_ko	KO	KO	AMP_ATP	APAF1
DOUBLE	-0.0279739300000004	-0.00991443000000025	0.115126000000001	0.04910674	-0.002	-0.1333521	AMP_ATP_ko__APAF1_oe	AMP_ATP_ko	APAF1_oe	KO	OE	AMP_ATP	APAF1
DOUBLE	-0.16309944	-0.32006728	-2.0098	-0.2379912	-0.0018	-0.00874699999999984	AMP_ATP_ko__AR_ERG_ko	AMP_ATP_ko	AR_ERG_ko	KO	KO	AMP_ATP	AR_ERG
DOUBLE	0.0926061929999999	0.9873007487	2.5459995	0.5493281487	0.003	0.3893026	AMP_ATP_ko__AR_ERG_oe	AMP_ATP_ko	AR_ERG_oe	KO	OE	AMP_ATP	AR_ERG
DOUBLE	-2.51079465	0.41566431	-2.0098	-0.671605500000001	0.013954	1.7665022	AMP_ATP_ko__AR_ko	AMP_ATP_ko	AR_ko	KO	KO	AMP_ATP	AR
DOUBLE	0.40649597	-0.451291	0.3480571	0.2984543	-0.0018	-1.0048	AMP_ATP_ko__AR_oe	AMP_ATP_ko	AR_oe	KO	OE	AMP_ATP	AR
DOUBLE	0.0826142000000001	0.3627075	0.1487607	0.2225252	-0.041	0.000800000000000134	AMP_ATP_ko__ATM_ko	AMP_ATP_ko	ATM_ko	KO	KO	AMP_ATP	ATM
DOUBLE	-0.23179346	-1.22906942	-0.14671184	-0.658297440000001	0.0954	-0.62113162	AMP_ATP_ko__ATM_oe	AMP_ATP_ko	ATM_oe	KO	OE	AMP_ATP	ATM
DOUBLE	-0.0765930400000001	0.8128304	0.0414258000000003	0.2749527	-0.041	0.425665	AMP_ATP_ko__ATR_ko	AMP_ATP_ko	ATR_ko	KO	KO	AMP_ATP	ATR
DOUBLE	0.0876491999999995	-0.39330597	0.1309283	-0.15583017	0.00199999999999999	-0.1698871	AMP_ATP_ko__ATR_oe	AMP_ATP_ko	ATR_oe	KO	OE	AMP_ATP	ATR
DOUBLE	-0.00768090000000043	0.06980436	0.2014737	0.14360459	-0.0026	-0.1013641	AMP_ATP_ko__AXIN1_ko	AMP_ATP_ko	AXIN1_ko	KO	KO	AMP_ATP	AXIN1
DOUBLE	0.48086633	-2.3187097	-0.83977117	-1.60002234	0.000599999999999996	-0.0240409599999999	AMP_ATP_ko__AXIN1_oe	AMP_ATP_ko	AXIN1_oe	KO	OE	AMP_ATP	AXIN1
DOUBLE	0.0356998299999995	-0.0134679499999999	0.1270607	0.2172876	0.0012	-0.12804955	AMP_ATP_ko__BAD_ko	AMP_ATP_ko	BAD_ko	KO	KO	AMP_ATP	BAD
DOUBLE	0.0305461099999995	-0.00883506999999994	0.1315232	0.1821413	0.000199999999999999	-0.15464614	AMP_ATP_ko__BAD_oe	AMP_ATP_ko	BAD_oe	KO	OE	AMP_ATP	BAD
DOUBLE	0.0640226999999998	0.2512571	0.1180151	0.1772446	-0.002	0.1582992	AMP_ATP_ko__Bak_ko	AMP_ATP_ko	Bak_ko	KO	KO	AMP_ATP	Bak
DOUBLE	0.1429882	0.30832514	0.3239659	0.4912546	-0.0408	-0.1804871	AMP_ATP_ko__Bak_oe	AMP_ATP_ko	Bak_oe	KO	OE	AMP_ATP	Bak
DOUBLE	0.04826146	0.2124944	0.1132034	0.166652	-0.0028	0.1278052	AMP_ATP_ko__BAX_ko	AMP_ATP_ko	BAX_ko	KO	KO	AMP_ATP	BAX
DOUBLE	0.0993959099999993	0.0182105899999998	0.0937058	0.148012	0.0014	-0.0685759999999999	AMP_ATP_ko__BAX_oe	AMP_ATP_ko	BAX_oe	KO	OE	AMP_ATP	BAX
DOUBLE	-0.0355674000000001	0.2856385	0.1016294	0.2634872	-0.001	0.0942171000000003	AMP_ATP_ko__Bcl_XL_ko	AMP_ATP_ko	Bcl_XL_ko	KO	KO	AMP_ATP	Bcl_XL
DOUBLE	0.0193488999999998	0.0279045499999997	0.1188404	0.180051	-0.00480000000000001	-0.0781229999999998	AMP_ATP_ko__Bcl_XL_oe	AMP_ATP_ko	Bcl_XL_oe	KO	OE	AMP_ATP	Bcl_XL
DOUBLE	0.0883294000000001	0.2082152	0.1893516	0.2160397	-0.0036	0.0100702000000001	AMP_ATP_ko__BCL2_ko	AMP_ATP_ko	BCL2_ko	KO	KO	AMP_ATP	BCL2
DOUBLE	-0.367309384	1.46218037	1.1844456	2.0602083	-0.0052	-0.16359315	AMP_ATP_ko__BCL2_oe	AMP_ATP_ko	BCL2_oe	KO	OE	AMP_ATP	BCL2
DOUBLE	1.2912857	-5.95503552	-2.0098	-3.7886222	0.003	-0.1937812	AMP_ATP_ko__beta_catenin_ko	AMP_ATP_ko	beta_catenin_ko	KO	KO	AMP_ATP	beta_catenin
DOUBLE	-0.3202708	1.1619628	0.3848505	0.7166035	-0.0066	-0.0037999999999998	AMP_ATP_ko__beta_catenin_oe	AMP_ATP_ko	beta_catenin_oe	KO	OE	AMP_ATP	beta_catenin
DOUBLE	0.1874375	0.0552481899999995	0.18522916	0.28038516	-0.001	-0.0854799999999999	AMP_ATP_ko__BIRC5_ko	AMP_ATP_ko	BIRC5_ko	KO	KO	AMP_ATP	BIRC5
DOUBLE	-0.0382045799999999	-0.0687641299999999	0.0630299000000005	0.1546643	0.0038	-0.1325521	AMP_ATP_ko__BIRC5_oe	AMP_ATP_ko	BIRC5_oe	KO	OE	AMP_ATP	BIRC5
DOUBLE	-0.0299909	-0.57600161	0.274524	0.5011777	0.00199999999999999	-0.83265981	AMP_ATP_ko__BMP2_ko	AMP_ATP_ko	BMP2_ko	KO	KO	AMP_ATP	BMP2
DOUBLE	0.0397369999999997	-0.3088111	0.1377816	0.322844	-0.000600000000000003	-0.4422444	AMP_ATP_ko__BMP2_oe	AMP_ATP_ko	BMP2_oe	KO	OE	AMP_ATP	BMP2
DOUBLE	0.1566173	0.38290576	0.2022878	0.4709824	-0.041	-0.0429350399999998	AMP_ATP_ko__BRCA1_ko	AMP_ATP_ko	BRCA1_ko	KO	KO	AMP_ATP	BRCA1
DOUBLE	-0.58018723	-0.0802120000000004	-0.22975246	-0.335417200000001	0.0296	0.1450052	AMP_ATP_ko__BRCA1_oe	AMP_ATP_ko	BRCA1_oe	KO	OE	AMP_ATP	BRCA1
DOUBLE	0.00165734999999945	0.0668310999999999	0.1891317	0.2020386	-0.004	-0.0898451999999998	AMP_ATP_ko__BRCA2_ko	AMP_ATP_ko	BRCA2_ko	KO	KO	AMP_ATP	BRCA2
DOUBLE	-0.21891244	-0.0970560799999998	0.0614719500000005	0.0415539899999997	0.031	-0.0417350399999998	AMP_ATP_ko__BRCA2_oe	AMP_ATP_ko	BRCA2_oe	KO	OE	AMP_ATP	BRCA2
DOUBLE	-0.47069784	0.976920559999999	-0.15037294	0.131870859999999	-0.041	0.6587448	AMP_ATP_ko__Carcinogen_ko	AMP_ATP_ko	Carcinogen_ko	KO	KO	AMP_ATP	Carcinogen
DOUBLE	0.392989699999999	-0.87697387	0.2345683	-0.0252484000000006	0.041748	-0.68656067	AMP_ATP_ko__Carcinogen_oe	AMP_ATP_ko	Carcinogen_oe	KO	OE	AMP_ATP	Carcinogen
DOUBLE	0.0177213499999995	0.18595225	0.1265374	0.2231592	-0.0022	0.0862701000000001	AMP_ATP_ko__Caspase3_ko	AMP_ATP_ko	Caspase3_ko	KO	KO	AMP_ATP	Caspase3
DOUBLE	-3.4498	-1.314285	-1.7778	-3.507261	0.0032	4.861515	AMP_ATP_ko__Caspase3_oe	AMP_ATP_ko	Caspase3_oe	KO	OE	AMP_ATP	Caspase3
DOUBLE	-0.10009447	-0.550552600000001	0.1356151	0.1697164	0.003	-1.0048	AMP_ATP_ko__Caspase8_ko	AMP_ATP_ko	Caspase8_ko	KO	KO	AMP_ATP	Caspase8
DOUBLE	-3.439	-1.5811924	-1.7734	-3.480679	-0.0408	4.5876076	AMP_ATP_ko__Caspase8_oe	AMP_ATP_ko	Caspase8_oe	KO	OE	AMP_ATP	Caspase8
DOUBLE	0.0204112299999997	-0.0404351000000007	0.0227577000000001	0.0958863999999995	-0.000600000000000003	-0.1709401	AMP_ATP_ko__Caspase9_ko	AMP_ATP_ko	Caspase9_ko	KO	KO	AMP_ATP	Caspase9
DOUBLE	-3.4438	-1.55481	-1.7774	-3.507998	0.000599999999999996	4.62759	AMP_ATP_ko__Caspase9_oe	AMP_ATP_ko	Caspase9_oe	KO	OE	AMP_ATP	Caspase9
DOUBLE	-1.0141549	-0.7766683	-2.0098	-4.0166	-0.000800000000000002	-0.4008564	AMP_ATP_ko__CDH2_ko	AMP_ATP_ko	CDH2_ko	KO	KO	AMP_ATP	CDH2
DOUBLE	0.156861399999999	0.0550599399999996	0.3852366	0.637197	-0.002	-0.1718766	AMP_ATP_ko__CDH2_oe	AMP_ATP_ko	CDH2_oe	KO	OE	AMP_ATP	CDH2
DOUBLE	-0.59997925	0.28397725	-0.2462225	-0.5074031	-0.0234	1.4963354	AMP_ATP_ko__cFLAR_ko	AMP_ATP_ko	cFLAR_ko	KO	KO	AMP_ATP	cFLAR
DOUBLE	-0.0073498600000006	-0.62388506	0.0667087000000004	0.2249085	0.000199999999999999	-1.005	AMP_ATP_ko__cFLAR_oe	AMP_ATP_ko	cFLAR_oe	KO	OE	AMP_ATP	cFLAR
DOUBLE	-0.00424353000000011	0.0790315699999997	0.1309901	0.165345169999999	0.000199999999999999	-0.0337879999999999	AMP_ATP_ko__CHK1_2_ko	AMP_ATP_ko	CHK1_2_ko	KO	KO	AMP_ATP	CHK1_2
DOUBLE	0.3685828	-1.32555356	-0.84380384	-1.53708206	0.0026	-0.0940160999999998	AMP_ATP_ko__CHK1_2_oe	AMP_ATP_ko	CHK1_2_oe	KO	OE	AMP_ATP	CHK1_2
DOUBLE	0.000745359999999806	-0.0164157400000002	0.0959637	0.119628899999999	0.000199999999999999	-0.0932170999999998	AMP_ATP_ko__COX4I2_ko	AMP_ATP_ko	COX4I2_ko	KO	KO	AMP_ATP	COX4I2
DOUBLE	0.0495444599999999	0.08850566	0.1965402	0.186090159999999	-0.0012	-0.0696409999999998	AMP_ATP_ko__COX4I2_oe	AMP_ATP_ko	COX4I2_oe	KO	OE	AMP_ATP	COX4I2
DOUBLE	-0.75551368	0.52354156	0.1344092	0.2564192	-0.00140000000000001	-0.11865644	AMP_ATP_ko__CyclinB_ko	AMP_ATP_ko	CyclinB_ko	KO	KO	AMP_ATP	CyclinB
DOUBLE	2.9617992	-1.2396436	0.0647567000000002	0.3451169	0.0024	-0.9788	AMP_ATP_ko__CyclinB_oe	AMP_ATP_ko	CyclinB_oe	KO	OE	AMP_ATP	CyclinB
DOUBLE	-0.2652681	-0.2176714	0.1096683	0.0472082999999994	0.0278	-0.14449914	AMP_ATP_ko__CyclinD_ko	AMP_ATP_ko	CyclinD_ko	KO	KO	AMP_ATP	CyclinD
DOUBLE	3.2263811	-1.0007761	0.1295632	0.4972759	-0.041	-0.9816	AMP_ATP_ko__CyclinD_oe	AMP_ATP_ko	CyclinD_oe	KO	OE	AMP_ATP	CyclinD
DOUBLE	-0.01895654	0.12540656	0.0375736000000004	0.06070186	-0.003	0.0701761000000001	AMP_ATP_ko__CytoC_ko	AMP_ATP_ko	CytoC_ko	KO	KO	AMP_ATP	CytoC
DOUBLE	0.06016434	0.0970296800000003	0.0958824500000004	0.187963249999999	-0.0016	0.0180940000000001	AMP_ATP_ko__CytoC_oe	AMP_ATP_ko	CytoC_oe	KO	OE	AMP_ATP	CytoC
DOUBLE	0.387555	-0.54042053	0.107751	-0.16539746	-0.0028	-0.57244957	AMP_ATP_ko__DAXX_ko	AMP_ATP_ko	DAXX_ko	KO	KO	AMP_ATP	DAXX
DOUBLE	-0.80915172	0.38437364	-0.0963058599999997	0.87066614	0.0048	-0.0927100999999999	AMP_ATP_ko__DAXX_oe	AMP_ATP_ko	DAXX_oe	KO	OE	AMP_ATP	DAXX
DOUBLE	-0.34185006	0.91179154	-0.0684375999999995	0.19026284	-0.041	0.5744496	AMP_ATP_ko__DNA_Damage_ko	AMP_ATP_ko	DNA_Damage_ko	KO	KO	AMP_ATP	DNA_Damage
DOUBLE	-0.15933947	-1.48030522	-0.2094499	-0.7826494	0.2252	-0.0810170999999998	AMP_ATP_ko__DNA_Damage_oe	AMP_ATP_ko	DNA_Damage_oe	KO	OE	AMP_ATP	DNA_Damage
DOUBLE	-0.0222993900000001	0.0603539900000003	0.0967168000000003	0.1990142	0.000799999999999995	-0.0757229999999999	AMP_ATP_ko__Dsh_ko	AMP_ATP_ko	Dsh_ko	KO	KO	AMP_ATP	Dsh
DOUBLE	-0.0253117600000001	0.00280229999999992	0.1942058	0.1757718	0.0026	-0.14629914	AMP_ATP_ko__Dsh_oe	AMP_ATP_ko	Dsh_oe	KO	OE	AMP_ATP	Dsh
DOUBLE	0.0736085499999994	-0.0188204000000001	0.192041	0.365371399999999	-0.002	-0.1808871	AMP_ATP_ko__E_cadherin_ko	AMP_ATP_ko	E_cadherin_ko	KO	KO	AMP_ATP	E_cadherin
DOUBLE	-1.0204344	-0.0913635000000008	-2.0098	-4.0166	0.000199999999999999	-0.0343879999999999	AMP_ATP_ko__E_cadherin_oe	AMP_ATP_ko	E_cadherin_oe	KO	OE	AMP_ATP	E_cadherin
DOUBLE	-1.27157377	1.38588053	0.3932426	0.845664999999999	0.0126	0.0158940000000001	AMP_ATP_ko__E2F1_ko	AMP_ATP_ko	E2F1_ko	KO	KO	AMP_ATP	E2F1
DOUBLE	2.8720557	-1.4302157	0.00909900000000041	0.0841382999999993	-0.0088	-0.9608	AMP_ATP_ko__E2F1_oe	AMP_ATP_ko	E2F1_oe	KO	OE	AMP_ATP	E2F1
DOUBLE	0.0536382599999996	0.2220646	0.1423005	0.1652181	-0.0014	0.0233370000000002	AMP_ATP_ko__eEF2_ko	AMP_ATP_ko	eEF2_ko	KO	KO	AMP_ATP	eEF2
DOUBLE	0.0401876099999994	0.0288430200000001	0.1457877	0.154667669999999	0.000599999999999996	-0.11845805	AMP_ATP_ko__eEF2_oe	AMP_ATP_ko	eEF2_oe	KO	OE	AMP_ATP	eEF2
DOUBLE	-0.0162064900000001	0.0465026000000002	0.0483594000000003	0.1261432	-0.000399999999999998	-0.0508020499999998	AMP_ATP_ko__eEF2K_ko	AMP_ATP_ko	eEF2K_ko	KO	KO	AMP_ATP	eEF2K
DOUBLE	0.0405212700000002	0.0375596299999996	0.1196587	0.140663229999999	0.0018	-0.1365521	AMP_ATP_ko__eEF2K_oe	AMP_ATP_ko	eEF2K_oe	KO	OE	AMP_ATP	eEF2K
DOUBLE	0.1162171	0.1022377	0.1210848	0.1622379	-0.00140000000000001	0.00694710000000009	AMP_ATP_ko__EGF_ko	AMP_ATP_ko	EGF_ko	KO	KO	AMP_ATP	EGF
DOUBLE	0.0721682999999995	0.0207137299999998	0.0963768000000003	0.1786023	-0.0038	-0.0868699999999999	AMP_ATP_ko__EGF_oe	AMP_ATP_ko	EGF_oe	KO	OE	AMP_ATP	EGF
DOUBLE	-1.2681901	0.0705664099999996	-1.86198075	-3.73249129	0.0136	0.5116297	AMP_ATP_ko__EGFR_ko	AMP_ATP_ko	EGFR_ko	KO	KO	AMP_ATP	EGFR
DOUBLE	0.0185476299999996	-0.0679840700000005	0.1186987	0.100781029999999	0.000399999999999998	-0.1878342	AMP_ATP_ko__EGFR_oe	AMP_ATP_ko	EGFR_oe	KO	OE	AMP_ATP	EGFR
DOUBLE	-0.9801734	-0.2359229	-2.0098	-4.0166	0	-0.0763229999999998	AMP_ATP_ko__EMT_ko	AMP_ATP_ko	EMT_ko	KO	KO	AMP_ATP	EMT
DOUBLE	0.26868936	0.24303092	0.5151154	0.9783233	-0.0026	0.016894	AMP_ATP_ko__EMT_oe	AMP_ATP_ko	EMT_oe	KO	OE	AMP_ATP	EMT
DOUBLE	0.0660980999999996	0.116157	0.0743789000000001	0.1823707	-0.000200000000000006	0.0604291000000001	AMP_ATP_ko__EP300_ko	AMP_ATP_ko	EP300_ko	KO	KO	AMP_ATP	EP300
DOUBLE	-0.0441384500000002	0.11894345	0.1539233	0.17359035	0.006	0.0170080000000001	AMP_ATP_ko__EP300_oe	AMP_ATP_ko	EP300_oe	KO	OE	AMP_ATP	EP300
DOUBLE	-0.0560416500000005	0.15124765	0.1464638	0.2033147	0.0018	0.00854709999999992	AMP_ATP_ko__ERG_ko	AMP_ATP_ko	ERG_ko	KO	KO	AMP_ATP	ERG
DOUBLE	-0.0736582000000001	0.681188	0.0223919000000001	0.0248466000000001	-0.000400000000000005	0.6241316	AMP_ATP_ko__ERG_oe	AMP_ATP_ko	ERG_oe	KO	OE	AMP_ATP	ERG
DOUBLE	-0.8453109	0.4647873	-0.6409054	-1.3296553	-0.0228	1.5591874	AMP_ATP_ko__ERK_ko	AMP_ATP_ko	ERK_ko	KO	KO	AMP_ATP	ERK
DOUBLE	0.0177770800000001	0.269099590000001	0.10414814	0.0621152899999995	-0.0064	0.1540463	AMP_ATP_ko__ERK_oe	AMP_ATP_ko	ERK_oe	KO	OE	AMP_ATP	ERK
DOUBLE	-0.0167247000000001	-0.10122554	0.1126	0.146123599999999	-0.000400000000000005	-0.1963812	AMP_ATP_ko__ETS1_ko	AMP_ATP_ko	ETS1_ko	KO	KO	AMP_ATP	ETS1
DOUBLE	-0.00588204000000037	0.2231237	0.2032847	0.2513193	-0.00260000000000001	0.0934631000000001	AMP_ATP_ko__ETS1_oe	AMP_ATP_ko	ETS1_oe	KO	OE	AMP_ATP	ETS1
DOUBLE	-0.0759055400000004	0.11951743	0.0642669000000002	0.1026342	0	0.0680071000000002	AMP_ATP_ko__ETV1_ko	AMP_ATP_ko	ETV1_ko	KO	KO	AMP_ATP	ETV1
DOUBLE	-0.0187573300000006	0.0771333599999995	0.0975803000000002	0.144227399999999	0.00219999999999999	-0.0433350399999999	AMP_ATP_ko__ETV1_oe	AMP_ATP_ko	ETV1_oe	KO	OE	AMP_ATP	ETV1
DOUBLE	0.0769171000000002	0.0232014600000001	0.1013105	0.1564844	0.000599999999999996	-0.0684199999999999	AMP_ATP_ko__EZH2_ko	AMP_ATP_ko	EZH2_ko	KO	KO	AMP_ATP	EZH2
DOUBLE	-0.17393804	0.7548419	0.1688422	0.439336099999999	0.0024	0.0381351000000001	AMP_ATP_ko__EZH2_oe	AMP_ATP_ko	EZH2_oe	KO	OE	AMP_ATP	EZH2
DOUBLE	-0.18233701	-0.65503866	0.0634464000000001	0.0454540399999992	0.0076	-1.005	AMP_ATP_ko__FADD_ko	AMP_ATP_ko	FADD_ko	KO	KO	AMP_ATP	FADD
DOUBLE	0.117426969999999	0.37149171	0.1491767	0.2240327	-0.0056	0.3539773	AMP_ATP_ko__FADD_oe	AMP_ATP_ko	FADD_oe	KO	OE	AMP_ATP	FADD
DOUBLE	0.0577335999999997	-0.19019841	0.1864524	0.314398499999999	0	-0.37766835	AMP_ATP_ko__FGF_ko	AMP_ATP_ko	FGF_ko	KO	KO	AMP_ATP	FGF
DOUBLE	-0.0395814200000002	0.41169726	0.0404532500000001	-0.0226841400000004	0.0026	0.4035094	AMP_ATP_ko__FGF_oe	AMP_ATP_ko	FGF_oe	KO	OE	AMP_ATP	FGF
DOUBLE	-0.00511815000000038	-0.12619104	0.2476636	0.370432999999999	0.0024	-0.36037434	AMP_ATP_ko__FGFR3_ko	AMP_ATP_ko	FGFR3_ko	KO	KO	AMP_ATP	FGFR3
DOUBLE	-0.0725610000000003	0.500591	0.0186768000000002	0.0540355999999997	-0.0046	0.3868068	AMP_ATP_ko__FGFR3_oe	AMP_ATP_ko	FGFR3_oe	KO	OE	AMP_ATP	FGFR3
DOUBLE	-0.0813253900000004	-0.0189956499999999	0.0210514500000003	0.00180610999999953	0.0012	-0.0604290599999999	AMP_ATP_ko__FOS_ko	AMP_ATP_ko	FOS_ko	KO	KO	AMP_ATP	FOS
DOUBLE	-0.1035153	0.17544123	0.0336028000000002	0.0715759	-0.000600000000000003	0.1124252	AMP_ATP_ko__FOS_oe	AMP_ATP_ko	FOS_oe	KO	OE	AMP_ATP	FOS
DOUBLE	-0.12032944	0.16146065	0.03348555	0.161396649999999	-0.0026	0.0768671000000001	AMP_ATP_ko__FOXA1_ko	AMP_ATP_ko	FOXA1_ko	KO	KO	AMP_ATP	FOXA1
DOUBLE	-0.8470725	-0.1862057	-2.0098	-4.0166	-0.000800000000000002	0.0752428000000003	AMP_ATP_ko__FOXA1_oe	AMP_ATP_ko	FOXA1_oe	KO	OE	AMP_ATP	FOXA1
DOUBLE	-0.00662075000000062	0.0890029500000002	0.2022178	0.309233699999999	-0.0046	-0.0679759999999999	AMP_ATP_ko__FOXO_ko	AMP_ATP_ko	FOXO_ko	KO	KO	AMP_ATP	FOXO
DOUBLE	0.383887329999999	-2.2270329	-2.0098	-4.0166	0.0314	-0.2753042	AMP_ATP_ko__FOXO_oe	AMP_ATP_ko	FOXO_oe	KO	OE	AMP_ATP	FOXO
DOUBLE	-0.0232252600000002	0.04600794	0.1801682	0.169798339999999	0.001	-0.0944170999999998	AMP_ATP_ko__FRS2_ko	AMP_ATP_ko	FRS2_ko	KO	KO	AMP_ATP	FRS2
DOUBLE	0.13316352	-0.12836758	0.2406857	0.3191419	-0.0022	-0.3428803	AMP_ATP_ko__FRS2_oe	AMP_ATP_ko	FRS2_oe	KO	OE	AMP_ATP	FRS2
DOUBLE	-0.1523377	-0.46437407	-2.0098	-0.284227	-0.0012	-0.0767229999999999	AMP_ATP_ko__fused_event_ko	AMP_ATP_ko	fused_event_ko	KO	KO	AMP_ATP	fused_event
DOUBLE	0.14881974	0.37354124	2.0929676	0.50480084	0.008	-0.1101111	AMP_ATP_ko__fused_event_oe	AMP_ATP_ko	fused_event_oe	KO	OE	AMP_ATP	fused_event
DOUBLE	-0.0388513100000001	0.0296315399999996	0.0697687000000005	0.0800454399999992	-0.002434	-0.0578099999999999	AMP_ATP_ko__GADD45_ko	AMP_ATP_ko	GADD45_ko	KO	KO	AMP_ATP	GADD45
DOUBLE	-0.0158649700000004	0.0322842200000002	0.1319718	0.1736263	0.0016	-0.0478820499999999	AMP_ATP_ko__GADD45_oe	AMP_ATP_ko	GADD45_oe	KO	OE	AMP_ATP	GADD45
DOUBLE	0.128769699999999	-0.664249091	0.3474572	0.651151799999999	-0.005	-0.995852991	AMP_ATP_ko__GLI_ko	AMP_ATP_ko	GLI_ko	KO	KO	AMP_ATP	GLI
DOUBLE	-1.81832184	9.22932836	-1.50604494	-3.01130154	-0.014	10.931089	AMP_ATP_ko__GLI_oe	AMP_ATP_ko	GLI_oe	KO	OE	AMP_ATP	GLI
DOUBLE	-0.0817363900000005	0.13311791	0.0958088000000004	0.1642028	-0.000400000000000005	-0.0123118599999998	AMP_ATP_ko__GLUT1_ko	AMP_ATP_ko	GLUT1_ko	KO	KO	AMP_ATP	GLUT1
DOUBLE	0.0347741499999996	0.0892185999999997	0.2242246	0.1474398	-0.0018	-0.0321879999999999	AMP_ATP_ko__GLUT1_oe	AMP_ATP_ko	GLUT1_oe	KO	OE	AMP_ATP	GLUT1
DOUBLE	-0.0270429600000002	0.0579491000000001	0.1391415	0.156788639999999	0	-0.0439350399999998	AMP_ATP_ko__GSH_ko	AMP_ATP_ko	GSH_ko	KO	KO	AMP_ATP	GSH
DOUBLE	0.0939294999999998	0.0653474899999997	0.14166075	0.21863105	0.0036	-0.0242459599999999	AMP_ATP_ko__GSH_oe	AMP_ATP_ko	GSH_oe	KO	OE	AMP_ATP	GSH
DOUBLE	0.0118708700000001	0.0996085300000003	0.2741254	0.3418234	0	-0.15384614	AMP_ATP_ko__GSK3_ko	AMP_ATP_ko	GSK3_ko	KO	KO	AMP_ATP	GSK3
DOUBLE	0.108493999999999	-2.855212994	-1.491333694	-2.868242454	0.0294	-0.1953282	AMP_ATP_ko__GSK3_oe	AMP_ATP_ko	GSK3_oe	KO	OE	AMP_ATP	GSK3
DOUBLE	2.5196576	-0.105626900000001	0.0481470000000002	0.277064149999999	-0.02	0.0785213	AMP_ATP_ko__HIF1_ko	AMP_ATP_ko	HIF1_ko	KO	KO	AMP_ATP	HIF1
DOUBLE	-4.014	1.1516174	0.0110784000000002	-0.129964600000001	0.028	-0.0331879999999999	AMP_ATP_ko__HIF1_oe	AMP_ATP_ko	HIF1_oe	KO	OE	AMP_ATP	HIF1
DOUBLE	-0.50017551	0.38474473	-0.0985701999999997	-0.11346984	-0.000800000000000002	0.5041266	AMP_ATP_ko__HSPs_ko	AMP_ATP_ko	HSPs_ko	KO	KO	AMP_ATP	HSPs
DOUBLE	-0.438898944	1.57147476	1.277615	2.09417	0	-0.0949370999999999	AMP_ATP_ko__HSPs_oe	AMP_ATP_ko	HSPs_oe	KO	OE	AMP_ATP	HSPs
DOUBLE	2.5136916	-0.14846173	0.0617680000000003	0.32427856	-0.0194	-0.0518820499999999	AMP_ATP_ko__Hypoxia_ko	AMP_ATP_ko	Hypoxia_ko	KO	KO	AMP_ATP	Hypoxia
DOUBLE	-2.6156496	0.337788359999999	0.1395635	0.0390648999999996	0.0186	-0.0799589399999999	AMP_ATP_ko__Hypoxia_oe	AMP_ATP_ko	Hypoxia_oe	KO	OE	AMP_ATP	Hypoxia
DOUBLE	0.0727707999999998	0.0843259999999999	0.0549564	0.148532499999999	-0.0032	-0.0176459999999999	AMP_ATP_ko__IDH1_ko	AMP_ATP_ko	IDH1_ko	KO	KO	AMP_ATP	IDH1
DOUBLE	-0.0685366000000003	0.16087637	0.159957	0.0651837999999998	-0.00260000000000001	0.1220581	AMP_ATP_ko__IDH1_oe	AMP_ATP_ko	IDH1_oe	KO	OE	AMP_ATP	IDH1
DOUBLE	-0.05630136	0.248695590000001	0.2058188	0.225351799999999	-0.0044	0.0864701000000001	AMP_ATP_ko__IKK_ko	AMP_ATP_ko	IKK_ko	KO	KO	AMP_ATP	IKK
DOUBLE	-0.0981814000000001	0.0559516200000001	0.1856874	0.2716961	0.000799999999999995	-0.14369914	AMP_ATP_ko__IKK_oe	AMP_ATP_ko	IKK_oe	KO	OE	AMP_ATP	IKK
DOUBLE	-0.0643310100000001	0.16465834	0.1635211	0.1119946	-0.00260000000000001	0.0598291	AMP_ATP_ko__JNK_ko	AMP_ATP_ko	JNK_ko	KO	KO	AMP_ATP	JNK
DOUBLE	-0.62422694	0.41097026	-0.17968487	-0.44803077	-0.0258	1.5609625	AMP_ATP_ko__JNK_oe	AMP_ATP_ko	JNK_oe	KO	OE	AMP_ATP	JNK
DOUBLE	0.0302976699999995	0.0133392900000002	0.0782704500000002	0.222927749999999	-0.000800000000000002	-0.13161003	AMP_ATP_ko__JUN_ko	AMP_ATP_ko	JUN_ko	KO	KO	AMP_ATP	JUN
DOUBLE	-0.0954470500000002	0.0751875100000001	0.1164031	0.1998815	0.000599999999999996	-0.0776099999999998	AMP_ATP_ko__JUN_oe	AMP_ATP_ko	JUN_oe	KO	OE	AMP_ATP	JUN
DOUBLE	-0.00941896000000053	0.0059806800000004	0.0766941400000003	0.0138457799999996	0.003	-0.0337879999999999	AMP_ATP_ko__Lactic_acid_ko	AMP_ATP_ko	Lactic_acid_ko	KO	KO	AMP_ATP	Lactic_acid
DOUBLE	-0.0488939000000004	0.0725930999999997	0.0915097000000005	0.2238563	-0.0038	-0.0753229999999998	AMP_ATP_ko__Lactic_acid_oe	AMP_ATP_ko	Lactic_acid_oe	KO	OE	AMP_ATP	Lactic_acid
DOUBLE	0.0399655899999996	0.0164396900000003	0.0943669000000003	0.09012055	0.000399999999999998	-0.08427	AMP_ATP_ko__LDHA_ko	AMP_ATP_ko	LDHA_ko	KO	KO	AMP_ATP	LDHA
DOUBLE	0.0409697499999995	0.0168146999999994	0.135479	0.1995919	0.004	-0.1007641	AMP_ATP_ko__LDHA_oe	AMP_ATP_ko	LDHA_oe	KO	OE	AMP_ATP	LDHA
DOUBLE	0.0844011499999997	0.0875776500000001	0.1978422	0.2291703	0.001	-0.0229760499999999	AMP_ATP_ko__MAP3K1_3_ko	AMP_ATP_ko	MAP3K1_3_ko	KO	KO	AMP_ATP	MAP3K1_3
DOUBLE	-0.00621013000000037	-0.61615903	0.1460131	0.1848769	0.000199999999999999	-1.005	AMP_ATP_ko__MAP3K1_3_oe	AMP_ATP_ko	MAP3K1_3_oe	KO	OE	AMP_ATP	MAP3K1_3
DOUBLE	0.5137319	-0.86228217	0.0819028000000004	-0.27868623	-0.0012	-0.78692478	AMP_ATP_ko__MDM2_ko	AMP_ATP_ko	MDM2_ko	KO	KO	AMP_ATP	MDM2
DOUBLE	-1.26394883	0.76168317	-0.33563575	1.00773455	0.0034	0.4202035	AMP_ATP_ko__MDM2_oe	AMP_ATP_ko	MDM2_oe	KO	OE	AMP_ATP	MDM2
DOUBLE	-0.070668	-0.00185496000000018	0.0575413000000005	0.204055899999999	0.0146	-0.1150752	AMP_ATP_ko__MED12_ko	AMP_ATP_ko	MED12_ko	KO	KO	AMP_ATP	MED12
DOUBLE	0.1241824	-0.21831039	0.0840853600000004	0.18770166	0.0012	-0.2767487	AMP_ATP_ko__MED12_oe	AMP_ATP_ko	MED12_oe	KO	OE	AMP_ATP	MED12
DOUBLE	0.00139224999999943	-0.0782030000000002	0.0921799000000001	0.0631768999999993	-0.0024	-0.16079315	AMP_ATP_ko__MEK1_2_ko	AMP_ATP_ko	MEK1_2_ko	KO	KO	AMP_ATP	MEK1_2
DOUBLE	0.0686789999999995	0.0454008899999998	0.0901344000000002	0.089920199999999	-0.003	-0.0250409599999999	AMP_ATP_ko__MEK1_2_oe	AMP_ATP_ko	MEK1_2_oe	KO	OE	AMP_ATP	MEK1_2
DOUBLE	-0.24067678	0.27353026	0.1173293	0.108815859999999	0.0056	0.2132753	AMP_ATP_ko__mTORC1_ko	AMP_ATP_ko	mTORC1_ko	KO	KO	AMP_ATP	mTORC1
DOUBLE	0.163707899999999	-0.0262016300000001	0.1437559	0.1871721	-0.0086	-0.12720506	AMP_ATP_ko__mTORC1_oe	AMP_ATP_ko	mTORC1_oe	KO	OE	AMP_ATP	mTORC1
DOUBLE	-0.0775938400000005	0.11628856	0.1616493	0.1453859	0.001	0.0104718000000001	AMP_ATP_ko__mTORC2_ko	AMP_ATP_ko	mTORC2_ko	KO	KO	AMP_ATP	mTORC2
DOUBLE	-0.0893586600000003	0.15990049	0.1907926	0.254677399999999	0.007	-0.00830595999999983	AMP_ATP_ko__mTORC2_oe	AMP_ATP_ko	mTORC2_oe	KO	OE	AMP_ATP	mTORC2
DOUBLE	2.1770463	-0.2960082856	0.0156247844000004	0.0860101343999995	-0.000400000000000005	0.1204581	AMP_ATP_ko__MXI1_ko	AMP_ATP_ko	MXI1_ko	KO	KO	AMP_ATP	MXI1
DOUBLE	-4.014	1.42674044	0.5460808	0.716793099999999	0.0286	-0.13960336	AMP_ATP_ko__MXI1_oe	AMP_ATP_ko	MXI1_oe	KO	OE	AMP_ATP	MXI1
DOUBLE	-0.38786217	0.1266662	0.0278414000000002	0.0318522999999997	0.0272	0.0775231000000001	AMP_ATP_ko__MYC_ko	AMP_ATP_ko	MYC_ko	KO	KO	AMP_ATP	MYC
DOUBLE	-0.33923494	-0.1490867	0.0347746600000001	0.0199347599999999	0.0294	-0.12820506	AMP_ATP_ko__MYC_MAX_ko	AMP_ATP_ko	MYC_MAX_ko	KO	KO	AMP_ATP	MYC_MAX
DOUBLE	3.052064	-1.0191738966	0.0982804844	0.4590989954	-0.0296	-0.952558972	AMP_ATP_ko__MYC_MAX_oe	AMP_ATP_ko	MYC_MAX_oe	KO	OE	AMP_ATP	MYC_MAX
DOUBLE	0.1952031	0.0659153999999997	0.0321320000000003	0.140506599999999	-0.005	-0.0667759999999998	AMP_ATP_ko__MYC_oe	AMP_ATP_ko	MYC_oe	KO	OE	AMP_ATP	MYC
DOUBLE	-0.0458121	0.167093299999999	0.0651375000000001	0.1245797	-0.0044	0.0775231000000001	AMP_ATP_ko__NCOA3_ko	AMP_ATP_ko	NCOA3_ko	KO	KO	AMP_ATP	NCOA3
DOUBLE	0.18416965	0.16522925	0.2700756	0.3154873	-0.0134	-0.0787229999999999	AMP_ATP_ko__NCOA3_oe	AMP_ATP_ko	NCOA3_oe	KO	OE	AMP_ATP	NCOA3
DOUBLE	0.20639435	-0.0496604600000001	0.2865496	0.21841044	-0.000199999999999999	-0.2895983	AMP_ATP_ko__NCOR1_ko	AMP_ATP_ko	NCOR1_ko	KO	KO	AMP_ATP	NCOR1
DOUBLE	-1.08284743	-0.16141233	-0.88090326	-0.31010533	0.0086	0.2931376	AMP_ATP_ko__NCOR1_oe	AMP_ATP_ko	NCOR1_oe	KO	OE	AMP_ATP	NCOR1
DOUBLE	0.1954683	-0.0893929900000003	0.0969032000000003	0.15100815	-0.0032	-0.2309692	AMP_ATP_ko__NCOR2_ko	AMP_ATP_ko	NCOR2_ko	KO	KO	AMP_ATP	NCOR2
DOUBLE	-1.07206014	-0.11052786	-0.85750786	-0.174415960000001	0.0032	0.3333146	AMP_ATP_ko__NCOR2_oe	AMP_ATP_ko	NCOR2_oe	KO	OE	AMP_ATP	NCOR2
DOUBLE	0.00550874999999973	-0.33015764	-0.0762092999999999	-0.1637526	0.0128	-0.14189914	AMP_ATP_ko__NF_kB_ko	AMP_ATP_ko	NF_kB_ko	KO	KO	AMP_ATP	NF_kB
DOUBLE	0.0990135599999995	0.491263699999999	0.4285255	0.698180399999999	-0.0118	-0.00139999999999985	AMP_ATP_ko__NF_kB_oe	AMP_ATP_ko	NF_kB_oe	KO	OE	AMP_ATP	NF_kB
DOUBLE	0.0548214599999994	0.0953526	0.0806176000000005	0.0929601999999994	0	-0.00994699999999982	AMP_ATP_ko__NF1_ko	AMP_ATP_ko	NF1_ko	KO	KO	AMP_ATP	NF1
DOUBLE	-0.0191952000000004	0.1072995	0.0782241000000004	0.133158399999999	0.00199999999999999	0.00142900000000012	AMP_ATP_ko__NF1_oe	AMP_ATP_ko	NF1_oe	KO	OE	AMP_ATP	NF1
DOUBLE	0.0488220999999998	0.1081853	0.1349189	0.2050478	-0.0042	-0.0765229999999999	AMP_ATP_ko__NKX3_1_ko	AMP_ATP_ko	NKX3_1_ko	KO	KO	AMP_ATP	NKX3_1
DOUBLE	-0.0205515700000003	0.0561255100000002	0.1835461	0.233975099999999	-0.0028	-0.0618290599999999	AMP_ATP_ko__NKX3_1_oe	AMP_ATP_ko	NKX3_1_oe	KO	OE	AMP_ATP	NKX3_1
DOUBLE	-0.0585061400000004	0.11087044	0.1314364	0.0934583999999994	-0.0016	-0.0248409599999999	AMP_ATP_ko__Nutrients_ko	AMP_ATP_ko	Nutrients_ko	KO	KO	AMP_ATP	Nutrients
DOUBLE	-0.0457891400000001	-0.000230339999999885	0.1390815	0.14378306	0.000599999999999996	-0.1339521	AMP_ATP_ko__Nutrients_oe	AMP_ATP_ko	Nutrients_oe	KO	OE	AMP_ATP	Nutrients
DOUBLE	-0.0269215800000002	-0.0685614000000001	0.0893115000000004	0.168525359999999	0.001	-0.13195376	AMP_ATP_ko__p14ARF_ko	AMP_ATP_ko	p14ARF_ko	KO	KO	AMP_ATP	p14ARF
DOUBLE	0.52232626	-0.5880943	0.1993395	-0.117906280000001	-0.0016	-0.58239658	AMP_ATP_ko__p14ARF_oe	AMP_ATP_ko	p14ARF_oe	KO	OE	AMP_ATP	p14ARF
DOUBLE	0.0242227399999999	0.22959254	0.1123729	0.177242099999999	-0.0024	0.0768514	AMP_ATP_ko__p15_ko	AMP_ATP_ko	p15_ko	KO	KO	AMP_ATP	p15
DOUBLE	-0.3605543	-0.23748734	0.0919660000000002	0.0298218499999994	0.031	-0.1353521	AMP_ATP_ko__p15_oe	AMP_ATP_ko	p15_oe	KO	OE	AMP_ATP	p15
DOUBLE	0.01527324	-0.0314080400000005	0.152197	0.237483699999999	-0.0036	-0.1794871	AMP_ATP_ko__p21_ko	AMP_ATP_ko	p21_ko	KO	KO	AMP_ATP	p21
DOUBLE	-4.014	0.978275340000001	0.0731937	-0.102852400000001	0.0246	-0.0703478599999999	AMP_ATP_ko__p21_oe	AMP_ATP_ko	p21_oe	KO	OE	AMP_ATP	p21
DOUBLE	-0.0139866600000005	0.05146593	0.0964333000000002	0.173630599999999	-0.00137200000000001	-0.0415440399999999	AMP_ATP_ko__p38_ko	AMP_ATP_ko	p38_ko	KO	KO	AMP_ATP	p38
DOUBLE	0.8132036	-1.26519366	-0.7335952	-1.38247345	-0.0188	-0.0266759599999999	AMP_ATP_ko__p38_oe	AMP_ATP_ko	p38_oe	KO	OE	AMP_ATP	p38
DOUBLE	-0.40643399	1.7069801	1.1076547	1.9047313	-0.004	0.1119112	AMP_ATP_ko__p53_ko	AMP_ATP_ko	p53_ko	KO	KO	AMP_ATP	p53
DOUBLE	0.627617656	-3.319913644	-2.0098	-3.918248044	0.013821	-0.0816060999999999	AMP_ATP_ko__p53_oe	AMP_ATP_ko	p53_oe	KO	OE	AMP_ATP	p53
DOUBLE	0.0506310000000001	0.155971	0.1688993	0.2209695	-0.003	-0.0349879999999999	AMP_ATP_ko__p70S6kab_ko	AMP_ATP_ko	p70S6kab_ko	KO	KO	AMP_ATP	p70S6kab
DOUBLE	0.0216079999999996	0.0565461999999997	0.0570109000000003	0.1407767	0.000599999999999996	0.00954710000000003	AMP_ATP_ko__p70S6kab_oe	AMP_ATP_ko	p70S6kab_oe	KO	OE	AMP_ATP	p70S6kab
DOUBLE	-0.0178502900000002	-0.47163468	-0.59501248	-1.23816918	0.0082	-0.1704871	AMP_ATP_ko__p90RSK_ko	AMP_ATP_ko	p90RSK_ko	KO	KO	AMP_ATP	p90RSK
DOUBLE	0.09488713	0.0227409400000003	0.10951714	0.18112074	0.0016	-0.08327	AMP_ATP_ko__p90RSK_oe	AMP_ATP_ko	p90RSK_oe	KO	OE	AMP_ATP	p90RSK
DOUBLE	-0.0274936000000006	0.0327355499999999	0.0971235000000004	0.0978934999999996	0.0016	-0.0908956499999999	AMP_ATP_ko__PDK1_ko	AMP_ATP_ko	PDK1_ko	KO	KO	AMP_ATP	PDK1
DOUBLE	0.0540619299999996	0.303719399999999	0.1332291	0.1838665	-0.002	0.1450992	AMP_ATP_ko__PDK1_oe	AMP_ATP_ko	PDK1_oe	KO	OE	AMP_ATP	PDK1
DOUBLE	0.0118598499999996	0.15717934	0.1676795	0.3065725	0.000399999999999998	-0.0498820499999999	AMP_ATP_ko__PHDs_ko	AMP_ATP_ko	PHDs_ko	KO	KO	AMP_ATP	PHDs
DOUBLE	2.5975524	-0.19163468	0.1558865	0.402516629999999	-0.0206	-0.12783706	AMP_ATP_ko__PHDs_oe	AMP_ATP_ko	PHDs_oe	KO	OE	AMP_ATP	PHDs
DOUBLE	-1.2432258502	0.0298313997999999	-1.86896523	-3.7182665002	0.0068	0.4908821	AMP_ATP_ko__PI3K_ko	AMP_ATP_ko	PI3K_ko	KO	KO	AMP_ATP	PI3K
DOUBLE	-0.00349506000000055	0.183002640000001	0.0780152000000003	0.1860878	0.00199999999999999	0.0353880000000002	AMP_ATP_ko__PI3K_oe	AMP_ATP_ko	PI3K_oe	KO	OE	AMP_ATP	PI3K
DOUBLE	-1.2609618	0.16412651	-1.8614784	-3.72901779	0.0104	0.5566287	AMP_ATP_ko__PIP3_ko	AMP_ATP_ko	PIP3_ko	KO	KO	AMP_ATP	PIP3
DOUBLE	0.850349899999999	0.3467176	0.7744236	1.2643931	-0.0112	-0.2058412	AMP_ATP_ko__PIP3_oe	AMP_ATP_ko	PIP3_oe	KO	OE	AMP_ATP	PIP3
DOUBLE	-0.0308914000000002	0.22624255	0.1548954	0.165993	-0.0022	0.0765231	AMP_ATP_ko__PKC_ko	AMP_ATP_ko	PKC_ko	KO	KO	AMP_ATP	PKC
DOUBLE	-0.14426535	-0.178062590000001	-0.17698664	-0.412422090000001	0.003	-0.2569809	AMP_ATP_ko__PKC_oe	AMP_ATP_ko	PKC_oe	KO	OE	AMP_ATP	PKC
DOUBLE	0.10483944	-0.680263502	0.3431562	0.6559295	-0.0016	-0.986905982	AMP_ATP_ko__PTCH1_ko	AMP_ATP_ko	PTCH1_ko	KO	KO	AMP_ATP	PTCH1
DOUBLE	-2.27700483	3.087054	-2.0098	-4.0166	-0.0146	3.333145	AMP_ATP_ko__PTCH1_oe	AMP_ATP_ko	PTCH1_oe	KO	OE	AMP_ATP	PTCH1
DOUBLE	0.0804089499999998	0.0412988900000002	0.2248381	0.276214899999999	-0.0024	-0.17021495	AMP_ATP_ko__PTEN_ko	AMP_ATP_ko	PTEN_ko	KO	KO	AMP_ATP	PTEN
DOUBLE	-1.11327355	-0.0838223999999999	-0.80107545	-0.18795985	0.0026	0.2518633	AMP_ATP_ko__PTEN_oe	AMP_ATP_ko	PTEN_oe	KO	OE	AMP_ATP	PTEN
DOUBLE	0.0123790399999999	0.2500178	0.0962230000000002	0.125380399999999	-0.0072	0.0428411000000002	AMP_ATP_ko__RAF_ko	AMP_ATP_ko	RAF_ko	KO	KO	AMP_ATP	RAF
DOUBLE	0.0189816	0.0763107999999999	0.1161659	0.2702529	0	-0.1383521	AMP_ATP_ko__RAF_oe	AMP_ATP_ko	RAF_oe	KO	OE	AMP_ATP	RAF
DOUBLE	-0.0985550000000002	0.0987403799999997	0.0440259000000003	0.158281199999999	0.000999999999999994	-0.0591330599999998	AMP_ATP_ko__RAGS_ko	AMP_ATP_ko	RAGS_ko	KO	KO	AMP_ATP	RAGS
DOUBLE	0.0310753099999994	0.20673271	0.0647654000000002	0.12184556	-0.0024	0.0522150000000001	AMP_ATP_ko__RAGS_oe	AMP_ATP_ko	RAGS_oe	KO	OE	AMP_ATP	RAGS
DOUBLE	0.03359925	-0.0357359500000003	0.0977446999999998	0.156271799999999	0.0022	-0.0940170999999999	AMP_ATP_ko__RAS_ko	AMP_ATP_ko	RAS_ko	KO	KO	AMP_ATP	RAS
DOUBLE	-0.00154494000000049	0.0832601999999998	0.1201649	0.164528659999999	0	-0.0240299599999999	AMP_ATP_ko__RAS_oe	AMP_ATP_ko	RAS_oe	KO	OE	AMP_ATP	RAS
DOUBLE	0.0648781999999999	0.04484464	0.148063	0.14642366	0	0.00854709999999992	AMP_ATP_ko__RB1_ko	AMP_ATP_ko	RB1_ko	KO	KO	AMP_ATP	RB1
DOUBLE	-1.207857325	1.2838064	0.5338076	0.886486399999999	0.0136	-0.1105111	AMP_ATP_ko__RB1_oe	AMP_ATP_ko	RB1_oe	KO	OE	AMP_ATP	RB1
DOUBLE	-0.0096547100000004	0.0316584000000004	0.0552048000000003	0.0682148999999992	0.001	-0.0524820499999998	AMP_ATP_ko__Rheb_ko	AMP_ATP_ko	Rheb_ko	KO	KO	AMP_ATP	Rheb
DOUBLE	-0.0184745000000004	0.1913793	0.1363154	0.1063912	0.0032	0.0695761000000001	AMP_ATP_ko__Rheb_oe	AMP_ATP_ko	Rheb_oe	KO	OE	AMP_ATP	Rheb
DOUBLE	-0.00848994000000047	-0.0540737199999999	0.11857	0.13710376	0.0018	-0.15352414	AMP_ATP_ko__ROS_ko	AMP_ATP_ko	ROS_ko	KO	KO	AMP_ATP	ROS
DOUBLE	-0.00138080000000063	0.00624835999999984	0.1458404	0.236488	0.0038	-0.1093111	AMP_ATP_ko__ROS_oe	AMP_ATP_ko	ROS_oe	KO	OE	AMP_ATP	ROS
DOUBLE	0.0140070099999994	0.14240921	0.2084138	0.229894359999999	-0.002	-0.0304805999999999	AMP_ATP_ko__RTK_ko	AMP_ATP_ko	RTK_ko	KO	KO	AMP_ATP	RTK
DOUBLE	-0.0577395500000004	0.119759739999999	0.1806547	0.1472858	0	-0.02624096	AMP_ATP_ko__RTK_oe	AMP_ATP_ko	RTK_oe	KO	OE	AMP_ATP	RTK
DOUBLE	0.0471513999999997	0.1350837	0.0826339000000003	0.1570119	-0.000199999999999999	-0.00654699999999986	AMP_ATP_ko__RUNX2_ko	AMP_ATP_ko	RUNX2_ko	KO	KO	AMP_ATP	RUNX2
DOUBLE	-0.00983680000000042	0.1669951	0.2154767	0.262308399999999	-0.0018	-0.1017641	AMP_ATP_ko__RUNX2_oe	AMP_ATP_ko	RUNX2_oe	KO	OE	AMP_ATP	RUNX2
DOUBLE	-0.0190629600000003	-0.40453826	0.1250146	0.3015054	0.003	-0.48657946	AMP_ATP_ko__SHH_ko	AMP_ATP_ko	SHH_ko	KO	KO	AMP_ATP	SHH
DOUBLE	-0.0298360200000003	-0.64466045	0.3705393	0.630031199999999	0.0112	-1.005	AMP_ATP_ko__SHH_oe	AMP_ATP_ko	SHH_oe	KO	OE	AMP_ATP	SHH
DOUBLE	0.00938275999999938	0.01004279	0.0369520000000003	0.0691527000000001	0.001	0.000800000000000134	AMP_ATP_ko__Slug_ko	AMP_ATP_ko	Slug_ko	KO	KO	AMP_ATP	Slug
DOUBLE	-0.0372940800000001	0.0639289999999999	0.1242211	0.218505759999999	-0.000600000000000003	-0.1133111	AMP_ATP_ko__Slug_oe	AMP_ATP_ko	Slug_oe	KO	OE	AMP_ATP	Slug
DOUBLE	0.163652799999999	-0.51856554	0.0461355000000001	-0.0289127300000005	0.0042	-0.38476237	AMP_ATP_ko__SMAD_ko	AMP_ATP_ko	SMAD_ko	KO	KO	AMP_ATP	SMAD
DOUBLE	-0.3720271	0.4912029	0.2225454	0.394338739999999	0.031	0.0891932000000002	AMP_ATP_ko__SMAD_oe	AMP_ATP_ko	SMAD_oe	KO	OE	AMP_ATP	SMAD
DOUBLE	0.1410385	-0.5855273	0.2580651	0.4457057	0.0038	-0.76468376	AMP_ATP_ko__SMO_ko	AMP_ATP_ko	SMO_ko	KO	KO	AMP_ATP	SMO
DOUBLE	-0.51908624	3.45764294	-0.599094	-1.42708656	-0.0114	4.2462223	AMP_ATP_ko__SMO_oe	AMP_ATP_ko	SMO_oe	KO	OE	AMP_ATP	SMO
DOUBLE	0.0689716000000002	-0.87490392	-1.01663561	-1.97721055	0.0042	-0.31298637	AMP_ATP_ko__Snail_ko	AMP_ATP_ko	Snail_ko	KO	KO	AMP_ATP	Snail
DOUBLE	-0.3258554	1.8908402	1.274927	2.2906343	-0.0106	0.2294291	AMP_ATP_ko__Snail_oe	AMP_ATP_ko	Snail_oe	KO	OE	AMP_ATP	Snail
DOUBLE	-0.68680017	0.79137473	-0.1570794	0.0596979999999991	0.0406	0.8066437	AMP_ATP_ko__SPOP_ko	AMP_ATP_ko	SPOP_ko	KO	KO	AMP_ATP	SPOP
DOUBLE	0.7379509	-0.71329434	0.4173559	0.414719959999999	-0.041	-1.0046	AMP_ATP_ko__SPOP_oe	AMP_ATP_ko	SPOP_oe	KO	OE	AMP_ATP	SPOP
DOUBLE	0.0785539699999998	0.0369807399999997	0.1097009	0.1628358	-0.0084	-0.0846699999999999	AMP_ATP_ko__TAK1_ko	AMP_ATP_ko	TAK1_ko	KO	KO	AMP_ATP	TAK1
DOUBLE	0.0411018199999997	-0.04943104	0.1969876	0.237425999999999	0.00779999999999999	-0.1981812	AMP_ATP_ko__TAK1_oe	AMP_ATP_ko	TAK1_oe	KO	OE	AMP_ATP	TAK1
DOUBLE	-0.1397347	0.0850261999999997	0.0583267000000003	0.133693999999999	0.0164	0.00120000000000009	AMP_ATP_ko__TCF_ko	AMP_ATP_ko	TCF_ko	KO	KO	AMP_ATP	TCF
DOUBLE	0.0457338399999996	0.1954046	-0.000507759999999635	0.10497184	-0.0114	0.0590291000000001	AMP_ATP_ko__TCF_oe	AMP_ATP_ko	TCF_oe	KO	OE	AMP_ATP	TCF
DOUBLE	0.0741929499999996	-0.0126996799999999	0.0769867	0.0730979499999993	-0.0054	-0.0675759999999999	AMP_ATP_ko__TERT_ko	AMP_ATP_ko	TERT_ko	KO	KO	AMP_ATP	TERT
DOUBLE	-0.0138087000000002	0.22237726	0.0928005000000001	0.1425398	0.000799999999999995	0.0769230999999999	AMP_ATP_ko__TERT_oe	AMP_ATP_ko	TERT_oe	KO	OE	AMP_ATP	TERT
DOUBLE	-0.0272118600000004	-0.196119260000001	0.240722	0.3275013	-0.0046	-0.4346974	AMP_ATP_ko__TGFb_ko	AMP_ATP_ko	TGFb_ko	KO	KO	AMP_ATP	TGFb
DOUBLE	0.0189943299999999	0.327711369999999	0.11539254	0.0764095099999995	-0.000399999999999998	0.2303693	AMP_ATP_ko__TGFb_oe	AMP_ATP_ko	TGFb_oe	KO	OE	AMP_ATP	TGFb
DOUBLE	0.08267515	-0.24171419	0.2280272	0.291763899999999	-0.0026	-0.3983094	AMP_ATP_ko__TGFBR_ko	AMP_ATP_ko	TGFBR_ko	KO	KO	AMP_ATP	TGFBR
DOUBLE	-0.29684294	0.62080756	0.0643046000000003	0.0808944999999994	0.0314	0.5642799	AMP_ATP_ko__TGFBR_oe	AMP_ATP_ko	TGFBR_oe	KO	OE	AMP_ATP	TGFBR
DOUBLE	0.16780527	-0.135399420000001	0.1800347	0.0955158599999999	-0.0086	-0.0759229999999999	AMP_ATP_ko__TNFalpha_ko	AMP_ATP_ko	TNFalpha_ko	KO	KO	AMP_ATP	TNFalpha
DOUBLE	-0.12390207	0.34696693	0.1770399	0.316151929999999	0.0092	0.0323880000000003	AMP_ATP_ko__TNFalpha_oe	AMP_ATP_ko	TNFalpha_oe	KO	OE	AMP_ATP	TNFalpha
DOUBLE	-0.10404005	0.17512405	0.1307934	0.165849199999999	-0.002597	0.1302052	AMP_ATP_ko__TSC1_2_ko	AMP_ATP_ko	TSC1_2_ko	KO	KO	AMP_ATP	TSC1_2
DOUBLE	-0.1115602	0.20155135	0.11037065	0.120260549999999	-0.0036	0.0598291	AMP_ATP_ko__TSC1_2_oe	AMP_ATP_ko	TSC1_2_oe	KO	OE	AMP_ATP	TSC1_2
DOUBLE	-1.00071266	-0.65026515	-2.0098	-4.0166	0.000199999999999999	-0.35852135	AMP_ATP_ko__TWIST1_ko	AMP_ATP_ko	TWIST1_ko	KO	KO	AMP_ATP	TWIST1
DOUBLE	0.0737908000000003	0.39862114	0.257745	0.4737701	-0.003	0.1520463	AMP_ATP_ko__TWIST1_oe	AMP_ATP_ko	TWIST1_oe	KO	OE	AMP_ATP	TWIST1
DOUBLE	0.0444305900000002	0.0581259000000003	0.0926657000000004	0.11116946	0.0022	-0.0650962999999999	AMP_ATP_ko__VEGF_ko	AMP_ATP_ko	VEGF_ko	KO	KO	AMP_ATP	VEGF
DOUBLE	0.00567589999999996	0.0266204500000002	0.0542729000000004	0.195467499999999	0.00199999999999999	-0.12069305	AMP_ATP_ko__VEGF_oe	AMP_ATP_ko	VEGF_oe	KO	OE	AMP_ATP	VEGF
DOUBLE	-2.507498251	0.249519749	0.107713471	-0.0384542510000001	0.02	-0.0661759999999999	AMP_ATP_ko__VHL_ko	AMP_ATP_ko	VHL_ko	KO	KO	AMP_ATP	VHL
DOUBLE	2.5050099	-0.0406556299999998	0.1235988	0.359067169999999	-0.0222	0.0325966	AMP_ATP_ko__VHL_oe	AMP_ATP_ko	VHL_oe	KO	OE	AMP_ATP	VHL
DOUBLE	0.0452224599999997	0.0129090500000002	0.0971669000000004	0.2404905	-0.0016	-0.16564445	AMP_ATP_ko__WNT_ko	AMP_ATP_ko	WNT_ko	KO	KO	AMP_ATP	WNT
DOUBLE	-0.70245377	3.78302943	-0.52399333	-1.34586687	-0.0088	4.4070154	AMP_ATP_ko__WNT_oe	AMP_ATP_ko	WNT_oe	KO	OE	AMP_ATP	WNT
DOUBLE	0.2143371	-1.0230922	-0.2713972	-0.6115709	0.000448999999999998	0.1007522	AMP_ATP_ko__YWHAZ_ko	AMP_ATP_ko	YWHAZ_ko	KO	KO	AMP_ATP	YWHAZ
DOUBLE	-0.19832377	0.7137994	0.2134724	0.466887799999999	-0.0028	0.0261397999999999	AMP_ATP_ko__YWHAZ_oe	AMP_ATP_ko	YWHAZ_oe	KO	OE	AMP_ATP	YWHAZ
DOUBLE	-0.0275991200000001	0.0609024299999996	0.152479	0.10987269	0.0022	-0.0172939999999999	AMP_ATP_ko__ZBTB17_ko	AMP_ATP_ko	ZBTB17_ko	KO	KO	AMP_ATP	ZBTB17
DOUBLE	-0.32321146	-0.20812721	0.0552694000000002	0.11728504	0.0254	-0.2082308	AMP_ATP_ko__ZBTB17_oe	AMP_ATP_ko	ZBTB17_oe	KO	OE	AMP_ATP	ZBTB17
SINGLE	-0.0316032000000006	0.0523321699999997	0.1599779	0.173383599999999	0.0026	-0.0240409599999999	AMP_ATP_oe	AMP_ATP_oe	NA	OE	NA	AMP_ATP	NA
DOUBLE	-0.11947946	0.1320485	0.1055583	0.101497559999999	0.0034	0.0341880000000001	AMP_ATP_oe__Androgen_ko	AMP_ATP_oe	Androgen_ko	OE	KO	AMP_ATP	Androgen
DOUBLE	-0.0761879600000004	-0.00256075999999972	0.0821769000000003	0.1435822	-0.000600000000000003	-0.12720506	AMP_ATP_oe__Androgen_oe	AMP_ATP_oe	Androgen_oe	OE	OE	AMP_ATP	Androgen
DOUBLE	-0.10692137	0.0306730000000002	0.0262904000000002	0.1491172	-0.0022	-0.0928170999999999	AMP_ATP_oe__APAF1_ko	AMP_ATP_oe	APAF1_ko	OE	KO	AMP_ATP	APAF1
DOUBLE	-0.0785319600000003	0.07950474	0.1185686	0.0623233999999995	-0.0044	-0.0481419	AMP_ATP_oe__APAF1_oe	AMP_ATP_oe	APAF1_oe	OE	OE	AMP_ATP	APAF1
DOUBLE	-0.20853684	-0.225084	-2.0098	-0.332367200000001	-0.000400000000000005	0.1979812	AMP_ATP_oe__AR_ERG_ko	AMP_ATP_oe	AR_ERG_ko	OE	KO	AMP_ATP	AR_ERG
DOUBLE	0.0700453699999999	1.1665575257	2.6782682	0.6813730857	0.002	0.4965266	AMP_ATP_oe__AR_ERG_oe	AMP_ATP_oe	AR_ERG_oe	OE	OE	AMP_ATP	AR_ERG
DOUBLE	-2.824365062	0.0237012779999999	-2.0098	-0.6208785	0.015388	1.3709745	AMP_ATP_oe__AR_ko	AMP_ATP_oe	AR_ko	OE	KO	AMP_ATP	AR
DOUBLE	0.3612683	-0.5260943	0.3228386	0.2529233	-0.0016	-1.005	AMP_ATP_oe__AR_oe	AMP_ATP_oe	AR_oe	OE	OE	AMP_ATP	AR
DOUBLE	0.0309726999999995	0.2118593	0.1255298	0.1830139	-0.041	-0.0150939999999999	AMP_ATP_oe__ATM_ko	AMP_ATP_oe	ATM_ko	OE	KO	AMP_ATP	ATM
DOUBLE	-0.21748945	-1.30957817	-0.11916104	-0.71898614	0.1104	-0.57719658	AMP_ATP_oe__ATM_oe	AMP_ATP_oe	ATM_oe	OE	OE	AMP_ATP	ATM
DOUBLE	-0.19728443	0.775201399999999	0.0952755000000001	0.347402499999999	-0.041	0.3762685	AMP_ATP_oe__ATR_ko	AMP_ATP_oe	ATR_ko	OE	KO	AMP_ATP	ATR
DOUBLE	0.2398519	-0.29149799	0.0775030999999999	-0.261323330000001	-0.0028	-0.0166512599999998	AMP_ATP_oe__ATR_oe	AMP_ATP_oe	ATR_oe	OE	OE	AMP_ATP	ATR
DOUBLE	-0.0587912400000001	0.0260125000000002	0.2336259	0.325072199999999	0.000799999999999995	-0.1880342	AMP_ATP_oe__AXIN1_ko	AMP_ATP_oe	AXIN1_ko	OE	KO	AMP_ATP	AXIN1
DOUBLE	0.49836836	-2.36571709	-0.831456	-1.58362014	0.0022	-0.0339879999999999	AMP_ATP_oe__AXIN1_oe	AMP_ATP_oe	AXIN1_oe	OE	OE	AMP_ATP	AXIN1
DOUBLE	-0.00911459000000026	0.26546241	0.1307464	0.0930994499999995	0.000199999999999999	0.1542463	AMP_ATP_oe__BAD_ko	AMP_ATP_oe	BAD_ko	OE	KO	AMP_ATP	BAD
DOUBLE	-0.00776218000000028	0.0379336500000003	0.0723994000000001	0.0965270499999997	-0.0048	-0.0427350399999998	AMP_ATP_oe__BAD_oe	AMP_ATP_oe	BAD_oe	OE	OE	AMP_ATP	BAD
DOUBLE	-0.20467146	0.21522444	0.0823526000000001	0.0651619999999991	0.0056	0.2026672	AMP_ATP_oe__Bak_ko	AMP_ATP_oe	Bak_ko	OE	KO	AMP_ATP	Bak
DOUBLE	0.1080748	0.4423866	0.2900942	0.4083581	-0.0408	-0.00799599999999989	AMP_ATP_oe__Bak_oe	AMP_ATP_oe	Bak_oe	OE	OE	AMP_ATP	Bak
DOUBLE	-0.1168117	0.0867810999999996	0.0692186000000001	0.119863199999999	-0.002	-0.0727486999999999	AMP_ATP_oe__BAX_ko	AMP_ATP_oe	BAX_ko	OE	KO	AMP_ATP	BAX
DOUBLE	-0.09868962	0.23724665	0.1475965	0.206537	-0.001	0.0936171000000001	AMP_ATP_oe__BAX_oe	AMP_ATP_oe	BAX_oe	OE	OE	AMP_ATP	BAX
DOUBLE	0.0314805099999997	0.1545367	0.1784032	0.1722639	0.0026	0.0293043000000002	AMP_ATP_oe__Bcl_XL_ko	AMP_ATP_oe	Bcl_XL_ko	OE	KO	AMP_ATP	Bcl_XL
DOUBLE	0.0162012599999999	0.0549675799999996	0.13456914	0.0937576399999998	-0.001	-0.0230306599999999	AMP_ATP_oe__Bcl_XL_oe	AMP_ATP_oe	Bcl_XL_oe	OE	OE	AMP_ATP	Bcl_XL
DOUBLE	-0.0578502300000001	0.16851806	0.1523805	0.147407729999999	-0.0028	-0.0339879999999999	AMP_ATP_oe__BCL2_ko	AMP_ATP_oe	BCL2_ko	OE	KO	AMP_ATP	BCL2
DOUBLE	-0.474319314	1.40083766	1.0597367	1.9446682	0.0026	-0.14749914	AMP_ATP_oe__BCL2_oe	AMP_ATP_oe	BCL2_oe	OE	OE	AMP_ATP	BCL2
DOUBLE	1.3024	-6.08969835	-2.0098	-3.80132222	-0.000800000000000002	-0.3273333	AMP_ATP_oe__beta_catenin_ko	AMP_ATP_oe	beta_catenin_ko	OE	KO	AMP_ATP	beta_catenin
DOUBLE	-0.5463917	1.1432286	0.2228508	0.560670299999999	0.0032	0.1330851	AMP_ATP_oe__beta_catenin_oe	AMP_ATP_oe	beta_catenin_oe	OE	OE	AMP_ATP	beta_catenin
DOUBLE	-0.0607617400000002	-0.00722610000000046	0.0970333000000001	0.1340865	0.000599999999999996	-0.1021641	AMP_ATP_oe__BIRC5_ko	AMP_ATP_oe	BIRC5_ko	OE	KO	AMP_ATP	BIRC5
DOUBLE	-0.08539729	0.0552733000000005	0.0871181000000005	0.0847112999999995	-0.0046	-0.0566290599999999	AMP_ATP_oe__BIRC5_oe	AMP_ATP_oe	BIRC5_oe	OE	OE	AMP_ATP	BIRC5
DOUBLE	0.00936472999999971	-0.582779844	0.214417000000001	0.560796499999999	0.0026	-0.909382904	AMP_ATP_oe__BMP2_ko	AMP_ATP_oe	BMP2_ko	OE	KO	AMP_ATP	BMP2
DOUBLE	0.0201633000000001	-0.174847	0.1372208	0.329609799999999	0	-0.2883983	AMP_ATP_oe__BMP2_oe	AMP_ATP_oe	BMP2_oe	OE	OE	AMP_ATP	BMP2
DOUBLE	0.0216623599999997	0.41501974	0.287798	0.3607266	-0.0406	-0.02644096	AMP_ATP_oe__BRCA1_ko	AMP_ATP_oe	BRCA1_ko	OE	KO	AMP_ATP	BRCA1
DOUBLE	-0.78130729	0.0285805100000003	-0.24964805	-0.38292419	0.0304	0.3680273	AMP_ATP_oe__BRCA1_oe	AMP_ATP_oe	BRCA1_oe	OE	OE	AMP_ATP	BRCA1
DOUBLE	-0.0936562500000004	0.14876269	0.1428677	0.2246758	-0.003	-0.02724096	AMP_ATP_oe__BRCA2_ko	AMP_ATP_oe	BRCA2_ko	OE	KO	AMP_ATP	BRCA2
DOUBLE	-0.21999247	-0.15173922	0.0845732000000003	0.0380247999999996	0.0362	-0.11905805	AMP_ATP_oe__BRCA2_oe	AMP_ATP_oe	BRCA2_oe	OE	OE	AMP_ATP	BRCA2
DOUBLE	-0.52024504	0.886372059999999	-0.102006	0.19358906	-0.041	0.542229	AMP_ATP_oe__Carcinogen_ko	AMP_ATP_oe	Carcinogen_ko	OE	KO	AMP_ATP	Carcinogen
DOUBLE	0.2814667	-0.75219374	0.2424572	-0.000477800000000528	0.0472	-0.5990906	AMP_ATP_oe__Carcinogen_oe	AMP_ATP_oe	Carcinogen_oe	OE	OE	AMP_ATP	Carcinogen
DOUBLE	-0.06750699	0.16179386	0.2079861	0.194124159999999	0.0064	0.0274411000000001	AMP_ATP_oe__Caspase3_ko	AMP_ATP_oe	Caspase3_ko	OE	KO	AMP_ATP	Caspase3
DOUBLE	-3.4438	-1.638312	-1.778456	-3.499743	0.000199999999999999	4.550088	AMP_ATP_oe__Caspase3_oe	AMP_ATP_oe	Caspase3_oe	OE	OE	AMP_ATP	Caspase3
DOUBLE	-0.18121763	-0.62348066	0.1390551	0.139808039999999	0.0048	-1.0046	AMP_ATP_oe__Caspase8_ko	AMP_ATP_oe	Caspase8_ko	OE	KO	AMP_ATP	Caspase8
DOUBLE	-3.4528	-1.4151666	-1.777326	-3.489226	-0.0406	4.7587204	AMP_ATP_oe__Caspase8_oe	AMP_ATP_oe	Caspase8_oe	OE	OE	AMP_ATP	Caspase8
DOUBLE	0.0928071699999995	0.1357608	0.2169768	0.2649322	-0.003	-0.0785229999999999	AMP_ATP_oe__Caspase9_ko	AMP_ATP_oe	Caspase9_ko	OE	KO	AMP_ATP	Caspase9
DOUBLE	-3.4532	-1.2122096	-1.773027	-3.500331	-0.004	4.9585904	AMP_ATP_oe__Caspase9_oe	AMP_ATP_oe	Caspase9_oe	OE	OE	AMP_ATP	Caspase9
DOUBLE	-1.0004086	-0.73659545	-2.0098	-4.0166	0	-0.37026835	AMP_ATP_oe__CDH2_ko	AMP_ATP_oe	CDH2_ko	OE	KO	AMP_ATP	CDH2
DOUBLE	0.0900283999999996	0.280923469999999	0.3238054	0.5634541	-0.004	-0.00319999999999987	AMP_ATP_oe__CDH2_oe	AMP_ATP_oe	CDH2_oe	OE	OE	AMP_ATP	CDH2
DOUBLE	-0.68782584	0.29064926	-0.12035971	-0.433482740000001	-0.026	1.3865056	AMP_ATP_oe__cFLAR_ko	AMP_ATP_oe	cFLAR_ko	OE	KO	AMP_ATP	cFLAR
DOUBLE	-0.1100066	-0.618869249999999	0.125401	0.0885635999999996	0.0036	-1.005	AMP_ATP_oe__cFLAR_oe	AMP_ATP_oe	cFLAR_oe	OE	OE	AMP_ATP	cFLAR
DOUBLE	0.0668565699999997	-0.0361589000000002	0.10399215	0.1203894	-0.000800000000000002	-0.1882185	AMP_ATP_oe__CHK1_2_ko	AMP_ATP_oe	CHK1_2_ko	OE	KO	AMP_ATP	CHK1_2
DOUBLE	0.2547598	-1.30022947	-0.86139635	-1.56358509	0.0074	-0.0521850499999998	AMP_ATP_oe__CHK1_2_oe	AMP_ATP_oe	CHK1_2_oe	OE	OE	AMP_ATP	CHK1_2
DOUBLE	0.0248370399999995	0.11440998	0.11881674	0.121378279999999	0.004	0.0221470000000001	AMP_ATP_oe__COX4I2_ko	AMP_ATP_oe	COX4I2_ko	OE	KO	AMP_ATP	COX4I2
DOUBLE	-0.0104752499999998	0.0229397000000002	0.0806083000000002	0.1757953	-0.002	-0.0894734499999998	AMP_ATP_oe__COX4I2_oe	AMP_ATP_oe	COX4I2_oe	OE	OE	AMP_ATP	COX4I2
DOUBLE	-0.84665126	0.50674666	0.2553687	0.23251916	-0.0024	-0.135441	AMP_ATP_oe__CyclinB_ko	AMP_ATP_oe	CyclinB_ko	OE	KO	AMP_ATP	CyclinB
DOUBLE	3.0383513	-1.2222201	0.1704438	0.3453366	-0.00260000000000001	-0.983	AMP_ATP_oe__CyclinB_oe	AMP_ATP_oe	CyclinB_oe	OE	OE	AMP_ATP	CyclinB
DOUBLE	-0.4021961	0.2324667	0.1578686	0.0989033999999993	0.0262	0.1800872	AMP_ATP_oe__CyclinD_ko	AMP_ATP_oe	CyclinD_ko	OE	KO	AMP_ATP	CyclinD
DOUBLE	3.2763859	-1.0579141	0.259612	0.507741999999999	-0.041	-0.976958	AMP_ATP_oe__CyclinD_oe	AMP_ATP_oe	CyclinD_oe	OE	OE	AMP_ATP	CyclinD
DOUBLE	-0.0150613000000002	0.0956196299999998	0.1695235	0.2700938	-0.0046	-0.0856999999999999	AMP_ATP_oe__CytoC_ko	AMP_ATP_oe	CytoC_ko	OE	KO	AMP_ATP	CytoC
DOUBLE	-0.0593072000000001	0.00745139999999989	0.1041101	0.124001399999999	-0.001	-0.1003269	AMP_ATP_oe__CytoC_oe	AMP_ATP_oe	CytoC_oe	OE	OE	AMP_ATP	CytoC
DOUBLE	0.43188	-0.63609427	0.1332509	-0.139232150000001	-0.000200000000000006	-0.62573162	AMP_ATP_oe__DAXX_ko	AMP_ATP_oe	DAXX_ko	OE	KO	AMP_ATP	DAXX
DOUBLE	-0.91194041	0.561425789999999	0.00885004999999994	0.86232255	-0.0062	0.0598291	AMP_ATP_oe__DAXX_oe	AMP_ATP_oe	DAXX_oe	OE	OE	AMP_ATP	DAXX
DOUBLE	-0.36698657	0.98452493	-0.0185090999999997	0.1819871	-0.041	0.6112376	AMP_ATP_oe__DNA_Damage_ko	AMP_ATP_oe	DNA_Damage_ko	OE	KO	AMP_ATP	DNA_Damage
DOUBLE	-0.27888258	-1.55213562	-0.2477555	-0.85718644	0.239	-0.1245521	AMP_ATP_oe__DNA_Damage_oe	AMP_ATP_oe	DNA_Damage_oe	OE	OE	AMP_ATP	DNA_Damage
DOUBLE	-0.0974648400000002	0.12498886	0.0548847000000001	0.0735063599999997	-0.0016	0.00794709999999998	AMP_ATP_oe__Dsh_ko	AMP_ATP_oe	Dsh_ko	OE	KO	AMP_ATP	Dsh
DOUBLE	-0.0968598900000002	0.0682264100000003	0.0493107000000004	0.0494707599999993	-0.0028	-0.0498820499999999	AMP_ATP_oe__Dsh_oe	AMP_ATP_oe	Dsh_oe	OE	OE	AMP_ATP	Dsh
DOUBLE	0.0743887399999998	-0.0571828099999996	0.2321635	0.28660494	0.0022	-0.0934170999999998	AMP_ATP_oe__E_cadherin_ko	AMP_ATP_oe	E_cadherin_ko	OE	KO	AMP_ATP	E_cadherin
DOUBLE	-0.925054240000001	-0.2948266	-2.0098	-4.0166	0.000199999999999999	-0.1129111	AMP_ATP_oe__E_cadherin_oe	AMP_ATP_oe	E_cadherin_oe	OE	OE	AMP_ATP	E_cadherin
DOUBLE	-1.83706402	1.3875403	0.7443968	0.9056443	0.0106	-0.12288524	AMP_ATP_oe__E2F1_ko	AMP_ATP_oe	E2F1_ko	OE	KO	AMP_ATP	E2F1
DOUBLE	2.8378732	-1.3824697	0.000444400000000122	0.125643599999999	-0.0086	-0.958	AMP_ATP_oe__E2F1_oe	AMP_ATP_oe	E2F1_oe	OE	OE	AMP_ATP	E2F1
DOUBLE	-0.0755550899999999	0.0359342700000003	0.0508486000000001	0.0490407599999996	0.0022	-0.0421350399999998	AMP_ATP_oe__eEF2_ko	AMP_ATP_oe	eEF2_ko	OE	KO	AMP_ATP	eEF2
DOUBLE	0.00858944999999967	0.13880315	0.1817263	0.174315999999999	-0.0066	0.0111709000000002	AMP_ATP_oe__eEF2_oe	AMP_ATP_oe	eEF2_oe	OE	OE	AMP_ATP	eEF2
DOUBLE	-0.0333958000000001	0.00901614999999989	0.1615871	0.2515692	0.0026	-0.16338915	AMP_ATP_oe__eEF2K_ko	AMP_ATP_oe	eEF2K_ko	OE	KO	AMP_ATP	eEF2K
DOUBLE	-0.0854223300000001	0.105535870000001	-0.0470918999999996	0.0537266999999995	0.000800000000000002	0.1206581	AMP_ATP_oe__eEF2K_oe	AMP_ATP_oe	eEF2K_oe	OE	OE	AMP_ATP	eEF2K
DOUBLE	-0.0192488400000004	0.26398636	0.1315544	0.2059532	-0.000600000000000003	0.1289612	AMP_ATP_oe__EGF_ko	AMP_ATP_oe	EGF_ko	OE	KO	AMP_ATP	EGF
DOUBLE	-0.0764833900000004	-0.08042354	0.1194322	0.153626559999999	-0.001	-0.22022215	AMP_ATP_oe__EGF_oe	AMP_ATP_oe	EGF_oe	OE	OE	AMP_ATP	EGF
DOUBLE	-1.1881101058	-0.0356582558000005	-1.8815997858	-3.7174995558	0.0038	0.3150031	AMP_ATP_oe__EGFR_ko	AMP_ATP_oe	EGFR_ko	OE	KO	AMP_ATP	EGFR
DOUBLE	-0.0583541000000003	0.0476409999999996	0.177981	0.196127399999999	0.0032	-0.1429636	AMP_ATP_oe__EGFR_oe	AMP_ATP_oe	EGFR_oe	OE	OE	AMP_ATP	EGFR
DOUBLE	-0.99320884	-0.2270238	-2.0098	-4.0166	-0.0022	-0.0759229999999999	AMP_ATP_oe__EMT_ko	AMP_ATP_oe	EMT_ko	OE	KO	AMP_ATP	EMT
DOUBLE	0.0651075399999996	0.0345751400000003	0.513309	0.9048881	0.0022	-0.1473795	AMP_ATP_oe__EMT_oe	AMP_ATP_oe	EMT_oe	OE	OE	AMP_ATP	EMT
DOUBLE	-0.0453438000000004	0.02727272	0.0655725	0.0714757499999994	-0.00260000000000001	-0.10712473	AMP_ATP_oe__EP300_ko	AMP_ATP_oe	EP300_ko	OE	KO	AMP_ATP	EP300
DOUBLE	-0.0960898600000002	0.16367951	0.1810985	0.17024466	0.0086	0.0264411000000002	AMP_ATP_oe__EP300_oe	AMP_ATP_oe	EP300_oe	OE	OE	AMP_ATP	EP300
DOUBLE	0.02494117	-0.12602955	0.1518119	0.0779171999999999	0.00219999999999999	-0.26435725	AMP_ATP_oe__ERG_ko	AMP_ATP_oe	ERG_ko	OE	KO	AMP_ATP	ERG
DOUBLE	-0.1157529	0.515502	0.1776808	0.190970099999999	0.003	0.3764478	AMP_ATP_oe__ERG_oe	AMP_ATP_oe	ERG_oe	OE	OE	AMP_ATP	ERG
DOUBLE	-0.9535346	0.5606291	-0.6031441	-1.2870616	-0.021	1.6652512	AMP_ATP_oe__ERK_ko	AMP_ATP_oe	ERK_ko	OE	KO	AMP_ATP	ERK
DOUBLE	-0.13752624	0.36560856	0.1855298	0.149465859999999	-0.000200000000000006	0.2580868	AMP_ATP_oe__ERK_oe	AMP_ATP_oe	ERK_oe	OE	OE	AMP_ATP	ERK
DOUBLE	-0.0625154000000001	0.1335653	0.1200971	0.1326122	0.0044	0.0445351	AMP_ATP_oe__ETS1_ko	AMP_ATP_oe	ETS1_ko	OE	KO	AMP_ATP	ETS1
DOUBLE	-0.0072087999999999	0.32448655	0.2106074	0.3399284	-0.0038	0.1028162	AMP_ATP_oe__ETS1_oe	AMP_ATP_oe	ETS1_oe	OE	OE	AMP_ATP	ETS1
DOUBLE	-0.1462542	-0.0311247000000003	0.1402374	0.1062806	0.0042	-0.1872342	AMP_ATP_oe__ETV1_ko	AMP_ATP_oe	ETV1_ko	OE	KO	AMP_ATP	ETV1
DOUBLE	-0.0911206500000001	0.0691441399999997	0.1357571	0.192041039999999	0.0012	-0.0498820499999999	AMP_ATP_oe__ETV1_oe	AMP_ATP_oe	ETV1_oe	OE	OE	AMP_ATP	ETV1
DOUBLE	-0.0240664600000002	-0.0751419599999998	0.2117305	0.161435839999999	0.00319999999999999	-0.1715491	AMP_ATP_oe__EZH2_ko	AMP_ATP_oe	EZH2_ko	OE	KO	AMP_ATP	EZH2
DOUBLE	-0.3051283	0.8791138	0.3034114	0.464238999999999	0.0022	0.1838515	AMP_ATP_oe__EZH2_oe	AMP_ATP_oe	EZH2_oe	OE	OE	AMP_ATP	EZH2
DOUBLE	-0.0254497000000002	-0.73368244	0.10957726	0.0624680599999996	0.0098	-1.0048	AMP_ATP_oe__FADD_ko	AMP_ATP_oe	FADD_ko	OE	KO	AMP_ATP	FADD
DOUBLE	0.106938299999999	0.19395027	0.0126419400000004	0.106967839999999	-0.0052	0.1936872	AMP_ATP_oe__FADD_oe	AMP_ATP_oe	FADD_oe	OE	OE	AMP_ATP	FADD
DOUBLE	-0.0966759700000002	-0.13265154	0.253196	0.2703672	-0.0016	-0.32618637	AMP_ATP_oe__FGF_ko	AMP_ATP_oe	FGF_ko	OE	KO	AMP_ATP	FGF
DOUBLE	0.0902595999999996	0.2151022	0.0154364000000005	-0.0174470000000002	-0.005	0.1647932	AMP_ATP_oe__FGF_oe	AMP_ATP_oe	FGF_oe	OE	OE	AMP_ATP	FGF
DOUBLE	-0.0263591700000001	-0.15286303	0.2145112	0.303877399999999	0.0026	-0.3337333	AMP_ATP_oe__FGFR3_ko	AMP_ATP_oe	FGFR3_ko	OE	KO	AMP_ATP	FGFR3
DOUBLE	-0.0850627500000001	0.4368114	0.0344154000000003	-0.0178857600000004	-0.0018	0.3965625	AMP_ATP_oe__FGFR3_oe	AMP_ATP_oe	FGFR3_oe	OE	OE	AMP_ATP	FGFR3
DOUBLE	-0.0999515400000002	-0.0012925199999998	0.1313278	0.185173199999999	-0.0024	-0.12920506	AMP_ATP_oe__FOS_ko	AMP_ATP_oe	FOS_ko	OE	KO	AMP_ATP	FOS
DOUBLE	-0.11681931	0.15446144	0.0950431000000003	0.11854444	-0.000400000000000005	0.0341880000000001	AMP_ATP_oe__FOS_oe	AMP_ATP_oe	FOS_oe	OE	OE	AMP_ATP	FOS
DOUBLE	-0.0324237000000003	0.00546044000000023	0.1895513	0.316439399999999	-0.0016	-0.12760506	AMP_ATP_oe__FOXA1_ko	AMP_ATP_oe	FOXA1_ko	OE	KO	AMP_ATP	FOXA1
DOUBLE	-0.9181011	-0.18643475	-2.0098	-4.0166	0.0012	-0.00598624999999986	AMP_ATP_oe__FOXA1_oe	AMP_ATP_oe	FOXA1_oe	OE	OE	AMP_ATP	FOXA1
DOUBLE	-0.0334291600000003	0.0759471399999994	0.1353354	0.1683431	-0.000199999999999999	0.018294	AMP_ATP_oe__FOXO_ko	AMP_ATP_oe	FOXO_ko	OE	KO	AMP_ATP	FOXO
DOUBLE	0.3952553	-2.25413063	-2.0098	-4.0166	0.0298	-0.25006323	AMP_ATP_oe__FOXO_oe	AMP_ATP_oe	FOXO_oe	OE	OE	AMP_ATP	FOXO
DOUBLE	-0.1323354	0.11309484	0.1006758	0.118124799999999	-0.0024	-0.0599264599999999	AMP_ATP_oe__FRS2_ko	AMP_ATP_oe	FRS2_ko	OE	KO	AMP_ATP	FRS2
DOUBLE	0.0577501399999996	-0.233484160000001	0.0950334000000002	0.224920299999999	0.000199999999999999	-0.3430803	AMP_ATP_oe__FRS2_oe	AMP_ATP_oe	FRS2_oe	OE	OE	AMP_ATP	FRS2
DOUBLE	-0.2014423	-0.36304044	-2.0098	-0.255214800000001	-0.000400000000000005	-0.0152939999999999	AMP_ATP_oe__fused_event_ko	AMP_ATP_oe	fused_event_ko	OE	KO	AMP_ATP	fused_event
DOUBLE	0.072564496	0.407251146	2.2267655	0.597679546	0.0028	-0.1371521	AMP_ATP_oe__fused_event_oe	AMP_ATP_oe	fused_event_oe	OE	OE	AMP_ATP	fused_event
DOUBLE	0.00507612999999996	0.13550453	0.1352652	0.2027816	0	-0.0339879999999999	AMP_ATP_oe__GADD45_ko	AMP_ATP_oe	GADD45_ko	OE	KO	AMP_ATP	GADD45
DOUBLE	-0.0426233100000002	0.22488584	0.1538381	0.12916714	-0.000199999999999999	0.1031642	AMP_ATP_oe__GADD45_oe	AMP_ATP_oe	GADD45_oe	OE	OE	AMP_ATP	GADD45
DOUBLE	0.0987998999999995	-0.723160272	0.2847392	0.6155019	0.0012	-0.978758972	AMP_ATP_oe__GLI_ko	AMP_ATP_oe	GLI_ko	OE	KO	AMP_ATP	GLI
DOUBLE	-1.79757626	8.43382452	-1.50317223	-2.94771328	-0.0148	9.971478	AMP_ATP_oe__GLI_oe	AMP_ATP_oe	GLI_oe	OE	OE	AMP_ATP	GLI
DOUBLE	-0.0724956400000001	0.0521277400000004	0.0562048000000002	0.1162938	0.0022	-0.0246409599999999	AMP_ATP_oe__GLUT1_ko	AMP_ATP_oe	GLUT1_ko	OE	KO	AMP_ATP	GLUT1
DOUBLE	-0.00436458999999978	-0.0191798299999997	0.0851625999999999	0.04907124	0.001	-0.0667759999999998	AMP_ATP_oe__GLUT1_oe	AMP_ATP_oe	GLUT1_oe	OE	OE	AMP_ATP	GLUT1
DOUBLE	0.0551523999999999	0.1144413	0.2239273	0.2382475	-0.0022	-0.0773229999999998	AMP_ATP_oe__GSH_ko	AMP_ATP_oe	GSH_ko	OE	KO	AMP_ATP	GSH
DOUBLE	-0.0397625900000005	0.0366381200000001	0.1933068	0.2177962	0.000800000000000002	-0.22362215	AMP_ATP_oe__GSH_oe	AMP_ATP_oe	GSH_oe	OE	OE	AMP_ATP	GSH
DOUBLE	-0.0733895000000002	0.2902952	0.2844833	0.3536145	-0.002	-0.0343879999999999	AMP_ATP_oe__GSK3_ko	AMP_ATP_oe	GSK3_ko	OE	KO	AMP_ATP	GSK3
DOUBLE	0.11821534	-2.95728706	-1.51232092	-2.92824022	0.0286	-0.2191882	AMP_ATP_oe__GSK3_oe	AMP_ATP_oe	GSK3_oe	OE	OE	AMP_ATP	GSK3
DOUBLE	2.5064748	-0.20169805	0.1353165	0.339325369999999	-0.0214	-0.1124752	AMP_ATP_oe__HIF1_ko	AMP_ATP_oe	HIF1_ko	OE	KO	AMP_ATP	HIF1
DOUBLE	-4.014	1.19677044	-0.0488442999999998	-0.2043386	0.0274	-0.0583160599999999	AMP_ATP_oe__HIF1_oe	AMP_ATP_oe	HIF1_oe	OE	OE	AMP_ATP	HIF1
DOUBLE	-0.58751352	0.35682403	-0.0516111999999997	-0.167347700000001	-0.000800000000000002	0.3789215	AMP_ATP_oe__HSPs_ko	AMP_ATP_oe	HSPs_ko	OE	KO	AMP_ATP	HSPs
DOUBLE	-0.43051937	1.4872218	1.0856856	2.0148591	0.000399999999999998	-0.0816716999999999	AMP_ATP_oe__HSPs_oe	AMP_ATP_oe	HSPs_oe	OE	OE	AMP_ATP	HSPs
DOUBLE	2.4529242	-0.139860570000001	0.0917317	0.39391883	-0.0218	-0.0582290599999998	AMP_ATP_oe__Hypoxia_ko	AMP_ATP_oe	Hypoxia_ko	OE	KO	AMP_ATP	Hypoxia
DOUBLE	-2.52122487	0.19678803	0.170808000000001	-0.0531140000000003	0.0214	-0.0846699999999999	AMP_ATP_oe__Hypoxia_oe	AMP_ATP_oe	Hypoxia_oe	OE	OE	AMP_ATP	Hypoxia
DOUBLE	-0.0107797400000003	0.0827244199999999	0.1304167	0.15373916	0.0044	0.016294	AMP_ATP_oe__IDH1_ko	AMP_ATP_oe	IDH1_ko	OE	KO	AMP_ATP	IDH1
DOUBLE	0.000670299999999457	0.0177033599999996	0.0537011000000001	0.103390899999999	-0.0028	-0.0421350399999998	AMP_ATP_oe__IDH1_oe	AMP_ATP_oe	IDH1_oe	OE	OE	AMP_ATP	IDH1
DOUBLE	-0.0097011199999999	0.07270865	0.0881683000000004	0.1342532	0.0034	0.0198940000000001	AMP_ATP_oe__IKK_ko	AMP_ATP_oe	IKK_ko	OE	KO	AMP_ATP	IKK
DOUBLE	-0.1622648	0.29406767	0.2478009	0.314851569999999	0.0038	0.00914710000000007	AMP_ATP_oe__IKK_oe	AMP_ATP_oe	IKK_oe	OE	OE	AMP_ATP	IKK
DOUBLE	-0.15099625	0.1702983	0.0886721000000001	0.1334388	0.0012	0.0351880000000002	AMP_ATP_oe__JNK_ko	AMP_ATP_oe	JNK_ko	OE	KO	AMP_ATP	JNK
DOUBLE	-0.51622045	0.35873167	-0.1118106	-0.39363239	-0.0256	1.5249795	AMP_ATP_oe__JNK_oe	AMP_ATP_oe	JNK_oe	OE	OE	AMP_ATP	JNK
DOUBLE	-0.0396000300000003	0.1527411	0.0867106	0.116722269999999	0.0022	0.0771231000000001	AMP_ATP_oe__JUN_ko	AMP_ATP_oe	JUN_ko	OE	KO	AMP_ATP	JUN
DOUBLE	-0.0289757900000001	0.12987265	0.122916200000001	0.2315824	-0.000400000000000005	-0.0347879999999999	AMP_ATP_oe__JUN_oe	AMP_ATP_oe	JUN_oe	OE	OE	AMP_ATP	JUN
DOUBLE	-0.0427649000000003	-0.0115517000000001	0.0750074999999999	0.0866501999999993	0.0024	-0.0675759999999999	AMP_ATP_oe__Lactic_acid_ko	AMP_ATP_oe	Lactic_acid_ko	OE	KO	AMP_ATP	Lactic_acid
DOUBLE	-0.0574869800000002	0.04734617	0.0368853500000004	0.0832050199999994	-0.000400000000000005	0.0119471	AMP_ATP_oe__Lactic_acid_oe	AMP_ATP_oe	Lactic_acid_oe	OE	OE	AMP_ATP	Lactic_acid
DOUBLE	0.0284604100000001	0.0471589100000003	0.1590944	0.2056954	-0.0064	-0.10072236	AMP_ATP_oe__LDHA_ko	AMP_ATP_oe	LDHA_ko	OE	KO	AMP_ATP	LDHA
DOUBLE	-0.00319251999999981	-0.04073057	0.0949191000000003	0.14585264	-0.000800000000000002	-0.0848699999999999	AMP_ATP_oe__LDHA_oe	AMP_ATP_oe	LDHA_oe	OE	OE	AMP_ATP	LDHA
DOUBLE	-0.0731679400000003	0.20317644	0.1832307	0.3268139	-0.0064	-0.0602290599999998	AMP_ATP_oe__MAP3K1_3_ko	AMP_ATP_oe	MAP3K1_3_ko	OE	KO	AMP_ATP	MAP3K1_3
DOUBLE	-0.14510814	-0.57880304	0.1009444	0.2172991	-0.00260000000000001	-1.005	AMP_ATP_oe__MAP3K1_3_oe	AMP_ATP_oe	MAP3K1_3_oe	OE	OE	AMP_ATP	MAP3K1_3
DOUBLE	0.47818046	-0.82378089	0.0967531000000004	-0.28993117	0.000399999999999998	-0.67999998	AMP_ATP_oe__MDM2_ko	AMP_ATP_oe	MDM2_ko	OE	KO	AMP_ATP	MDM2
DOUBLE	-1.39489294	0.8393096	-0.31618168	1.02237272	0.0052	0.5044735	AMP_ATP_oe__MDM2_oe	AMP_ATP_oe	MDM2_oe	OE	OE	AMP_ATP	MDM2
DOUBLE	-0.27276596	0.21108564	0.123969	0.178450099999999	0.0172	-0.00099999999999989	AMP_ATP_oe__MED12_ko	AMP_ATP_oe	MED12_ko	OE	KO	AMP_ATP	MED12
DOUBLE	-0.0660541700000001	-0.21373919	0.1507345	0.22575096	0.000599999999999996	-0.37486835	AMP_ATP_oe__MED12_oe	AMP_ATP_oe	MED12_oe	OE	OE	AMP_ATP	MED12
DOUBLE	-0.0345490900000005	-0.06718286	0.0601171000000003	0.0335318999999998	0.0012	-0.0647759999999998	AMP_ATP_oe__MEK1_2_ko	AMP_ATP_oe	MEK1_2_ko	OE	KO	AMP_ATP	MEK1_2
DOUBLE	-0.00816971000000066	0.0304923500000003	0.1324198	0.18409534	0.0016	-0.0849952299999999	AMP_ATP_oe__MEK1_2_oe	AMP_ATP_oe	MEK1_2_oe	OE	OE	AMP_ATP	MEK1_2
DOUBLE	-0.133144590000001	-0.0619989099999998	0.1747211	0.175343099999999	0.0012	-0.15356214	AMP_ATP_oe__mTORC1_ko	AMP_ATP_oe	mTORC1_ko	OE	KO	AMP_ATP	mTORC1
DOUBLE	0.102548039999999	0.09506528	0.1020729	0.2253598	-0.002	-0.0343879999999999	AMP_ATP_oe__mTORC1_oe	AMP_ATP_oe	mTORC1_oe	OE	OE	AMP_ATP	mTORC1
DOUBLE	0.000637939999999837	-0.00980212999999974	0.1304527	0.2183198	0.000599999999999996	-0.1236581	AMP_ATP_oe__mTORC2_ko	AMP_ATP_oe	mTORC2_ko	OE	KO	AMP_ATP	mTORC2
DOUBLE	-0.0792561600000004	0.18221384	0.166154300000001	0.2377803	0.002	-0.0017999999999998	AMP_ATP_oe__mTORC2_oe	AMP_ATP_oe	mTORC2_oe	OE	OE	AMP_ATP	mTORC2
DOUBLE	2.2353982	-0.384591755600001	-0.0442723155999998	-0.0141139156000003	-0.003	0.1026496	AMP_ATP_oe__MXI1_ko	AMP_ATP_oe	MXI1_ko	OE	KO	AMP_ATP	MXI1
DOUBLE	-4.014	1.6625624	0.50538	0.672133199999999	0.0252	0.1454992	AMP_ATP_oe__MXI1_oe	AMP_ATP_oe	MXI1_oe	OE	OE	AMP_ATP	MXI1
DOUBLE	-0.33053816	0.0407369700000002	0.1050968	0.151440099999999	0.029	-0.00974699999999984	AMP_ATP_oe__MYC_ko	AMP_ATP_oe	MYC_ko	OE	KO	AMP_ATP	MYC
DOUBLE	-0.34759066	-0.0637285099999998	0.0785511000000003	0.0387972399999992	0.0286	-0.0522160499999998	AMP_ATP_oe__MYC_MAX_ko	AMP_ATP_oe	MYC_MAX_ko	OE	KO	AMP_ATP	MYC_MAX
DOUBLE	3.011714	-1.014811831	0.0998567690000001	0.452610214	-0.029	-0.967852991	AMP_ATP_oe__MYC_MAX_oe	AMP_ATP_oe	MYC_MAX_oe	OE	OE	AMP_ATP	MYC_MAX
DOUBLE	0.1474068	-0.0432096	0.1014084	0.1742251	-0.0028	-0.1357521	AMP_ATP_oe__MYC_oe	AMP_ATP_oe	MYC_oe	OE	OE	AMP_ATP	MYC
DOUBLE	-0.0196137599999999	-0.05321263	0.1234048	0.1607705	0.001133	-0.15422507	AMP_ATP_oe__NCOA3_ko	AMP_ATP_oe	NCOA3_ko	OE	KO	AMP_ATP	NCOA3
DOUBLE	0.0475270400000003	0.259117799999999	0.2422383	0.32423314	-0.0134	-0.0433350399999999	AMP_ATP_oe__NCOA3_oe	AMP_ATP_oe	NCOA3_oe	OE	OE	AMP_ATP	NCOA3
DOUBLE	0.0503632999999999	-0.1856313	0.1568576	0.22692	0	-0.4285504	AMP_ATP_oe__NCOR1_ko	AMP_ATP_oe	NCOR1_ko	OE	KO	AMP_ATP	NCOR1
DOUBLE	-1.3165258	-0.0348363999999997	-0.81329237	-0.2370183	0.0084	0.3157598	AMP_ATP_oe__NCOR1_oe	AMP_ATP_oe	NCOR1_oe	OE	OE	AMP_ATP	NCOR1
DOUBLE	0.0314465500000001	0.0366171	0.1639166	0.14810025	-0.001	-0.1369521	AMP_ATP_oe__NCOR2_ko	AMP_ATP_oe	NCOR2_ko	OE	KO	AMP_ATP	NCOR2
DOUBLE	-1.24711711	-0.153530770000001	-0.86061112	-0.24314797	0.0086	0.2969984	AMP_ATP_oe__NCOR2_oe	AMP_ATP_oe	NCOR2_oe	OE	OE	AMP_ATP	NCOR2
DOUBLE	-0.0673982300000002	-0.15578953	-0.0464410999999998	-0.13699866	0.0148	0.00789230000000019	AMP_ATP_oe__NF_kB_ko	AMP_ATP_oe	NF_kB_ko	OE	KO	AMP_ATP	NF_kB
DOUBLE	0.0609180999999994	0.32695467	0.4112723	0.592370499999999	-0.0124	-0.12960506	AMP_ATP_oe__NF_kB_oe	AMP_ATP_oe	NF_kB_oe	OE	OE	AMP_ATP	NF_kB
DOUBLE	-0.12901215	0.1585763	0.0142031	0.101904299999999	0.0042	0.0874701	AMP_ATP_oe__NF1_ko	AMP_ATP_oe	NF1_ko	OE	KO	AMP_ATP	NF1
DOUBLE	-0.13479556	0.12204024	0.1896721	0.172782499999999	0.0034	-0.0268409599999999	AMP_ATP_oe__NF1_oe	AMP_ATP_oe	NF1_oe	OE	OE	AMP_ATP	NF1
DOUBLE	-0.0651046000000002	0.128365	0.0729549	0.1730794	0.001	0.0107471000000001	AMP_ATP_oe__NKX3_1_ko	AMP_ATP_oe	NKX3_1_ko	OE	KO	AMP_ATP	NKX3_1
DOUBLE	-0.1518419	0.20038707	0.0562082000000004	0.1058454	-0.002	-0.00119999999999987	AMP_ATP_oe__NKX3_1_oe	AMP_ATP_oe	NKX3_1_oe	OE	OE	AMP_ATP	NKX3_1
DOUBLE	-0.0146083000000004	0.0889834	0.1506529	0.265399299999999	-0.000400000000000005	-0.0759229999999999	AMP_ATP_oe__Nutrients_ko	AMP_ATP_oe	Nutrients_ko	OE	KO	AMP_ATP	Nutrients
DOUBLE	-0.0104511299999999	0.0699181400000004	0.0310284000000003	0.1625773	0.0014	-0.0598290599999999	AMP_ATP_oe__Nutrients_oe	AMP_ATP_oe	Nutrients_oe	OE	OE	AMP_ATP	Nutrients
DOUBLE	-0.0740828900000001	0.22924864	0.207048	0.24696974	-0.0032	0.0357880000000002	AMP_ATP_oe__p14ARF_ko	AMP_ATP_oe	p14ARF_ko	OE	KO	AMP_ATP	p14ARF
DOUBLE	0.4309504	-0.7094198	0.0543036000000003	-0.0592362000000004	-0.006	-0.7183487	AMP_ATP_oe__p14ARF_oe	AMP_ATP_oe	p14ARF_oe	OE	OE	AMP_ATP	p14ARF
DOUBLE	-0.0102950700000006	0.1312483	0.1064054	0.119437	0.0016	0.0497556000000001	AMP_ATP_oe__p15_ko	AMP_ATP_oe	p15_ko	OE	KO	AMP_ATP	p15
DOUBLE	-0.344736000000001	-0.0585439400000007	0.1568761	0.0662303999999994	0.0292	-0.0445350399999999	AMP_ATP_oe__p15_oe	AMP_ATP_oe	p15_oe	OE	OE	AMP_ATP	p15
DOUBLE	-0.0342234100000005	0.00461284000000006	0.1251217	0.0893723499999997	0.0042	-0.0502820499999999	AMP_ATP_oe__p21_ko	AMP_ATP_oe	p21_ko	OE	KO	AMP_ATP	p21
DOUBLE	-4.014	0.875053100000001	0.0799225000000003	-0.0237773000000003	0.0274	-0.1103111	AMP_ATP_oe__p21_oe	AMP_ATP_oe	p21_oe	OE	OE	AMP_ATP	p21
DOUBLE	-0.0743989100000002	-0.11243848	0.1003795	0.0871420599999997	0.008	-0.15364614	AMP_ATP_oe__p38_ko	AMP_ATP_oe	p38_ko	OE	KO	AMP_ATP	p38
DOUBLE	0.74782394	-1.4479952	-0.79685566	-1.47448256	-0.0178	-0.25361024	AMP_ATP_oe__p38_oe	AMP_ATP_oe	p38_oe	OE	OE	AMP_ATP	p38
DOUBLE	-0.519030063	1.61428864	0.9570752	1.8211793	-0.0012	0.1009642	AMP_ATP_oe__p53_ko	AMP_ATP_oe	p53_ko	OE	KO	AMP_ATP	p53
DOUBLE	0.602870064999999	-3.193161045	-2.0098	-3.943364245	0.0048	0.0736820000000002	AMP_ATP_oe__p53_oe	AMP_ATP_oe	p53_oe	OE	OE	AMP_ATP	p53
DOUBLE	-0.18662783	0.216289769999999	0.1657568	0.16663657	0.0068	0.0789230999999999	AMP_ATP_oe__p70S6kab_ko	AMP_ATP_oe	p70S6kab_ko	OE	KO	AMP_ATP	p70S6kab
DOUBLE	-0.1144498	0.0198312400000002	0.1138871	0.152787399999999	0.0046	-0.12920506	AMP_ATP_oe__p70S6kab_oe	AMP_ATP_oe	p70S6kab_oe	OE	OE	AMP_ATP	p70S6kab
DOUBLE	0.103027539999999	-0.6279788	-0.63026953	-1.2262925	0.0094	-0.2307162	AMP_ATP_oe__p90RSK_ko	AMP_ATP_oe	p90RSK_ko	OE	KO	AMP_ATP	p90RSK
DOUBLE	0.0251986299999993	-0.0278398099999997	0.15633466	0.13858226	0.000399999999999998	-0.08427	AMP_ATP_oe__p90RSK_oe	AMP_ATP_oe	p90RSK_oe	OE	OE	AMP_ATP	p90RSK
DOUBLE	-0.04092289	-0.02103739	0.0565910000000001	0.0525475599999998	-0.0036	-0.0769229999999999	AMP_ATP_oe__PDK1_ko	AMP_ATP_oe	PDK1_ko	OE	KO	AMP_ATP	PDK1
DOUBLE	-0.0752729400000005	-0.0792609400000002	0.0825221000000003	0.12005486	-0.0024	-0.1852942	AMP_ATP_oe__PDK1_oe	AMP_ATP_oe	PDK1_oe	OE	OE	AMP_ATP	PDK1
DOUBLE	0.0541749999999999	-0.0321681499999995	0.0937106000000005	0.1161079	0.001834	-0.11846005	AMP_ATP_oe__PHDs_ko	AMP_ATP_oe	PHDs_ko	OE	KO	AMP_ATP	PHDs
DOUBLE	2.4447852	-0.0260268699999999	0.2199997	0.3657835	-0.0236	0.0919758000000002	AMP_ATP_oe__PHDs_oe	AMP_ATP_oe	PHDs_oe	OE	OE	AMP_ATP	PHDs
DOUBLE	-1.1410929	0.0535121799999994	-1.87478788	-3.71279182	0	0.5460701	AMP_ATP_oe__PI3K_ko	AMP_ATP_oe	PI3K_ko	OE	KO	AMP_ATP	PI3K
DOUBLE	-0.0308897400000001	0.19624433	0.1837736	0.21922766	-0.0016	0.0852701	AMP_ATP_oe__PI3K_oe	AMP_ATP_oe	PI3K_oe	OE	OE	AMP_ATP	PI3K
DOUBLE	-1.2505045	0.0815963899999996	-1.86622091	-3.71439301	0.0086	0.4953266	AMP_ATP_oe__PIP3_ko	AMP_ATP_oe	PIP3_ko	OE	KO	AMP_ATP	PIP3
DOUBLE	0.849832	0.32525741	0.7127985	1.2821319	-0.0178	-0.22322215	AMP_ATP_oe__PIP3_oe	AMP_ATP_oe	PIP3_oe	OE	OE	AMP_ATP	PIP3
DOUBLE	-0.0667413000000003	0.12029184	0.0132300999999999	0.1337267	-0.0018	-0.00468716000000002	AMP_ATP_oe__PKC_ko	AMP_ATP_oe	PKC_ko	OE	KO	AMP_ATP	PKC
DOUBLE	-0.21647634	-0.25977411	-0.20019294	-0.40333161	-0.0016	-0.3557991	AMP_ATP_oe__PKC_oe	AMP_ATP_oe	PKC_oe	OE	OE	AMP_ATP	PKC
DOUBLE	0.1213558	-0.672113241	0.3160502	0.637582699999999	-0.000800000000000002	-0.995852991	AMP_ATP_oe__PTCH1_ko	AMP_ATP_oe	PTCH1_ko	OE	KO	AMP_ATP	PTCH1
DOUBLE	-2.26244737	3.3915368	-2.0098	-4.0166	-0.0176	3.6231436	AMP_ATP_oe__PTCH1_oe	AMP_ATP_oe	PTCH1_oe	OE	OE	AMP_ATP	PTCH1
DOUBLE	-0.0467934000000003	-0.0805217499999999	0.1686557	0.118412899999999	0.0052	-0.22182215	AMP_ATP_oe__PTEN_ko	AMP_ATP_oe	PTEN_ko	OE	KO	AMP_ATP	PTEN
DOUBLE	-1.41122829	-0.0831309899999999	-0.92418205	-0.29019329	0.0136	0.4186076	AMP_ATP_oe__PTEN_oe	AMP_ATP_oe	PTEN_oe	OE	OE	AMP_ATP	PTEN
DOUBLE	0.00951159999999973	0.0521131700000002	0.0784159	0.217902899999999	-0.00480000000000001	-0.0944170999999998	AMP_ATP_oe__RAF_ko	AMP_ATP_oe	RAF_ko	OE	KO	AMP_ATP	RAF
DOUBLE	-0.20520827	0.21696873	0.1358122	0.1452607	-0.000199999999999999	0.1131112	AMP_ATP_oe__RAF_oe	AMP_ATP_oe	RAF_oe	OE	OE	AMP_ATP	RAF
DOUBLE	-0.0298630500000003	0.0720271700000001	0.0361718500000001	0.0319190199999992	-0.0038	-0.0500140499999998	AMP_ATP_oe__RAGS_ko	AMP_ATP_oe	RAGS_ko	OE	KO	AMP_ATP	RAGS
DOUBLE	-0.0454058600000002	0.2550588	0.1374216	0.1883032	-0.00360000000000001	0.1000497	AMP_ATP_oe__RAGS_oe	AMP_ATP_oe	RAGS_oe	OE	OE	AMP_ATP	RAGS
DOUBLE	0.0268254499999996	0.0373831500000001	0.1637196	0.22496255	-0.0016	-0.02724096	AMP_ATP_oe__RAS_ko	AMP_ATP_oe	RAS_ko	OE	KO	AMP_ATP	RAS
DOUBLE	0.0102174999999995	-0.0546505499999999	0.1147897	0.140611	-0.001255	-0.20313015	AMP_ATP_oe__RAS_oe	AMP_ATP_oe	RAS_oe	OE	OE	AMP_ATP	RAS
DOUBLE	-0.0803972300000004	0.0450899099999997	0.1405116	0.196220459999999	-0.0056	-0.1706191	AMP_ATP_oe__RB1_ko	AMP_ATP_oe	RB1_ko	OE	KO	AMP_ATP	RB1
DOUBLE	-1.87931401	1.32175064	0.47626085	0.78376455	0.0136	-0.0516820499999998	AMP_ATP_oe__RB1_oe	AMP_ATP_oe	RB1_oe	OE	OE	AMP_ATP	RB1
DOUBLE	-0.0426816900000002	0.19260096	0.0673632	0.145527299999999	0.0018	0.0861851	AMP_ATP_oe__Rheb_ko	AMP_ATP_oe	Rheb_ko	OE	KO	AMP_ATP	Rheb
DOUBLE	0.0182323999999996	0.14698418	0.0662539500000001	0.15067435	0.0012	0.0443351000000001	AMP_ATP_oe__Rheb_oe	AMP_ATP_oe	Rheb_oe	OE	OE	AMP_ATP	Rheb
DOUBLE	-0.10979596	-0.0504469199999997	0.0534637000000004	0.06008514	-0.000400000000000005	-0.12740506	AMP_ATP_oe__ROS_ko	AMP_ATP_oe	ROS_ko	OE	KO	AMP_ATP	ROS
DOUBLE	-0.0648423300000003	0.00422930000000044	0.0563612	0.153708099999999	0.000399999999999998	-0.0665759999999999	AMP_ATP_oe__ROS_oe	AMP_ATP_oe	ROS_oe	OE	OE	AMP_ATP	ROS
DOUBLE	-0.1584816	0.1891396	0.0849290000000003	0.1566619	-0.00120000000000001	0.0811261000000001	AMP_ATP_oe__RTK_ko	AMP_ATP_oe	RTK_ko	OE	KO	AMP_ATP	RTK
DOUBLE	-0.0968542000000001	0.0840392999999997	0.2094314	0.2666599	-0.000400000000000005	-0.0769689999999998	AMP_ATP_oe__RTK_oe	AMP_ATP_oe	RTK_oe	OE	OE	AMP_ATP	RTK
DOUBLE	-0.0699259600000004	0.11981848	0.1216983	0.169047539999999	0.0034	-0.0602290599999998	AMP_ATP_oe__RUNX2_ko	AMP_ATP_oe	RUNX2_ko	OE	KO	AMP_ATP	RUNX2
DOUBLE	-0.0586534000000003	0.15208812	0.10749106	0.231471859999999	0	-0.0443350399999999	AMP_ATP_oe__RUNX2_oe	AMP_ATP_oe	RUNX2_oe	OE	OE	AMP_ATP	RUNX2
DOUBLE	-0.00608163000000062	-0.28618077	0.1830663	0.396500199999999	0.000799999999999995	-0.4442444	AMP_ATP_oe__SHH_ko	AMP_ATP_oe	SHH_ko	OE	KO	AMP_ATP	SHH
DOUBLE	-0.187103270000001	-0.60759074	0.2447257	0.6323218	0.01	-1.005	AMP_ATP_oe__SHH_oe	AMP_ATP_oe	SHH_oe	OE	OE	AMP_ATP	SHH
DOUBLE	0.0274109500000002	-0.10875747	0.0679187000000003	0.0811747299999999	0.0012	-0.2625931	AMP_ATP_oe__Slug_ko	AMP_ATP_oe	Slug_ko	OE	KO	AMP_ATP	Slug
DOUBLE	-0.14068786	0.2415853	0.1448875	0.291038299999999	0.000599999999999996	0.0872021000000001	AMP_ATP_oe__Slug_oe	AMP_ATP_oe	Slug_oe	OE	OE	AMP_ATP	Slug
DOUBLE	0.10111416	-0.56828974	0.0814292999999999	-0.00956940000000017	0.0026	-0.49203713	AMP_ATP_oe__SMAD_ko	AMP_ATP_oe	SMAD_ko	OE	KO	AMP_ATP	SMAD
DOUBLE	-0.43235194	0.55456746	0.2572668	0.4710668	0.0284	0.1671402	AMP_ATP_oe__SMAD_oe	AMP_ATP_oe	SMAD_oe	OE	OE	AMP_ATP	SMAD
DOUBLE	0.1344724	-0.56791185	0.2170359	0.3969358	0.005	-0.73844272	AMP_ATP_oe__SMO_ko	AMP_ATP_oe	SMO_ko	OE	KO	AMP_ATP	SMO
DOUBLE	-0.60448089	3.85244161	-0.53585464	-1.37095579	-0.0066	4.59185	AMP_ATP_oe__SMO_oe	AMP_ATP_oe	SMO_oe	OE	OE	AMP_ATP	SMO
DOUBLE	-0.0360883700000003	-0.55625916	-0.95891952	-1.92108366	-0.0024	-0.2201761	AMP_ATP_oe__Snail_ko	AMP_ATP_oe	Snail_ko	OE	KO	AMP_ATP	Snail
DOUBLE	-0.390412446	1.6522256	1.2120519	2.2432011	-0.0026	0.0769230999999999	AMP_ATP_oe__Snail_oe	AMP_ATP_oe	Snail_oe	OE	OE	AMP_ATP	Snail
DOUBLE	-0.76761333	0.92289557	-0.1627484	0.0136124299999993	0.0396	0.9284771	AMP_ATP_oe__SPOP_ko	AMP_ATP_oe	SPOP_ko	OE	KO	AMP_ATP	SPOP
DOUBLE	0.8663656	-0.718823232	0.491907700000001	0.38770344	-0.041	-0.978158972	AMP_ATP_oe__SPOP_oe	AMP_ATP_oe	SPOP_oe	OE	OE	AMP_ATP	SPOP
DOUBLE	-0.0255648400000004	0.1102838	0.0549611600000004	0.18233976	-0.009764	-0.0600290599999999	AMP_ATP_oe__TAK1_ko	AMP_ATP_oe	TAK1_ko	OE	KO	AMP_ATP	TAK1
DOUBLE	-0.1564071	0.111886	0.1818533	0.2393968	0.012	-0.0847260999999999	AMP_ATP_oe__TAK1_oe	AMP_ATP_oe	TAK1_oe	OE	OE	AMP_ATP	TAK1
DOUBLE	-0.0594719000000001	0.10684615	0.1868645	0.1653635	0.0088	0.016894	AMP_ATP_oe__TCF_ko	AMP_ATP_oe	TCF_ko	OE	KO	AMP_ATP	TCF
DOUBLE	-0.00600289000000043	0.0396217500000002	0.1051418	0.12727315	-0.0122	-0.0332460999999998	AMP_ATP_oe__TCF_oe	AMP_ATP_oe	TCF_oe	OE	OE	AMP_ATP	TCF
DOUBLE	0.0338603600000003	0.10081045	0.11710914	0.181829939999999	-0.0038	-0.0157520999999999	AMP_ATP_oe__TERT_ko	AMP_ATP_oe	TERT_ko	OE	KO	AMP_ATP	TERT
DOUBLE	-0.0402810000000002	0.1368264	0.1591704	0.2425372	-0.0026	-0.0347879999999999	AMP_ATP_oe__TERT_oe	AMP_ATP_oe	TERT_oe	OE	OE	AMP_ATP	TERT
DOUBLE	0.00554896999999954	-0.28650338	0.1563593	0.179266299999999	-0.000600000000000003	-0.4088564	AMP_ATP_oe__TGFb_ko	AMP_ATP_oe	TGFb_ko	OE	KO	AMP_ATP	TGFb
DOUBLE	-0.0119111000000007	0.44433303	0.0878518000000001	0.12078203	0.000199999999999999	0.2737043	AMP_ATP_oe__TGFb_oe	AMP_ATP_oe	TGFb_oe	OE	OE	AMP_ATP	TGFb
DOUBLE	0.00116203999999964	-0.27220129	0.1821079	0.2609802	0.000599999999999996	-0.4174034	AMP_ATP_oe__TGFBR_ko	AMP_ATP_oe	TGFBR_ko	OE	KO	AMP_ATP	TGFBR
DOUBLE	-0.40267506	0.62597364	0.0569125000000001	0.0639605399999992	0.0306	0.5189675	AMP_ATP_oe__TGFBR_oe	AMP_ATP_oe	TGFBR_oe	OE	OE	AMP_ATP	TGFBR
DOUBLE	0.0531687999999999	-0.1491062	0.0898039000000002	-0.0680244600000002	-0.003	-0.014988	AMP_ATP_oe__TNFalpha_ko	AMP_ATP_oe	TNFalpha_ko	OE	KO	AMP_ATP	TNFalpha
DOUBLE	-0.24505896	0.44318754	0.210425	0.39837804	0.0096	0.1776872	AMP_ATP_oe__TNFalpha_oe	AMP_ATP_oe	TNFalpha_oe	OE	OE	AMP_ATP	TNFalpha
DOUBLE	-0.0653283	-0.00396634999999979	0.0707955	0.142979	0.000800000000000002	-0.11945805	AMP_ATP_oe__TSC1_2_ko	AMP_ATP_oe	TSC1_2_ko	OE	KO	AMP_ATP	TSC1_2
DOUBLE	-0.232801760000001	0.27635244	0.1178495	0.2252731	-0.0024	0.0665761000000002	AMP_ATP_oe__TSC1_2_oe	AMP_ATP_oe	TSC1_2_oe	OE	OE	AMP_ATP	TSC1_2
DOUBLE	-0.9182659	-0.8294154	-2.0098	-4.0166	-0.000199999999999999	-0.4016614	AMP_ATP_oe__TWIST1_ko	AMP_ATP_oe	TWIST1_ko	OE	KO	AMP_ATP	TWIST1
DOUBLE	-0.0548538000000001	0.137237600000001	0.1501602	0.3390477	0.0014	-0.00239999999999996	AMP_ATP_oe__TWIST1_oe	AMP_ATP_oe	TWIST1_oe	OE	OE	AMP_ATP	TWIST1
DOUBLE	-0.10092484	0.13750646	0.0301294000000003	0.0586282000000002	0.000199999999999999	0.0492631000000001	AMP_ATP_oe__VEGF_ko	AMP_ATP_oe	VEGF_ko	OE	KO	AMP_ATP	VEGF
DOUBLE	0.00371162999999974	0.02437529	0.1533341	0.1318321	0.0012	-0.0709709399999999	AMP_ATP_oe__VEGF_oe	AMP_ATP_oe	VEGF_oe	OE	OE	AMP_ATP	VEGF
DOUBLE	-2.386564702	0.259726098	0.0503847680000002	-0.0622186020000002	0.024808	0.0544701000000001	AMP_ATP_oe__VHL_ko	AMP_ATP_oe	VHL_ko	OE	KO	AMP_ATP	VHL
DOUBLE	2.4718958	-0.0659539900000006	0.2480943	0.362598459999999	-0.0226	0.00140000000000007	AMP_ATP_oe__VHL_oe	AMP_ATP_oe	VHL_oe	OE	OE	AMP_ATP	VHL
DOUBLE	-0.0159329500000003	-0.0465551	0.1759996	0.2972942	-0.000600000000000003	-0.2323692	AMP_ATP_oe__WNT_ko	AMP_ATP_oe	WNT_ko	OE	KO	AMP_ATP	WNT
DOUBLE	-0.69281634	3.77461512	-0.58875734	-1.34028888	-0.0082	4.466044	AMP_ATP_oe__WNT_oe	AMP_ATP_oe	WNT_oe	OE	OE	AMP_ATP	WNT
DOUBLE	0.17282266	-1.2689918	-0.3501876	-0.64435267	-0.000400000000000005	-0.2055282	AMP_ATP_oe__YWHAZ_ko	AMP_ATP_oe	YWHAZ_ko	OE	KO	AMP_ATP	YWHAZ
DOUBLE	-0.19923155	0.8641437	0.2159267	0.4729765	-0.0016	0.1410992	AMP_ATP_oe__YWHAZ_oe	AMP_ATP_oe	YWHAZ_oe	OE	OE	AMP_ATP	YWHAZ
DOUBLE	-0.0869695600000004	0.25759334	0.0770701000000003	0.119294299999999	0.001	0.1717402	AMP_ATP_oe__ZBTB17_ko	AMP_ATP_oe	ZBTB17_ko	OE	KO	AMP_ATP	ZBTB17
DOUBLE	-0.3350895	0.01580286	0.1198232	0.143734599999999	0.0204	-0.0423350399999999	AMP_ATP_oe__ZBTB17_oe	AMP_ATP_oe	ZBTB17_oe	OE	OE	AMP_ATP	ZBTB17
SINGLE	-0.0519313500000003	0.0966322000000002	0.1303901	0.2006066	0.0044	-0.0667759999999998	AMPK_ko	AMPK_ko	NA	KO	NA	AMPK	NA
DOUBLE	0.0489711999999995	0.000468299999999644	0.1687124	0.2165499	0.0034	-0.1643743	AMPK_ko__AMP_ATP_ko	AMPK_ko	AMP_ATP_ko	KO	KO	AMPK	AMP_ATP
DOUBLE	0.0819583999999995	0.28388116	0.1218378	0.16553626	-0.0076	0.1286052	AMPK_ko__AMP_ATP_oe	AMPK_ko	AMP_ATP_oe	KO	OE	AMPK	AMP_ATP
DOUBLE	0.0421265999999996	0.0477399299999997	0.1332527	0.191085299999999	0.0012	-0.0351879999999999	AMPK_ko__Androgen_ko	AMPK_ko	Androgen_ko	KO	KO	AMPK	Androgen
DOUBLE	-0.0194598800000003	0.0691514599999996	0.1326127	0.189163959999999	-0.0028	-0.1034479	AMPK_ko__Androgen_oe	AMPK_ko	Androgen_oe	KO	OE	AMPK	Androgen
DOUBLE	-0.00894934000000003	0.0643159600000001	0.1050992	0.15619726	-0.000199999999999999	-0.0337879999999999	AMPK_ko__APAF1_ko	AMPK_ko	APAF1_ko	KO	KO	AMPK	APAF1
DOUBLE	-0.0880442700000001	0.10288503	0.0293783300000001	0.11331023	-0.0042	-0.0366428	AMPK_ko__APAF1_oe	AMPK_ko	APAF1_oe	KO	OE	AMPK	APAF1
DOUBLE	-0.1026365	-0.2558665	-2.0098	-0.2353867	-0.002	0.0411385	AMPK_ko__AR_ERG_ko	AMPK_ko	AR_ERG_ko	KO	KO	AMPK	AR_ERG
DOUBLE	0.09688316	0.825354382	2.4756147	0.491265582	0.0016	0.2385162	AMPK_ko__AR_ERG_oe	AMPK_ko	AR_ERG_oe	KO	OE	AMPK	AR_ERG
DOUBLE	-2.45107914	0.0670724599999994	-2.0098	-0.696953860000001	0.0144	1.4091143	AMPK_ko__AR_ko	AMPK_ko	AR_ko	KO	KO	AMPK	AR
DOUBLE	0.354646199999999	-0.5378332	0.2834269	0.182109899999999	-0.0032	-1.0048	AMPK_ko__AR_oe	AMPK_ko	AR_oe	KO	OE	AMPK	AR
DOUBLE	0.0744395399999993	0.45845794	0.2286959	0.2824426	-0.041	0.0606534999999999	AMPK_ko__ATM_ko	AMPK_ko	ATM_ko	KO	KO	AMPK	ATM
DOUBLE	-0.185505200000001	-1.30524771	-0.26848303	-0.81939803	0.097	-0.57759658	AMPK_ko__ATM_oe	AMPK_ko	ATM_oe	KO	OE	AMPK	ATM
DOUBLE	-0.12717255	0.70874001	-0.0122528399999997	0.25390876	-0.041	0.3303744	AMPK_ko__ATR_ko	AMPK_ko	ATR_ko	KO	KO	AMPK	ATR
DOUBLE	0.226448159999999	-0.34348484	0.11725255	-0.248927500000001	0.0018	-0.0223879999999999	AMPK_ko__ATR_oe	AMPK_ko	ATR_oe	KO	OE	AMPK	ATR
DOUBLE	-0.0639128500000004	0.00841613999999957	0.1453096	0.176900099999999	0.003	-0.10520206	AMPK_ko__AXIN1_ko	AMPK_ko	AXIN1_ko	KO	KO	AMPK	AXIN1
DOUBLE	0.53658265	-2.42176265	-0.8156593	-1.5675228	-0.0026	-0.0595588999999999	AMPK_ko__AXIN1_oe	AMPK_ko	AXIN1_oe	KO	OE	AMPK	AXIN1
DOUBLE	0.0261939499999997	0.0418368500000001	0.0908113000000004	0.159301999999999	0.000199999999999999	-0.1111111	AMPK_ko__BAD_ko	AMPK_ko	BAD_ko	KO	KO	AMPK	BAD
DOUBLE	0.0608287899999995	0.00450380000000017	0.0597836000000003	0.0475558600000001	-0.003	-0.0258409599999999	AMPK_ko__BAD_oe	AMPK_ko	BAD_oe	KO	OE	AMPK	BAD
DOUBLE	-0.13624136	0.3543106	0.1219092	0.1382876	0.0014	0.3063984	AMPK_ko__Bak_ko	AMPK_ko	Bak_ko	KO	KO	AMPK	Bak
DOUBLE	0.0670699999999993	0.401331799999999	0.3476328	0.4727877	-0.0408	-0.1019621	AMPK_ko__Bak_oe	AMPK_ko	Bak_oe	KO	OE	AMPK	Bak
DOUBLE	0.0110093099999995	0.11507642	0.0993929000000002	0.12204325	-0.001	-0.017694	AMPK_ko__BAX_ko	AMPK_ko	BAX_ko	KO	KO	AMPK	BAX
DOUBLE	0.0564258999999998	0.0608070999999999	0.0872254000000003	0.169422099999999	0.0024	-0.0350509999999999	AMPK_ko__BAX_oe	AMPK_ko	BAX_oe	KO	OE	AMPK	BAX
DOUBLE	-0.0154386900000003	0.146457659999999	0.00103870000000006	0.0715865999999998	0.0014	0.0931589000000002	AMPK_ko__Bcl_XL_ko	AMPK_ko	Bcl_XL_ko	KO	KO	AMPK	Bcl_XL
DOUBLE	0.1294543	-0.20659559	0.0300942400000004	0.0842792399999999	0.0046	-0.24746323	AMPK_ko__Bcl_XL_oe	AMPK_ko	Bcl_XL_oe	KO	OE	AMPK	Bcl_XL
DOUBLE	0.0306108599999995	0.0578124600000001	0.1980959	0.208126699999999	-0.0044	-0.1733401	AMPK_ko__BCL2_ko	AMPK_ko	BCL2_ko	KO	KO	AMPK	BCL2
DOUBLE	-0.35316953	1.6233962	1.1198601	2.0519286	-0.01	-0.000599999999999934	AMPK_ko__BCL2_oe	AMPK_ko	BCL2_oe	KO	OE	AMPK	BCL2
DOUBLE	1.328043	-5.782153955	-2.0098	-3.7884222	-0.0016	-0.0200409599999999	AMPK_ko__beta_catenin_ko	AMPK_ko	beta_catenin_ko	KO	KO	AMPK	beta_catenin
DOUBLE	-0.4714018	1.287111	0.3959788	0.6771292	0.0038	0.2176222	AMPK_ko__beta_catenin_oe	AMPK_ko	beta_catenin_oe	KO	OE	AMPK	beta_catenin
DOUBLE	-0.0352872400000002	0.16238146	0.0442870000000002	0.1046536	0.00199999999999999	-0.00099999999999989	AMPK_ko__BIRC5_ko	AMPK_ko	BIRC5_ko	KO	KO	AMPK	BIRC5
DOUBLE	0.0379762999999995	0.0958476699999995	0.09232117	0.106117469999999	-0.00260000000000001	-0.0251400999999999	AMPK_ko__BIRC5_oe	AMPK_ko	BIRC5_oe	KO	OE	AMPK	BIRC5
DOUBLE	-0.0522700500000002	-0.57000877	0.3462043	0.6035407	0.001	-0.86216651	AMPK_ko__BMP2_ko	AMPK_ko	BMP2_ko	KO	KO	AMPK	BMP2
DOUBLE	0.10389566	-0.19678414	0.144637	0.387818999999999	0.0042	-0.3016543	AMPK_ko__BMP2_oe	AMPK_ko	BMP2_oe	KO	OE	AMPK	BMP2
DOUBLE	0.15173416	0.3413691	0.3107208	0.486673199999999	-0.0408	-0.0780414999999999	AMPK_ko__BRCA1_ko	AMPK_ko	BRCA1_ko	KO	KO	AMPK	BRCA1
DOUBLE	-0.64428096	0.0471831399999996	-0.0903520999999998	-0.2322461	0.0394	0.2766104	AMPK_ko__BRCA1_oe	AMPK_ko	BRCA1_oe	KO	OE	AMPK	BRCA1
DOUBLE	0.00509530999999974	0.00430070999999987	0.173172	0.2276447	0.0056	-0.16419315	AMPK_ko__BRCA2_ko	AMPK_ko	BRCA2_ko	KO	KO	AMPK	BRCA2
DOUBLE	-0.23109972	0.00489877999999955	0.0587856000000002	-0.01621937	0.0278	0.0258411000000003	AMPK_ko__BRCA2_oe	AMPK_ko	BRCA2_oe	KO	OE	AMPK	BRCA2
DOUBLE	-0.26727527	0.92305276	-0.0128509399999999	0.22905606	-0.041	0.4897795	AMPK_ko__Carcinogen_ko	AMPK_ko	Carcinogen_ko	KO	KO	AMPK	Carcinogen
DOUBLE	0.305943099999999	-0.80283356	0.2681176	0.0327978	0.0448	-0.67741366	AMPK_ko__Carcinogen_oe	AMPK_ko	Carcinogen_oe	KO	OE	AMPK	Carcinogen
DOUBLE	0.03312838	0.16913835	0.143944	0.155122299999999	-0.000199999999999999	0.0681761000000001	AMPK_ko__Caspase3_ko	AMPK_ko	Caspase3_ko	KO	KO	AMPK	Caspase3
DOUBLE	-3.4524	-1.062413	-1.787926	-3.511737	0.0026	5.114387	AMPK_ko__Caspase3_oe	AMPK_ko	Caspase3_oe	KO	OE	AMPK	Caspase3
DOUBLE	0.0166883000000002	-0.6817462	0.0963334000000002	0.1257682	0.0042	-1.0048	AMPK_ko__Caspase8_ko	AMPK_ko	Caspase8_ko	KO	KO	AMPK	Caspase8
DOUBLE	-3.441401	-1.0168963	-1.780976	-3.492023	-0.0406	5.1451037	AMPK_ko__Caspase8_oe	AMPK_ko	Caspase8_oe	KO	OE	AMPK	Caspase8
DOUBLE	0.0106270999999998	0.166368	0.0539946000000002	0.0464819999999992	-0.0078	0.0967716000000001	AMPK_ko__Caspase9_ko	AMPK_ko	Caspase9_ko	KO	KO	AMPK	Caspase9
DOUBLE	-3.4354	-1.390617	-1.7818	-3.515469	-0.000800000000000002	4.786183	AMPK_ko__Caspase9_oe	AMPK_ko	Caspase9_oe	KO	OE	AMPK	Caspase9
DOUBLE	-0.95238743	-0.840516	-2.0098	-4.0166	0.000799999999999995	-0.4375764	AMPK_ko__CDH2_ko	AMPK_ko	CDH2_ko	KO	KO	AMPK	CDH2
DOUBLE	0.0315017900000001	0.25642694	0.2867593	0.5138409	0.0022	0.0257018000000002	AMPK_ko__CDH2_oe	AMPK_ko	CDH2_oe	KO	OE	AMPK	CDH2
DOUBLE	-0.62022194	0.38437247	-0.21025674	-0.38379918	-0.0268	1.5524684	AMPK_ko__cFLAR_ko	AMPK_ko	cFLAR_ko	KO	KO	AMPK	cFLAR
DOUBLE	-0.0969312200000001	-0.64715305	0.145376600000001	0.1803896	0.001	-1.005	AMPK_ko__cFLAR_oe	AMPK_ko	cFLAR_oe	KO	OE	AMPK	cFLAR
DOUBLE	-0.0759618000000004	0.22761266	0.0972602	0.231415299999999	0.000399999999999998	0.1105112	AMPK_ko__CHK1_2_ko	AMPK_ko	CHK1_2_ko	KO	KO	AMPK	CHK1_2
DOUBLE	0.34608119	-1.27654027	-0.79418657	-1.50766734	0.007604	-0.11963536	AMPK_ko__CHK1_2_oe	AMPK_ko	CHK1_2_oe	KO	OE	AMPK	CHK1_2
DOUBLE	0.0620812699999993	0.16851217	0.1909114	0.1694222	-0.0056	0.0542154000000001	AMPK_ko__COX4I2_ko	AMPK_ko	COX4I2_ko	KO	KO	AMPK	COX4I2
DOUBLE	-0.00942783999999985	0.0273905000000001	0.1093709	0.17032916	0.000799999999999995	-0.1017641	AMPK_ko__COX4I2_oe	AMPK_ko	COX4I2_oe	KO	OE	AMPK	COX4I2
DOUBLE	-0.84291506	0.6788748	-5.40999999998348e-05	0.1450174	0.0012	0.0693761000000002	AMPK_ko__CyclinB_ko	AMPK_ko	CyclinB_ko	KO	KO	AMPK	CyclinB
DOUBLE	2.9799933	-1.2764208	0.0560605999999999	0.297771699999999	-0.000200000000000006	-0.9794	AMPK_ko__CyclinB_oe	AMPK_ko	CyclinB_oe	KO	OE	AMPK	CyclinB
DOUBLE	-0.29701166	-0.0810197199999996	0.0195063000000002	-0.0109951000000006	0.0264	-0.0429957599999999	AMPK_ko__CyclinD_ko	AMPK_ko	CyclinD_ko	KO	KO	AMPK	CyclinD
DOUBLE	3.215734	-1.0487231	0.1361236	0.4472176	-0.0406	-0.979941	AMPK_ko__CyclinD_oe	AMPK_ko	CyclinD_oe	KO	OE	AMPK	CyclinD
DOUBLE	0.1586583	0.00583409999999951	-0.0122287999999997	0.0871776500000001	0.0018	-0.0170939999999999	AMPK_ko__CytoC_ko	AMPK_ko	CytoC_ko	KO	KO	AMPK	CytoC
DOUBLE	0.0337765999999995	0.000871199999999739	0.0158854000000002	0.0948438999999999	-0.00580000000000001	-0.1011641	AMPK_ko__CytoC_oe	AMPK_ko	CytoC_oe	KO	OE	AMPK	CytoC
DOUBLE	0.3489263	-0.65029602	0.1028412	-0.1126087	-0.0024	-0.66878462	AMPK_ko__DAXX_ko	AMPK_ko	DAXX_ko	KO	KO	AMPK	DAXX
DOUBLE	-0.64984255	0.375093499999999	-0.0755621999999998	0.7687148	-0.000400000000000005	-0.0345879999999998	AMPK_ko__DAXX_oe	AMPK_ko	DAXX_oe	KO	OE	AMPK	DAXX
DOUBLE	-0.33195841	1.07861459	0.0182634500000001	0.32948785	-0.041	0.7549368	AMPK_ko__DNA_Damage_ko	AMPK_ko	DNA_Damage_ko	KO	KO	AMPK	DNA_Damage
DOUBLE	-0.2167654	-1.58865254	-0.2341768	-0.79993133	0.2384	-0.13389914	AMPK_ko__DNA_Damage_oe	AMPK_ko	DNA_Damage_oe	KO	OE	AMPK	DNA_Damage
DOUBLE	-0.0519524300000005	0.133350999999999	0.0970494	0.0971876999999992	-0.000199999999999999	0.00834409999999997	AMPK_ko__Dsh_ko	AMPK_ko	Dsh_ko	KO	KO	AMPK	Dsh
DOUBLE	0.0628022999999995	0.0404195999999999	0.13098	0.1079298	0.000999999999999994	-0.0946170999999999	AMPK_ko__Dsh_oe	AMPK_ko	Dsh_oe	KO	OE	AMPK	Dsh
DOUBLE	0.0942779999999992	0.11108963	0.2117648	0.3016038	-0.005	0.0345880000000003	AMPK_ko__E_cadherin_ko	AMPK_ko	E_cadherin_ko	KO	KO	AMPK	E_cadherin
DOUBLE	-0.96669446	-0.1541257	-2.0098	-4.0166	-0.0018	-0.0113469999999999	AMPK_ko__E_cadherin_oe	AMPK_ko	E_cadherin_oe	KO	OE	AMPK	E_cadherin
DOUBLE	-1.16499355	1.33201403	0.5944015	0.842119899999999	0.00439999999999999	-0.0683759999999999	AMPK_ko__E2F1_ko	AMPK_ko	E2F1_ko	KO	KO	AMPK	E2F1
DOUBLE	2.9079393	-1.4167321	-0.0410539999999999	0.1070445	-0.0106	-0.964094	AMPK_ko__E2F1_oe	AMPK_ko	E2F1_oe	KO	OE	AMPK	E2F1
DOUBLE	0.0427831599999999	0.11501116	0.0983394	0.0905800599999997	0.000399999999999998	0.0764281	AMPK_ko__eEF2_ko	AMPK_ko	eEF2_ko	KO	KO	AMPK	eEF2
DOUBLE	-0.0353369400000001	0.2615351	0.111607100000001	0.1906204	-0.0026	0.0842701000000001	AMPK_ko__eEF2_oe	AMPK_ko	eEF2_oe	KO	OE	AMPK	eEF2
DOUBLE	-0.0334707999999999	-0.0832404499999999	0.1355024	0.2663834	-0.0018	-0.26415725	AMPK_ko__eEF2K_ko	AMPK_ko	eEF2K_ko	KO	KO	AMPK	eEF2K
DOUBLE	-0.00487790000000032	0.1968491	0.1756961	0.2289189	0.002522	0.1186581	AMPK_ko__eEF2K_oe	AMPK_ko	eEF2K_oe	KO	OE	AMPK	eEF2K
DOUBLE	-0.00634020000000035	0.0852342500000001	0.1243711	0.2186394	0.000399999999999998	-0.11865805	AMPK_ko__EGF_ko	AMPK_ko	EGF_ko	KO	KO	AMPK	EGF
DOUBLE	0.0280291000000004	0.0406981000000002	0.0843351000000001	0.1336654	-0.000199999999999999	-0.08507	AMPK_ko__EGF_oe	AMPK_ko	EGF_oe	KO	OE	AMPK	EGF
DOUBLE	-1.2786609058	0.3423295242	-1.8598745258	-3.7138899758	0.00474	0.7266479	AMPK_ko__EGFR_ko	AMPK_ko	EGFR_ko	KO	KO	AMPK	EGFR
DOUBLE	0.03535764	-0.0599725600000003	0.0203383000000001	0.0125086999999997	0.0064	-0.0944170999999998	AMPK_ko__EGFR_oe	AMPK_ko	EGFR_oe	KO	OE	AMPK	EGFR
DOUBLE	-0.940351300000001	-0.157331	-2.0098	-4.0166	0.000199999999999999	0.0594291	AMPK_ko__EMT_ko	AMPK_ko	EMT_ko	KO	KO	AMPK	EMT
DOUBLE	0.2588776	0.15686963	0.561145	0.989296899999999	-0.008682	-0.0510820499999999	AMPK_ko__EMT_oe	AMPK_ko	EMT_oe	KO	OE	AMPK	EMT
DOUBLE	0.0094174899999997	0.0248770399999998	0.0605636000000005	0.10769494	0.000199999999999999	0.0258411000000003	AMPK_ko__EP300_ko	AMPK_ko	EP300_ko	KO	KO	AMPK	EP300
DOUBLE	-0.0353226500000003	-0.0200728000000003	0.00349300000000019	0.1168478	0.006	-0.0933180999999998	AMPK_ko__EP300_oe	AMPK_ko	EP300_oe	KO	OE	AMPK	EP300
DOUBLE	-0.0197756	0.0425176399999998	0.0123365000000004	0.1263612	0.0018	0.0089471000000001	AMPK_ko__ERG_ko	AMPK_ko	ERG_ko	KO	KO	AMPK	ERG
DOUBLE	-0.00404930000000014	0.47222929	0.166576	0.160335239999999	-0.001	0.3524273	AMPK_ko__ERG_oe	AMPK_ko	ERG_oe	KO	OE	AMPK	ERG
DOUBLE	-0.82015902	0.588856639999999	-0.6736899	-1.36889806	-0.0238	1.6072854	AMPK_ko__ERK_ko	AMPK_ko	ERK_ko	KO	KO	AMPK	ERK
DOUBLE	-0.0347360000000005	0.2384791	0.0662261000000002	0.1197006	-0.0046	0.1013642	AMPK_ko__ERK_oe	AMPK_ko	ERK_oe	KO	OE	AMPK	ERK
DOUBLE	-0.0521611500000003	0.00155554999999996	0.0498314000000004	0.1182669	0.0046	-0.0942170999999998	AMPK_ko__ETS1_ko	AMPK_ko	ETS1_ko	KO	KO	AMPK	ETS1
DOUBLE	-0.0332898000000004	0.0503289499999999	0.1630931	0.2762321	-0.000600000000000003	-0.18452815	AMPK_ko__ETS1_oe	AMPK_ko	ETS1_oe	KO	OE	AMPK	ETS1
DOUBLE	-0.0570013300000003	0.15457711	0.2184751	0.2318093	-0.000800000000000002	-0.0596290599999999	AMPK_ko__ETV1_ko	AMPK_ko	ETV1_ko	KO	KO	AMPK	ETV1
DOUBLE	-0.0133982499999998	0.1684674	0.1218511	0.1633384	-0.0034	0.00100000000000011	AMPK_ko__ETV1_oe	AMPK_ko	ETV1_oe	KO	OE	AMPK	ETV1
DOUBLE	0.0553713599999996	-0.0785662399999998	0.0653540000000006	0.1432958	-0.0016	-0.1225236	AMPK_ko__EZH2_ko	AMPK_ko	EZH2_ko	KO	KO	AMPK	EZH2
DOUBLE	-0.23700284	0.68783953	0.1122854	0.442037099999999	0.000599999999999996	-0.0285025699999999	AMPK_ko__EZH2_oe	AMPK_ko	EZH2_oe	KO	OE	AMPK	EZH2
DOUBLE	-0.0813787000000001	-0.6281658	0.0941401000000002	0.14472	-0.0018	-1.005	AMPK_ko__FADD_ko	AMPK_ko	FADD_ko	KO	KO	AMPK	FADD
DOUBLE	0.0342568999999999	0.4310627	0.0451509000000003	0.120242699999999	-0.0024	0.4911586	AMPK_ko__FADD_oe	AMPK_ko	FADD_oe	KO	OE	AMPK	FADD
DOUBLE	0.0487177999999995	-0.0308949400000005	0.1783472	0.2906217	0.0012	-0.15684614	AMPK_ko__FGF_ko	AMPK_ko	FGF_ko	KO	KO	AMPK	FGF
DOUBLE	0.0047644499999997	0.3516781	0.1022685	0.0128401999999994	-0.003	0.2635106	AMPK_ko__FGF_oe	AMPK_ko	FGF_oe	KO	OE	AMPK	FGF
DOUBLE	0.03519396	-0.15619297	0.1864559	0.3032276	0	-0.3082923	AMPK_ko__FGFR3_ko	AMPK_ko	FGFR3_ko	KO	KO	AMPK	FGFR3
DOUBLE	-0.0445087000000002	0.2512997	0.0415341000000002	0.0558793999999994	-0.0038	0.1904342	AMPK_ko__FGFR3_oe	AMPK_ko	FGFR3_oe	KO	OE	AMPK	FGFR3
DOUBLE	-0.16121873	-0.00282192999999964	0.1641903	0.163247439999999	0.0042	-0.1721401	AMPK_ko__FOS_ko	AMPK_ko	FOS_ko	KO	KO	AMPK	FOS
DOUBLE	-0.0430464600000002	0.00623175000000042	0.0470432000000001	0.167232599999999	0.0036	-0.16459315	AMPK_ko__FOS_oe	AMPK_ko	FOS_oe	KO	OE	AMPK	FOS
DOUBLE	-0.17085132	0.16275013	0.0968605	0.247877399999999	-0.0014	0.0734938000000001	AMPK_ko__FOXA1_ko	AMPK_ko	FOXA1_ko	KO	KO	AMPK	FOXA1
DOUBLE	-0.92049403	-0.0277725999999996	-2.0098	-4.0166	-0.004388	0.0850701	AMPK_ko__FOXA1_oe	AMPK_ko	FOXA1_oe	KO	OE	AMPK	FOXA1
DOUBLE	-0.0239318400000004	0.17062751	0.1835026	0.3203478	0.002	-0.000599999999999934	AMPK_ko__FOXO_ko	AMPK_ko	FOXO_ko	KO	KO	AMPK	FOXO
DOUBLE	0.433805599999999	-2.18746424	-2.0098	-4.0166	0.0306	-0.15402714	AMPK_ko__FOXO_oe	AMPK_ko	FOXO_oe	KO	OE	AMPK	FOXO
DOUBLE	0.0144011099999997	0.0647241200000002	0.152312	0.233144599999999	0.000199999999999999	-0.11785805	AMPK_ko__FRS2_ko	AMPK_ko	FRS2_ko	KO	KO	AMPK	FRS2
DOUBLE	0.11136253	-0.0764195000000001	0.2082143	0.3697656	0	-0.2761042	AMPK_ko__FRS2_oe	AMPK_ko	FRS2_oe	KO	OE	AMPK	FRS2
DOUBLE	-0.00375529999999991	-0.4598505	-2.0098	-0.237969000000001	0.001	-0.0854699999999999	AMPK_ko__fused_event_ko	AMPK_ko	fused_event_ko	KO	KO	AMPK	fused_event
DOUBLE	0.145779374	0.562833843999999	2.234756	0.572753693999999	-0.001	-0.0514820499999998	AMPK_ko__fused_event_oe	AMPK_ko	fused_event_oe	KO	OE	AMPK	fused_event
DOUBLE	-0.0385578900000003	0.13856985	0.06117705	0.101324749999999	0.0024	0.0433351000000002	AMPK_ko__GADD45_ko	AMPK_ko	GADD45_ko	KO	KO	AMPK	GADD45
DOUBLE	-0.0247206300000005	0.123953	0.2203984	0.233907899999999	-0.000199999999999999	-0.0928630999999999	AMPK_ko__GADD45_oe	AMPK_ko	GADD45_oe	KO	OE	AMPK	GADD45
DOUBLE	0.12917355	-0.75297271	0.3044898	0.588125	0.000599999999999996	-1.0048	AMPK_ko__GLI_ko	AMPK_ko	GLI_ko	KO	KO	AMPK	GLI
DOUBLE	-1.78311805	8.39436203	-1.48284039	-2.94315817	-0.0096	9.962931	AMPK_ko__GLI_oe	AMPK_ko	GLI_oe	KO	OE	AMPK	GLI
DOUBLE	-0.0467409700000001	0.3321308	0.1094171	0.2132874	-0.0048	0.1906844	AMPK_ko__GLUT1_ko	AMPK_ko	GLUT1_ko	KO	KO	AMPK	GLUT1
DOUBLE	-0.0052418000000003	0.0987028499999996	0.143974	0.232637	0.0018	-0.0500820499999999	AMPK_ko__GLUT1_oe	AMPK_ko	GLUT1_oe	KO	OE	AMPK	GLUT1
DOUBLE	-0.0351981500000003	0.12319463	0.0914843000000003	0.1459711	0.0034	0.0337880000000002	AMPK_ko__GSH_ko	AMPK_ko	GSH_ko	KO	KO	AMPK	GSH
DOUBLE	0.0226014499999998	0.10931482	0.0832230300000001	0.09928048	-0.0032	-0.0240409599999999	AMPK_ko__GSH_oe	AMPK_ko	GSH_oe	KO	OE	AMPK	GSH
DOUBLE	-0.0326488600000001	0.180814440000001	0.1801091	0.2764967	0.000399999999999998	-0.0248409599999999	AMPK_ko__GSK3_ko	AMPK_ko	GSK3_ko	KO	KO	AMPK	GSK3
DOUBLE	0.146612439999999	-2.97264006	-1.51554198	-2.91617871	0.022	-0.25935725	AMPK_ko__GSK3_oe	AMPK_ko	GSK3_oe	KO	OE	AMPK	GSK3
DOUBLE	2.574748	-0.18097611	0.1520933	0.359604139999999	-0.0208	-0.0516820499999998	AMPK_ko__HIF1_ko	AMPK_ko	HIF1_ko	KO	KO	AMPK	HIF1
DOUBLE	-4.014	1.1702696	-0.0168076999999998	-0.242571700000001	0.0298	0.0194940000000001	AMPK_ko__HIF1_oe	AMPK_ko	HIF1_oe	KO	OE	AMPK	HIF1
DOUBLE	-0.604705210000001	0.338866879999999	-0.10430096	-0.17729056	-0.0044	0.4997795	AMPK_ko__HSPs_ko	AMPK_ko	HSPs_ko	KO	KO	AMPK	HSPs
DOUBLE	-0.465131104	1.8319514	1.1797825	2.0559606	-0.0038	0.2621573	AMPK_ko__HSPs_oe	AMPK_ko	HSPs_oe	KO	OE	AMPK	HSPs
DOUBLE	2.6242753	-0.33367478	0.1351165	0.335639799999999	-0.0232	-0.22042215	AMPK_ko__Hypoxia_ko	AMPK_ko	Hypoxia_ko	KO	KO	AMPK	Hypoxia
DOUBLE	-2.61626766	0.33479116	0.0682406000000002	-0.0701114000000005	0.0192	-0.0403350399999999	AMPK_ko__Hypoxia_oe	AMPK_ko	Hypoxia_oe	KO	OE	AMPK	Hypoxia
DOUBLE	-0.0376744900000001	0.0440323600000001	0.1643974	0.2139805	-0.000400000000000005	-0.1017641	AMPK_ko__IDH1_ko	AMPK_ko	IDH1_ko	KO	KO	AMPK	IDH1
DOUBLE	-0.0881205400000002	0.16599856	0.0701749	0.0892428999999995	-0.0028	0.0262411000000002	AMPK_ko__IDH1_oe	AMPK_ko	IDH1_oe	KO	OE	AMPK	IDH1
DOUBLE	0.0141825600000001	0.0477599	0.1190286	0.1424823	-0.004156	-0.1013641	AMPK_ko__IKK_ko	AMPK_ko	IKK_ko	KO	KO	AMPK	IKK
DOUBLE	-0.0367866700000001	0.00599755999999996	0.1508763	0.208018	0.004	-0.1363521	AMPK_ko__IKK_oe	AMPK_ko	IKK_oe	KO	OE	AMPK	IKK
DOUBLE	-0.0959579500000003	0.14536925	0.00799355000000013	0.148571049999999	-0.005	0.00805990000000012	AMPK_ko__JNK_ko	AMPK_ko	JNK_ko	KO	KO	AMPK	JNK
DOUBLE	-0.56819747	0.3160981	-0.1978451	-0.41614967	-0.025	1.4992844	AMPK_ko__JNK_oe	AMPK_ko	JNK_oe	KO	OE	AMPK	JNK
DOUBLE	0.00104919999999975	-0.1069391	0.1917244	0.1774548	0.004079	-0.2136752	AMPK_ko__JUN_ko	AMPK_ko	JUN_ko	KO	KO	AMPK	JUN
DOUBLE	0.0376221599999997	-0.0976025499999995	0.1001093	0.1388199	0.0026	-0.22051215	AMPK_ko__JUN_oe	AMPK_ko	JUN_oe	KO	OE	AMPK	JUN
DOUBLE	0.0441652599999998	0.13673441	0.1753574	0.124526749999999	-0.0018	0.0528820000000001	AMPK_ko__Lactic_acid_ko	AMPK_ko	Lactic_acid_ko	KO	KO	AMPK	Lactic_acid
DOUBLE	-0.000910469999999997	0.10701328	0.122985	0.1915263	0.0034	-0.0508820499999999	AMPK_ko__Lactic_acid_oe	AMPK_ko	Lactic_acid_oe	KO	OE	AMPK	Lactic_acid
DOUBLE	0.108201299999999	0.13693154	0.1703586	0.1488361	-0.0012	0.0339880000000001	AMPK_ko__LDHA_ko	AMPK_ko	LDHA_ko	KO	KO	AMPK	LDHA
DOUBLE	0.0211189999999997	0.0995952999999998	0.0321354	0.0332737999999999	-0.00140000000000001	0.0409351000000002	AMPK_ko__LDHA_oe	AMPK_ko	LDHA_oe	KO	OE	AMPK	LDHA
DOUBLE	0.00557853999999924	0.08730861	0.0919267000000001	0.149964499999999	-0.000400000000000005	-0.0349879999999999	AMPK_ko__MAP3K1_3_ko	AMPK_ko	MAP3K1_3_ko	KO	KO	AMPK	MAP3K1_3
DOUBLE	0.0457586699999997	-0.65989275	0.1596654	0.145529049999999	0.0026	-1.0048	AMPK_ko__MAP3K1_3_oe	AMPK_ko	MAP3K1_3_oe	KO	OE	AMPK	MAP3K1_3
DOUBLE	0.46071905	-0.85035351	0.1646113	-0.17386979	0.000599999999999996	-0.73524272	AMPK_ko__MDM2_ko	AMPK_ko	MDM2_ko	KO	KO	AMPK	MDM2
DOUBLE	-1.16556206	0.79201337	-0.31934233	1.05335137	0.000600000000000003	0.4550089	AMPK_ko__MDM2_oe	AMPK_ko	MDM2_oe	KO	OE	AMPK	MDM2
DOUBLE	-0.0566716000000005	0.26599127	0.0680911000000002	0.156176899999999	0.00899999999999999	0.1095112	AMPK_ko__MED12_ko	AMPK_ko	MED12_ko	KO	KO	AMPK	MED12
DOUBLE	0.0085367999999999	-0.34149913	0.2063488	0.3231119	0.001	-0.52991453	AMPK_ko__MED12_oe	AMPK_ko	MED12_oe	KO	OE	AMPK	MED12
DOUBLE	-0.0416876000000004	-0.0933514899999999	0.00563894000000031	0.0500388399999991	0.0012	-0.24766323	AMPK_ko__MEK1_2_ko	AMPK_ko	MEK1_2_ko	KO	KO	AMPK	MEK1_2
DOUBLE	0.11532436	0.0511034600000002	0.1433906	0.200965999999999	0.0018	-0.0697759999999998	AMPK_ko__MEK1_2_oe	AMPK_ko	MEK1_2_oe	KO	OE	AMPK	MEK1_2
DOUBLE	-0.115568	0.0846659399999998	0.1214749	0.1392384	-0.000400000000000005	-0.0600290599999999	AMPK_ko__mTORC1_ko	AMPK_ko	mTORC1_ko	KO	KO	AMPK	mTORC1
DOUBLE	0.2403099	-0.0193060000000003	0.1105807	0.2694033	-0.003	-0.0932170999999998	AMPK_ko__mTORC1_oe	AMPK_ko	mTORC1_oe	KO	OE	AMPK	mTORC1
DOUBLE	0.0237102999999994	-0.0793891599999998	0.1140998	0.16419404	0.0014	-0.1965812	AMPK_ko__mTORC2_ko	AMPK_ko	mTORC2_ko	KO	KO	AMPK	mTORC2
DOUBLE	-0.0656912300000001	0.2321113	0.1751662	0.266499	-0.0032	0.0154940000000001	AMPK_ko__mTORC2_oe	AMPK_ko	mTORC2_oe	KO	OE	AMPK	mTORC2
DOUBLE	2.2816894	-0.426507241	0.0190638690000005	0.188744638999999	-0.0014	-0.15283314	AMPK_ko__MXI1_ko	AMPK_ko	MXI1_ko	KO	KO	AMPK	MXI1
DOUBLE	-4.014	1.3223701	0.4961811	0.6882598	0.0266	-0.2053282	AMPK_ko__MXI1_oe	AMPK_ko	MXI1_oe	KO	OE	AMPK	MXI1
DOUBLE	-0.32029706	0.11411974	0.0726547000000002	0.10183864	0.0264	0.0856701000000002	AMPK_ko__MYC_ko	AMPK_ko	MYC_ko	KO	KO	AMPK	MYC
DOUBLE	-0.33850716	-0.09040056	0.0142473500000002	0.0804274099999995	0.026	-0.0946360999999999	AMPK_ko__MYC_MAX_ko	AMPK_ko	MYC_MAX_ko	KO	KO	AMPK	MYC_MAX
DOUBLE	3.0824581	-0.996748211	0.262032669	0.509697335999999	-0.0282	-0.952758972	AMPK_ko__MYC_MAX_oe	AMPK_ko	MYC_MAX_oe	KO	OE	AMPK	MYC_MAX
DOUBLE	0.20906747	0.0321315799999997	0.1369262	0.2716172	-0.0038	-0.12840506	AMPK_ko__MYC_oe	AMPK_ko	MYC_oe	KO	OE	AMPK	MYC
DOUBLE	-0.16090887	0.0565584699999997	0.0634982400000004	0.1092372	-0.000800000000000002	-0.0679759999999999	AMPK_ko__NCOA3_ko	AMPK_ko	NCOA3_ko	KO	KO	AMPK	NCOA3
DOUBLE	0.11381	0.15806195	0.2206732	0.324748599999999	-0.0096	-0.16339315	AMPK_ko__NCOA3_oe	AMPK_ko	NCOA3_oe	KO	OE	AMPK	NCOA3
DOUBLE	0.1750645	-0.0778936699999999	0.1277065	0.0910880999999995	-0.0034	-0.28265127	AMPK_ko__NCOR1_ko	AMPK_ko	NCOR1_ko	KO	KO	AMPK	NCOR1
DOUBLE	-1.05360015	-0.12596695	-0.8477963	-0.186930600000001	0.0068	0.3463898	AMPK_ko__NCOR1_oe	AMPK_ko	NCOR1_oe	KO	OE	AMPK	NCOR1
DOUBLE	-0.0196826799999998	-0.0527441800000004	0.0205821600000005	-0.0329886800000003	0.0044	-0.016694	AMPK_ko__NCOR2_ko	AMPK_ko	NCOR2_ko	KO	KO	AMPK	NCOR2
DOUBLE	-0.94801994	-0.24227637	-0.81317317	-0.17106267	0.0058	0.1651762	AMPK_ko__NCOR2_oe	AMPK_ko	NCOR2_oe	KO	OE	AMPK	NCOR2
DOUBLE	-0.0286993600000005	-0.0579689600000002	-0.0244457999999999	-0.1200424	0.0124	0.0999077000000002	AMPK_ko__NF_kB_ko	AMPK_ko	NF_kB_ko	KO	KO	AMPK	NF_kB
DOUBLE	-0.00737685999999993	0.3727317	0.2996635	0.5904036	-0.0092	-0.08707	AMPK_ko__NF_kB_oe	AMPK_ko	NF_kB_oe	KO	OE	AMPK	NF_kB
DOUBLE	0.00144077999999936	0.17461694	0.0800566000000003	0.0652526999999994	0.000999999999999994	0.0775231000000001	AMPK_ko__NF1_ko	AMPK_ko	NF1_ko	KO	KO	AMPK	NF1
DOUBLE	0.0869279699999996	-0.0258402999999996	0.0658926000000002	0.0572379999999999	0.0012	-0.08507	AMPK_ko__NF1_oe	AMPK_ko	NF1_oe	KO	OE	AMPK	NF1
DOUBLE	-0.00218847000000011	0.23217076	0.1436679	0.1904515	0.0054	0.0924171000000003	AMPK_ko__NKX3_1_ko	AMPK_ko	NKX3_1_ko	KO	KO	AMPK	NKX3_1
DOUBLE	-0.000946800000000358	0.0164772599999994	0.1198957	0.2008088	-0.001	-0.1095111	AMPK_ko__NKX3_1_oe	AMPK_ko	NKX3_1_oe	KO	OE	AMPK	NKX3_1
DOUBLE	-0.0459710000000002	0.19555554	0.1635432	0.211284239999999	-0.000600000000000003	0.0254411000000001	AMPK_ko__Nutrients_ko	AMPK_ko	Nutrients_ko	KO	KO	AMPK	Nutrients
DOUBLE	-0.0921420700000004	0.10806491	0.0471331000000004	0.1260995	-0.001	-0.02544096	AMPK_ko__Nutrients_oe	AMPK_ko	Nutrients_oe	KO	OE	AMPK	Nutrients
DOUBLE	0.0480304399999998	0.109195	0.2111678	0.276869899999999	-0.0014	-0.08607	AMPK_ko__p14ARF_ko	AMPK_ko	p14ARF_ko	KO	KO	AMPK	p14ARF
DOUBLE	0.4609137	-0.72689904	0.1329703	-0.1621515	0.0026	-0.64857264	AMPK_ko__p14ARF_oe	AMPK_ko	p14ARF_oe	KO	OE	AMPK	p14ARF
DOUBLE	-0.0298133600000003	0.16099674	0.1446538	0.10717354	-0.0034	0.0460115000000001	AMPK_ko__p15_ko	AMPK_ko	p15_ko	KO	KO	AMPK	p15
DOUBLE	-0.40594797	-0.0259530999999997	0.0186401000000003	-0.0357730000000003	0.0288	0.0413471000000001	AMPK_ko__p15_oe	AMPK_ko	p15_oe	KO	OE	AMPK	p15
DOUBLE	-0.0311472700000004	0.0688241300000003	0.0791300000000001	0.1332302	0.003	0.00433190000000017	AMPK_ko__p21_ko	AMPK_ko	p21_ko	KO	KO	AMPK	p21
DOUBLE	-4.014	1.1423016	0.0556070000000002	-0.1310151	0.0334	0.0842701000000001	AMPK_ko__p21_oe	AMPK_ko	p21_oe	KO	OE	AMPK	p21
DOUBLE	-0.0842841600000002	0.0900693800000001	0.1171501	0.1383819	-0.003	-0.02524096	AMPK_ko__p38_ko	AMPK_ko	p38_ko	KO	KO	AMPK	p38
DOUBLE	0.730008	-1.32092904	-0.681318	-1.353049	-0.0172	-0.1347521	AMPK_ko__p38_oe	AMPK_ko	p38_oe	KO	OE	AMPK	p38
DOUBLE	-0.498414492	1.92224754	1.1349852	1.8914237	-0.0058	0.4216035	AMPK_ko__p53_ko	AMPK_ko	p53_ko	KO	KO	AMPK	p53
DOUBLE	0.673718675	-3.232788063	-2.0098	-3.924188603	0.0078	-0.00224095999999996	AMPK_ko__p53_oe	AMPK_ko	p53_oe	KO	OE	AMPK	p53
DOUBLE	0.0171070999999996	0.1133346	0.1266828	0.11098803	0.001	0.0421351000000001	AMPK_ko__p70S6kab_ko	AMPK_ko	p70S6kab_ko	KO	KO	AMPK	p70S6kab
DOUBLE	-0.0128833200000003	0.0590457000000004	0.1239622	0.192550799999999	-0.002	-0.0673759999999999	AMPK_ko__p70S6kab_oe	AMPK_ko	p70S6kab_oe	KO	OE	AMPK	p70S6kab
DOUBLE	-0.0355209000000003	-0.558722400000001	-0.68607726	-1.32622416	0.0108	-0.24641024	AMPK_ko__p90RSK_ko	AMPK_ko	p90RSK_ko	KO	KO	AMPK	p90RSK
DOUBLE	-0.0413081000000002	0.11254451	0.1681495	0.2258086	0.004	-0.0246409599999999	AMPK_ko__p90RSK_oe	AMPK_ko	p90RSK_oe	KO	OE	AMPK	p90RSK
DOUBLE	0.0520735500000002	0.15734541	0.0797729000000005	0.0811632599999994	0.0012	0.0848958000000002	AMPK_ko__PDK1_ko	AMPK_ko	PDK1_ko	KO	KO	AMPK	PDK1
DOUBLE	-0.0479012600000006	0.23462064	0.0323755000000001	0.1230917	0.00219999999999999	0.1025642	AMPK_ko__PDK1_oe	AMPK_ko	PDK1_oe	KO	OE	AMPK	PDK1
DOUBLE	0.0318293999999995	-0.0207720800000004	0.1399504	0.11980376	0.0026	-0.15364614	AMPK_ko__PHDs_ko	AMPK_ko	PHDs_ko	KO	KO	AMPK	PHDs
DOUBLE	2.5290831	-0.20784748	0.0839867000000001	0.36425417	-0.0208	-0.1097111	AMPK_ko__PHDs_oe	AMPK_ko	PHDs_oe	KO	OE	AMPK	PHDs
DOUBLE	-1.1624247	-0.0203167300000002	-1.88692697	-3.74805923	0.008	0.4396975	AMPK_ko__PI3K_ko	AMPK_ko	PI3K_ko	KO	KO	AMPK	PI3K
DOUBLE	0.0516757099999996	0.10994087	0.1219679	0.2121228	0.000799999999999995	0.0176940000000001	AMPK_ko__PI3K_oe	AMPK_ko	PI3K_oe	KO	OE	AMPK	PI3K
DOUBLE	-1.2545219902	0.1409393498	-1.8664264	-3.7077523502	0.00439999999999999	0.5699812	AMPK_ko__PIP3_ko	AMPK_ko	PIP3_ko	KO	KO	AMPK	PIP3
DOUBLE	0.84444697	0.46068037	0.6568146	1.1776087	-0.0174	-0.08707	AMPK_ko__PIP3_oe	AMPK_ko	PIP3_oe	KO	OE	AMPK	PIP3
DOUBLE	-0.0291385000000002	0.2249988	0.0886717000000004	0.2150602	0.0036	0.0649420000000001	AMPK_ko__PKC_ko	AMPK_ko	PKC_ko	KO	KO	AMPK	PKC
DOUBLE	-0.20311241	-0.0583231499999997	-0.22899745	-0.45576765	0.002786	-0.1047641	AMPK_ko__PKC_oe	AMPK_ko	PKC_oe	KO	OE	AMPK	PKC
DOUBLE	0.1532898	-0.615563032	0.2982103	0.739404599999999	0.000199999999999999	-0.987705982	AMPK_ko__PTCH1_ko	AMPK_ko	PTCH1_ko	KO	KO	AMPK	PTCH1
DOUBLE	-2.37541253	3.0930753	-2.0098	-4.0166	-0.0178	3.1787334	AMPK_ko__PTCH1_oe	AMPK_ko	PTCH1_oe	KO	OE	AMPK	PTCH1
DOUBLE	0.0299913999999992	0.0289570999999995	0.1075731	0.1181207	0	-0.1019641	AMPK_ko__PTEN_ko	AMPK_ko	PTEN_ko	KO	KO	AMPK	PTEN
DOUBLE	-1.070901	-0.0278833000000001	-0.85401156	-0.242426360000001	0.0096	0.3919112	AMPK_ko__PTEN_oe	AMPK_ko	PTEN_oe	KO	OE	AMPK	PTEN
DOUBLE	0.0692463999999999	0.0134097099999995	0.0389218000000002	0.0966592999999998	-0.0036	-0.0713384499999999	AMPK_ko__RAF_ko	AMPK_ko	RAF_ko	KO	KO	AMPK	RAF
DOUBLE	0.0107994999999992	0.0452085599999998	0.0351646000000003	0.118439799999999	0.00199999999999999	-0.00795599999999985	AMPK_ko__RAF_oe	AMPK_ko	RAF_oe	KO	OE	AMPK	RAF
DOUBLE	-0.0297216300000001	0.117967109999999	0.0631998	0.160031099999999	-0.0016	-0.02644096	AMPK_ko__RAGS_ko	AMPK_ko	RAGS_ko	KO	KO	AMPK	RAGS
DOUBLE	0.00234989999999957	0.0558483000000001	0.185345700000001	0.1651028	0.0012	-0.1035641	AMPK_ko__RAGS_oe	AMPK_ko	RAGS_oe	KO	OE	AMPK	RAGS
DOUBLE	-0.0205103000000002	0.0908094999999998	0.2039313	0.222743299999999	0.0032	-0.0952170999999998	AMPK_ko__RAS_ko	AMPK_ko	RAS_ko	KO	KO	AMPK	RAS
DOUBLE	-0.0796925000000002	0.1508711	0.1137357	0.12810774	-0.000600000000000003	0.0224923000000001	AMPK_ko__RAS_oe	AMPK_ko	RAS_oe	KO	OE	AMPK	RAS
DOUBLE	-0.01918745	0.13702671	0.1658475	0.149331149999999	0.0012	0.00974710000000001	AMPK_ko__RB1_ko	AMPK_ko	RB1_ko	KO	KO	AMPK	RB1
DOUBLE	-1.19648333	1.24157934	0.6125996	0.9467772	0.0126	-0.0417350399999998	AMPK_ko__RB1_oe	AMPK_ko	RB1_oe	KO	OE	AMPK	RB1
DOUBLE	-0.0622823700000001	0.16752673	0.1510142	0.2088531	0.000799999999999995	0.0683761000000001	AMPK_ko__Rheb_ko	AMPK_ko	Rheb_ko	KO	KO	AMPK	Rheb
DOUBLE	-0.0204724600000001	0.00370514000000011	-0.0150915999999999	0.0938666999999995	-0.000400000000000005	-0.0667759999999998	AMPK_ko__Rheb_oe	AMPK_ko	Rheb_oe	KO	OE	AMPK	Rheb
DOUBLE	-0.0132161000000002	0.1493936	0.0947564000000005	0.209097	-0.0054	-0.00754699999999986	AMPK_ko__ROS_ko	AMPK_ko	ROS_ko	KO	KO	AMPK	ROS
DOUBLE	-0.0362990100000005	0.0535556799999997	0.0493191000000004	0.07554105	-0.003	-0.016994	AMPK_ko__ROS_oe	AMPK_ko	ROS_oe	KO	OE	AMPK	ROS
DOUBLE	-0.00571199999999994	0.0903265800000002	0.0745776000000005	0.1343393	0.0016	-0.02624096	AMPK_ko__RTK_ko	AMPK_ko	RTK_ko	KO	KO	AMPK	RTK
DOUBLE	-0.0895779300000004	0.0192786400000005	0.1278575	0.0827502999999998	0.000459000000000001	-0.13902376	AMPK_ko__RTK_oe	AMPK_ko	RTK_oe	KO	OE	AMPK	RTK
DOUBLE	-0.0172474600000001	0.02577579	0.1019619	0.0765175399999993	0.0026	-0.0528820499999999	AMPK_ko__RUNX2_ko	AMPK_ko	RUNX2_ko	KO	KO	AMPK	RUNX2
DOUBLE	-0.000674900000000811	0.1705364	0.1459783	0.219589	-0.000600000000000003	-0.0357879999999999	AMPK_ko__RUNX2_oe	AMPK_ko	RUNX2_oe	KO	OE	AMPK	RUNX2
DOUBLE	0.2080584	-0.302371920000001	0.2133132	0.450287899999999	-0.0066	-0.52085852	AMPK_ko__SHH_ko	AMPK_ko	SHH_ko	KO	KO	AMPK	SHH
DOUBLE	-0.1402017	-0.6774321	0.2189301	0.6118004	0.0106	-1.005	AMPK_ko__SHH_oe	AMPK_ko	SHH_oe	KO	OE	AMPK	SHH
DOUBLE	-0.0755294000000002	0.15002404	0.1719421	0.198330299999999	0.0044	0.00963580000000008	AMPK_ko__Slug_ko	AMPK_ko	Slug_ko	KO	KO	AMPK	Slug
DOUBLE	-0.0747735600000001	-0.0156402499999997	0.1233144	0.2316842	0.0036	-0.16379315	AMPK_ko__Slug_oe	AMPK_ko	Slug_oe	KO	OE	AMPK	Slug
DOUBLE	0.1105716	-0.5314343	0.0136911000000004	-0.0778389000000002	0.001	-0.4053424	AMPK_ko__SMAD_ko	AMPK_ko	SMAD_ko	KO	KO	AMPK	SMAD
DOUBLE	-0.45615033	0.453201699999999	0.26249	0.547032399999999	0.0284	0.0556291	AMPK_ko__SMAD_oe	AMPK_ko	SMAD_oe	KO	OE	AMPK	SMAD
DOUBLE	0.02791035	-0.67245436	0.1528153	0.3643985	0.004	-0.83304881	AMPK_ko__SMO_ko	AMPK_ko	SMO_ko	KO	KO	AMPK	SMO
DOUBLE	-0.6309746	3.82001686	-0.68011284	-1.41527364	-0.0118	4.6121436	AMPK_ko__SMO_oe	AMPK_ko	SMO_oe	KO	OE	AMPK	SMO
DOUBLE	0.1062342	-0.84456072	-0.9740097	-1.85200512	-0.0022	-0.4914735	AMPK_ko__Snail_ko	AMPK_ko	Snail_ko	KO	KO	AMPK	Snail
DOUBLE	-0.34053089	1.63988717	1.2607005	2.222436	0.0028	0.1015642	AMPK_ko__Snail_oe	AMPK_ko	Snail_oe	KO	OE	AMPK	Snail
DOUBLE	-0.66547278	0.7768525	-0.2187906	-0.0137391000000004	0.0436	0.8426069	AMPK_ko__SPOP_ko	AMPK_ko	SPOP_ko	KO	KO	AMPK	SPOP
DOUBLE	0.646264299999999	-0.577854082	0.4942275	0.442413129999999	-0.041	-0.987505982	AMPK_ko__SPOP_oe	AMPK_ko	SPOP_oe	KO	OE	AMPK	SPOP
DOUBLE	0.0653830700000002	0.14249483	0.0112706300000003	0.11801223	-0.0148	-0.0316924999999999	AMPK_ko__TAK1_ko	AMPK_ko	TAK1_ko	KO	KO	AMPK	TAK1
DOUBLE	-0.0126889800000001	0.10832982	0.2238764	0.17739056	0.0078	-0.016894	AMPK_ko__TAK1_oe	AMPK_ko	TAK1_oe	KO	OE	AMPK	TAK1
DOUBLE	-0.10796192	-0.0936229200000005	0.0761475000000003	0.10690055	0.0142	-0.14509914	AMPK_ko__TCF_ko	AMPK_ko	TCF_ko	KO	KO	AMPK	TCF
DOUBLE	0.15464686	0.28587756	0.2146333	0.196703159999999	-0.0094	0.1870342	AMPK_ko__TCF_oe	AMPK_ko	TCF_oe	KO	OE	AMPK	TCF
DOUBLE	-0.0549359599999999	0.182729500000001	0.0603037000000004	0.177279	-0.0018	0.0353880000000002	AMPK_ko__TERT_ko	AMPK_ko	TERT_ko	KO	KO	AMPK	TERT
DOUBLE	0.0120417000000002	-0.0243104199999999	0.1600379	0.214606	0.0038	-0.15556917	AMPK_ko__TERT_oe	AMPK_ko	TERT_oe	KO	OE	AMPK	TERT
DOUBLE	0.0196438699999995	-0.1880463	0.136938900000001	0.2934911	-0.0032	-0.35661734	AMPK_ko__TGFb_ko	AMPK_ko	TGFb_ko	KO	KO	AMPK	TGFb
DOUBLE	-0.0170134400000004	0.5683509	0.0786805000000004	0.0919258999999997	-0.001	0.4341405	AMPK_ko__TGFb_oe	AMPK_ko	TGFb_oe	KO	OE	AMPK	TGFb
DOUBLE	0.0408977400000001	-0.21382763	0.1636775	0.2950021	-0.0034	-0.39296237	AMPK_ko__TGFBR_ko	AMPK_ko	TGFBR_ko	KO	KO	AMPK	TGFBR
DOUBLE	-0.35421224	0.56798006	0.0427053000000002	0.0510267600000001	0.0278	0.3909625	AMPK_ko__TGFBR_oe	AMPK_ko	TGFBR_oe	KO	OE	AMPK	TGFBR
DOUBLE	0.0890917399999998	-0.17246311	0.0331354000000004	-0.10979726	-0.012	-0.11680105	AMPK_ko__TNFalpha_ko	AMPK_ko	TNFalpha_ko	KO	KO	AMPK	TNFalpha
DOUBLE	-0.16423283	0.45921957	0.1229581	0.286528539999999	0.0082	0.1520463	AMPK_ko__TNFalpha_oe	AMPK_ko	TNFalpha_oe	KO	OE	AMPK	TNFalpha
DOUBLE	-0.0410444600000002	0.0766624599999997	0.1619143	0.171938	0.0058	-0.0172939999999999	AMPK_ko__TSC1_2_ko	AMPK_ko	TSC1_2_ko	KO	KO	AMPK	TSC1_2
DOUBLE	-0.11337344	0.0576306999999998	0.1037723	0.115479359999999	0.0064	-0.0582290599999998	AMPK_ko__TSC1_2_oe	AMPK_ko	TSC1_2_oe	KO	OE	AMPK	TSC1_2
DOUBLE	-0.9800199	-0.7174152	-2.0098	-4.0166	-0.0012	-0.3342803	AMPK_ko__TWIST1_ko	AMPK_ko	TWIST1_ko	KO	KO	AMPK	TWIST1
DOUBLE	0.000440440000000208	0.3804781	0.24751	0.4187387	-0.0016	0.1097112	AMPK_ko__TWIST1_oe	AMPK_ko	TWIST1_oe	KO	OE	AMPK	TWIST1
DOUBLE	0.0281399200000001	0.0119973199999999	0.1323797	0.133737969999999	0.0028	-0.0859839999999999	AMPK_ko__VEGF_ko	AMPK_ko	VEGF_ko	KO	KO	AMPK	VEGF
DOUBLE	-0.0455097400000004	0.00511570000000017	0.0304829	0.179050999999999	-0.0032	-0.151954	AMPK_ko__VEGF_oe	AMPK_ko	VEGF_oe	KO	OE	AMPK	VEGF
DOUBLE	-2.535304927	0.346205713	0.152768483	-0.00915408700000064	0.0202	-0.00874699999999984	AMPK_ko__VHL_ko	AMPK_ko	VHL_ko	KO	KO	AMPK	VHL
DOUBLE	2.52293115	0.0661728899999998	0.170756	0.44491326	-0.0206	0.1201321	AMPK_ko__VHL_oe	AMPK_ko	VHL_oe	KO	OE	AMPK	VHL
DOUBLE	0.04329567	-0.15738807	0.1858161	0.401115699999999	0.0022	-0.4198964	AMPK_ko__WNT_ko	AMPK_ko	WNT_ko	KO	KO	AMPK	WNT
DOUBLE	-0.68402594	3.43344413	-0.63245564	-1.38908537	-0.007	4.156952	AMPK_ko__WNT_oe	AMPK_ko	WNT_oe	KO	OE	AMPK	WNT
DOUBLE	0.162187759999999	-1.23285459	-0.3369736	-0.71462384	-0.0066	-0.0853110999999999	AMPK_ko__YWHAZ_ko	AMPK_ko	YWHAZ_ko	KO	KO	AMPK	YWHAZ
DOUBLE	-0.20732893	0.8911768	0.2612158	0.5817241	0.0054	0.208036	AMPK_ko__YWHAZ_oe	AMPK_ko	YWHAZ_oe	KO	OE	AMPK	YWHAZ
DOUBLE	-0.0259149000000001	0.2462055	0.0616031000000001	0.1737182	-0.000400000000000005	0.0691761000000002	AMPK_ko__ZBTB17_ko	AMPK_ko	ZBTB17_ko	KO	KO	AMPK	ZBTB17
DOUBLE	-0.15449143	-0.207295830000001	0.146184	0.0391134699999993	0.0308	-0.2057282	AMPK_ko__ZBTB17_oe	AMPK_ko	ZBTB17_oe	KO	OE	AMPK	ZBTB17
SINGLE	-0.1247136	0.0573016800000001	0.0312095400000003	0.0930817399999997	0.000800000000000002	0.0178940000000001	AMPK_oe	AMPK_oe	NA	OE	NA	AMPK	NA
DOUBLE	-0.12269324	0.0336327299999999	0.0490589600000004	0.126448219999999	0.0012	-0.0590290599999999	AMPK_oe__AMP_ATP_ko	AMPK_oe	AMP_ATP_ko	OE	KO	AMPK	AMP_ATP
DOUBLE	-0.0755051900000003	-0.14083734	0.0282594999999999	0.0655497599999997	0.0012	-0.1717401	AMPK_oe__AMP_ATP_oe	AMPK_oe	AMP_ATP_oe	OE	OE	AMPK	AMP_ATP
DOUBLE	-0.16808515	0.0578523999999998	0.00616110000000036	0.126867499999999	-0.0046	-0.0269503999999999	AMPK_oe__Androgen_ko	AMPK_oe	Androgen_ko	OE	KO	AMPK	Androgen
DOUBLE	-0.17424791	0.15880084	0.1420014	0.210331539999999	-0.001	0.0522820000000002	AMPK_oe__Androgen_oe	AMPK_oe	Androgen_oe	OE	OE	AMPK	Androgen
DOUBLE	-0.23738004	0.26325771	0.0983394000000004	0.17030796	0.0034	0.0938171000000001	AMPK_oe__APAF1_ko	AMPK_oe	APAF1_ko	OE	KO	AMPK	APAF1
DOUBLE	-0.10640155	0.25019625	0.2503465	0.1809596	-0.0022	0.1314052	AMPK_oe__APAF1_oe	AMPK_oe	APAF1_oe	OE	OE	AMPK	APAF1
DOUBLE	-0.35797714	-0.37773203	-2.0098	-0.4100695	0.0036	0.0590291000000001	AMPK_oe__AR_ERG_ko	AMPK_oe	AR_ERG_ko	OE	KO	AMPK	AR_ERG
DOUBLE	-0.0267883700000002	0.9283462157	2.5767124	0.5795482857	0.0036	0.3683215	AMPK_oe__AR_ERG_oe	AMPK_oe	AR_ERG_oe	OE	OE	AMPK	AR_ERG
DOUBLE	-4.014	0.2561099	-2.0098	-0.8278566	0.025	1.6760732	AMPK_oe__AR_ko	AMPK_oe	AR_ko	OE	KO	AMPK	AR
DOUBLE	0.435265999999999	-0.40741555	0.5030335	0.37005575	-0.0034	-1.0048	AMPK_oe__AR_oe	AMPK_oe	AR_oe	OE	OE	AMPK	AR
DOUBLE	-0.10687549	0.36717394	0.2042287	0.2996169	-0.041	-0.017508	AMPK_oe__ATM_ko	AMPK_oe	ATM_ko	OE	KO	AMPK	ATM
DOUBLE	-0.1944969	-1.1307293	-0.2397746	-0.7604392	0.1084	-0.4243504	AMPK_oe__ATM_oe	AMPK_oe	ATM_oe	OE	OE	AMPK	ATM
DOUBLE	-0.48650671	0.82009014	-0.0728293	0.0942491399999996	-0.041	0.5150205	AMPK_oe__ATR_ko	AMPK_oe	ATR_ko	OE	KO	AMPK	ATR
DOUBLE	0.1843737	-0.40491093	0.0127691000000003	-0.27297006	-0.003	-0.0867640999999999	AMPK_oe__ATR_oe	AMPK_oe	ATR_oe	OE	OE	AMPK	ATR
DOUBLE	-0.13876924	0.10228646	0.1896013	0.18829536	-0.000400000000000005	-0.0793035999999999	AMPK_oe__AXIN1_ko	AMPK_oe	AXIN1_ko	OE	KO	AMPK	AXIN1
DOUBLE	0.34483621	-2.32978827	-0.8131631	-1.5471999	-0.000600000000000003	-0.0407350399999998	AMPK_oe__AXIN1_oe	AMPK_oe	AXIN1_oe	OE	OE	AMPK	AXIN1
DOUBLE	-0.17819344	0.15405134	0.1690141	0.232567299999999	-0.0042	-0.00854699999999986	AMPK_oe__BAD_ko	AMPK_oe	BAD_ko	OE	KO	AMPK	BAD
DOUBLE	-0.1525834	0.0400399299999998	0.081629	0.0580629999999998	0.000199999999999999	0.00734910000000011	AMPK_oe__BAD_oe	AMPK_oe	BAD_oe	OE	OE	AMPK	BAD
DOUBLE	-0.31597165	0.2677508	0.0549749000000004	0.0248359000000002	0.0062	0.2096042	AMPK_oe__Bak_ko	AMPK_oe	Bak_ko	OE	KO	AMPK	Bak
DOUBLE	0.0423769699999994	0.19898625	0.2412472	0.4023252	-0.0402	-0.16270315	AMPK_oe__Bak_oe	AMPK_oe	Bak_oe	OE	OE	AMPK	Bak
DOUBLE	-0.16727534	0.13819596	0.1189659	0.148268	0.000799999999999995	0.0187010000000001	AMPK_oe__BAX_ko	AMPK_oe	BAX_ko	OE	KO	AMPK	BAX
DOUBLE	-0.19063572	-0.0562478300000002	0.1317914	0.18465096	0.003	-0.22322215	AMPK_oe__BAX_oe	AMPK_oe	BAX_oe	OE	OE	AMPK	BAX
DOUBLE	-0.07091264	-0.0561886400000002	0.0633062600000001	0.16224026	-0.0034	-0.1880846	AMPK_oe__Bcl_XL_ko	AMPK_oe	Bcl_XL_ko	OE	KO	AMPK	Bcl_XL
DOUBLE	-0.218578340000001	0.17013096	0.0806192000000001	0.152408759999999	0	0.0590291000000001	AMPK_oe__Bcl_XL_oe	AMPK_oe	Bcl_XL_oe	OE	OE	AMPK	Bcl_XL
DOUBLE	-0.175473	0.11175052	0.1413053	0.18945806	-0.0024	-0.0431350399999998	AMPK_oe__BCL2_ko	AMPK_oe	BCL2_ko	OE	KO	AMPK	BCL2
DOUBLE	-0.4440684	1.632024	1.1440071	2.0382116	-0.003	0.0425351	AMPK_oe__BCL2_oe	AMPK_oe	BCL2_oe	OE	OE	AMPK	BCL2
DOUBLE	1.167217	-5.91954708	-2.0098	-3.8021111	-0.0012	-0.15719315	AMPK_oe__beta_catenin_ko	AMPK_oe	beta_catenin_ko	OE	KO	AMPK	beta_catenin
DOUBLE	-0.502509600000001	1.3999404	0.3748788	0.671575799999999	-0.001	0.3458273	AMPK_oe__beta_catenin_oe	AMPK_oe	beta_catenin_oe	OE	OE	AMPK	beta_catenin
DOUBLE	-0.18777828	0.22114936	0.1375653	0.17795636	-0.001	0.0542956000000001	AMPK_oe__BIRC5_ko	AMPK_oe	BIRC5_ko	OE	KO	AMPK	BIRC5
DOUBLE	-0.19147154	0.15477636	0.1948347	0.2271537	0.0048	0.0512104	AMPK_oe__BIRC5_oe	AMPK_oe	BIRC5_oe	OE	OE	AMPK	BIRC5
DOUBLE	-0.24624415	-0.49744045	0.3235223	0.571396239999999	-0.0022	-0.84975384	AMPK_oe__BMP2_ko	AMPK_oe	BMP2_ko	OE	KO	AMPK	BMP2
DOUBLE	-0.17632206	-0.22627176	0.1259812	0.4077815	0.0024	-0.38161536	AMPK_oe__BMP2_oe	AMPK_oe	BMP2_oe	OE	OE	AMPK	BMP2
DOUBLE	-0.0116410299999998	0.289559759999999	0.1492416	0.2365108	-0.0406	0.00461710000000015	AMPK_oe__BRCA1_ko	AMPK_oe	BRCA1_ko	OE	KO	AMPK	BRCA1
DOUBLE	-0.84158524	-0.0533515700000002	-0.21390214	-0.38197424	0.028	0.1759932	AMPK_oe__BRCA1_oe	AMPK_oe	BRCA1_oe	OE	OE	AMPK	BRCA1
DOUBLE	-0.0870689000000002	-0.0352710900000002	0.0601969600000003	0.08357656	-0.0054	-0.1083284	AMPK_oe__BRCA2_ko	AMPK_oe	BRCA2_ko	OE	KO	AMPK	BRCA2
DOUBLE	-0.44009621	-0.0878118099999998	0.0994404000000002	0.0380124299999993	0.028	-0.0920170999999999	AMPK_oe__BRCA2_oe	AMPK_oe	BRCA2_oe	OE	OE	AMPK	BRCA2
DOUBLE	-0.66850881	0.78832029	-0.0578443499999999	0.19585865	-0.041	0.4828412	AMPK_oe__Carcinogen_ko	AMPK_oe	Carcinogen_ko	OE	KO	AMPK	Carcinogen
DOUBLE	0.432094999999999	-0.64893483	0.3247748	0.129653569999999	0.0346	-0.6002906	AMPK_oe__Carcinogen_oe	AMPK_oe	Carcinogen_oe	OE	OE	AMPK	Carcinogen
DOUBLE	-0.26459695	0.249159450000001	0.1829999	0.1642939	0.000199999999999999	0.0359880000000001	AMPK_oe__Caspase3_ko	AMPK_oe	Caspase3_ko	OE	KO	AMPK	Caspase3
DOUBLE	-3.4594	-1.418805	-1.7724	-3.4986	0.000599999999999996	4.752795	AMPK_oe__Caspase3_oe	AMPK_oe	Caspase3_oe	OE	OE	AMPK	Caspase3
DOUBLE	-0.27075281	-0.7492205	0.0635925600000005	0.0377647999999997	0.0058	-1.005	AMPK_oe__Caspase8_ko	AMPK_oe	Caspase8_ko	OE	KO	AMPK	Caspase8
DOUBLE	-3.4594	-1.315253	-1.7722	-3.491662	-0.0406	4.855547	AMPK_oe__Caspase8_oe	AMPK_oe	Caspase8_oe	OE	OE	AMPK	Caspase8
DOUBLE	-0.0540051799999999	0.0606779099999999	0.0410710000000001	0.1229637	0	-0.0439350399999998	AMPK_oe__Caspase9_ko	AMPK_oe	Caspase9_ko	OE	KO	AMPK	Caspase9
DOUBLE	-3.4614	-1.417522	-1.772369	-3.501322	0.003	4.757678	AMPK_oe__Caspase9_oe	AMPK_oe	Caspase9_oe	OE	OE	AMPK	Caspase9
DOUBLE	-1.02254506	-0.6827002	-2.0098	-4.0166	0	-0.3239333	AMPK_oe__CDH2_ko	AMPK_oe	CDH2_ko	OE	KO	AMPK	CDH2
DOUBLE	-0.11019407	0.0310570300000004	0.1716423	0.35277166	0	-0.1049641	AMPK_oe__CDH2_oe	AMPK_oe	CDH2_oe	OE	OE	AMPK	CDH2
DOUBLE	-0.79547736	0.28910374	-0.18652686	-0.39542566	-0.022	1.4455623	AMPK_oe__cFLAR_ko	AMPK_oe	cFLAR_ko	OE	KO	AMPK	cFLAR
DOUBLE	-0.2306655	-0.5957076	0.1742389	0.2667975	0.007	-1.005	AMPK_oe__cFLAR_oe	AMPK_oe	cFLAR_oe	OE	OE	AMPK	cFLAR
DOUBLE	-0.11688156	0.12716574	0.2215845	0.179528639999999	0.004327	0.0353880000000002	AMPK_oe__CHK1_2_ko	AMPK_oe	CHK1_2_ko	OE	KO	AMPK	CHK1_2
DOUBLE	0.2587315	-1.4393359	-0.91450584	-1.6437821	0.0054	-0.0980826999999999	AMPK_oe__CHK1_2_oe	AMPK_oe	CHK1_2_oe	OE	OE	AMPK	CHK1_2
DOUBLE	-0.14817828	-0.0419634799999997	0.0907007000000002	0.0931816399999992	0.0048	-0.14561896	AMPK_oe__COX4I2_ko	AMPK_oe	COX4I2_ko	OE	KO	AMPK	COX4I2
DOUBLE	-0.12494306	0.00639764000000032	0.0727180000000001	0.0875013400000002	0.0054	-0.0836699999999999	AMPK_oe__COX4I2_oe	AMPK_oe	COX4I2_oe	OE	OE	AMPK	COX4I2
DOUBLE	-1.05423897	0.46229036	0.1229572	0.13299006	-0.00120000000000001	-0.1111111	AMPK_oe__CyclinB_ko	AMPK_oe	CyclinB_ko	OE	KO	AMPK	CyclinB
DOUBLE	2.9994997	-1.2543289	0.1349715	0.3377611	0.003	-0.9818	AMPK_oe__CyclinB_oe	AMPK_oe	CyclinB_oe	OE	OE	AMPK	CyclinB
DOUBLE	-0.38130343	0.0269364699999999	0.128252	0.0824520699999995	0.0316	0.000617400000000101	AMPK_oe__CyclinD_ko	AMPK_oe	CyclinD_ko	OE	KO	AMPK	CyclinD
DOUBLE	3.2668802	-0.9545197	0.302099300000001	0.6031675	-0.0404	-0.9782	AMPK_oe__CyclinD_oe	AMPK_oe	CyclinD_oe	OE	OE	AMPK	CyclinD
DOUBLE	-0.2357766	0.0312397500000001	0.0926623000000002	0.115304999999999	-0.0038	-0.12045805	AMPK_oe__CytoC_ko	AMPK_oe	CytoC_ko	OE	KO	AMPK	CytoC
DOUBLE	-0.14532614	0.14198793	0.1254574	0.192792059999999	0.000599999999999996	0.00838709999999998	AMPK_oe__CytoC_oe	AMPK_oe	CytoC_oe	OE	OE	AMPK	CytoC
DOUBLE	0.3644826	-0.68034702	0.0846123000000003	-0.14864916	0.0034	-0.66766666	AMPK_oe__DAXX_ko	AMPK_oe	DAXX_ko	OE	KO	AMPK	DAXX
DOUBLE	-1.46000379	0.3836695	-0.0371643599999998	0.8225497	0.0034	-0.0944170999999998	AMPK_oe__DAXX_oe	AMPK_oe	DAXX_oe	OE	OE	AMPK	DAXX
DOUBLE	-0.65326731	1.03947489	-0.0361786999999998	0.25813154	-0.041	0.7068548	AMPK_oe__DNA_Damage_ko	AMPK_oe	DNA_Damage_ko	OE	KO	AMPK	DNA_Damage
DOUBLE	-0.25208602	-1.49285595	-0.22243346	-0.78725424	0.232799	-0.0645229999999999	AMPK_oe__DNA_Damage_oe	AMPK_oe	DNA_Damage_oe	OE	OE	AMPK	DNA_Damage
DOUBLE	-0.10442394	0.04950791	0.2139552	0.16451926	-0.0042	-0.15391625	AMPK_oe__Dsh_ko	AMPK_oe	Dsh_ko	OE	KO	AMPK	Dsh
DOUBLE	-0.24894315	0.0998923399999994	0.0926242000000004	0.14571736	0.0042	-0.02624096	AMPK_oe__Dsh_oe	AMPK_oe	Dsh_oe	OE	OE	AMPK	Dsh
DOUBLE	-0.14613014	0.0690518600000001	0.1720518	0.23373286	0.0014	-0.0160939999999999	AMPK_oe__E_cadherin_ko	AMPK_oe	E_cadherin_ko	OE	KO	AMPK	E_cadherin
DOUBLE	-1.0748513	-0.21028136	-2.0098	-4.0166	0.0026	-0.0250409599999999	AMPK_oe__E_cadherin_oe	AMPK_oe	E_cadherin_oe	OE	OE	AMPK	E_cadherin
DOUBLE	-4.014	1.5795143	0.5178235	0.722942799999999	0.0272	0.0709248	AMPK_oe__E2F1_ko	AMPK_oe	E2F1_ko	OE	KO	AMPK	E2F1
DOUBLE	2.9398801	-1.4304341	0.0487280000000005	0.130253799999999	-0.0078	-0.965321	AMPK_oe__E2F1_oe	AMPK_oe	E2F1_oe	OE	OE	AMPK	E2F1
DOUBLE	-0.10947298	-0.16586473	0.0677094	0.14535757	-0.000400000000000005	-0.2905983	AMPK_oe__eEF2_ko	AMPK_oe	eEF2_ko	OE	KO	AMPK	eEF2
DOUBLE	-0.0985275900000002	0.19475042	0.0486859400000004	0.12854959	-0.0016	0.1190581	AMPK_oe__eEF2_oe	AMPK_oe	eEF2_oe	OE	OE	AMPK	eEF2
DOUBLE	-0.14760854	0.18063056	0.13048	0.2120757	-0.0012	0.0161254000000002	AMPK_oe__eEF2K_ko	AMPK_oe	eEF2K_ko	OE	KO	AMPK	eEF2K
DOUBLE	-0.0337598300000002	0.0615249100000002	0.0796772400000001	0.118165339999999	0.000799999999999995	0.0002000000000002	AMPK_oe__eEF2K_oe	AMPK_oe	eEF2K_oe	OE	OE	AMPK	eEF2K
DOUBLE	-0.26147577	0.23448096	0.0712185999999999	0.124989459999999	-0.000600000000000003	0.0844701000000001	AMPK_oe__EGF_ko	AMPK_oe	EGF_ko	OE	KO	AMPK	EGF
DOUBLE	-0.10080366	0.0397643399999996	0.116892	0.236909799999999	-0.00140000000000001	-0.0773229999999998	AMPK_oe__EGF_oe	AMPK_oe	EGF_oe	OE	OE	AMPK	EGF
DOUBLE	-1.2018930404	0.0564225095999999	-1.84263351	-3.7125352904	0	0.4189249	AMPK_oe__EGFR_ko	AMPK_oe	EGFR_ko	OE	KO	AMPK	EGFR
DOUBLE	-0.16016967	0.15431758	0.2481836	0.327456259999999	0.008582	-0.0508820499999999	AMPK_oe__EGFR_oe	AMPK_oe	EGFR_oe	OE	OE	AMPK	EGFR
DOUBLE	-1.1301694	-0.2186701	-2.0098	-4.0166	0.0034	-0.1117111	AMPK_oe__EMT_ko	AMPK_oe	EMT_ko	OE	KO	AMPK	EMT
DOUBLE	-0.0060088700000005	0.00888345999999984	0.5282524	0.9124791	0.0036	-0.0855009999999999	AMPK_oe__EMT_oe	AMPK_oe	EMT_oe	OE	OE	AMPK	EMT
DOUBLE	-0.28407248	-0.17354014	0.0420685999999999	0.0249972599999992	-0.0018	-0.2879272	AMPK_oe__EP300_ko	AMPK_oe	EP300_ko	OE	KO	AMPK	EP300
DOUBLE	-0.14247943	0.12429867	0.1048157	0.1890506	0.0076	0.0598291	AMPK_oe__EP300_oe	AMPK_oe	EP300_oe	OE	OE	AMPK	EP300
DOUBLE	-0.0357308000000001	-0.12740677	0.1435141	0.1680565	0.0022	-0.27295387	AMPK_oe__ERG_ko	AMPK_oe	ERG_ko	OE	KO	AMPK	ERG
DOUBLE	-0.315049230000001	0.5028513	0.100623	0.0526067000000001	-0.005	0.4718855	AMPK_oe__ERG_oe	AMPK_oe	ERG_oe	OE	OE	AMPK	ERG
DOUBLE	-1.005993	0.458329959999999	-0.6805613	-1.43605524	-0.0214	1.5438063	AMPK_oe__ERK_ko	AMPK_oe	ERK_ko	OE	KO	AMPK	ERK
DOUBLE	-0.1496013	0.11327345	0.159748	0.0674402000000001	0.003313	0.0522575999999999	AMPK_oe__ERK_oe	AMPK_oe	ERK_oe	OE	OE	AMPK	ERK
DOUBLE	-0.15606835	0.00831975000000007	0.0886802000000002	0.14621765	-0.000600000000000003	-0.1029641	AMPK_oe__ETS1_ko	AMPK_oe	ETS1_ko	OE	KO	AMPK	ETS1
DOUBLE	-0.1029723	0.2008555	0.185959	0.2370554	0.0018	0.018694	AMPK_oe__ETS1_oe	AMPK_oe	ETS1_oe	OE	OE	AMPK	ETS1
DOUBLE	-0.14484644	0.212182400000001	0.1528796	0.147353799999999	-0.000400000000000005	0.0675761000000001	AMPK_oe__ETV1_ko	AMPK_oe	ETV1_ko	OE	KO	AMPK	ETV1
DOUBLE	-0.23369671	0.0829924399999999	0.1037369	0.12654684	-0.0012	-0.0746392999999999	AMPK_oe__ETV1_oe	AMPK_oe	ETV1_oe	OE	OE	AMPK	ETV1
DOUBLE	-0.10765826	-0.04074621	0.0533769000000004	0.1359695	-0.0054	-0.16219315	AMPK_oe__EZH2_ko	AMPK_oe	EZH2_ko	OE	KO	AMPK	EZH2
DOUBLE	-0.40196527	0.896614	0.1661156	0.3304231	0.0022	0.2526104	AMPK_oe__EZH2_oe	AMPK_oe	EZH2_oe	OE	OE	AMPK	EZH2
DOUBLE	-0.18369165	-0.54173075	0.1326342	0.20232125	0.000599999999999996	-1.005	AMPK_oe__FADD_ko	AMPK_oe	FADD_ko	OE	KO	AMPK	FADD
DOUBLE	-0.10600003	0.3499447	0.1424749	0.173020859999999	-0.0028	0.3117453	AMPK_oe__FADD_oe	AMPK_oe	FADD_oe	OE	OE	AMPK	FADD
DOUBLE	-0.13471669	-0.1830198	0.1632572	0.29965036	0.0022	-0.3357333	AMPK_oe__FGF_ko	AMPK_oe	FGF_ko	OE	KO	AMPK	FGF
DOUBLE	-0.1358338	0.25396305	0.0187617500000004	-0.0846848500000004	0.001	0.2775319	AMPK_oe__FGF_oe	AMPK_oe	FGF_oe	OE	OE	AMPK	FGF
DOUBLE	-0.15693975	0.0139891599999995	0.1246746	0.340087799999999	-0.0018	-0.1975812	AMPK_oe__FGFR3_ko	AMPK_oe	FGFR3_ko	OE	KO	AMPK	FGFR3
DOUBLE	-0.23394184	0.19329726	0.1281777	0.0806489599999995	0.01	0.1381521	AMPK_oe__FGFR3_oe	AMPK_oe	FGFR3_oe	OE	OE	AMPK	FGFR3
DOUBLE	-0.1563273	0.12954466	0.2392823	0.1813803	0.0046	-0.018894	AMPK_oe__FOS_ko	AMPK_oe	FOS_ko	OE	KO	AMPK	FOS
DOUBLE	-0.13632714	0.0984500200000005	0.0848991000000003	0.11161906	0.0038	-0.0423350399999999	AMPK_oe__FOS_oe	AMPK_oe	FOS_oe	OE	OE	AMPK	FOS
DOUBLE	-0.30651591	0.11398377	0.0835667000000004	0.1954033	0.0012	0.1025642	AMPK_oe__FOXA1_ko	AMPK_oe	FOXA1_ko	OE	KO	AMPK	FOXA1
DOUBLE	-0.939272760000001	-0.1054637	-2.0098	-4.0166	-0.0032	0.0230616000000001	AMPK_oe__FOXA1_oe	AMPK_oe	FOXA1_oe	OE	OE	AMPK	FOXA1
DOUBLE	-0.21567483	0.10446184	0.0853675000000003	0.153698899999999	0.0042	0.00867410000000013	AMPK_oe__FOXO_ko	AMPK_oe	FOXO_ko	OE	KO	AMPK	FOXO
DOUBLE	0.4286476	-2.32156484	-2.0098	-4.0166	0.0314	-0.3080923	AMPK_oe__FOXO_oe	AMPK_oe	FOXO_oe	OE	OE	AMPK	FOXO
DOUBLE	-0.20805517	0.0330652300000001	0.0354544000000003	0.108787759999999	-0.000199999999999999	-0.0674939999999998	AMPK_oe__FRS2_ko	AMPK_oe	FRS2_ko	OE	KO	AMPK	FRS2
DOUBLE	-0.0497446000000004	-0.15301057	0.1714551	0.2409215	0.0016	-0.28897227	AMPK_oe__FRS2_oe	AMPK_oe	FRS2_oe	OE	OE	AMPK	FRS2
DOUBLE	-0.33663606	-0.41055146	-2.0098	-0.2816715	-0.0042	-0.0683759999999999	AMPK_oe__fused_event_ko	AMPK_oe	fused_event_ko	OE	KO	AMPK	fused_event
DOUBLE	0.0832193001999997	0.4485431302	2.159213	0.550233600199999	-0.000800000000000002	-0.0694629999999998	AMPK_oe__fused_event_oe	AMPK_oe	fused_event_oe	OE	OE	AMPK	fused_event
DOUBLE	-0.1636116	0.0363974999999996	0.0892644000000002	0.0889604999999998	0.0028	-0.1363521	AMPK_oe__GADD45_ko	AMPK_oe	GADD45_ko	OE	KO	AMPK	GADD45
DOUBLE	-0.17058565	0.246729699999999	0.1699858	0.195833899999999	0.0026	0.1220667	AMPK_oe__GADD45_oe	AMPK_oe	GADD45_oe	OE	OE	AMPK	GADD45
DOUBLE	-0.0483158000000001	-0.791325352	0.2992071	0.604644299999999	0.0018	-0.961664952	AMPK_oe__GLI_ko	AMPK_oe	GLI_ko	OE	KO	AMPK	GLI
DOUBLE	-1.86957785	8.57619963	-1.4428073	-2.91875857	-0.0096	10.088935	AMPK_oe__GLI_oe	AMPK_oe	GLI_oe	OE	OE	AMPK	GLI
DOUBLE	-0.19475396	0.12617448	0.0324227399999999	0.06713098	-0.000800000000000002	0.0590291000000001	AMPK_oe__GLUT1_ko	AMPK_oe	GLUT1_ko	OE	KO	AMPK	GLUT1
DOUBLE	-0.13723453	0.218755470000001	0.2658636	0.27483777	-0.000399999999999998	0.0339880000000001	AMPK_oe__GLUT1_oe	AMPK_oe	GLUT1_oe	OE	OE	AMPK	GLUT1
DOUBLE	-0.19939105	0.20630925	0.0641598000000001	0.0744542999999993	-0.0056	0.1049642	AMPK_oe__GSH_ko	AMPK_oe	GSH_ko	OE	KO	AMPK	GSH
DOUBLE	-0.1695243	0.0955186599999998	0.0804474000000002	0.0643782999999996	0.0012	0.0557539	AMPK_oe__GSH_oe	AMPK_oe	GSH_oe	OE	OE	AMPK	GSH
DOUBLE	-0.14691636	-0.0146714799999996	0.0701015000000003	0.19089204	0.0054	-0.14565465	AMPK_oe__GSK3_ko	AMPK_oe	GSK3_ko	OE	KO	AMPK	GSK3
DOUBLE	0.153858489999999	-3.070776016	-1.560849376	-2.970019966	0.0284	-0.3921094	AMPK_oe__GSK3_oe	AMPK_oe	GSK3_oe	OE	OE	AMPK	GSK3
DOUBLE	2.1904558	-0.0381842299999997	0.0753776000000004	0.294504	-0.021	0.0938171000000001	AMPK_oe__HIF1_ko	AMPK_oe	HIF1_ko	OE	KO	AMPK	HIF1
DOUBLE	-4.014	1.28391315	-0.0607122999999998	-0.2872304	0.0222	-0.0345514499999999	AMPK_oe__HIF1_oe	AMPK_oe	HIF1_oe	OE	OE	AMPK	HIF1
DOUBLE	-0.6451405	0.30527014	-0.0871079599999998	-0.23550486	-0.0016	0.4242564	AMPK_oe__HSPs_ko	AMPK_oe	HSPs_ko	OE	KO	AMPK	HSPs
DOUBLE	-0.5767365	1.5223755	1.1543817	2.0984701	0.0014	-0.0701759999999999	AMPK_oe__HSPs_oe	AMPK_oe	HSPs_oe	OE	OE	AMPK	HSPs
DOUBLE	2.2458446	-0.11753311	0.1728424	0.362448619999999	-0.0172	-0.0323879999999999	AMPK_oe__Hypoxia_ko	AMPK_oe	Hypoxia_ko	OE	KO	AMPK	Hypoxia
DOUBLE	-2.6567997	0.5230439	0.0785054000000005	-0.0226070000000003	0.019	0.1428612	AMPK_oe__Hypoxia_oe	AMPK_oe	Hypoxia_oe	OE	OE	AMPK	Hypoxia
DOUBLE	-0.24755809	0.0854858099999998	0.0439212000000002	0.10747354	0.0014	0.0055419000000001	AMPK_oe__IDH1_ko	AMPK_oe	IDH1_ko	OE	KO	AMPK	IDH1
DOUBLE	-0.22050926	-0.000797819999999838	0.0686244	0.110989839999999	-0.000709000000000001	-0.12860506	AMPK_oe__IDH1_oe	AMPK_oe	IDH1_oe	OE	OE	AMPK	IDH1
DOUBLE	-0.13491815	0.0991555000000002	0.0651725000000001	0.0754763000000001	-0.000400000000000005	0.00634709999999994	AMPK_oe__IKK_ko	AMPK_oe	IKK_ko	OE	KO	AMPK	IKK
DOUBLE	-0.1524172	0.2305884	0.2002463	0.3061133	-0.000200000000000006	-0.0285487	AMPK_oe__IKK_oe	AMPK_oe	IKK_oe	OE	OE	AMPK	IKK
DOUBLE	-0.1452782	0.0196554399999993	0.0651758	0.108431199999999	-0.0024	-0.0739725599999999	AMPK_oe__JNK_ko	AMPK_oe	JNK_ko	OE	KO	AMPK	JNK
DOUBLE	-0.79354458	0.28370642	-0.1682107	-0.426162280000001	-0.0202	1.4222445	AMPK_oe__JNK_oe	AMPK_oe	JNK_oe	OE	OE	AMPK	JNK
DOUBLE	-0.25150644	0.32493906	0.0585643600000001	0.0865430599999994	0.003	0.2120753	AMPK_oe__JUN_ko	AMPK_oe	JUN_ko	OE	KO	AMPK	JUN
DOUBLE	-0.1941128	0.0719377400000001	0.139435	0.2235659	-0.002	-0.12840506	AMPK_oe__JUN_oe	AMPK_oe	JUN_oe	OE	OE	AMPK	JUN
DOUBLE	-0.15755491	0.35876969	0.1718921	0.18727405	0.003	0.238584	AMPK_oe__Lactic_acid_ko	AMPK_oe	Lactic_acid_ko	OE	KO	AMPK	Lactic_acid
DOUBLE	-0.16018081	0.0766549999999997	0.114686	0.118773539999999	-0.004	-0.0431350399999998	AMPK_oe__Lactic_acid_oe	AMPK_oe	Lactic_acid_oe	OE	OE	AMPK	Lactic_acid
DOUBLE	-0.13729964	0.1710152	0.0532583	0.0894399599999991	-0.000600000000000003	0.1361521	AMPK_oe__LDHA_ko	AMPK_oe	LDHA_ko	OE	KO	AMPK	LDHA
DOUBLE	-0.28436318	0.27266727	0.0384598700000001	0.15502013	-0.0016	0.1452992	AMPK_oe__LDHA_oe	AMPK_oe	LDHA_oe	OE	OE	AMPK	LDHA
DOUBLE	-0.14791074	0.1035263	0.1487782	0.2260307	-0.00360000000000001	-0.0679759999999999	AMPK_oe__MAP3K1_3_ko	AMPK_oe	MAP3K1_3_ko	OE	KO	AMPK	MAP3K1_3
DOUBLE	-0.24894196	-0.69336886	0.0139128000000004	-0.00803756	0.003	-1.005	AMPK_oe__MAP3K1_3_oe	AMPK_oe	MAP3K1_3_oe	OE	OE	AMPK	MAP3K1_3
DOUBLE	0.3897681	-0.661935000000001	0.0606800999999999	-0.305305000000001	-0.0038	-0.6165846	AMPK_oe__MDM2_ko	AMPK_oe	MDM2_ko	OE	KO	AMPK	MDM2
DOUBLE	-2.11544526	0.77616244	-0.32468426	0.96010234	0.0088	0.4792326	AMPK_oe__MDM2_oe	AMPK_oe	MDM2_oe	OE	OE	AMPK	MDM2
DOUBLE	-0.27434466	0.0455735400000004	-0.00270291999999994	0.0476164799999994	0.0152	-0.0437350399999998	AMPK_oe__MED12_ko	AMPK_oe	MED12_ko	OE	KO	AMPK	MED12
DOUBLE	-0.19080444	-0.32199617	0.0902357	0.170147829999999	-0.000200000000000006	-0.4434444	AMPK_oe__MED12_oe	AMPK_oe	MED12_oe	OE	OE	AMPK	MED12
DOUBLE	-0.1952804	0.11724304	0.1608658	0.1078804	0.00319999999999999	-0.02524096	AMPK_oe__MEK1_2_ko	AMPK_oe	MEK1_2_ko	OE	KO	AMPK	MEK1_2
DOUBLE	-0.16977	0.0850284199999995	0.18188	0.239818799999999	0.000199999999999999	-0.0607000599999998	AMPK_oe__MEK1_2_oe	AMPK_oe	MEK1_2_oe	OE	OE	AMPK	MEK1_2
DOUBLE	-0.17634094	0.0147679600000004	0.0973229000000004	0.0265348599999999	-0.00140000000000001	-0.00774699999999984	AMPK_oe__mTORC1_ko	AMPK_oe	mTORC1_ko	OE	KO	AMPK	mTORC1
DOUBLE	0.13851496	-0.0249258899999996	0.0910080000000004	0.12432006	-0.0052	-0.0928170999999999	AMPK_oe__mTORC1_oe	AMPK_oe	mTORC1_oe	OE	OE	AMPK	mTORC1
DOUBLE	-0.13066923	0.0682795	0.0737316000000003	0.0268077	-0.0028	0.0258411000000003	AMPK_oe__mTORC2_ko	AMPK_oe	mTORC2_ko	OE	KO	AMPK	mTORC2
DOUBLE	-0.12097975	-0.00571434999999987	0.0718591000000002	0.0992977999999995	-0.0042	-0.11510895	AMPK_oe__mTORC2_oe	AMPK_oe	mTORC2_oe	OE	OE	AMPK	mTORC2
DOUBLE	2.0930376	-0.476917131	0.0358473690000003	0.0667590689999997	0.000599999999999996	-0.0693759999999999	AMPK_oe__MXI1_ko	AMPK_oe	MXI1_ko	OE	KO	AMPK	MXI1
DOUBLE	-4.014	1.4331838	0.5321344	0.6286954	0.033	-0.0681759999999999	AMPK_oe__MXI1_oe	AMPK_oe	MXI1_oe	OE	OE	AMPK	MXI1
DOUBLE	-0.3669472	-0.0451274000000002	0.0279863000000002	0.0326095999999998	0.0274	-0.016894	AMPK_oe__MYC_ko	AMPK_oe	MYC_ko	OE	KO	AMPK	MYC
DOUBLE	-0.37889983	0.0115343699999997	0.0796159000000003	0.0486948399999996	0.0266	0.0089471000000001	AMPK_oe__MYC_MAX_ko	AMPK_oe	MYC_MAX_ko	OE	KO	AMPK	MYC_MAX
DOUBLE	3.0942133	-1.056451501	0.136341369	0.460840369	-0.0292	-0.9798	AMPK_oe__MYC_MAX_oe	AMPK_oe	MYC_MAX_oe	OE	OE	AMPK	MYC_MAX
DOUBLE	0.0952514999999998	-0.0777358999999995	0.0786696	0.0888650999999996	-0.000600000000000003	-0.0926170999999999	AMPK_oe__MYC_oe	AMPK_oe	MYC_oe	OE	OE	AMPK	MYC
DOUBLE	-0.0375226999999998	0.00504682000000045	0.0317478000000002	0.1698578	-0.005	-0.0848699999999999	AMPK_oe__NCOA3_ko	AMPK_oe	NCOA3_ko	OE	KO	AMPK	NCOA3
DOUBLE	-0.0597030300000005	0.34742697	0.234415	0.3251426	-0.017	0.0880701000000002	AMPK_oe__NCOA3_oe	AMPK_oe	NCOA3_oe	OE	OE	AMPK	NCOA3
DOUBLE	0.10199434	-0.10453935	0.2073824	0.2226211	-0.008	-0.36972135	AMPK_oe__NCOR1_ko	AMPK_oe	NCOR1_ko	OE	KO	AMPK	NCOR1
DOUBLE	-1.81756714	-0.2030018	-0.83589736	-0.2340422	0.0126	0.1503372	AMPK_oe__NCOR1_oe	AMPK_oe	NCOR1_oe	OE	OE	AMPK	NCOR1
DOUBLE	0.03765953	-0.0489835000000003	0.0991595000000003	0.0766833999999994	0.000199999999999999	-0.1979812	AMPK_oe__NCOR2_ko	AMPK_oe	NCOR2_ko	OE	KO	AMPK	NCOR2
DOUBLE	-1.79095497	-0.0681834600000002	-0.79717276	-0.142071260000001	0.008	0.2438042	AMPK_oe__NCOR2_oe	AMPK_oe	NCOR2_oe	OE	OE	AMPK	NCOR2
DOUBLE	-0.24203669	-0.13121214	-0.00479294999999968	-0.0652184500000001	0.0106	-0.0668871499999999	AMPK_oe__NF_kB_ko	AMPK_oe	NF_kB_ko	OE	KO	AMPK	NF_kB
DOUBLE	-0.0550887500000004	0.32708765	0.344326	0.606085599999999	-0.0114	-0.0611629499999998	AMPK_oe__NF_kB_oe	AMPK_oe	NF_kB_oe	OE	OE	AMPK	NF_kB
DOUBLE	-0.1710327	0.0937604499999996	0.1406614	0.2230782	0.0046	-0.0571093499999998	AMPK_oe__NF1_ko	AMPK_oe	NF1_ko	OE	KO	AMPK	NF1
DOUBLE	-0.17653683	0.19564444	0.1503065	0.13513767	-0.000199999999999999	0.1156702	AMPK_oe__NF1_oe	AMPK_oe	NF1_oe	OE	OE	AMPK	NF1
DOUBLE	-0.2021091	0.0455835799999997	0.1158894	0.136476099999999	0.0032	-0.0260409599999999	AMPK_oe__NKX3_1_ko	AMPK_oe	NKX3_1_ko	OE	KO	AMPK	NKX3_1
DOUBLE	-0.18273048	0.09173717	0.1319901	0.168157949999999	0.0012	-0.0514820499999998	AMPK_oe__NKX3_1_oe	AMPK_oe	NKX3_1_oe	OE	OE	AMPK	NKX3_1
DOUBLE	-0.13884105	0.17699604	0.2175731	0.21909614	0.0048	-0.0184939999999999	AMPK_oe__Nutrients_ko	AMPK_oe	Nutrients_ko	OE	KO	AMPK	Nutrients
DOUBLE	-0.0743657900000003	0.19176841	0.1599667	0.14634754	-0.0028	0.0779915	AMPK_oe__Nutrients_oe	AMPK_oe	Nutrients_oe	OE	OE	AMPK	Nutrients
DOUBLE	-0.1106487	-0.0336378599999998	0.0520585400000004	0.0591459399999996	-0.000400000000000005	-0.1007641	AMPK_oe__p14ARF_ko	AMPK_oe	p14ARF_ko	OE	KO	AMPK	p14ARF
DOUBLE	0.37491116	-0.58690203	0.2040554	-0.11616261	-0.000400000000000005	-0.63347862	AMPK_oe__p14ARF_oe	AMPK_oe	p14ARF_oe	OE	OE	AMPK	p14ARF
DOUBLE	-0.0919808800000004	-0.11123074	0.1077073	0.1980821	-0.0064	-0.3337333	AMPK_oe__p15_ko	AMPK_oe	p15_ko	OE	KO	AMPK	p15
DOUBLE	-0.43893988	-0.0268296499999998	0.0114757500000002	-0.00278085000000061	0.0278	0.0419351000000001	AMPK_oe__p15_oe	AMPK_oe	p15_oe	OE	OE	AMPK	p15
DOUBLE	-0.11668556	-0.0182891999999999	0.1687661	0.150061239999999	-0.0044	-0.15364614	AMPK_oe__p21_ko	AMPK_oe	p21_ko	OE	KO	AMPK	p21
DOUBLE	-4.014	1.0008423	0.138811	-0.0446507000000005	0.031583	-0.0604566999999999	AMPK_oe__p21_oe	AMPK_oe	p21_oe	OE	OE	AMPK	p21
DOUBLE	-0.2151223	0.24027677	0.1430314	0.2528184	-0.002	0.0950171000000002	AMPK_oe__p38_ko	AMPK_oe	p38_ko	OE	KO	AMPK	p38
DOUBLE	0.7427609	-1.37924216	-0.7874414	-1.44554266	-0.0154	-0.1363521	AMPK_oe__p38_oe	AMPK_oe	p38_oe	OE	OE	AMPK	p38
DOUBLE	-0.63301255	1.90622095	0.9343974	1.8096853	-0.00260000000000001	0.4358975	AMPK_oe__p53_ko	AMPK_oe	p53_ko	OE	KO	AMPK	p53
DOUBLE	0.5363052	-3.23346634	-2.0098	-3.93975694	0.0082	0.0382709999999999	AMPK_oe__p53_oe	AMPK_oe	p53_oe	OE	OE	AMPK	p53
DOUBLE	-0.1018118	-0.10973513	0.1320276	0.1906873	0.000599999999999996	-0.2299072	AMPK_oe__p70S6kab_ko	AMPK_oe	p70S6kab_ko	OE	KO	AMPK	p70S6kab
DOUBLE	-0.14521694	0.0390480599999998	0.1690788	0.18925256	-0.0038	-0.1791181	AMPK_oe__p70S6kab_oe	AMPK_oe	p70S6kab_oe	OE	OE	AMPK	p70S6kab
DOUBLE	-0.1216975	-0.74325422	-0.73160552	-1.49574927	0.0102	-0.35681935	AMPK_oe__p90RSK_ko	AMPK_oe	p90RSK_ko	OE	KO	AMPK	p90RSK
DOUBLE	-0.14615158	0.128820109999999	0.1450136	0.227032049999999	-0.0014	-0.0260409599999999	AMPK_oe__p90RSK_oe	AMPK_oe	p90RSK_oe	OE	OE	AMPK	p90RSK
DOUBLE	-0.24188575	0.0623321199999998	0.0268965000000003	0.0537123999999993	0.000800000000000002	-0.00547532999999989	AMPK_oe__PDK1_ko	AMPK_oe	PDK1_ko	OE	KO	AMPK	PDK1
DOUBLE	-0.22675364	0.0941410600000001	0.0482993400000002	0.13607849	-0.0038	-0.0323879999999999	AMPK_oe__PDK1_oe	AMPK_oe	PDK1_oe	OE	OE	AMPK	PDK1
DOUBLE	-0.169343940000001	0.0532835	0.0830572000000003	0.0694500599999994	-0.001	0.0522820000000002	AMPK_oe__PHDs_ko	AMPK_oe	PHDs_ko	OE	KO	AMPK	PHDs
DOUBLE	2.19811146	-0.211063	0.0987958	0.34509132	-0.0198	-0.0848699999999999	AMPK_oe__PHDs_oe	AMPK_oe	PHDs_oe	OE	OE	AMPK	PHDs
DOUBLE	-1.20012177	0.0343646599999996	-1.88563823	-3.71173644	0.0012	0.4572256	AMPK_oe__PI3K_ko	AMPK_oe	PI3K_ko	OE	KO	AMPK	PI3K
DOUBLE	-0.1454345	0.1051156	0.1495903	0.2695617	-0.0014	-0.08507	AMPK_oe__PI3K_oe	AMPK_oe	PI3K_oe	OE	OE	AMPK	PI3K
DOUBLE	-1.2478396	0.21170774	-1.85257886	-3.68544796	-0.000800000000000002	0.5058735	AMPK_oe__PIP3_ko	AMPK_oe	PIP3_ko	OE	KO	AMPK	PIP3
DOUBLE	0.687588	0.49438245	0.7139841	1.2592357	-0.0148	-0.018894	AMPK_oe__PIP3_oe	AMPK_oe	PIP3_oe	OE	OE	AMPK	PIP3
DOUBLE	-0.25277936	0.24224144	0.0498494000000003	0.10455104	-0.002	0.0978583000000002	AMPK_oe__PKC_ko	AMPK_oe	PKC_ko	OE	KO	AMPK	PKC
DOUBLE	-0.2465251	-0.33651275	-0.16836885	-0.38353485	0.0048	-0.3418154	AMPK_oe__PKC_oe	AMPK_oe	PKC_oe	OE	OE	AMPK	PKC
DOUBLE	-0.0318514100000002	-0.711729042	0.2402398	0.506925659999999	0.0012	-0.978158972	AMPK_oe__PTCH1_ko	AMPK_oe	PTCH1_ko	OE	KO	AMPK	PTCH1
DOUBLE	-2.31440453	3.1044883	-2.0098	-4.0166	-0.0204	3.2059404	AMPK_oe__PTCH1_oe	AMPK_oe	PTCH1_oe	OE	OE	AMPK	PTCH1
DOUBLE	-0.0375951300000001	0.0384028699999996	0.0746897500000001	0.10939605	0.0028	-0.0512820499999999	AMPK_oe__PTEN_ko	AMPK_oe	PTEN_ko	OE	KO	AMPK	PTEN
DOUBLE	-1.82925985	-0.12515814	-0.85693129	-0.23563114	0.0094	0.2873523	AMPK_oe__PTEN_oe	AMPK_oe	PTEN_oe	OE	OE	AMPK	PTEN
DOUBLE	-0.2135019	0.1513526	0.0719649000000002	0.0767248999999994	0.0024	0.0335880000000002	AMPK_oe__RAF_ko	AMPK_oe	RAF_ko	OE	KO	AMPK	RAF
DOUBLE	-0.20072642	0.0557805799999995	0.0443296600000003	0.1562385	-0.000600000000000003	-0.12760506	AMPK_oe__RAF_oe	AMPK_oe	RAF_oe	OE	OE	AMPK	RAF
DOUBLE	-0.15254384	-0.0776383999999997	0.1690034	0.1503706	0.0034	-0.2045282	AMPK_oe__RAGS_ko	AMPK_oe	RAGS_ko	OE	KO	AMPK	RAGS
DOUBLE	-0.20873926	0.1042389	0.1385587	0.1705804	-0.0016	-0.0341879999999999	AMPK_oe__RAGS_oe	AMPK_oe	RAGS_oe	OE	OE	AMPK	RAGS
DOUBLE	-0.16905231	0.0474423599999998	0.179607100000001	0.1750878	-0.000600000000000003	-0.0804135999999999	AMPK_oe__RAS_ko	AMPK_oe	RAS_ko	OE	KO	AMPK	RAS
DOUBLE	-0.0187619300000001	-0.0607203600000004	0.0887510000000002	0.2118023	0.0012	-0.1955812	AMPK_oe__RAS_oe	AMPK_oe	RAS_oe	OE	OE	AMPK	RAS
DOUBLE	-0.24639581	0.25405399	0.1272072	0.14382116	-0.000399999999999998	0.0494820000000002	AMPK_oe__RB1_ko	AMPK_oe	RB1_ko	OE	KO	AMPK	RB1
DOUBLE	-4.014	1.5144528	0.6078517	0.7620575	0.0288	0.0536820000000002	AMPK_oe__RB1_oe	AMPK_oe	RB1_oe	OE	OE	AMPK	RB1
DOUBLE	-0.20382884	0.0818094199999999	0.0900116	0.0811019599999998	0.0062	0.0170939999999999	AMPK_oe__Rheb_ko	AMPK_oe	Rheb_ko	OE	KO	AMPK	Rheb
DOUBLE	-0.14406522	0.0388371899999997	0.2276944	0.186960699999999	0.0012	-0.12920506	AMPK_oe__Rheb_oe	AMPK_oe	Rheb_oe	OE	OE	AMPK	Rheb
DOUBLE	-0.0971579000000005	0.0433728000000002	0.0351560000000002	0.0749553999999995	-0.000200000000000006	-0.0345879999999998	AMPK_oe__ROS_ko	AMPK_oe	ROS_ko	OE	KO	AMPK	ROS
DOUBLE	-0.14864844	-0.0574760400000001	0.1638896	0.1284236	0.0028	-0.15304614	AMPK_oe__ROS_oe	AMPK_oe	ROS_oe	OE	OE	AMPK	ROS
DOUBLE	-0.15196456	0.14126694	0.1506293	0.202659639999999	-0.000400000000000005	0.00834709999999994	AMPK_oe__RTK_ko	AMPK_oe	RTK_ko	OE	KO	AMPK	RTK
DOUBLE	-0.19866244	0.12773165	0.1971402	0.259260599999999	0.0016	-0.0496820499999998	AMPK_oe__RTK_oe	AMPK_oe	RTK_oe	OE	OE	AMPK	RTK
DOUBLE	-0.15412148	0.0187483500000001	0.1444258	0.249205399999999	0.0018	-0.13071446	AMPK_oe__RUNX2_ko	AMPK_oe	RUNX2_ko	OE	KO	AMPK	RUNX2
DOUBLE	-0.13876646	0.20400807	0.1786812	0.172658699999999	-0.001	-0.00159999999999982	AMPK_oe__RUNX2_oe	AMPK_oe	RUNX2_oe	OE	OE	AMPK	RUNX2
DOUBLE	-0.0854991000000003	-0.2749885	0.2139404	0.374196499999999	0.0012	-0.4271504	AMPK_oe__SHH_ko	AMPK_oe	SHH_ko	OE	KO	AMPK	SHH
DOUBLE	-0.12382787	-0.6961912	0.3413529	0.582690339999999	0.0076	-1.005	AMPK_oe__SHH_oe	AMPK_oe	SHH_oe	OE	OE	AMPK	SHH
DOUBLE	-0.12992951	0.16587384	0.1165778	0.19488114	-0.000709000000000001	0.0695761000000001	AMPK_oe__Slug_ko	AMPK_oe	Slug_ko	OE	KO	AMPK	Slug
DOUBLE	-0.12260878	0.13550236	0.170764	0.229117459999999	0.001221	0.0070705000000002	AMPK_oe__Slug_oe	AMPK_oe	Slug_oe	OE	OE	AMPK	Slug
DOUBLE	-0.0569000000000002	-0.42779787	0.106291	-0.00882770000000033	-0.00140000000000001	-0.31218637	AMPK_oe__SMAD_ko	AMPK_oe	SMAD_ko	OE	KO	AMPK	SMAD
DOUBLE	-0.3244824	0.5385067	0.2662887	0.5742707	0.0268	0.1252052	AMPK_oe__SMAD_oe	AMPK_oe	SMAD_oe	OE	OE	AMPK	SMAD
DOUBLE	-0.10133154	-0.53271422	0.2096542	0.442539999999999	-0.0028	-0.73904272	AMPK_oe__SMO_ko	AMPK_oe	SMO_ko	OE	KO	AMPK	SMO
DOUBLE	-0.648414400000001	3.77059147	-0.6800664	-1.45805153	-0.0102	4.5767553	AMPK_oe__SMO_oe	AMPK_oe	SMO_oe	OE	OE	AMPK	SMO
DOUBLE	-0.1032631	-0.79504699	-1.02777948	-2.01505784	0	-0.35523335	AMPK_oe__Snail_ko	AMPK_oe	Snail_ko	OE	KO	AMPK	Snail
DOUBLE	-0.5789547358	1.64996615	1.3498733	2.3029381	-0.005	-0.0353879999999999	AMPK_oe__Snail_oe	AMPK_oe	Snail_oe	OE	OE	AMPK	Snail
DOUBLE	-0.98631567	0.78356907	-0.23079819	-0.0386367300000003	0.0374	0.8161658	AMPK_oe__SPOP_ko	AMPK_oe	SPOP_ko	OE	KO	AMPK	SPOP
DOUBLE	0.8296482	-0.678719682	0.4735646	0.349551999999999	-0.041	-0.987905982	AMPK_oe__SPOP_oe	AMPK_oe	SPOP_oe	OE	OE	AMPK	SPOP
DOUBLE	-0.18313219	0.0798377800000001	0.1226683	0.134412739999999	-0.0092	-0.0610290599999999	AMPK_oe__TAK1_ko	AMPK_oe	TAK1_ko	OE	KO	AMPK	TAK1
DOUBLE	-0.188124	0.102998	0.0758832000000003	0.0874579999999998	0.0102	0.0943841000000001	AMPK_oe__TAK1_oe	AMPK_oe	TAK1_oe	OE	OE	AMPK	TAK1
DOUBLE	-0.29130898	0.00823865999999995	-0.0196980999999998	0.0678540599999993	0.01	-0.00754699999999986	AMPK_oe__TCF_ko	AMPK_oe	TCF_ko	OE	KO	AMPK	TCF
DOUBLE	-0.0135345999999998	0.0158810300000001	0.0320328000000005	0.0870641999999995	-0.011	-0.0683759999999999	AMPK_oe__TCF_oe	AMPK_oe	TCF_oe	OE	OE	AMPK	TCF
DOUBLE	-0.23896356	0.0816468399999994	0.0660396000000003	0.116944699999999	0.000199999999999999	-0.0818392999999999	AMPK_oe__TERT_ko	AMPK_oe	TERT_ko	OE	KO	AMPK	TERT
DOUBLE	-0.19845484	0.21474086	0.0838628000000003	0.0432733000000001	0.00199999999999999	0.0504820000000001	AMPK_oe__TERT_oe	AMPK_oe	TERT_oe	OE	OE	AMPK	TERT
DOUBLE	-0.144174	-0.2915294	0.1119268	0.174367999999999	-0.000800000000000002	-0.4524194	AMPK_oe__TGFb_ko	AMPK_oe	TGFb_ko	OE	KO	AMPK	TGFb
DOUBLE	-0.20460236	0.50635343	-0.0491775999999999	-0.137203910000001	0.0036	0.4269504	AMPK_oe__TGFb_oe	AMPK_oe	TGFb_oe	OE	OE	AMPK	TGFb
DOUBLE	-0.13616819	-0.16330865	0.2524761	0.347467849999999	-0.0016	-0.3509145	AMPK_oe__TGFBR_ko	AMPK_oe	TGFBR_ko	OE	KO	AMPK	TGFBR
DOUBLE	-0.30547201	0.593247789999999	0.0795676000000003	0.120153859999999	0.02689	0.4714598	AMPK_oe__TGFBR_oe	AMPK_oe	TGFBR_oe	OE	OE	AMPK	TGFBR
DOUBLE	-0.14467724	-0.24690787	0.0331322000000003	-0.0827575800000004	-0.00700000000000001	-0.15879315	AMPK_oe__TNFalpha_ko	AMPK_oe	TNFalpha_ko	OE	KO	AMPK	TNFalpha
DOUBLE	-0.24134216	0.42640924	0.0230812500000002	0.20991828	0.0098	0.1953812	AMPK_oe__TNFalpha_oe	AMPK_oe	TNFalpha_oe	OE	OE	AMPK	TNFalpha
DOUBLE	-0.14453267	0.10416214	0.1206395	0.1558036	0	0.0103470999999999	AMPK_oe__TSC1_2_ko	AMPK_oe	TSC1_2_ko	OE	KO	AMPK	TSC1_2
DOUBLE	-0.23796888	0.20638606	0.0475694	0.0943593599999994	-0.0016	0.1198581	AMPK_oe__TSC1_2_oe	AMPK_oe	TSC1_2_oe	OE	OE	AMPK	TSC1_2
DOUBLE	-1.0637589	-0.7305457	-2.0098	-4.0166	0	-0.4290974	AMPK_oe__TWIST1_ko	AMPK_oe	TWIST1_ko	OE	KO	AMPK	TWIST1
DOUBLE	-0.05944233	0.327998539999999	0.3065722	0.454762	-0.0054	0.0751231000000001	AMPK_oe__TWIST1_oe	AMPK_oe	TWIST1_oe	OE	OE	AMPK	TWIST1
DOUBLE	-0.1163377	-0.0161712999999999	0.0211270000000003	0.100226399999999	-0.0026	-0.08505	AMPK_oe__VEGF_ko	AMPK_oe	VEGF_ko	OE	KO	AMPK	VEGF
DOUBLE	-0.0743941600000002	0.04846547	0.133129	0.151428439999999	0.00199999999999999	-0.0759229999999999	AMPK_oe__VEGF_oe	AMPK_oe	VEGF_oe	OE	OE	AMPK	VEGF
DOUBLE	-2.12369868	0.25996887	0.0507896200000002	-0.0347208800000005	0.015695	-0.0518820499999999	AMPK_oe__VHL_ko	AMPK_oe	VHL_ko	OE	KO	AMPK	VHL
DOUBLE	2.2295404	-0.0313770700000005	0.1712202	0.384665429999999	-0.0192	0.051282	AMPK_oe__VHL_oe	AMPK_oe	VHL_oe	OE	OE	AMPK	VHL
DOUBLE	-0.0440113500000003	-0.0880420400000004	0.1691323	0.27564345	-0.000800000000000002	-0.26535725	AMPK_oe__WNT_ko	AMPK_oe	WNT_ko	OE	KO	AMPK	WNT
DOUBLE	-0.65442324	3.62644377	-0.58067703	-1.32813993	-0.00820000000000001	4.331168	AMPK_oe__WNT_oe	AMPK_oe	WNT_oe	OE	OE	AMPK	WNT
DOUBLE	0.0653901000000001	-1.27767816	-0.4274015	-0.77097244	0	-0.0324016999999999	AMPK_oe__YWHAZ_ko	AMPK_oe	YWHAZ_ko	OE	KO	AMPK	YWHAZ
DOUBLE	-0.46551	0.980868	0.1895236	0.3870198	0.00431	0.3629215	AMPK_oe__YWHAZ_oe	AMPK_oe	YWHAZ_oe	OE	OE	AMPK	YWHAZ
DOUBLE	-0.0829895800000005	-0.0160786800000006	0.0771527000000001	0.146190949999999	-0.002	-0.1888342	AMPK_oe__ZBTB17_ko	AMPK_oe	ZBTB17_ko	OE	KO	AMPK	ZBTB17
[truncated: 30,260 more rows]
